# Supplementary material for: Individuals with autism spectrum disorder have altered visual encoding capacity
Source: PLoS Biol. 2021 May 12;19(5):e3001215. doi: 10.1371/journal.pbio.3001215 (PMC8143398; doi:10.1371/journal.pbio.3001215)
Supplement: S1 Code — Routine to reproduce Figs 1D–1F, 2B, 2C, 3, 4 and 5 and S1–S6, panel B in S7, and S8 Figs. (ZIP) [file pbio.3001215.s010.zip]

Archive with 393 entries (365 files):
- ASD_Encoding_2020-release/
- ASD_Encoding_2020-release/CircStat/
- ASD_Encoding_2020-release/CircStat/Contents.m
- ASD_Encoding_2020-release/CircStat/circ_ang2rad.m
- ASD_Encoding_2020-release/CircStat/circ_axial.m
- ASD_Encoding_2020-release/CircStat/circ_axialmean.m
- ASD_Encoding_2020-release/CircStat/circ_clust.m
- ASD_Encoding_2020-release/CircStat/circ_cmtest.m
- ASD_Encoding_2020-release/CircStat/circ_confmean.m
- ASD_Encoding_2020-release/CircStat/circ_corrcc.m
- ASD_Encoding_2020-release/CircStat/circ_corrcl.m
- ASD_Encoding_2020-release/CircStat/circ_dist.m
- ASD_Encoding_2020-release/CircStat/circ_dist2.m
- ASD_Encoding_2020-release/CircStat/circ_hktest.m
- ASD_Encoding_2020-release/CircStat/circ_kappa.m
- ASD_Encoding_2020-release/CircStat/circ_ktest.m
- ASD_Encoding_2020-release/CircStat/circ_kuipertest.m
- ASD_Encoding_2020-release/CircStat/circ_kurtosis.m
- ASD_Encoding_2020-release/CircStat/circ_mean.m
- ASD_Encoding_2020-release/CircStat/circ_median.m
- ASD_Encoding_2020-release/CircStat/circ_medtest.m
- ASD_Encoding_2020-release/CircStat/circ_moment.m
- ASD_Encoding_2020-release/CircStat/circ_mtest.m
- ASD_Encoding_2020-release/CircStat/circ_otest.m
- ASD_Encoding_2020-release/CircStat/circ_plot.m
- ASD_Encoding_2020-release/CircStat/circ_r.m
- ASD_Encoding_2020-release/CircStat/circ_rad2ang.m
- ASD_Encoding_2020-release/CircStat/circ_raotest.m
- ASD_Encoding_2020-release/CircStat/circ_rtest.m
- ASD_Encoding_2020-release/CircStat/circ_samplecdf.m
- ASD_Encoding_2020-release/CircStat/circ_skewness.m
- ASD_Encoding_2020-release/CircStat/circ_stats.m
- ASD_Encoding_2020-release/CircStat/circ_std.m
- ASD_Encoding_2020-release/CircStat/circ_symtest.m
- ASD_Encoding_2020-release/CircStat/circ_var.m
- ASD_Encoding_2020-release/CircStat/circ_vmpar.m
- ASD_Encoding_2020-release/CircStat/circ_vmpdf.m
- ASD_Encoding_2020-release/CircStat/circ_vmrnd.m
- ASD_Encoding_2020-release/CircStat/circ_vtest.m
- ASD_Encoding_2020-release/CircStat/circ_wwtest.m
- ASD_Encoding_2020-release/CircStat/examples/
- ASD_Encoding_2020-release/CircStat/examples/data.mat
- ASD_Encoding_2020-release/CircStat/examples/example1.m
- ASD_Encoding_2020-release/CircStat/examples/example2.m
- ASD_Encoding_2020-release/CircStat/examples/formatSubplot.m
- ASD_Encoding_2020-release/CircStat/examples/neurodata.mat
- ASD_Encoding_2020-release/CircStat/examples/parseVarArgs.m
- ASD_Encoding_2020-release/CircStat/kuipertable.mat
- ASD_Encoding_2020-release/CircStat/license.txt
- ASD_Encoding_2020-release/CircStat/readme.txt
- ASD_Encoding_2020-release/Figure_1_S7_S8/
- ASD_Encoding_2020-release/Figure_1_S7_S8/BayesianEstimator.m
- ASD_Encoding_2020-release/Figure_1_S7_S8/circularMean.m
- ASD_Encoding_2020-release/Figure_1_S7_S8/fig1_fisher.m
- ASD_Encoding_2020-release/Figure_1_S7_S8/figS7.m
- ASD_Encoding_2020-release/Figure_1_S7_S8/figS8.m
- ASD_Encoding_2020-release/Figure_1_S7_S8/priorHandle.m
- ASD_Encoding_2020-release/Figure_1_S7_S8/vonmpdf.m
- ASD_Encoding_2020-release/Figure_2/
- ASD_Encoding_2020-release/Figure_2/expectedBias.m
- ASD_Encoding_2020-release/Figure_2/extractPrior.m
- ASD_Encoding_2020-release/Figure_2/fig2_subject.m
- ASD_Encoding_2020-release/Figure_2/fitExtract.m
- ASD_Encoding_2020-release/Figure_2/priorHandle.m
- ASD_Encoding_2020-release/Figure_3/
- ASD_Encoding_2020-release/Figure_3/extractPriorLegacy.m
- ASD_Encoding_2020-release/Figure_3/fig3_combined.m
- ASD_Encoding_2020-release/Figure_3/priorHandle.m
- ASD_Encoding_2020-release/Figure_3/resample.m
- ASD_Encoding_2020-release/Figure_3/shadedplot.m
- ASD_Encoding_2020-release/Figure_4/
- ASD_Encoding_2020-release/Figure_4/expectedBias.m
- ASD_Encoding_2020-release/Figure_4/extractPrior.m
- ASD_Encoding_2020-release/Figure_4/fig4_parameter.m
- ASD_Encoding_2020-release/Figure_4/fitExtract.m
- ASD_Encoding_2020-release/Figure_4/priorHandle.m
- ASD_Encoding_2020-release/Figure_4/resample.m
- ASD_Encoding_2020-release/Figure_5_S3_S4/
- ASD_Encoding_2020-release/Figure_5_S3_S4/Fig5_corr.m
- ASD_Encoding_2020-release/Figure_5_S3_S4/FigS3_S4.m
- ASD_Encoding_2020-release/Figure_5_S3_S4/expectedBias.m
- ASD_Encoding_2020-release/Figure_5_S3_S4/extractPrior.m
- ASD_Encoding_2020-release/Figure_5_S3_S4/fitExtract.m
- ASD_Encoding_2020-release/Figure_5_S3_S4/para_clinical.mat
- ASD_Encoding_2020-release/Figure_5_S3_S4/priorHandle.m
- ASD_Encoding_2020-release/Figure_S1_S2/
- ASD_Encoding_2020-release/Figure_S1_S2/expectedBias.m
- ASD_Encoding_2020-release/Figure_S1_S2/extractPrior.m
- ASD_Encoding_2020-release/Figure_S1_S2/figS1_S2.m
- ASD_Encoding_2020-release/Figure_S1_S2/fitExtract.m
- ASD_Encoding_2020-release/Figure_S1_S2/priorHandle.m
- ASD_Encoding_2020-release/Figure_S5_S6/
- ASD_Encoding_2020-release/Figure_S5_S6/ASD_wFB1.mat
- ASD_Encoding_2020-release/Figure_S5_S6/ASD_wFB2.mat
- ASD_Encoding_2020-release/Figure_S5_S6/ASD_woFB.mat
- ASD_Encoding_2020-release/Figure_S5_S6/DataMat/
- ASD_Encoding_2020-release/Figure_S5_S6/DataMat/ASD_wFB1/
- ASD_Encoding_2020-release/Figure_S5_S6/DataMat/ASD_wFB1/A10wFB1.mat
- ASD_Encoding_2020-release/Figure_S5_S6/DataMat/ASD_wFB1/A11wFB1.mat
- ASD_Encoding_2020-release/Figure_S5_S6/DataMat/ASD_wFB1/A12wFB1.mat
- ASD_Encoding_2020-release/Figure_S5_S6/DataMat/ASD_wFB1/A13wFB1.mat
- ASD_Encoding_2020-release/Figure_S5_S6/DataMat/ASD_wFB1/A14wFB1.mat
- ASD_Encoding_2020-release/Figure_S5_S6/DataMat/ASD_wFB1/A15wFB1.mat
- ASD_Encoding_2020-release/Figure_S5_S6/DataMat/ASD_wFB1/A16wFB1.mat
- ASD_Encoding_2020-release/Figure_S5_S6/DataMat/ASD_wFB1/A17wFB1.mat
- ASD_Encoding_2020-release/Figure_S5_S6/DataMat/ASD_wFB1/A1wFB1.mat
- ASD_Encoding_2020-release/Figure_S5_S6/DataMat/ASD_wFB1/A2wFB1.mat
- ASD_Encoding_2020-release/Figure_S5_S6/DataMat/ASD_wFB1/A3wFB1.mat
- ASD_Encoding_2020-release/Figure_S5_S6/DataMat/ASD_wFB1/A4wFB1.mat
- ASD_Encoding_2020-release/Figure_S5_S6/DataMat/ASD_wFB1/A5wFB1.mat
- ASD_Encoding_2020-release/Figure_S5_S6/DataMat/ASD_wFB1/A6wFB1.mat
- ASD_Encoding_2020-release/Figure_S5_S6/DataMat/ASD_wFB1/A7wFB1.mat
- ASD_Encoding_2020-release/Figure_S5_S6/DataMat/ASD_wFB1/A8wFB1.mat
- ASD_Encoding_2020-release/Figure_S5_S6/DataMat/ASD_wFB1/A9wFB1.mat
- ASD_Encoding_2020-release/Figure_S5_S6/DataMat/ASD_wFB2/
- ASD_Encoding_2020-release/Figure_S5_S6/DataMat/ASD_wFB2/A10wFB2.mat
- ASD_Encoding_2020-release/Figure_S5_S6/DataMat/ASD_wFB2/A11wFB2.mat
- ASD_Encoding_2020-release/Figure_S5_S6/DataMat/ASD_wFB2/A12wFB2.mat
- ASD_Encoding_2020-release/Figure_S5_S6/DataMat/ASD_wFB2/A13wFB2.mat
- ASD_Encoding_2020-release/Figure_S5_S6/DataMat/ASD_wFB2/A14wFB2.mat
- ASD_Encoding_2020-release/Figure_S5_S6/DataMat/ASD_wFB2/A15wFB2.mat
- ASD_Encoding_2020-release/Figure_S5_S6/DataMat/ASD_wFB2/A16wFB2.mat
- ASD_Encoding_2020-release/Figure_S5_S6/DataMat/ASD_wFB2/A17wFB2.mat
- ASD_Encoding_2020-release/Figure_S5_S6/DataMat/ASD_wFB2/A1wFB2.mat
- ASD_Encoding_2020-release/Figure_S5_S6/DataMat/ASD_wFB2/A2wFB2.mat
- ASD_Encoding_2020-release/Figure_S5_S6/DataMat/ASD_wFB2/A3wFB2.mat
- ASD_Encoding_2020-release/Figure_S5_S6/DataMat/ASD_wFB2/A4wFB2.mat
- ASD_Encoding_2020-release/Figure_S5_S6/DataMat/ASD_wFB2/A5wFB2.mat
- ASD_Encoding_2020-release/Figure_S5_S6/DataMat/ASD_wFB2/A6wFB2.mat
- ASD_Encoding_2020-release/Figure_S5_S6/DataMat/ASD_wFB2/A7wFB2.mat
- ASD_Encoding_2020-release/Figure_S5_S6/DataMat/ASD_wFB2/A8wFB2.mat
- ASD_Encoding_2020-release/Figure_S5_S6/DataMat/ASD_wFB2/A9wFB2.mat
- ASD_Encoding_2020-release/Figure_S5_S6/DataMat/ASD_woFB/
- ASD_Encoding_2020-release/Figure_S5_S6/DataMat/ASD_woFB/A10woFB.mat
- ASD_Encoding_2020-release/Figure_S5_S6/DataMat/ASD_woFB/A11woFB.mat
- ASD_Encoding_2020-release/Figure_S5_S6/DataMat/ASD_woFB/A12woFB.mat
- ASD_Encoding_2020-release/Figure_S5_S6/DataMat/ASD_woFB/A13woFB.mat
- ASD_Encoding_2020-release/Figure_S5_S6/DataMat/ASD_woFB/A14woFB.mat
- ASD_Encoding_2020-release/Figure_S5_S6/DataMat/ASD_woFB/A15woFB.mat
- ASD_Encoding_2020-release/Figure_S5_S6/DataMat/ASD_woFB/A16woFB.mat
- ASD_Encoding_2020-release/Figure_S5_S6/DataMat/ASD_woFB/A17woFB.mat
- ASD_Encoding_2020-release/Figure_S5_S6/DataMat/ASD_woFB/A1woFB.mat
- ASD_Encoding_2020-release/Figure_S5_S6/DataMat/ASD_woFB/A2woFB.mat
- ASD_Encoding_2020-release/Figure_S5_S6/DataMat/ASD_woFB/A3woFB.mat
- ASD_Encoding_2020-release/Figure_S5_S6/DataMat/ASD_woFB/A4woFB.mat
- ASD_Encoding_2020-release/Figure_S5_S6/DataMat/ASD_woFB/A5woFB.mat
- ASD_Encoding_2020-release/Figure_S5_S6/DataMat/ASD_woFB/A6woFB.mat
- ASD_Encoding_2020-release/Figure_S5_S6/DataMat/ASD_woFB/A7woFB.mat
- ASD_Encoding_2020-release/Figure_S5_S6/DataMat/ASD_woFB/A8woFB.mat
- ASD_Encoding_2020-release/Figure_S5_S6/DataMat/ASD_woFB/A9woFB.mat
- ASD_Encoding_2020-release/Figure_S5_S6/DataMat/TD_wFB1/
- ASD_Encoding_2020-release/Figure_S5_S6/DataMat/TD_wFB1/H10wFB1.mat
- ASD_Encoding_2020-release/Figure_S5_S6/DataMat/TD_wFB1/H11wFB1.mat
- ASD_Encoding_2020-release/Figure_S5_S6/DataMat/TD_wFB1/H12wFB1.mat
- ASD_Encoding_2020-release/Figure_S5_S6/DataMat/TD_wFB1/H13wFB1.mat
- ASD_Encoding_2020-release/Figure_S5_S6/DataMat/TD_wFB1/H14wFB1.mat
- ASD_Encoding_2020-release/Figure_S5_S6/DataMat/TD_wFB1/H15wFB1.mat
- ASD_Encoding_2020-release/Figure_S5_S6/DataMat/TD_wFB1/H16wFB1.mat
- ASD_Encoding_2020-release/Figure_S5_S6/DataMat/TD_wFB1/H17wFB1.mat
- ASD_Encoding_2020-release/Figure_S5_S6/DataMat/TD_wFB1/H18wFB1.mat
- ASD_Encoding_2020-release/Figure_S5_S6/DataMat/TD_wFB1/H19wFB1.mat
- ASD_Encoding_2020-release/Figure_S5_S6/DataMat/TD_wFB1/H1wFB1.mat
- ASD_Encoding_2020-release/Figure_S5_S6/DataMat/TD_wFB1/H20wFB1.mat
- ASD_Encoding_2020-release/Figure_S5_S6/DataMat/TD_wFB1/H21wFB1.mat
- ASD_Encoding_2020-release/Figure_S5_S6/DataMat/TD_wFB1/H22wFB1.mat
- ASD_Encoding_2020-release/Figure_S5_S6/DataMat/TD_wFB1/H23wFB1.mat
- ASD_Encoding_2020-release/Figure_S5_S6/DataMat/TD_wFB1/H24wFB1.mat
- ASD_Encoding_2020-release/Figure_S5_S6/DataMat/TD_wFB1/H25wFB1.mat
- ASD_Encoding_2020-release/Figure_S5_S6/DataMat/TD_wFB1/H2wFB1.mat
- ASD_Encoding_2020-release/Figure_S5_S6/DataMat/TD_wFB1/H3wFB1.mat
- ASD_Encoding_2020-release/Figure_S5_S6/DataMat/TD_wFB1/H4wFB1.mat
- ASD_Encoding_2020-release/Figure_S5_S6/DataMat/TD_wFB1/H5wFB1.mat
- ASD_Encoding_2020-release/Figure_S5_S6/DataMat/TD_wFB1/H6wFB1.mat
- ASD_Encoding_2020-release/Figure_S5_S6/DataMat/TD_wFB1/H7wFB1.mat
- ASD_Encoding_2020-release/Figure_S5_S6/DataMat/TD_wFB1/H8wFB1.mat
- ASD_Encoding_2020-release/Figure_S5_S6/DataMat/TD_wFB1/H9wFB1.mat
- ASD_Encoding_2020-release/Figure_S5_S6/DataMat/TD_wFB2/
- ASD_Encoding_2020-release/Figure_S5_S6/DataMat/TD_wFB2/H10wFB2.mat
- ASD_Encoding_2020-release/Figure_S5_S6/DataMat/TD_wFB2/H11wFB2.mat
- ASD_Encoding_2020-release/Figure_S5_S6/DataMat/TD_wFB2/H12wFB2.mat
- ASD_Encoding_2020-release/Figure_S5_S6/DataMat/TD_wFB2/H13wFB2.mat
- ASD_Encoding_2020-release/Figure_S5_S6/DataMat/TD_wFB2/H14wFB2.mat
- ASD_Encoding_2020-release/Figure_S5_S6/DataMat/TD_wFB2/H15wFB2.mat
- ASD_Encoding_2020-release/Figure_S5_S6/DataMat/TD_wFB2/H16wFB2.mat
- ASD_Encoding_2020-release/Figure_S5_S6/DataMat/TD_wFB2/H17wFB2.mat
- ASD_Encoding_2020-release/Figure_S5_S6/DataMat/TD_wFB2/H18wFB2.mat
- ASD_Encoding_2020-release/Figure_S5_S6/DataMat/TD_wFB2/H19wFB2.mat
- ASD_Encoding_2020-release/Figure_S5_S6/DataMat/TD_wFB2/H1wFB2.mat
- ASD_Encoding_2020-release/Figure_S5_S6/DataMat/TD_wFB2/H20wFB2.mat
- ASD_Encoding_2020-release/Figure_S5_S6/DataMat/TD_wFB2/H21wFB2.mat
- ASD_Encoding_2020-release/Figure_S5_S6/DataMat/TD_wFB2/H22wFB2.mat
- ASD_Encoding_2020-release/Figure_S5_S6/DataMat/TD_wFB2/H23wFB2.mat
- ASD_Encoding_2020-release/Figure_S5_S6/DataMat/TD_wFB2/H24wFB2.mat
- ASD_Encoding_2020-release/Figure_S5_S6/DataMat/TD_wFB2/H25wFB2.mat
- ASD_Encoding_2020-release/Figure_S5_S6/DataMat/TD_wFB2/H2wFB2.mat
- ASD_Encoding_2020-release/Figure_S5_S6/DataMat/TD_wFB2/H3wFB2.mat
- ASD_Encoding_2020-release/Figure_S5_S6/DataMat/TD_wFB2/H4wFB2.mat
- ASD_Encoding_2020-release/Figure_S5_S6/DataMat/TD_wFB2/H5wFB2.mat
- ASD_Encoding_2020-release/Figure_S5_S6/DataMat/TD_wFB2/H6wFB2.mat
- ASD_Encoding_2020-release/Figure_S5_S6/DataMat/TD_wFB2/H7wFB2.mat
- ASD_Encoding_2020-release/Figure_S5_S6/DataMat/TD_wFB2/H8wFB2.mat
- ASD_Encoding_2020-release/Figure_S5_S6/DataMat/TD_wFB2/H9wFB2.mat
- ASD_Encoding_2020-release/Figure_S5_S6/DataMat/TD_woFB/
- ASD_Encoding_2020-release/Figure_S5_S6/DataMat/TD_woFB/H10woFB.mat
- ASD_Encoding_2020-release/Figure_S5_S6/DataMat/TD_woFB/H11woFB.mat
- ASD_Encoding_2020-release/Figure_S5_S6/DataMat/TD_woFB/H12woFB.mat
- ASD_Encoding_2020-release/Figure_S5_S6/DataMat/TD_woFB/H13woFB.mat
- ASD_Encoding_2020-release/Figure_S5_S6/DataMat/TD_woFB/H14woFB.mat
- ASD_Encoding_2020-release/Figure_S5_S6/DataMat/TD_woFB/H15woFB.mat
- ASD_Encoding_2020-release/Figure_S5_S6/DataMat/TD_woFB/H16woFB.mat
- ASD_Encoding_2020-release/Figure_S5_S6/DataMat/TD_woFB/H17woFB.mat
- ASD_Encoding_2020-release/Figure_S5_S6/DataMat/TD_woFB/H18woFB.mat
- ASD_Encoding_2020-release/Figure_S5_S6/DataMat/TD_woFB/H19woFB.mat
- ASD_Encoding_2020-release/Figure_S5_S6/DataMat/TD_woFB/H1woFB.mat
- ASD_Encoding_2020-release/Figure_S5_S6/DataMat/TD_woFB/H20woFB.mat
- ASD_Encoding_2020-release/Figure_S5_S6/DataMat/TD_woFB/H21woFB.mat
- ASD_Encoding_2020-release/Figure_S5_S6/DataMat/TD_woFB/H22woFB.mat
- ASD_Encoding_2020-release/Figure_S5_S6/DataMat/TD_woFB/H23woFB.mat
- ASD_Encoding_2020-release/Figure_S5_S6/DataMat/TD_woFB/H24woFB.mat
- ASD_Encoding_2020-release/Figure_S5_S6/DataMat/TD_woFB/H25woFB.mat
- ASD_Encoding_2020-release/Figure_S5_S6/DataMat/TD_woFB/H2woFB.mat
- ASD_Encoding_2020-release/Figure_S5_S6/DataMat/TD_woFB/H3woFB.mat
- ASD_Encoding_2020-release/Figure_S5_S6/DataMat/TD_woFB/H4woFB.mat
- ASD_Encoding_2020-release/Figure_S5_S6/DataMat/TD_woFB/H5woFB.mat
- ASD_Encoding_2020-release/Figure_S5_S6/DataMat/TD_woFB/H6woFB.mat
- ASD_Encoding_2020-release/Figure_S5_S6/DataMat/TD_woFB/H7woFB.mat
- ASD_Encoding_2020-release/Figure_S5_S6/DataMat/TD_woFB/H8woFB.mat
- ASD_Encoding_2020-release/Figure_S5_S6/DataMat/TD_woFB/H9woFB.mat
- ASD_Encoding_2020-release/Figure_S5_S6/TD_wFB1.mat
- ASD_Encoding_2020-release/Figure_S5_S6/TD_wFB2.mat
- ASD_Encoding_2020-release/Figure_S5_S6/TD_woFB.mat
- ASD_Encoding_2020-release/Figure_S5_S6/extractRT.m
- ASD_Encoding_2020-release/Figure_S5_S6/figS5_rt.m
- ASD_Encoding_2020-release/Figure_S5_S6/slidingAnalysis/
- ASD_Encoding_2020-release/Figure_S5_S6/slidingAnalysis/bootstrap.m
- ASD_Encoding_2020-release/Figure_S5_S6/slidingAnalysis/expectedBias.m
- ASD_Encoding_2020-release/Figure_S5_S6/slidingAnalysis/extractPrior.m
- ASD_Encoding_2020-release/Figure_S5_S6/slidingAnalysis/figS6_fb.m
- ASD_Encoding_2020-release/Figure_S5_S6/slidingAnalysis/fitExtract.m
- ASD_Encoding_2020-release/Figure_S5_S6/slidingAnalysis/priorHandle.m
- ASD_Encoding_2020-release/Figure_S5_S6/slidingAnalysis/resample.m
- ASD_Encoding_2020-release/Figure_S5_S6/slidingAnalysis/shadedplot.m
- ASD_Encoding_2020-release/Figure_S5_S6/slidingAnalysis/slidingWindow.m
- ASD_Encoding_2020-release/README.md
- ASD_Encoding_2020-release/cbrewer/
- ASD_Encoding_2020-release/cbrewer/cbrewer.m
- ASD_Encoding_2020-release/cbrewer/cbrewer_preview.jpg
- ASD_Encoding_2020-release/cbrewer/change_jet.m
- ASD_Encoding_2020-release/cbrewer/colorbrewer.mat
- ASD_Encoding_2020-release/cbrewer/interpolate_cbrewer.m
- ASD_Encoding_2020-release/cbrewer/license.txt
- ASD_Encoding_2020-release/cbrewer/plot_brewer_cmap.m
- ASD_Encoding_2020-release/wFB1/
- ASD_Encoding_2020-release/wFB1/ASD/
- ASD_Encoding_2020-release/wFB1/ASD/A10wFB1.mat
- ASD_Encoding_2020-release/wFB1/ASD/A11wFB1.mat
- ASD_Encoding_2020-release/wFB1/ASD/A12wFB1.mat
- ASD_Encoding_2020-release/wFB1/ASD/A13wFB1.mat
- ASD_Encoding_2020-release/wFB1/ASD/A14wFB1.mat
- ASD_Encoding_2020-release/wFB1/ASD/A15wFB1.mat
- ASD_Encoding_2020-release/wFB1/ASD/A16wFB1.mat
- ASD_Encoding_2020-release/wFB1/ASD/A17wFB1.mat
- ASD_Encoding_2020-release/wFB1/ASD/A1wFB1.mat
- ASD_Encoding_2020-release/wFB1/ASD/A2wFB1.mat
- ASD_Encoding_2020-release/wFB1/ASD/A3wFB1.mat
- ASD_Encoding_2020-release/wFB1/ASD/A4wFB1.mat
- ASD_Encoding_2020-release/wFB1/ASD/A5wFB1.mat
- ASD_Encoding_2020-release/wFB1/ASD/A6wFB1.mat
- ASD_Encoding_2020-release/wFB1/ASD/A7wFB1.mat
- ASD_Encoding_2020-release/wFB1/ASD/A8wFB1.mat
- ASD_Encoding_2020-release/wFB1/ASD/A9wFB1.mat
- ASD_Encoding_2020-release/wFB1/TD/
- ASD_Encoding_2020-release/wFB1/TD/H10wFB1.mat
- ASD_Encoding_2020-release/wFB1/TD/H11wFB1.mat
- ASD_Encoding_2020-release/wFB1/TD/H12wFB1.mat
- ASD_Encoding_2020-release/wFB1/TD/H13wFB1.mat
- ASD_Encoding_2020-release/wFB1/TD/H14wFB1.mat
- ASD_Encoding_2020-release/wFB1/TD/H15wFB1.mat
- ASD_Encoding_2020-release/wFB1/TD/H16wFB1.mat
- ASD_Encoding_2020-release/wFB1/TD/H17wFB1.mat
- ASD_Encoding_2020-release/wFB1/TD/H18wFB1.mat
- ASD_Encoding_2020-release/wFB1/TD/H19wFB1.mat
- ASD_Encoding_2020-release/wFB1/TD/H1wFB1.mat
- ASD_Encoding_2020-release/wFB1/TD/H20wFB1.mat
- ASD_Encoding_2020-release/wFB1/TD/H21wFB1.mat
- ASD_Encoding_2020-release/wFB1/TD/H22wFB1.mat
- ASD_Encoding_2020-release/wFB1/TD/H23wFB1.mat
- ASD_Encoding_2020-release/wFB1/TD/H24wFB1.mat
- ASD_Encoding_2020-release/wFB1/TD/H25wFB1.mat
- ASD_Encoding_2020-release/wFB1/TD/H2wFB1.mat
- ASD_Encoding_2020-release/wFB1/TD/H3wFB1.mat
- ASD_Encoding_2020-release/wFB1/TD/H4wFB1.mat
- ASD_Encoding_2020-release/wFB1/TD/H5wFB1.mat
- ASD_Encoding_2020-release/wFB1/TD/H6wFB1.mat
- ASD_Encoding_2020-release/wFB1/TD/H7wFB1.mat
- ASD_Encoding_2020-release/wFB1/TD/H8wFB1.mat
- ASD_Encoding_2020-release/wFB1/TD/H9wFB1.mat
- ASD_Encoding_2020-release/wFB1_asd.mat
- ASD_Encoding_2020-release/wFB1_td.mat
- ASD_Encoding_2020-release/wFB2/
[truncated: 93 more entries]
