# Supplementary material for: Individuals with autism spectrum disorder have altered visual encoding capacity
Source: PLoS Biol. 2021 May 12;19(5):e3001215. doi: 10.1371/journal.pbio.3001215 (PMC8143398; doi:10.1371/journal.pbio.3001215)
Supplement: S1 Code — Routine to reproduce Figs 1D–1F, 2B, 2C, 3, 4 and 5 and S1–S6, panel B in S7, and S8 Figs. (ZIP) [file pbio.3001215.s010.zip › ASD_Encoding_2020-release/CircStat/circ_axial.m]

function alpha = circ_axial(alpha, p)
%
% alpha = circ_axial(alpha, p)
%   Transforms p-axial data to a common scale.
%
%   Input:
%     alpha	sample of angles in radians
%     [p		number of modes]
%
%   Output:
%     alpha transformed data
%
% PHB 2009
%
% References:
%   Statistical analysis of circular data, N. I. Fisher
%
% Circular Statistics Toolbox for Matlab

% By Philipp Berens, 2009
% berens@tuebingen.mpg.de - www.kyb.mpg.de/~berens/circStat.html


if nargin < 2
    p = 1;
end

alpha = mod(alpha*p,2*pi);
