# Supplementary material for: Individuals with autism spectrum disorder have altered visual encoding capacity
Source: PLoS Biol. 2021 May 12;19(5):e3001215. doi: 10.1371/journal.pbio.3001215 (PMC8143398; doi:10.1371/journal.pbio.3001215)
Supplement: S1 Code — Routine to reproduce Figs 1D–1F, 2B, 2C, 3, 4 and 5 and S1–S6, panel B in S7, and S8 Figs. (ZIP) [file pbio.3001215.s010.zip › ASD_Encoding_2020-release/CircStat/circ_dist.m]

function r =  circ_dist(x,y)
%
% r = circ_dist(alpha, beta)
%   Pairwise difference x_i-y_i around the circle computed efficiently.
%
%   Input:
%     alpha      sample of linear random variable
%     beta       sample of linear random variable or one single angle
%
%   Output:
%     r       matrix with differences
%
% References:
%     Biostatistical Analysis, J. H. Zar, p. 651
%
% PHB 3/19/2009
%
% Circular Statistics Toolbox for Matlab

% By Philipp Berens, 2009
% berens@tuebingen.mpg.de - www.kyb.mpg.de/~berens/circStat.html


if size(x,1)~=size(y,1) && size(x,2)~=size(y,2) && length(y)~=1
  error('Input dimensions do not match.')
end

r = angle(exp(1i*x)./exp(1i*y));
