# Supplementary material for: Individuals with autism spectrum disorder have altered visual encoding capacity
Source: PLoS Biol. 2021 May 12;19(5):e3001215. doi: 10.1371/journal.pbio.3001215 (PMC8143398; doi:10.1371/journal.pbio.3001215)
Supplement: S1 Code — Routine to reproduce Figs 1D–1F, 2B, 2C, 3, 4 and 5 and S1–S6, panel B in S7, and S8 Figs. (ZIP) [file pbio.3001215.s010.zip › ASD_Encoding_2020-release/CircStat/circ_rad2ang.m]

function alpha = circ_rad2ang(alpha)

% alpha = circ-rad2ang(alpha)
%   converts values in radians to values in degree
%
% Circular Statistics Toolbox for Matlab

% By Philipp Berens, 2009
% berens@tuebingen.mpg.de - www.kyb.mpg.de/~berens/circStat.html

alpha = alpha / pi *180;
