# Supplementary material for: Individuals with autism spectrum disorder have altered visual encoding capacity
Source: PLoS Biol. 2021 May 12;19(5):e3001215. doi: 10.1371/journal.pbio.3001215 (PMC8143398; doi:10.1371/journal.pbio.3001215)
Supplement: S1 Code — Routine to reproduce Figs 1D–1F, 2B, 2C, 3, 4 and 5 and S1–S6, panel B in S7, and S8 Figs. (ZIP) [file pbio.3001215.s010.zip › ASD_Encoding_2020-release/CircStat/circ_symtest.m]

function pval = circ_symtest(alpha)
%
% [pval, z] = circ_symtest(alpha,w)
%   Tests for symmetry about the median.
%   H0: the population is symmetrical around the median
%   HA: the population is not symmetrical around the median

%
%   Input:
%     alpha	sample of angles in radians
%
%   Output:
%     pval  p-value
%
% PHB 3/19/2009
%
% References:
%   Biostatistical Analysis, J. H. Zar, 27.4
%
% Circular Statistics Toolbox for Matlab

% By Philipp Berens, 2009
% berens@tuebingen.mpg.de - www.kyb.mpg.de/~berens/circStat.html

if size(alpha,2) > size(alpha,1)
	alpha = alpha';
end

% compute median
md = circ_median(alpha);

% compute deviations from median
d = circ_dist(alpha,md);

% compute wilcoxon sign rank test
pval = signrank(d);
