# Supplementary material for: Individuals with autism spectrum disorder have altered visual encoding capacity
Source: PLoS Biol. 2021 May 12;19(5):e3001215. doi: 10.1371/journal.pbio.3001215 (PMC8143398; doi:10.1371/journal.pbio.3001215)
Supplement: S1 Code — Routine to reproduce Figs 1D–1F, 2B, 2C, 3, 4 and 5 and S1–S6, panel B in S7, and S8 Figs. (ZIP) [file pbio.3001215.s010.zip › ASD_Encoding_2020-release/CircStat/circ_vmpdf.m]

function [p alpha] = circ_vmpdf(alpha, thetahat, kappa)

% [p alpha] = circ_vmpdf(alpha, w, p)
%   Computes the circular von Mises pdf with preferred direction thetahat 
%   and concentration kappa at each of the angles in alpha
%
%   The vmpdf is given by f(phi) =
%   (1/(2pi*I0(kappa))*exp(kappa*cos(phi-thetahat)
%
%   Input:
%     alpha     angles to evaluate pdf at, if empty alphas are chosen to
%               100 uniformly spaced points around the circle
%     [thetahat preferred direction, default is 0]
%     [kappa    concentration parameter, default is 1]
%
%   Output:
%     p         von Mises pdf evaluated at alpha
%     alpha     angles at which pdf was evaluated
%
%
%   References:
%     Statistical analysis of circular data, Fisher
%
% Circular Statistics Toolbox for Matlab

% By Philipp Berens and Marc J. Velasco, 2009
% velasco@ccs.fau.edu

% if no angles are supplied, 100 evenly spaced points around the circle are
% chosen
if nargin < 1 || isempty(alpha)
    alpha = linspace(0, 2*pi, 101)';
    alpha = alpha(1:end-1);
end
if nargin < 3
    kappa = 1;
end
if nargin < 2
    thetahat = 0;
end

alpha = alpha(:);

% evaluate pdf
C = 1/(2*pi*besseli(0,kappa));
p = C * exp(kappa*cos(alpha-thetahat));
