# Supplementary material for: Individuals with autism spectrum disorder have altered visual encoding capacity
Source: PLoS Biol. 2021 May 12;19(5):e3001215. doi: 10.1371/journal.pbio.3001215 (PMC8143398; doi:10.1371/journal.pbio.3001215)
Supplement: S1 Code — Routine to reproduce Figs 1D–1F, 2B, 2C, 3, 4 and 5 and S1–S6, panel B in S7, and S8 Figs. (ZIP) [file pbio.3001215.s010.zip › ASD_Encoding_2020-release/CircStat/circ_wwtest.m]

function [pval table] = circ_wwtest(varargin)
% [pval, table] = circ_wwtest(alpha, idx, [w])
% [pval, table] = circ_wwtest(alpha1, alpha2, [w1, w2])
%   Parametric Watson-Williams multi-sample test for equal means. Can be
%   used as a one-way ANOVA test for circular data.
%
%   H0: the s populations have equal means
%   HA: the s populations have unequal means
%
%   Note: 
%   Use with binned data is only advisable if binning is finer than 10 deg.
%   In this case, alpha is assumed to correspond
%   to bin centers.
%
%   The Watson-Williams two-sample test assumes underlying von-Mises
%   distributrions. All groups are assumed to have a common concentration
%   parameter k.
%
%   Input:
%     alpha   angles in radians
%     idx     indicates which population the respective angle in alpha
%             comes from, 1:s
%     [w      number of incidences in case of binned angle data]
%
%   Output:
%     pval    p-value of the Watson-Williams multi-sample test. Discard H0 if
%             pval is small.
%     table   cell array containg the ANOVA table
%
% PHB 3/19/2009
%
% References:
%   Biostatistical Analysis, J. H. Zar
%
% Circular Statistics Toolbox for Matlab

% Update 2012
% By Philipp Berens, 2009
% berens@tuebingen.mpg.de - www.kyb.mpg.de/~berens/circStat.html

[alpha, idx, w] = processInput(varargin{:});

% number of groups
u = unique(idx);
s = length(u);

% number of samples
n = sum(w);

% compute relevant quantitites
pn = zeros(s,1); pr = pn;
for t=1:s
  pidx = idx == u(t);
  pn(t) = sum(pidx.*w);
  pr(t) = circ_r(alpha(pidx),w(pidx));
end

r = circ_r(alpha,w);
rw = sum(pn.*pr)/n;

% make sure assumptions are satisfied
checkAssumption(rw,mean(pn))

% test statistic
kk = circ_kappa(rw);
beta = 1+3/(8*kk);    % correction factor
A = sum(pr.*pn) - r*n;
B = n - sum(pr.*pn);

F = beta * (n-s) * A / (s-1) / B;
pval = 1 - fcdf(F,s-1,n-s);

na = nargout;
if na < 2
  printTable;
end
prepareOutput;


  function printTable
    
    fprintf('\nANALYSIS OF VARIANCE TABLE (WATSON-WILLIAMS TEST)\n\n');
    fprintf('%s\t\t\t\t%s\t%s\t\t%s\t\t%s\t\t\t%s\n', ' ' ,'d.f.', 'SS', 'MS', 'F', 'P-Value');
    fprintf('--------------------------------------------------------------------\n');
    fprintf('%s\t\t\t%u\t\t%.2f\t%.2f\t%.2f\t\t%.4f\n', 'Columns', s-1 , A, A/(s-1), F, pval);
    fprintf('%s\t\t%u\t\t%.2f\t%.2f\n', 'Residual ', n-s, B, B/(n-s));
    fprintf('--------------------------------------------------------------------\n');
    fprintf('%s\t\t%u\t\t%.2f', 'Total   ',n-1,A+B);
    fprintf('\n\n')

  end

  function prepareOutput
    
    if na > 1
      table = {'Source','d.f.','SS','MS','F','P-Value'; ...
               'Columns', s-1 , A, A/(s-1), F, pval; ...
               'Residual ', n-s, B, B/(n-s), [], []; ...
               'Total',n-1,A+B,[],[],[]};
    end
  end
end


function checkAssumption(rw,n)

  if n >= 11 && rw<.45
    warning('Test not applicable. Average resultant vector length < 0.45.') %#ok<WNTAG>
  elseif n<11 && n>=7 && rw<.5
    warning('Test not applicable. Average number of samples per population 6 < x < 11 and average resultant vector length < 0.5.') %#ok<WNTAG>
  elseif n>=5 && n<7 && rw<.55
    warning('Test not applicable. Average number of samples per population 4 < x < 7 and average resultant vector length < 0.55.') %#ok<WNTAG>
  elseif n < 5
    warning('Test not applicable. Average number of samples per population < 5.') %#ok<WNTAG>
  end

end


function [alpha, idx, w] = processInput(varargin)

  if nargin == 4
    alpha1 = varargin{1}(:);
    alpha2 = varargin{2}(:);
    w1 = varargin{3}(:);
    w2 = varargin{4}(:);
    alpha = [alpha1; alpha2];
    idx = [ones(size(alpha1)); ones(size(alpha2))];
    w = [w1; w2];
  elseif nargin==2 && sum(abs(round(varargin{2})-varargin{2}))>1e-5
    alpha1 = varargin{1}(:);
    alpha2 = varargin{2}(:);
    alpha = [alpha1; alpha2];
    idx = [ones(size(alpha1)); 2*ones(size(alpha2))];
    w = ones(size(alpha));
  elseif nargin==2
    alpha = varargin{1}(:);
    idx = varargin{2}(:);
    if ~(size(idx,1)==size(alpha,1))
      error('Input dimensions do not match.')
    end
    w = ones(size(alpha));  
  elseif nargin==3
    alpha = varargin{1}(:);
    idx = varargin{2}(:);
    w = varargin{3}(:);
    if ~(size(idx,1)==size(alpha,1))
      error('Input dimensions do not match.')
    end
    if ~(size(w,1)==size(alpha,1))
      error('Input dimensions do not match.')
    end  
  else
    error('Invalid use of circ_wwtest. Type help circ_wwtest.')
  end
end
