# Supplementary material for: Individuals with autism spectrum disorder have altered visual encoding capacity
Source: PLoS Biol. 2021 May 12;19(5):e3001215. doi: 10.1371/journal.pbio.3001215 (PMC8143398; doi:10.1371/journal.pbio.3001215)
Supplement: S1 Code — Routine to reproduce Figs 1D–1F, 2B, 2C, 3, 4 and 5 and S1–S6, panel B in S7, and S8 Figs. (ZIP) [file pbio.3001215.s010.zip › ASD_Encoding_2020-release/CircStat/examples/formatSubplot.m]

function formatSubplot(handle,varargin)

args.fs = 7;
args.xl = [];
args.yl = [];
args.box = [];
args.ax = [];
args.lim = [];
args.tt = [];
args.xt = [];
args.yt =[];
args = parseVarArgs(args,varargin{:});

set(handle,'fontsize',args.fs)
if ~isempty(args.xl)
  xlabel(handle,args.xl)
end
if ~isempty(args.yl)
  ylabel(handle,args.yl)
end
if ~isempty(args.tt)
  title(handle,args.tt)
end
if ~isempty(args.box)
  set(handle,'box',args.box)
end
if ~isempty(args.ax)
  axis(handle,args.ax)
end
if ~isempty(args.lim)
  axis(handle,args.lim)
end
if ~isempty(args.yt)
  set(handle,'ytick',args.yt)
end
if ~isempty(args.xt)
  set(handle,'xtick',args.xt)
end
