# Supplementary material for: Individuals with autism spectrum disorder have altered visual encoding capacity
Source: PLoS Biol. 2021 May 12;19(5):e3001215. doi: 10.1371/journal.pbio.3001215 (PMC8143398; doi:10.1371/journal.pbio.3001215)
Supplement: S1 Code — Routine to reproduce Figs 1D–1F, 2B, 2C, 3, 4 and 5 and S1–S6, panel B in S7, and S8 Figs. (ZIP) [file pbio.3001215.s010.zip › ASD_Encoding_2020-release/Figure_1_S7_S8/priorHandle.m]

function prior = priorHandle(weight)
% Return the function handle to the default prior: 2 - scale * |sin(theta)|.
stepSize = 0.01; stmSpc = 0 : stepSize : 2 * pi;
priorUnm = 1 - abs(sin(stmSpc));
nrmConst = 1.0 / trapz(stmSpc, priorUnm);

naturalPrior = @(support) (1 - abs(sin(support))) * nrmConst;
uniformPrior = 1 / (2 * pi);

prior = @(support) naturalPrior(support) * weight + uniformPrior * (1 - weight);
end
