# Supplementary material for: Individuals with autism spectrum disorder have altered visual encoding capacity
Source: PLoS Biol. 2021 May 12;19(5):e3001215. doi: 10.1371/journal.pbio.3001215 (PMC8143398; doi:10.1371/journal.pbio.3001215)
Supplement: S1 Code — Routine to reproduce Figs 1D–1F, 2B, 2C, 3, 4 and 5 and S1–S6, panel B in S7, and S8 Figs. (ZIP) [file pbio.3001215.s010.zip › ASD_Encoding_2020-release/Figure_1_S7_S8/vonmpdf.m]

function density = vonmpdf(support, mu, kappa)
%VONMPDF von Mises probability density function (pdf).
%   density = vonmpdf(support, mu, kappa) calculates the probability density function 
%   of von Mises distribution over SUPPORT with mean MU and concentration KAPPA.

density = exp(kappa * cos(support - mu)) / (2 * pi * besseli(0, kappa));

end
