# Supplementary material for: Individuals with autism spectrum disorder have altered visual encoding capacity
Source: PLoS Biol. 2021 May 12;19(5):e3001215. doi: 10.1371/journal.pbio.3001215 (PMC8143398; doi:10.1371/journal.pbio.3001215)
Supplement: S1 Code — Routine to reproduce Figs 1D–1F, 2B, 2C, 3, 4 and 5 and S1–S6, panel B in S7, and S8 Figs. (ZIP) [file pbio.3001215.s010.zip › ASD_Encoding_2020-release/Figure_5_S3_S4/Fig5_corr.m]

%% Add path
addpath('./cbrewer/');
addpath('./CircStat/');
addpath('./Figure_5_S3_S4/');

%% Prepare data for correlation analysis
[prior_td, noise_td]   = collectFit('./woFB/TD/*.mat', './wFB1/TD/*.mat', './wFB2/TD/*.mat', 25);
[prior_asd, noise_asd] = collectFit('./woFB/ASD/*.mat', './wFB1/ASD/*.mat', './wFB2/ASD/*.mat', 17);

%% Correlation, FI before feedback with prior
figure(); subplot(1, 2, 1);

colormap = cbrewer('seq', 'YlGnBu', 9);
color_td = colormap(7, :);

colormap = cbrewer('seq', 'YlOrRd', 9);
color_asd = colormap(7, :);

colIdx = 4;
scatter(noise_td(:, 2), prior_td(:, colIdx), 40, color_td, 'filled'); hold on;
scatter(noise_asd(:, 2), prior_asd(:, colIdx), 40, color_asd, 'filled');
xlabel('FI before learning'); ylabel('Prior after learning');

xlim([5, 25]);

grid off;
lm = fitlm([noise_td(:, 2); noise_asd(:, 2)], [prior_td(:, colIdx); prior_asd(:, colIdx)], 'linear')
line = plot(xlim(), xlim() * lm.Coefficients.Estimate(2) + lm.Coefficients.Estimate(1), '--k', 'LineWidth', 1.5);

ylim([0, 0.8]);
yticks(0 : 0.2 : 1);

legend(line, {'p < 0.001'});

%% Correlation by group
subplot(1, 2, 2);

colIdx = 4;
scatter(noise_td(:, 2), prior_td(:, colIdx), 40, color_td, 'filled'); hold on;
scatter(noise_asd(:, 2), prior_asd(:, colIdx), 40, color_asd, 'filled'); hold on;
xlabel('FI before learning'); ylabel('Prior after learning');

xlim([5, 25]);

lm = fitlm(noise_td(:, 2), prior_td(:, colIdx), 'linear')
line1 = plot(xlim(), xlim() * lm.Coefficients.Estimate(2) + lm.Coefficients.Estimate(1), ...
    '--', 'LineWidth', 1.5, 'Color', color_td);

lm = fitlm(noise_asd(:, 2), prior_asd(:, colIdx), 'linear')
line2 = plot(xlim(), xlim() * lm.Coefficients.Estimate(2) + lm.Coefficients.Estimate(1), ...
    '--', 'LineWidth', 1.5, 'Color', color_asd);

ylim([0, 0.8]);
yticks(0 : 0.2 : 1);
legend([line1, line2], {'p < 0.001', 'p = 0.052'});

%% Helper functions
function corrPlot(td, asd, sID, cID, xStr, yStr, ylimArray, ytickArray)

colormap = cbrewer('seq', 'YlGnBu', 9);
color_td = colormap(7, :);

colormap = cbrewer('seq', 'YlOrRd', 9);
color_asd = colormap(7, :);

scatter(td(:, cID), td(:, sID), 40, color_td, 'filled');
hold on;
scatter(asd(:, cID), asd(:, sID), 40, color_asd, 'filled');
xlabel(xStr);
ylabel(yStr);

lm = fitlm(td(:, cID), td(:, sID), 'linear', 'RobustOpts', 'on')
line1 = plot(xlim(), xlim() * lm.Coefficients.Estimate(2) + lm.Coefficients.Estimate(1), ...
    '--k', 'LineWidth', 2, 'Color', color_td);

lm = fitlm(asd(:, cID), asd(:, sID), 'linear', 'RobustOpts', 'on')
line2 = plot(xlim(), xlim() * lm.Coefficients.Estimate(2) + lm.Coefficients.Estimate(1), ...
    '--k', 'LineWidth', 2, 'Color', color_asd);

ylim(ylimArray);
yticks(ytickArray);

errorbar(min(xlim()) + 1, median(td(:, sID)), std(td(:, sID)) ...
    / sqrt(length(td(:, sID))), 'o', 'Color', color_td, 'LineWidth', 1.5);

errorbar(max(xlim()) - 1, median(asd(:, sID)), std(asd(:, sID)) ...
    / sqrt(length(asd(:, sID))), 'o', 'Color', color_asd, 'LineWidth', 1.5);

ylim(ylimArray);
yticks(ytickArray);

end

function [priorPara, noisePara] = collectFit(dirWoFB, dirWFB1, dirWFB2, nSubject)

    function input = wrapOrientation(input)
        assert(sum(input > 360) == 0 && sum(input < 0) == 0);
        input(input > 180) = input(input > 180) - 180;
    end

    function idx = extractID(strName)
        idx = str2double(strName(2:3));
        if isnan(idx)
            idx = str2double(strName(2));
        end
    end

    function loadPlot(fileDir, plotOrder)
        count = 1;
        files = dir(fileDir);
        
        for file = files'
            data = load(fullfile(file.folder, file.name));
            target   = data.all_data(1, :);
            response = data.all_data(2, :);
            
            data_idx = target > 0;
            target = wrapOrientation(target(data_idx));
            response = wrapOrientation(response(data_idx));
            
            [thisScale, thisNoise] = fitExtract(target', response', 8, false, true, false, zeros(1, 3));
            priorPara(count, plotOrder + 1) = thisScale;
            noisePara(count, plotOrder + 1) = thisNoise;
            
            if plotOrder == 3
                idx = extractID(file.name);
                priorPara(count, 1) = idx;
                noisePara(count, 1) = idx;
            end
            
            count = count + 1;
        end
    end

priorPara = zeros(nSubject, 4);
noisePara = zeros(nSubject, 4);

loadPlot(dirWoFB, 1);
loadPlot(dirWFB1, 2);
loadPlot(dirWFB2, 3);

end
