# Supplementary material for: Individuals with autism spectrum disorder have altered visual encoding capacity
Source: PLoS Biol. 2021 May 12;19(5):e3001215. doi: 10.1371/journal.pbio.3001215 (PMC8143398; doi:10.1371/journal.pbio.3001215)
Supplement: S1 Code — Routine to reproduce Figs 1D–1F, 2B, 2C, 3, 4 and 5 and S1–S6, panel B in S7, and S8 Figs. (ZIP) [file pbio.3001215.s010.zip › ASD_Encoding_2020-release/Figure_S5_S6/extractRT.m]

function RT = extractRT(index)

dataDir = {'TD_woFB', 'TD_wFB1', 'TD_wFB2', 'ASD_woFB', 'ASD_wFB1', 'ASD_wFB2'};
fullDir = strcat('./DataMat/', dataDir{index}, '/*.mat');

files = dir(fullDir);

RT = [];
for file = files'
    data = load(fullfile(file.folder, file.name));
    
    rt = data.all_data(3, :);
    rt = rt(rt < 2.5e4);
    
    RT = [RT, rt];
end

% ms -> sec
RT = RT ./ 1000;
end
