# Supplementary material for: Individuals with autism spectrum disorder have altered visual encoding capacity
Source: PLoS Biol. 2021 May 12;19(5):e3001215. doi: 10.1371/journal.pbio.3001215 (PMC8143398; doi:10.1371/journal.pbio.3001215)
Supplement: S1 Code — Routine to reproduce Figs 1D–1F, 2B, 2C, 3, 4 and 5 and S1–S6, panel B in S7, and S8 Figs. (ZIP) [file pbio.3001215.s010.zip › ASD_Encoding_2020-release/Figure_S5_S6/slidingAnalysis/bootstrap.m]

function [scale, noise, bias, variance] = bootstrap(allTarget, allResponse, nBootstrap, nBins)
    scale = zeros(1, nBootstrap);
    noise = zeros(1, nBootstrap);
    bias  = zeros(1, nBootstrap);
    variance = zeros(1, nBootstrap);
    
    parfor idx = 1:nBootstrap
        [target, response] = resample(allTarget, allResponse);
        [scale(idx), noise(idx), bias(idx), variance(idx)] = fitExtract(target, response, nBins);
    end
end
