# Supplementary material for: Individuals with autism spectrum disorder have altered visual encoding capacity
Source: PLoS Biol. 2021 May 12;19(5):e3001215. doi: 10.1371/journal.pbio.3001215 (PMC8143398; doi:10.1371/journal.pbio.3001215)
Supplement: S1 Code — Routine to reproduce Figs 1D–1F, 2B, 2C, 3, 4 and 5 and S1–S6, panel B in S7, and S8 Figs. (ZIP) [file pbio.3001215.s010.zip › ASD_Encoding_2020-release/Figure_S5_S6/slidingAnalysis/fitExtract.m]

function [scale, noise, bias, variance] = fitExtract(allTarget, allResponse, nBins, showPlot, mirror, plotData, plotColor)

if ~exist('showPlot','var')
    showPlot = false;
end

if ~exist('plotData','var')
    plotData = false;
end

if ~exist('mirror','var')
    mirror = false;
end

if ~exist('plotColor', 'var')
    plotColor = [0, 0, 0];
end

[average, spread, range] = extractPrior(allTarget, allResponse, nBins, mirror, plotData, plotColor);
[paras] = expectedBias(average, spread, range, showPlot, plotColor);

scale = paras(1); noise = paras(2);
bias = mean(abs(average)); variance = mean(sqrt(abs(spread)));

end
