# Supplementary material for: Individuals with autism spectrum disorder have altered visual encoding capacity
Source: PLoS Biol. 2021 May 12;19(5):e3001215. doi: 10.1371/journal.pbio.3001215 (PMC8143398; doi:10.1371/journal.pbio.3001215)
Supplement: S1 Code — Routine to reproduce Figs 1D–1F, 2B, 2C, 3, 4 and 5 and S1–S6, panel B in S7, and S8 Figs. (ZIP) [file pbio.3001215.s010.zip › ASD_Encoding_2020-release/README.md]

# Data and Analysis Code
**Aberrant Sensory Encoding in Patients with Autism**  
Jean-Paul Noel*, Ling-Qi Zhang*, Alan A. Stocker, and Dora E. Angelaki  
https://www.biorxiv.org/content/10.1101/2020.03.04.976191v1  

## Dependencies
- [MATLAB cbrewer](https://www.mathworks.com/matlabcentral/fileexchange/34087-cbrewer-colorbrewer-schemes-for-matlab)
- [MATLAB circular statistics toolbox](https://www.mathworks.com/matlabcentral/fileexchange/10676-circular-statistics-toolbox-directional-statistics)
- We have already included them here (`cbrewer`) and (`CircStat`), but would like to explicitly acknowledge the use of these two packages.

## What's in Here
Here is a short summary of the structure of this repo:
```
...
├── *.mat                   # Data file for the combined subject
├── woFB                    # Individual data in the no feedback block    
├── wFB1                    # Individual data in the first feedback block
├── wFB2                    # Individual data in the second feedback block
├── Figure_1_S7_S8
    ├── fig1_fisher.m       # Simulation for Figure 1D-F (Fisher information)
    ├── figS7.m             # Simulation for Figure S7        
    ├── figS8.m             # Simulation for Figure S8
    ├── ...
├── Figure_2
    ├── fig2_subject.m      # Plot data for individual subjects (Figure 2)
    ├── ...
├── Figure_3
    ├── fig3_combined.m     # Plot and analysis for the combined subject (Figure 3, Figure 4A, B)
    ├── ...
├── Figure_4
    ├── fig4_parameter.m    # Extract parameters from the combined subject (Figure 4D, E)
    ├── ...
├── Figure_5_S3_S4          # Analysis related to extracting parameters from individual subjects
    ├── Fig5_corr.m         # Plot and analysis for Figure 5
    ├── FigS3_S4.m          # Plot data for Figure S3, S4
    ├── ...
├── Figure_S1_S2          
    ├── figS1_S2.m          # Plot data for all individual subjects (Figure S1, S2)
    ├── ...
├── Figure_S5_S6            # See special instructions below for running these analysis 
    ├── slidingAnalysis
        ├── figS6_fb.m      # Sliding window analysis for Figure S6
    ├── figS5_rt.m          # Plot reaction time data (Figure S5)
    ├── ...
```

## Code Usage
- **Set the current directory of MATLAB to the root directory of this project.** See special instructions below for reproducing Figure S5 and S6.  
- Each folder contains one or more MATLAB script(s) (and other helper functions) that produce the corresponding figure in the paper, as indicated by its name.
- Run the "addpath" section first with the "Run Section" button in MATLAB (to include libraries and other helper functions), and then run the entire script.
- For Figure S5 and S6, we reformatted the data file so it contains the reaction time data. 
- To run those analysis, **set MATLAB's current directory to `./Figure_S5_S6`.** Run `figS5_rt.m` for the reaction time analysis, and `figS6_fb.m` for the sliding window analysis.

## Contact 
For any comments or questions, feel free to contact me at **lingqiz at sas dot upenn dot edu**
