# Supplementary material for: Individuals with autism spectrum disorder have altered visual encoding capacity
Source: PLoS Biol. 2021 May 12;19(5):e3001215. doi: 10.1371/journal.pbio.3001215 (PMC8143398; doi:10.1371/journal.pbio.3001215)
Supplement: S1 Data — (ZIP) [file pbio.3001215.s011.zip › Fig1EF.xlsx]

## Sheet: Sheet1
Decoder 1
m	0	0.0175333	0.0350638	0.052589	0.0701065	0.0876126	0.105105	0.122582	0.140041	0.157478	0.174891	0.192278	0.209637	0.226963	0.244256	0.261513	0.278732	0.295909	0.313044	0.330136	0.347177	0.36417	0.381113	0.398002	0.414835	0.431613	0.448331	0.464988	0.481585	0.498117	0.514583	0.530986	0.547318	0.563581	0.579778	0.595897	0.611948	0.627924	0.643824	0.659652	0.675399	0.691073	0.706665	0.722182	0.737618	0.752975	0.768253	0.783447	0.798564
theta_hat	0	0.01	0.02	0.03	0.04	0.05	0.06	0.07	0.08	0.09	0.1	0.11	0.12	0.13	0.14	0.15	0.16	0.17	0.18	0.19	0.2	0.21	0.22	0.23	0.24	0.25	0.26	0.27	0.28	0.29	0.3	0.31	0.32	0.33	0.34	0.35	0.36	0.37	0.38	0.39	0.4	0.41	0.42	0.43	0.44	0.45	0.46	0.47	0.48
thetas	0.0907552	0.0907479	0.0907457	0.0907483	0.0907558	0.0907683	0.0907857	0.0908079	0.0908351	0.0908672	0.0909042	0.0909461	0.0909929	0.0910445	0.0911011	0.0911625	0.0912288	0.0913	0.091376	0.0914569	0.0915427	0.0916333	0.0917288	0.0918291	0.0919342	0.0920441	0.0921589	0.0922785	0.0924029	0.0925321	0.0926661	0.0928049	0.0929485	0.0930968	0.0932499	0.0934078	0.0935704	0.0937378	0.0939099	0.0940867	0.0942683	0.0944546	0.0946456	0.0948413	0.0950417	0.0952468	0.0954566	0.095671	0.0958901
bias	-4.34815e-07	-0.00429631	-0.00859191	-0.0128869	-0.0171811	-0.0214741	-0.0257657	-0.0300556	-0.0343435	-0.0386291	-0.0429121	-0.0471923	-0.0514693	-0.0557429	-0.0600127	-0.0642786	-0.0685402	-0.0727972	-0.0770493	-0.0812963	-0.0855378	-0.0897736	-0.0940034	-0.0982269	-0.102444	-0.106654	-0.110857	-0.115052	-0.11924	-0.123419	-0.12759	-0.131753	-0.135907	-0.140051	-0.144186	-0.148311	-0.152426	-0.156531	-0.160625	-0.164708	-0.16878	-0.17284	-0.176888	-0.180924	-0.184948	-0.188959	-0.192957	-0.196942	-0.200913
stdev	0.476699	0.476699	0.476699	0.476699	0.4767	0.4767	0.4767	0.4767	0.4767	0.4767	0.4767	0.4767	0.4767	0.4767	0.476701	0.476701	0.476701	0.476701	0.476701	0.476701	0.476702	0.476702	0.476702	0.476702	0.476703	0.476703	0.476703	0.476703	0.476704	0.476704	0.476704	0.476705	0.476705	0.476705	0.476706	0.476706	0.476706	0.476707	0.476707	0.476707	0.476708	0.476708	0.476709	0.476709	0.476709	0.47671	0.47671	0.476711	0.476711
fisher	0.0908997	0.0909043	0.0909134	0.090927	0.0909452	0.090968	0.0909953	0.0910271	0.0910635	0.0911045	0.09115	0.0912001	0.0912548	0.091314	0.0913778	0.0914461	0.0915191	0.0915966	0.0916787	0.0917654	0.0918566	0.0919525	0.0920529	0.092158	0.0922677	0.092382	0.0925009	0.0926244	0.0927526	0.0928854	0.0930228	0.0931649	0.0933116	0.093463	0.0936191	0.0937798	0.0939452	0.0941153	0.0942901	0.0944696	0.0946538	0.0948427	0.0950363	0.0952347	0.0954378	0.0956456	0.0958582	0.0960756	0.0962977
Decoder 2
m	0	0.0175333	0.0350638	0.052589	0.0701065	0.0876126	0.105105	0.122582	0.140041	0.157478	0.174891	0.192278	0.209637	0.226963	0.244256	0.261513	0.278732	0.295909	0.313044	0.330136	0.347177	0.36417	0.381113	0.398002	0.414835	0.431613	0.448331	0.464988	0.481585	0.498117	0.514583	0.530986	0.547318	0.563581	0.579778	0.595897	0.611948	0.627924	0.643824	0.659652	0.675399	0.691073	0.706665	0.722182	0.737618	0.752975	0.768253	0.783447	0.798564
theta_hat	6.28318	0.0163055	0.0326166	0.0489244	0.0652272	0.0815233	0.0978111	0.114089	0.130355	0.146608	0.162846	0.179068	0.195271	0.211455	0.227617	0.243757	0.259872	0.275962	0.292024	0.308057	0.32406	0.340031	0.355969	0.371872	0.387739	0.403569	0.419361	0.435112	0.450823	0.466491	0.482115	0.497695	0.513228	0.528715	0.544154	0.559543	0.574883	0.590171	0.605407	0.62059	0.63572	0.650794	0.665813	0.680776	0.695682	0.71053	0.72532	0.74005	0.754721
thetas	0.0907552	0.0907479	0.0907457	0.0907483	0.0907558	0.0907683	0.0907857	0.0908079	0.0908351	0.0908672	0.0909042	0.0909461	0.0909929	0.0910445	0.0911011	0.0911625	0.0912288	0.0913	0.091376	0.0914569	0.0915427	0.0916333	0.0917288	0.0918291	0.0919342	0.0920441	0.0921589	0.0922785	0.0924029	0.0925321	0.0926661	0.0928049	0.0929485	0.0930968	0.0932499	0.0934078	0.0935704	0.0937378	0.0939099	0.0940867	0.0942683	0.0944546	0.0946456	0.0948413	0.0950417	0.0952468	0.0954566	0.095671	0.0958901
bias	-3.06935e-06	-0.00146292	-0.0029225	-0.00438158	-0.00583988	-0.00729714	-0.00875313	-0.0102076	-0.0116602	-0.0131108	-0.014559	-0.0160047	-0.0174476	-0.0188874	-0.0203238	-0.0217567	-0.0231857	-0.0246106	-0.0260312	-0.0274471	-0.0288582	-0.0302643	-0.0316649	-0.03306	-0.0344492	-0.0358324	-0.0372092	-0.0385794	-0.0399428	-0.0412992	-0.0426482	-0.0439897	-0.0453234	-0.0466491	-0.0479665	-0.0492755	-0.0505757	-0.051867	-0.0531491	-0.0544217	-0.0556848	-0.056938	-0.0581811	-0.0594139	-0.0606362	-0.0618478	-0.0630484	-0.0642378	-0.0654159
stdev	0.709544	0.709537	0.709518	0.709486	0.709441	0.709383	0.709312	0.709228	0.709131	0.709022	0.708899	0.708764	0.708615	0.708454	0.70828	0.708092	0.707892	0.707678	0.707452	0.707212	0.70696	0.706694	0.706415	0.706123	0.705818	0.7055	0.705169	0.704824	0.704466	0.704095	0.70371	0.703312	0.702901	0.702476	0.702038	0.701586	0.701121	0.700643	0.70015	0.699645	0.699125	0.698592	0.698045	0.697485	0.69691	0.696322	0.69572	0.695104	0.694475
fisher	0.0920735	0.0920788	0.0920885	0.0921027	0.0921213	0.0921444	0.092172	0.092204	0.0922405	0.0922814	0.0923268	0.0923766	0.0924309	0.0924897	0.092553	0.0926207	0.0926929	0.0927696	0.0928508	0.0929364	0.0930265	0.0931212	0.0932203	0.0933239	0.0934321	0.0935447	0.0936619	0.0937836	0.0939098	0.0940405	0.0941758	0.0943156	0.0944599	0.0946088	0.0947622	0.0949203	0.0950828	0.09525	0.0954217	0.095598	0.0957789	0.0959644	0.0961545	0.0963492	0.0965485	0.0967524	0.096961	0.0971742	0.097392
Decoder 3
m	0	0.0175333	0.0350638	0.052589	0.0701065	0.0876126	0.105105	0.122582	0.140041	0.157478	0.174891	0.192278	0.209637	0.226963	0.244256	0.261513	0.278732	0.295909	0.313044	0.330136	0.347177	0.36417	0.381113	0.398002	0.414835	0.431613	0.448331	0.464988	0.481585	0.498117	0.514583	0.530986	0.547318	0.563581	0.579778	0.595897	0.611948	0.627924	0.643824	0.659652	0.675399	0.691073	0.706665	0.722182	0.737618	0.752975	0.768253	0.783447	0.798564
theta_hat	0	0.0175333	0.0350638	0.052589	0.0701065	0.0876126	0.105105	0.122582	0.140041	0.157478	0.174891	0.192278	0.209637	0.226963	0.244256	0.261513	0.278732	0.295909	0.313044	0.330136	0.347177	0.36417	0.381113	0.398002	0.414835	0.431613	0.448331	0.464988	0.481585	0.498117	0.514583	0.530986	0.547318	0.563581	0.579778	0.595897	0.611948	0.627924	0.643824	0.659652	0.675399	0.691073	0.706665	0.722182	0.737618	0.752975	0.768253	0.783447	0.798564
thetas	0.0907552	0.0907479	0.0907457	0.0907483	0.0907558	0.0907683	0.0907857	0.0908079	0.0908351	0.0908672	0.0909042	0.0909461	0.0909929	0.0910445	0.0911011	0.0911625	0.0912288	0.0913	0.091376	0.0914569	0.0915427	0.0916333	0.0917288	0.0918291	0.0919342	0.0920441	0.0921589	0.0922785	0.0924029	0.0925321	0.0926661	0.0928049	0.0929485	0.0930968	0.0932499	0.0934078	0.0935704	0.0937378	0.0939099	0.0940867	0.0942683	0.0944546	0.0946456	0.0948413	0.0950417	0.0952468	0.0954566	0.095671	0.0958901
bias	0.0379605	0.0336516	0.0293322	0.0250029	0.0206637	0.0163151	0.0119573	0.00759067	0.0032155	-0.0011679	-0.00555922	-0.00995816	-0.0143644	-0.0187776	-0.0231975	-0.0276238	-0.0320561	-0.0364942	-0.0409376	-0.0453862	-0.0498396	-0.0542975	-0.0587595	-0.0632253	-0.0676947	-0.0721673	-0.0766427	-0.0811207	-0.085601	-0.0900831	-0.0945668	-0.0990518	-0.103538	-0.108024	-0.112511	-0.116998	-0.121484	-0.125969	-0.130454	-0.134937	-0.139418	-0.143897	-0.148374	-0.152848	-0.157318	-0.161785	-0.166249	-0.170708	-0.175162
stdev	0.480583	0.479746	0.478909	0.478072	0.477234	0.476397	0.475559	0.474723	0.473887	0.473052	0.472218	0.471385	0.470554	0.469724	0.468896	0.468071	0.467247	0.466426	0.465608	0.464793	0.463981	0.463173	0.462368	0.461566	0.460769	0.459976	0.459187	0.458404	0.457625	0.456851	0.456083	0.45532	0.454563	0.453812	0.453068	0.45233	0.451599	0.450875	0.450158	0.449449	0.448748	0.448055	0.44737	0.446694	0.446027	0.445369	0.444721	0.444082	0.443453
fisher	0.0907552	0.0907479	0.0907457	0.0907483	0.0907558	0.0907683	0.0907857	0.0908079	0.0908351	0.0908672	0.0909042	0.0909461	0.0909929	0.0910445	0.0911011	0.0911625	0.0912288	0.0913	0.091376	0.0914569	0.0915427	0.0916333	0.0917288	0.0918291	0.0919342	0.0920441	0.0921589	0.0922785	0.0924029	0.0925321	0.0926661	0.0928049	0.0929485	0.0930968	0.0932499	0.0934078	0.0935704	0.0937378	0.0939099	0.0940867	0.0942683	0.0944546	0.0946456	0.0948413	0.0950417	0.0952468	0.0954566	0.095671	0.0958901
[truncated: 580 more columns]
