# Supplementary material for: Individuals with autism spectrum disorder have altered visual encoding capacity
Source: PLoS Biol. 2021 May 12;19(5):e3001215. doi: 10.1371/journal.pbio.3001215 (PMC8143398; doi:10.1371/journal.pbio.3001215)
Supplement: S2 Data — (ZIP) [file pbio.3001215.s012.zip]

Archive with 2 entries (2 files):
- Fig2_ASD.xlsx
- Fig2_NT.xlsx
