# Supplementary material for: Individuals with autism spectrum disorder have altered visual encoding capacity
Source: PLoS Biol. 2021 May 12;19(5):e3001215. doi: 10.1371/journal.pbio.3001215 (PMC8143398; doi:10.1371/journal.pbio.3001215)
Supplement: S2 Data — (ZIP) [file pbio.3001215.s012.zip › Fig2_ASD.xlsx]

## Sheet: Sheet1
	woFB
theta	0	0.025	0.05	0.075	0.1	0.125	0.15	0.175	0.2	0.225	0.25	0.275	0.3	0.325	0.35	0.375	0.4	0.425	0.45	0.475	0.5	0.525	0.55	0.575	0.6	0.625	0.65	0.675	0.7	0.725	0.75	0.775	0.8	0.825	0.85	0.875	0.9	0.925	0.95	0.975	1	1.025	1.05	1.075	1.1	1.125	1.15	1.175	1.2
bias	0	0.0510711	0.102881	0.154345	0.200303	0.239215	0.274773	0.307263	0.334985	0.359363	0.379948	0.396953	0.409938	0.418801	0.427358	0.432653	0.434478	0.435105	0.432687	0.428009	0.42279	0.417038	0.411244	0.40541	0.399835	0.394516	0.388776	0.382622	0.37637	0.372635	0.371164	0.36931	0.367622	0.366281	0.36461	0.362711	0.357248	0.348008	0.338532	0.328564	0.318116	0.307463	0.296614	0.285767	0.274927	0.264058	0.253022	0.241845	0.230635
bias_fit	-0.200828	-0.112233	0.0427547	0.0177547	0.167226	0.199668	0.234932	0.275521	0.344036	0.319036	0.358135	0.368517	0.404392	0.379392	0.38493	0.45268	0.44797	0.468837	0.50501	0.48001	0.443607	0.418607	0.414721	0.389721	0.396757	0.371757	0.361679	0.336679	0.317726	0.367641	0.342641	0.317641	0.32534	0.338454	0.356488	0.362859	0.448544	0.423544	0.398544	0.397396	0.372396	0.347396	0.322396	0.324921	0.299921	0.283577	0.249809	0.259163	0.253322
target	285.236	233.225	45.419	281.006	135.663	333.676	255.22	79.214	55.208	121.589	64.294	335.719	347.706	38.552	28.972	38.453	98.583	100.176	186.268	84.861	250.21	75.632	100.308	307.539	149.748	168.491	284.862	291.795	1.494	185.147	243.014	261.494	234.389	37.08	65.426	289.334	136.257	283.181	108.383	227.776	85.938	158.362	292.795	56.933	14.491	74.874	25.445	165.778	226.93
response	284.829	216.548	215.145	295.952	322.318	158.621	308.354	56.475	55.345	291.974	56.797	304.11	56.684	40.943	21	32.872	97	278.588	208.028	262.591	244.683	256.586	282.783	116.732	300.165	149.849	295.881	295.025	3.889	7.388	58.177	89.821	225.054	53.108	244.681	302.762	147.667	13.826	297.543	210.243	71.31	54.539	109.404	62.627	240.125	49.992	54.973	1.943	51.319
	wFB1
theta	0	0.025	0.05	0.075	0.1	0.125	0.15	0.175	0.2	0.225	0.25	0.275	0.3	0.325	0.35	0.375	0.4	0.425	0.45	0.475	0.5	0.525	0.55	0.575	0.6	0.625	0.65	0.675	0.7	0.725	0.75	0.775	0.8	0.825	0.85	0.875	0.9	0.925	0.95	0.975	1	1.025	1.05	1.075	1.1	1.125	1.15	1.175	1.2
bias	0	0.0476823	0.0930559	0.135894	0.176822	0.216592	0.25623	0.29267	0.324934	0.356134	0.386223	0.41521	0.441875	0.465169	0.484879	0.502333	0.518984	0.534651	0.547183	0.556636	0.565365	0.57345	0.580706	0.587293	0.592676	0.596661	0.599733	0.600088	0.598539	0.597116	0.595089	0.592221	0.588531	0.583775	0.57867	0.573575	0.568051	0.561707	0.554423	0.546413	0.538584	0.531071	0.52313	0.514863	0.505325	0.493497	0.480388	0.467485	0.454866
bias_fit	0.0297763	0.0857884	0.229966	0.283854	0.258854	0.233854	0.302142	0.383205	0.358205	0.333205	0.339478	0.314478	0.340114	0.379094	0.390683	0.386157	0.383959	0.358959	0.470251	0.445251	0.420251	0.420771	0.436631	0.461634	0.46613	0.44113	0.453529	0.437786	0.413275	0.415701	0.394884	0.393301	0.397515	0.404663	0.407734	0.382734	0.357734	0.295263	0.286151	0.266497	0.289223	0.284258	0.278428	0.253428	0.269354	0.284571	0.259571	0.25453	0.239792
target	282.83	329.842	312.34	195.167	272.854	149.539	345.52	353.88	296.838	153.044	61.547	7.372	187.454	159.735	70.018	183.983	348.936	189.674	32.4	33.982	105.955	241.893	92.497	323.623	227.083	149.133	276.842	58.658	138.762	240.696	351.54	19.051	326.447	124.237	281.555	165.899	78.774	278.094	178.962	21.787	351.375	165.141	246.222	146.134	106.098	79.664	320.679	126.259	222.524
response	287.852	127.327	147.144	17.18	107.282	117.701	328.67	350.908	146.064	149.076	47	217.39	31.277	156.282	232.201	196.944	339.596	15.232	218.997	33.692	286.979	51.462	109.175	296.901	231	140.176	123.25	50	131.673	50	166.616	19	317.49	314.036	315.55	302.979	253	277.548	167.813	23.32	345.03	330.266	52	126.275	125.417	244.664	123.869	321.338	40
	wFB2
theta	0	0.025	0.05	0.075	0.1	0.125	0.15	0.175	0.2	0.225	0.25	0.275	0.3	0.325	0.35	0.375	0.4	0.425	0.45	0.475	0.5	0.525	0.55	0.575	0.6	0.625	0.65	0.675	0.7	0.725	0.75	0.775	0.8	0.825	0.85	0.875	0.9	0.925	0.95	0.975	1	1.025	1.05	1.075	1.1	1.125	1.15	1.175	1.2
bias	0	0.0381766	0.0743529	0.110448	0.147153	0.184626	0.222602	0.259422	0.295252	0.3279	0.357879	0.386869	0.412816	0.436381	0.457845	0.477556	0.495139	0.510311	0.522027	0.530348	0.534125	0.533443	0.531982	0.529754	0.527059	0.523884	0.520313	0.516375	0.512699	0.508038	0.501096	0.493159	0.48461	0.475471	0.465776	0.45489	0.443171	0.431061	0.418481	0.405664	0.392615	0.379646	0.366975	0.35446	0.341891	0.329202	0.316479	0.303197	0.289359
bias_fit	-0.259211	-0.166443	-0.157228	-0.12129	-0.0504177	0.0593494	0.0343494	0.0420041	0.0447815	0.120946	0.142452	0.257497	0.292983	0.267983	0.387816	0.453419	0.48266	0.45766	0.565394	0.540394	0.616134	0.591134	0.544398	0.519398	0.494398	0.486709	0.480865	0.455865	0.480413	0.516584	0.518405	0.493405	0.493359	0.481638	0.473594	0.474143	0.440961	0.432766	0.419796	0.394796	0.369796	0.381749	0.373155	0.37236	0.34736	0.327348	0.295763	0.300086	0.288543
target	45.683	229.083	206.154	14.096	109.768	193.233	64.481	166.536	290.982	71.963	67.557	320.514	296.365	103.022	165.36	256.462	273.634	116.25	229.369	296.86	344.674	258.066	264.229	356.177	80.708	90.893	94.255	206.527	90.332	354.122	65.843	295.256	151.759	332.391	167.261	-6.27744e+66	110.779	20.303	157.988	186.828	272.821	222.722	273.063	110.965	303.353	329.248	178.325	143.244	54.538
response	213.867	227.043	29	185.879	292.659	14.769	236.503	310.13	317.957	62.275	74.341	294.978	304	301.729	310.737	247.805	95.74	107.445	71.075	308.194	329.791	68.222	242.981	356	71	91	274.692	39.451	279.311	164.03	43.626	305.961	140.288	123.674	325.199	334	309.391	215.287	140.09	21	98	32.516	93.073	299.885	310.838	150.974	355.464	150.752	209.432
[truncated: 203 more columns]
