# Supplementary material for: Individuals with autism spectrum disorder have altered visual encoding capacity
Source: PLoS Biol. 2021 May 12;19(5):e3001215. doi: 10.1371/journal.pbio.3001215 (PMC8143398; doi:10.1371/journal.pbio.3001215)
Supplement: S2 Data — (ZIP) [file pbio.3001215.s012.zip › Fig2_NT.xlsx]

## Sheet: Sheet1
	woFB
theta	0	0.025	0.05	0.075	0.1	0.125	0.15	0.175	0.2	0.225	0.25	0.275	0.3	0.325	0.35	0.375	0.4	0.425	0.45	0.475	0.5	0.525	0.55	0.575	0.6	0.625	0.65	0.675	0.7	0.725	0.75	0.775	0.8	0.825	0.85	0.875	0.9	0.925	0.95	0.975	1	1.025	1.05	1.075	1.1	1.125	1.15	1.175	1.2
bias	0	0.0412717	0.0808331	0.118632	0.153402	0.183062	0.208966	0.231351	0.250455	0.268899	0.283997	0.295802	0.306874	0.317725	0.326176	0.331787	0.336477	0.340499	0.343088	0.344569	0.345762	0.346324	0.346719	0.346825	0.346472	0.346344	0.345751	0.343879	0.340464	0.335734	0.330689	0.325186	0.319085	0.312492	0.30557	0.298236	0.290502	0.28238	0.273634	0.264661	0.255737	0.245991	0.235265	0.223617	0.21153	0.199347	0.186916	0.174262	0.161388
bias_fit	0.283558	0.277796	0.252796	0.236435	0.263974	0.299147	0.274147	0.30687	0.312927	0.287927	0.316848	0.291848	0.266848	0.443529	0.540082	0.533618	0.506072	0.506083	0.51349	0.497375	0.498548	0.486821	0.47893	0.501322	0.476322	0.494723	0.505328	0.528673	0.554987	0.511147	0.486147	0.461147	0.457436	0.469241	0.444241	0.419241	0.394241	0.369241	0.371471	0.341669	0.34525	0.34658	0.317169	0.321526	0.272893	0.250649	0.207553	0.183547	0.149603
target	117.964	26.829	236.499	10.086	107.153	225.677	311.472	18.677	197.288	38.585	49.704	312.131	315.021	283.456	64.118	112.229	153.473	265.306	266.427	263.405	300.793	195.651	34.19	256.528	233.467	57.526	40.793	344.19	115.69	12.448	179.423	253.495	205.956	65.59	72.622	222.678	132.17	125.435	198.32	187.795	116.547	334.115	43.837	325.788	291.52	284.653	319.053	220.052	187.894
response	310	31	51.644	11.361	299.506	51.322	133.101	20.019	17.873	43	59	310	310	284	72	294	333	80	81	79	117	12	30	70	62	59	48	342	294	16	0	78	31	71	73	48	309	308	21	8	290	328	44	326	288	282	315	50	8
	wFB1
theta	0	0.025	0.05	0.075	0.1	0.125	0.15	0.175	0.2	0.225	0.25	0.275	0.3	0.325	0.35	0.375	0.4	0.425	0.45	0.475	0.5	0.525	0.55	0.575	0.6	0.625	0.65	0.675	0.7	0.725	0.75	0.775	0.8	0.825	0.85	0.875	0.9	0.925	0.95	0.975	1	1.025	1.05	1.075	1.1	1.125	1.15	1.175	1.2
bias	0	0.0321641	0.0628651	0.0949157	0.126845	0.155739	0.182873	0.209145	0.234446	0.25508	0.273536	0.290619	0.304035	0.316728	0.328962	0.339612	0.348592	0.357088	0.364994	0.372494	0.380429	0.388413	0.395406	0.401366	0.404196	0.40422	0.403576	0.401632	0.399033	0.395635	0.391867	0.388541	0.384803	0.380881	0.376846	0.372181	0.36674	0.360846	0.35437	0.348245	0.343032	0.337554	0.331331	0.324705	0.317856	0.310541	0.302425	0.292537	0.282288
bias_fit	-0.113774	-0.0867933	0.00442376	0.0796565	0.114911	0.174932	0.149932	0.124932	0.199587	0.329801	0.418652	0.471931	0.446931	0.444117	0.429337	0.441806	0.430236	0.42448	0.402099	0.391499	0.412167	0.406773	0.368287	0.348136	0.364468	0.339468	0.320772	0.360631	0.367838	0.37315	0.393448	0.368448	0.343448	0.315556	0.31951	0.292157	0.332563	0.307563	0.289044	0.303639	0.318618	0.335013	0.318299	0.308253	0.283253	0.236731	0.220384	0.251304	0.284424
target	33.268	68.073	241.816	55.307	243.289	156.066	1.329	293.553	56.406	98.572	211.988	315.581	42.87	58.218	346.003	204.396	314.526	236.84	165.811	108.966	135.685	287.862	271.865	85.85	63.173	141.288	212.581	54.087	146.716	47.583	18.018	279.512	140.926	346.486	38.135	104.758	300.276	207.23	267.141	21.314	68.139	166.393	155.099	119.601	71.303	149.507	88.058	13.656	51
response	35	62	64	61	63	337	356.601	285	60	280	36	318	41	53	348	20	318	58	343	282	319	291	269	264	76	320	32	48	325	49	24	279	320	343	41	283	293	34	81	35	59	339	338	304	72	329	84	15	49
	wFB2
theta	0	0.025	0.05	0.075	0.1	0.125	0.15	0.175	0.2	0.225	0.25	0.275	0.3	0.325	0.35	0.375	0.4	0.425	0.45	0.475	0.5	0.525	0.55	0.575	0.6	0.625	0.65	0.675	0.7	0.725	0.75	0.775	0.8	0.825	0.85	0.875	0.9	0.925	0.95	0.975	1	1.025	1.05	1.075	1.1	1.125	1.15	1.175	1.2
bias	0	0.00933598	0.0190647	0.0286501	0.0389156	0.0475666	0.0541103	0.0610763	0.0669729	0.0699261	0.0699856	0.0688128	0.0669844	0.0645034	0.064269	0.0656821	0.0663977	0.0668326	0.0661049	0.0654167	0.0654168	0.0648362	0.063072	0.0605713	0.0581505	0.0552408	0.0517422	0.0480338	0.0442494	0.0401916	0.0359102	0.0304484	0.0226685	0.0135988	0.00409878	-0.00502984	-0.0135755	-0.0221991	-0.0308692	-0.0395843	-0.0473516	-0.054172	-0.0611657	-0.0684928	-0.0758842	-0.0832797	-0.0918092	-0.101539	-0.111288
bias_fit	0.124528	0.125941	0.100941	0.0759406	0.0980283	0.138306	0.119147	0.128378	0.180709	0.188343	0.190826	0.165826	0.162242	0.137242	0.169109	0.220519	0.195519	0.258138	0.28457	0.297395	0.267968	0.244805	0.246444	0.262326	0.247096	0.250267	0.243061	0.218061	0.193061	0.190344	0.176988	0.191334	0.199009	0.179709	0.163245	0.144362	0.126153	0.101153	0.0761531	0.0511531	0.0713894	0.0463894	0.0322038	0.0341026	0.00467367	-0.0132745	0.0163158	0.0036222	-0.0244249
target	304.836	39.189	154.264	50.912	186.422	270.349	266.899	313.296	62.921	256.572	241.113	291.74	245.101	255.451	234.609	141.893	359.681	205.725	194.354	193.157	167.47	197.936	109.79	234.17	131.906	253.847	179.467	137.729	129.192	280.962	92.497	261.483	271.36	168.393	46.056	240.498	73.424	170.249	180.104	8.064	296.058	102.901	330.589	221.03	94.694	22.325	22.512	165.613	286.774
response	309	41	332	46	8	86	82	314	56	71	67	284	72	68	61	323	359	22	13	13	341	18	286	56	310	71	357	317	315	279	277	81	91	351	38	56	71	349	1	8	288	288	330	37	93	24	23	345	282
[truncated: 203 more columns]
