# Supplementary material for: Individuals with autism spectrum disorder have altered visual encoding capacity
Source: PLoS Biol. 2021 May 12;19(5):e3001215. doi: 10.1371/journal.pbio.3001215 (PMC8143398; doi:10.1371/journal.pbio.3001215)
Supplement: S3 Data — (ZIP) [file pbio.3001215.s013.zip]

Archive with 6 entries (6 files):
- Fig3_ASD_wFB1.mat
- Fig3_ASD_wFB2.mat
- Fig3_ASD_woFB.mat
- Fig3_NT_wFB1.mat
- Fig3_NT_wFB2.mat
- Fig3_NT_woFB.mat
