# Supplementary material for: Individuals with autism spectrum disorder have altered visual encoding capacity
Source: PLoS Biol. 2021 May 12;19(5):e3001215. doi: 10.1371/journal.pbio.3001215 (PMC8143398; doi:10.1371/journal.pbio.3001215)
Supplement: S4 Data — (ZIP) [file pbio.3001215.s014.zip]

Archive with 3 entries (3 files):
- Fig4AB_ASD.mat
- Fig4AB_NT.mat
- Fig4DE.mat
