# Supplementary material for: Individuals with autism spectrum disorder have altered visual encoding capacity
Source: PLoS Biol. 2021 May 12;19(5):e3001215. doi: 10.1371/journal.pbio.3001215 (PMC8143398; doi:10.1371/journal.pbio.3001215)
Supplement: S5 Data — (ZIP) [file pbio.3001215.s015.zip › Fig5_S3_S4/FigData_ASD.xlsx]

## Sheet: Sheet1
omega_woFB	omega_wFB1	omega_wFB2	lambda_woFB	lambda_wFB1	lambda_wFB2	AQ	SCQ
0.414056	0.359957	0.422131	13.0611	16.0611	12.2929	41	11
0.362313	0.277342	0.126227	12.5565	16.703	13.166	17	20
0.758987	0.572169	0.677031	8.10043	6.98338	6.47615	28	14
0.34978	0.448006	0.27282	13.1735	14.3153	21.0362	36	14
0.582044	0.636327	0.828893	13.3351	11.8379	11.1001	40	21
0.798854	0.651096	0.492437	10.81	14.1609	16.3203	33	15
0.892154	0.616121	0.589608	9.64451	9.75549	9.51729	37	18
0.281234	0.397656	0.187156	12.9591	18.754	16.4722	24	11
0.526648	0.282533	0.324248	16.0366	19.9188	17.415	41	22
0.49297	0.433881	0.216228	10.8264	16.5971	15.6124	22	17
0.373624	0.180301	0.341254	18.124	13.3025	13.9267	35	20
0.608691	0.448096	0.361003	14.5255	15.2871	16.7003	37	23
0.373508	0.264565	0.275547	8.51333	12.6321	21.2526	35	23
0.789416	0.871158	0.640961	7.71458	7.18324	8.58403	33	21
0.436667	0.430309	0.44125	15.8357	15.3668	17.5737	38	12
0.74874	0.971897	0.461521	7.74794	5.7622	5.82916	32	11
0.253388	0.293159	0.100069	19.2707	21.1481	22.5526	41	13
