# Supplementary material for: Individuals with autism spectrum disorder have altered visual encoding capacity
Source: PLoS Biol. 2021 May 12;19(5):e3001215. doi: 10.1371/journal.pbio.3001215 (PMC8143398; doi:10.1371/journal.pbio.3001215)
Supplement: S5 Data — (ZIP) [file pbio.3001215.s015.zip › Fig5_S3_S4/FigData_NT.xlsx]

## Sheet: Sheet1
omega_woFB	omega_wFB1	omega_wFB2	lambda_woFB	lambda_wFB1	lambda_wFB2	AQ	SCQ
0.149862	0.0800177	0.0357106	25.922	25.9037	27.7449	8	14
0.259069	0.189593	0.208717	20.7939	21.0128	20.0579	16	4
0.402412	0.123146	0.152294	18.1007	19.0358	21.2369	9	4
0.300846	0.110328	0.094735	19.7565	23.337	25.7833	18	4
0.314419	0.647183	0.363762	15.1063	11.4089	13.5679	9	1
0.60565	0.602395	0.245073	12.4203	12.1233	20.2964	18	4
0.533703	0.359957	0.261927	14.9544	15.1884	14.7904	24	8
0.369807	0.154935	0.146154	15.632	18.9689	22.8825	14	6
0.379163	0.0815349	0.0733979	19.1966	24.3304	25.8084	13	5
0.446248	0.379117	0.0913874	15.9643	16.6859	23.1599	12	8
0.506865	0.409071	0.20275	17.9577	12.8088	18.3304	11	5
0.571948	0.397556	0.220234	16.7285	18.3902	20.8575	17	4
0.830778	0.754096	0.931566	9.66621	10.2052	9.46288	15	8
0.562351	0.518576	0.369094	12.6139	11.2504	12.0236	15	12
0.0449142	0.237837	0.170006	14.8219	15.3705	20.0881	16	6
0.28041	0.13212	0.0671085	18.0276	21.0874	20.4791	16	9
0.453743	0.245517	0.162793	13.0011	16.1033	16.6607	23	4
0.381729	0.216553	0.280773	18.4528	15.3702	20.6894	9	3
0.700465	0.690302	0.650259	11.9772	9.90119	9.76142	10	4
0.584285	0.197498	0.79855	12.6595	15.3515	13.9278	10	10
0.305525	0.0993265	0.0171731	14.8645	18.1372	22.9363	11	6
0.294455	0.313632	0.282684	16.1534	16.3123	15.3717	4	0
0.435948	0.0950817	0.269429	14.7748	15.5959	15.1244	29	5
0.509235	0.185402	0.133939	15.0397	16.7413	20.4333	11	3
0.621808	0.51143	0.399473	10.6295	12.8461	16.4145	13	4
