# Supplementary material for: Individuals with autism spectrum disorder have altered visual encoding capacity
Source: PLoS Biol. 2021 May 12;19(5):e3001215. doi: 10.1371/journal.pbio.3001215 (PMC8143398; doi:10.1371/journal.pbio.3001215)
Supplement: S6 Data — (ZIP) [file pbio.3001215.s016.zip]

Archive with 177 entries (133 files):
- FigS1_S2/ASD/
- FigS1_S2/ASD/.DS_Store
- FigS1_S2/ASD/Sub1/
- FigS1_S2/ASD/Sub1/wFB1.xlsx
- FigS1_S2/ASD/Sub1/wFB2.xlsx
- FigS1_S2/ASD/Sub1/woFB.xlsx
- FigS1_S2/ASD/Sub10/
- FigS1_S2/ASD/Sub10/wFB1.xlsx
- FigS1_S2/ASD/Sub10/wFB2.xlsx
- FigS1_S2/ASD/Sub10/woFB.xlsx
- FigS1_S2/ASD/Sub11/
- FigS1_S2/ASD/Sub11/wFB1.xlsx
- FigS1_S2/ASD/Sub11/wFB2.xlsx
- FigS1_S2/ASD/Sub11/woFB.xlsx
- FigS1_S2/ASD/Sub12/
- FigS1_S2/ASD/Sub12/wFB1.xlsx
- FigS1_S2/ASD/Sub12/wFB2.xlsx
- FigS1_S2/ASD/Sub12/woFB.xlsx
- FigS1_S2/ASD/Sub13/
- FigS1_S2/ASD/Sub13/wFB1.xlsx
- FigS1_S2/ASD/Sub13/wFB2.xlsx
- FigS1_S2/ASD/Sub13/woFB.xlsx
- FigS1_S2/ASD/Sub14/
- FigS1_S2/ASD/Sub14/wFB1.xlsx
- FigS1_S2/ASD/Sub14/wFB2.xlsx
- FigS1_S2/ASD/Sub14/woFB.xlsx
- FigS1_S2/ASD/Sub15/
- FigS1_S2/ASD/Sub15/wFB1.xlsx
- FigS1_S2/ASD/Sub15/wFB2.xlsx
- FigS1_S2/ASD/Sub15/woFB.xlsx
- FigS1_S2/ASD/Sub16/
- FigS1_S2/ASD/Sub16/wFB1.xlsx
- FigS1_S2/ASD/Sub16/wFB2.xlsx
- FigS1_S2/ASD/Sub16/woFB.xlsx
- FigS1_S2/ASD/Sub17/
- FigS1_S2/ASD/Sub17/wFB1.xlsx
- FigS1_S2/ASD/Sub17/wFB2.xlsx
- FigS1_S2/ASD/Sub17/woFB.xlsx
- FigS1_S2/ASD/Sub2/
- FigS1_S2/ASD/Sub2/wFB1.xlsx
- FigS1_S2/ASD/Sub2/wFB2.xlsx
- FigS1_S2/ASD/Sub2/woFB.xlsx
- FigS1_S2/ASD/Sub3/
- FigS1_S2/ASD/Sub3/wFB1.xlsx
- FigS1_S2/ASD/Sub3/wFB2.xlsx
- FigS1_S2/ASD/Sub3/woFB.xlsx
- FigS1_S2/ASD/Sub4/
- FigS1_S2/ASD/Sub4/wFB1.xlsx
- FigS1_S2/ASD/Sub4/wFB2.xlsx
- FigS1_S2/ASD/Sub4/woFB.xlsx
- FigS1_S2/ASD/Sub5/
- FigS1_S2/ASD/Sub5/wFB1.xlsx
- FigS1_S2/ASD/Sub5/wFB2.xlsx
- FigS1_S2/ASD/Sub5/woFB.xlsx
- FigS1_S2/ASD/Sub6/
- FigS1_S2/ASD/Sub6/wFB1.xlsx
- FigS1_S2/ASD/Sub6/wFB2.xlsx
- FigS1_S2/ASD/Sub6/woFB.xlsx
- FigS1_S2/ASD/Sub7/
- FigS1_S2/ASD/Sub7/wFB1.xlsx
- FigS1_S2/ASD/Sub7/wFB2.xlsx
- FigS1_S2/ASD/Sub7/woFB.xlsx
- FigS1_S2/ASD/Sub8/
- FigS1_S2/ASD/Sub8/wFB1.xlsx
- FigS1_S2/ASD/Sub8/wFB2.xlsx
- FigS1_S2/ASD/Sub8/woFB.xlsx
- FigS1_S2/ASD/Sub9/
- FigS1_S2/ASD/Sub9/wFB1.xlsx
- FigS1_S2/ASD/Sub9/wFB2.xlsx
- FigS1_S2/ASD/Sub9/woFB.xlsx
- FigS1_S2/NT/
- FigS1_S2/NT/.DS_Store
- FigS1_S2/NT/Sub1/
- FigS1_S2/NT/Sub1/wFB1.xlsx
- FigS1_S2/NT/Sub1/wFB2.xlsx
- FigS1_S2/NT/Sub1/woFB.xlsx
- FigS1_S2/NT/Sub10/
- FigS1_S2/NT/Sub10/wFB1.xlsx
- FigS1_S2/NT/Sub10/wFB2.xlsx
- FigS1_S2/NT/Sub10/woFB.xlsx
- FigS1_S2/NT/Sub11/
- FigS1_S2/NT/Sub11/wFB1.xlsx
- FigS1_S2/NT/Sub11/wFB2.xlsx
- FigS1_S2/NT/Sub11/woFB.xlsx
- FigS1_S2/NT/Sub12/
- FigS1_S2/NT/Sub12/wFB1.xlsx
- FigS1_S2/NT/Sub12/wFB2.xlsx
- FigS1_S2/NT/Sub12/woFB.xlsx
- FigS1_S2/NT/Sub13/
- FigS1_S2/NT/Sub13/wFB1.xlsx
- FigS1_S2/NT/Sub13/wFB2.xlsx
- FigS1_S2/NT/Sub13/woFB.xlsx
- FigS1_S2/NT/Sub14/
- FigS1_S2/NT/Sub14/wFB1.xlsx
- FigS1_S2/NT/Sub14/wFB2.xlsx
- FigS1_S2/NT/Sub14/woFB.xlsx
- FigS1_S2/NT/Sub15/
- FigS1_S2/NT/Sub15/wFB1.xlsx
- FigS1_S2/NT/Sub15/wFB2.xlsx
- FigS1_S2/NT/Sub15/woFB.xlsx
- FigS1_S2/NT/Sub16/
- FigS1_S2/NT/Sub16/wFB1.xlsx
- FigS1_S2/NT/Sub16/wFB2.xlsx
- FigS1_S2/NT/Sub16/woFB.xlsx
- FigS1_S2/NT/Sub17/
- FigS1_S2/NT/Sub17/wFB1.xlsx
- FigS1_S2/NT/Sub17/wFB2.xlsx
- FigS1_S2/NT/Sub17/woFB.xlsx
- FigS1_S2/NT/Sub18/
- FigS1_S2/NT/Sub18/wFB1.xlsx
- FigS1_S2/NT/Sub18/wFB2.xlsx
- FigS1_S2/NT/Sub18/woFB.xlsx
- FigS1_S2/NT/Sub19/
- FigS1_S2/NT/Sub19/wFB1.xlsx
- FigS1_S2/NT/Sub19/wFB2.xlsx
- FigS1_S2/NT/Sub19/woFB.xlsx
- FigS1_S2/NT/Sub2/
- FigS1_S2/NT/Sub2/wFB1.xlsx
- FigS1_S2/NT/Sub2/wFB2.xlsx
- FigS1_S2/NT/Sub2/woFB.xlsx
- FigS1_S2/NT/Sub20/
- FigS1_S2/NT/Sub20/wFB1.xlsx
- FigS1_S2/NT/Sub20/wFB2.xlsx
- FigS1_S2/NT/Sub20/woFB.xlsx
- FigS1_S2/NT/Sub21/
- FigS1_S2/NT/Sub21/wFB1.xlsx
- FigS1_S2/NT/Sub21/wFB2.xlsx
- FigS1_S2/NT/Sub21/woFB.xlsx
- FigS1_S2/NT/Sub22/
- FigS1_S2/NT/Sub22/wFB1.xlsx
- FigS1_S2/NT/Sub22/wFB2.xlsx
- FigS1_S2/NT/Sub22/woFB.xlsx
- FigS1_S2/NT/Sub23/
- FigS1_S2/NT/Sub23/wFB1.xlsx
- FigS1_S2/NT/Sub23/wFB2.xlsx
- FigS1_S2/NT/Sub23/woFB.xlsx
- FigS1_S2/NT/Sub24/
- FigS1_S2/NT/Sub24/wFB1.xlsx
- FigS1_S2/NT/Sub24/wFB2.xlsx
- FigS1_S2/NT/Sub24/woFB.xlsx
- FigS1_S2/NT/Sub25/
- FigS1_S2/NT/Sub25/wFB1.xlsx
- FigS1_S2/NT/Sub25/wFB2.xlsx
- FigS1_S2/NT/Sub25/woFB.xlsx
- FigS1_S2/NT/Sub3/
- FigS1_S2/NT/Sub3/wFB1.xlsx
- FigS1_S2/NT/Sub3/wFB2.xlsx
- FigS1_S2/NT/Sub3/woFB.xlsx
- FigS1_S2/NT/Sub4/
- FigS1_S2/NT/Sub4/wFB1.xlsx
- FigS1_S2/NT/Sub4/wFB2.xlsx
- FigS1_S2/NT/Sub4/woFB.xlsx
- FigS1_S2/NT/Sub5/
- FigS1_S2/NT/Sub5/wFB1.xlsx
- FigS1_S2/NT/Sub5/wFB2.xlsx
- FigS1_S2/NT/Sub5/woFB.xlsx
- FigS1_S2/NT/Sub6/
- FigS1_S2/NT/Sub6/wFB1.xlsx
- FigS1_S2/NT/Sub6/wFB2.xlsx
- FigS1_S2/NT/Sub6/woFB.xlsx
- FigS1_S2/NT/Sub7/
- FigS1_S2/NT/Sub7/wFB1.xlsx
- FigS1_S2/NT/Sub7/wFB2.xlsx
- FigS1_S2/NT/Sub7/woFB.xlsx
- FigS1_S2/NT/Sub8/
- FigS1_S2/NT/Sub8/wFB1.xlsx
- FigS1_S2/NT/Sub8/wFB2.xlsx
- FigS1_S2/NT/Sub8/woFB.xlsx
- FigS1_S2/NT/Sub9/
- FigS1_S2/NT/Sub9/wFB1.xlsx
- FigS1_S2/NT/Sub9/wFB2.xlsx
- FigS1_S2/NT/Sub9/woFB.xlsx
- FigS5/FigS5.xlsx
- FigS6/FigS6_ASD.xlsx
- FigS6/FigS6_NT.xlsx
- FigS7/FigS7.xlsx
- FigS8/FigS8.xlsx
