# Supplementary material for: Individuals with autism spectrum disorder have altered visual encoding capacity
Source: PLoS Biol. 2021 May 12;19(5):e3001215. doi: 10.1371/journal.pbio.3001215 (PMC8143398; doi:10.1371/journal.pbio.3001215)
Supplement: S6 Data — (ZIP) [file pbio.3001215.s016.zip › FigS1_S2/ASD/Sub1/wFB1.xlsx]

## Sheet: Sheet1
Target	Response
102.308	104.478
111.256	111.046
36.772	34.924
130.873	130.551
153.374	153.968
140.948	139.28
164.723	162.658
38.854	46
145.403	143.962
143.03	150.906
145.958	140.012
6.872	20.054
163.767	160.731
87.954	87.716
109.35	121.527
67.562	66.314
112.871	113.305
75.671	78.252
135.63	141.942
97.067	96.574
9.366	28.997
40.865	39.785
106.593	116.652
132.367	139.251
155.231	133.559
178.967	179.388
92.217	92.626
154.956	153.33
31.718	33.45
168.98	156.521
26.912	32.216
27.049	37.363
155.719	156.522
129.681	125.541
126.193	129.627
86.663	85.841
159.504	141.08
125.144	134.022
74.951	75.846
27.763	30.757
35.377	51.753
76.05	59.617
58.641	57.016
171.711	159.071
146.2	136.574
132.873	141.967
48.517	48.732
56.345	50.437
103.269	56.07
127.346	129.755
52.505	58.91
68.804	60.938
32.713	46.756
138.339	144.712
82.394	66.024
148.551	140.456
11.569	9.037
68.397	60.566
29.148	45.127
26.604	23.958
115.041	121.677
87.366	87.731
177.286	177.813
67.409	58.946
95.809	104.242
19.078	20.049
29.631	39.681
159.537	146.642
56.988	52.017
67.557	61.602
133.741	137.9
41.431	33.567
59.91	43.016
58.921	50.464
81.191	81.476
128.549	130.953
27.73	33.285
135.251	20.376
71.04	57.671
107.955	120.067
46.49	54.456
76.594	81.766
108.653	122.611
126.896	128.186
84.542	76.576
7.553	10.281
91.118	89.342
41.348	40.849
131.895	132.933
24.418	32.659
70.738	56.781
110.921	124.57
140.41	144.062
59.394	67.009
167.431	147.371
46.364	51.993
46.402	42.724
37.953	39.167
141.629	143.823
155.862	148.829
156.697	138.93
25.593	55.521
78.901	70.126
56.4	63.047
19.397	33.686
60.465	60.822
37.25	62.958
136.564	128.113
20.814	33.595
87.772	89.166
108.806	118.934
156.752	154.519
49.5	64.187
52.516	47.906
6.707	9.047
173.353	167.727
8.883	27.793
26.549	24.051
168.711	163.73
152.929	138.056
119.716	120.43
66.475	73.338
68.716	75.783
42.744	42.358
33.372	28.814
38.409	40.891
47.336	59.416
83.905	39.569
97.606	103.146
6.01	176.89
12.981	16.043
73.259	84.554
15.727	24.151
157.873	137.997
64.486	58.855
60.443	64.033
40.491	45.857
150.71	147.62
166.635	153.005
106.197	125.435
124.105	121.704
84.422	88.115
149.94	138.996
148.336	144.506
5.482	8.515
105.472	111.828
45.611	65.521
121.419	118.512
155.972	142.255
134.592	131.206
47.38	37.876
116.678	125.811
84.801	80.463
135.224	129.477
111.042	124.02
8.119	35.014
45.732	12.49
78.983	59.603
103.28	105.355
131.241	134.988
125.764	118.224
24.259	40.831
150.743	141.996
100.616	105.615
57.471	57.256
4.296	9.307
120.831	126.605
52.582	38.463
36.086	44.059
140.937	121.216
45.479	29.388
139.146	137.992
122.556	139.196
140.377	133.041
58.823	56.85
39.536	45.779
133.944	136.028
27.082	47.478
40.524	48.475
75.605	55.98
122.282	105.298
12.195	30.233
55.554	46.736
117.288	107.509
103.187	111.968
92.585	83.792
161.982	155.905
24.363	30.334
35.558	47.265
156.944	158.101
137.767	151.327
150.83	158.555
153.44	151.244
114.942	112.295
38.157	38.277
78.066	63.619
131.543	139.026
106.021	118.545
154.516	143.664
43.123	51.982

## Sheet: Sheet2
Theta	Bias	Fit
0	0.00832831	0
0.025	0.0624557	0.028188
0.05	0.073078	0.0554173
0.075	0.0656353	0.0808437
0.1	0.0709927	0.10484
0.125	0.166761	0.123219
0.15	0.163114	0.138714
0.175	0.138114	0.155726
0.2	0.130789	0.172038
0.225	0.140028	0.187767
0.25	0.208541	0.202906
0.275	0.228497	0.217796
0.3	0.223642	0.232366
0.325	0.218141	0.246216
0.35	0.229923	0.259519
0.375	0.264319	0.271894
0.4	0.257556	0.283159
0.425	0.307413	0.293105
0.45	0.282484	0.301625
0.475	0.270411	0.309332
0.5	0.247559	0.316252
0.525	0.271879	0.32182
0.55	0.299917	0.326153
0.575	0.304133	0.32941
0.6	0.328777	0.332578
0.625	0.306778	0.335796
0.65	0.306295	0.338418
0.675	0.290325	0.340443
0.7	0.277098	0.34167
0.725	0.297394	0.342112
0.75	0.285659	0.341847
0.775	0.289068	0.341092
0.8	0.300991	0.335806
0.825	0.277086	0.326857
0.85	0.265314	0.318519
0.875	0.257504	0.31005
0.9	0.234505	0.301289
0.925	0.236866	0.292701
0.95	0.236759	0.284354
0.975	0.221849	0.275816
1	0.239035	0.267643
1.025	0.219579	0.259674
1.05	0.216477	0.251387
1.075	0.210898	0.242736
1.1	0.193185	0.233588
1.125	0.192158	0.223979
1.15	0.182923	0.213764
1.175	0.173685	0.203323
1.2	0.18606	0.192767
1.225	0.160586	0.181784
1.25	0.161314	0.170153
1.275	0.160547	0.159911
1.3	0.155384	0.152041
1.325	0.144429	0.14452
1.35	0.127558	0.136831
1.375	0.1313	0.129248
1.4	0.114694	0.121622
1.425	0.122902	0.113916
1.45	0.119997	0.105726
1.475	0.0848394	0.0971249
1.5	0.0761685	0.0884667
1.525	0.0657558	0.0795668
1.55	0.0474514	0.0706903
1.575	0.0342126	0.0620129
1.6	0.021917	0.0534463
1.625	0.00197117	0.0449303
1.65	-0.00882477	0.03628
1.675	-0.00960665	0.0277053
1.7	-0.0137138	0.0193346
1.725	-0.0341228	0.0109565
1.75	-0.0295381	0.00260455
1.775	-0.0191415	-0.00544632
1.8	-0.0263032	-0.0131674
1.825	-0.0278433	-0.0205964
1.85	-0.0456236	-0.0275652
1.875	-0.0622178	-0.0341773
1.9	-0.0917086	-0.0421778
1.925	-0.0801337	-0.0531035
1.95	-0.0791697	-0.0655565
1.975	-0.0965073	-0.0781367
2	-0.11467	-0.0906376
2.025	-0.106976	-0.102419
2.05	-0.116868	-0.113497
2.075	-0.133231	-0.124464
2.1	-0.118272	-0.135548
2.125	-0.145421	-0.146715
2.15	-0.151508	-0.157974
2.175	-0.179414	-0.169366
2.2	-0.197794	-0.180591
2.225	-0.222794	-0.191551
2.25	-0.227075	-0.201446
2.275	-0.227365	-0.210226
2.3	-0.228337	-0.218568
2.325	-0.235351	-0.226227
2.35	-0.246847	-0.233101
2.375	-0.225566	-0.238957
2.4	-0.258807	-0.243987
2.425	-0.256954	-0.248967
2.45	-0.255848	-0.253946
2.475	-0.280848	-0.258604
2.5	-0.305848	-0.262869
2.525	-0.30255	-0.266592
2.55	-0.320637	-0.269597
2.575	-0.329438	-0.272081
2.6	-0.322586	-0.274506
2.625	-0.35248	-0.27579
2.65	-0.321054	-0.274856
2.675	-0.33215	-0.272045
2.7	-0.335679	-0.268526
2.725	-0.330913	-0.264186
2.75	-0.250997	-0.257994
2.775	-0.257165	-0.250466
2.8	-0.225318	-0.242296
2.825	-0.250318	-0.233672
2.85	-0.265104	-0.224291
2.875	-0.284418	-0.213905
2.9	-0.304651	-0.202376
2.925	-0.292326	-0.189472
2.95	-0.317914	-0.175127
2.975	-0.296393	-0.160175
3	-0.275013	-0.143976
3.025	-0.238812	-0.126314
3.05	-0.195164	-0.107901
3.075	-0.0434525	-0.0886257
3.1	-0.0257948	-0.0685895
3.125	-0.00994921	-0.0456175
3.15	0.0129381	-0.018801
3.175	0.0540483	0.00939858
3.2	0.082228	0.0361885
3.225	0.0811854	0.0610915
3.25	0.101822	0.0801489
3.275	0.183774	0.0932118
3.3	0.154707	0.107989
3.325	0.129707	0.124767
3.35	0.122381	0.140845
3.375	0.147638	0.156235
3.4	0.228415	0.171551
3.425	0.240234	0.186643
3.45	0.215234	0.2009
3.475	0.209733	0.214517
3.5	0.24634	0.22714
3.525	0.255912	0.238838
3.55	0.276625	0.249217
3.575	0.299077	0.258054
3.6	0.274077	0.266137
3.625	0.262003	0.273639
3.65	0.253299	0.280342
3.675	0.283074	0.285929
3.7	0.294012	0.290285
3.725	0.355016	0.294089
3.75	0.32037	0.297826
3.775	0.3346	0.300959
3.8	0.306918	0.303214
3.825	0.281918	0.304779
3.85	0.284559	0.305981
3.875	0.288986	0.306403
3.9	0.277251	0.305981
3.925	0.315664	0.30113
3.95	0.292583	0.291777
3.975	0.281907	0.282942
4	0.263093	0.274586
4.025	0.245517	0.265874
4.05	0.226098	0.257002
4.075	0.240813	0.248444
4.1	0.228352	0.240128
4.125	0.225671	0.231356
4.15	0.230627	0.222948
4.175	0.219776	0.214755
4.2	0.220879	0.206114
4.225	0.202491	0.197244
4.25	0.193724	0.188046
4.275	0.18826	0.178238
4.3	0.174516	0.1678
4.325	0.177013	0.157301
4.35	0.166621	0.146555
4.375	0.152178	0.135378
4.4	0.16141	0.123755
4.425	0.171977	0.114205
4.45	0.155138	0.10686
4.475	0.133841	0.0992513
4.5	0.139899	0.091684
4.525	0.126686	0.0840974
4.55	0.109419	0.0763113
4.575	0.114495	0.0685077
4.6	0.107366	0.0604208
4.625	0.0868565	0.05187
4.65	0.076714	0.043112
4.675	0.0573484	0.0341763
4.7	0.0380226	0.0253611
4.725	0.0304254	0.0168008
4.75	0.0196229	0.00832745
4.775	-0.00634161	-0.000217304
4.8	0.000838036	-0.00888654
4.825	-0.0148089	-0.0174653
4.85	-0.0221212	-0.0258779
4.875	-0.0328102	-0.0341872
4.9	-0.0281329	-0.0423593
4.925	-0.028503	-0.0503458
4.95	-0.0225465	-0.0582006
4.975	-0.0362506	-0.0656741
5	-0.0540309	-0.0725833
5.025	-0.0737214	-0.0792127
5.05	-0.08683	-0.0875368
5.075	-0.0878139	-0.0986399
5.1	-0.0795139	-0.110936
5.125	-0.100706	-0.123307
5.15	-0.104049	-0.135195
5.175	-0.109795	-0.146455
5.2	-0.130825	-0.157457
5.225	-0.141638	-0.168369
5.25	-0.126679	-0.179378
5.275	-0.153829	-0.190468
5.3	-0.160286	-0.201722
5.325	-0.187822	-0.213109
5.35	-0.206202	-0.224253
5.375	-0.231202	-0.235128
5.4	-0.226815	-0.244998
5.425	-0.222639	-0.253771
5.45	-0.217703	-0.261786
5.475	-0.229736	-0.268796
5.5	-0.24246	-0.275225
5.525	-0.233973	-0.280921
5.55	-0.241145	-0.286248
5.575	-0.250817	-0.291375
5.6	-0.264256	-0.296073
5.625	-0.289256	-0.3006
5.65	-0.314256	-0.304732
5.675	-0.308948	-0.30806
5.7	-0.329045	-0.310666
5.725	-0.336873	-0.312862
5.75	-0.332266	-0.314855
5.775	-0.340045	-0.315217
5.8	-0.330942	-0.31331
5.825	-0.319086	-0.310587
5.85	-0.335201	-0.307211
5.875	-0.316734	-0.30216
5.9	-0.240572	-0.295178
5.925	-0.246994	-0.287441
5.95	-0.233725	-0.27925
5.975	-0.248511	-0.270273
6	-0.273511	-0.260537
6.025	-0.292826	-0.249942
6.05	-0.290373	-0.237876
6.075	-0.301322	-0.224105
6.1	-0.3038	-0.209334
6.125	-0.27441	-0.193578
6.15	-0.28342	-0.17645
6.175	-0.213273	-0.1577
6.2	-0.203571	-0.138199
6.225	-0.0518598	-0.118686
6.25	-0.0342022	-0.0984127
6.275	-0.0183566	-0.0751913
