# Supplementary material for: Individuals with autism spectrum disorder have altered visual encoding capacity
Source: PLoS Biol. 2021 May 12;19(5):e3001215. doi: 10.1371/journal.pbio.3001215 (PMC8143398; doi:10.1371/journal.pbio.3001215)
Supplement: S6 Data — (ZIP) [file pbio.3001215.s016.zip › FigS1_S2/ASD/Sub1/wFB2.xlsx]

## Sheet: Sheet1
Target	Response
28.796	26.88
159.774	157.489
92.667	94
122.864	137.53
106.702	155.58
168.656	119.594
132.065	149.04
125.061	126.043
43.364	66.777
155.434	144.754
101.44	96.306
127.462	131.444
125.22	128.385
0.72	178.43
119.431	129.666
133.021	132.966
166.964	144.524
69.265	71.92
24.951	37.507
165.212	158.652
37.278	52.661
38.069	39.635
58.037	52.951
70.908	66.621
114.783	127.183
93.376	96.391
13.882	16.254
122.946	110.776
65.678	65.014
142.579	138.442
31.889	58.468
138.146	143.355
94.403	100.141
67.661	78.253
60.569	71.757
47.506	68.12
178.176	175.845
86.086	87.223
79.851	87.539
174.507	173.327
177.215	173.99
105.565	117.848
101.715	110.503
17.793	16.644
111.383	126.434
18.837	27.734
50.824	39.993
94.716	99.917
74.841	61.279
4.878	2.54
165.965	166.531
61.718	149.382
159.779	155.62
82.631	173.157
43.881	30.559
7.949	25.85
40.552	47.538
143.53	141.283
26.593	32.403
118.354	119.138
29.505	44.973
69.189	59.619
173.441	45.427
22.385	31.8
15.601	34.244
80.34	73.221
159.186	145.386
44.837	71.754
77.319	31.108
23.38	40.489
19.391	29.022
94.694	95.601
80.735	79.385
80.79	68.605
44.276	54.238
28.549	130.989
74.49	76.069
171.529	160.609
102.319	123.939
104.637	115.914
52.489	40.769
167.854	170.783
114.981	116.661
143.98	132.968
175.748	166.605
174.693	177.304
163.564	169.031
154.522	149.513
24.682	37.038
117.772	129.175
149.671	139.64
134.894	129.574
133.07	128.8
46.935	43.135
10.437	37.339
13.777	38.171
54.796	86.615
40.75	45.059
49.676	17.34
141.299	141.047
174.776	171.9
38.635	42.62
46.408	87.081
48.506	51.259
75.347	76.421
106.873	113.879
121.859	132.713
31.488	30.238
129.236	126.769
24.704	26.507
46.177	49.114
35.965	43.38
30.356	49.6
136.751	133.746
146.298	128.031
39.063	44.105
33.921	57.437
17.963	24.209
135.894	131.855
4.109	175.162
56.708	75.079
137.443	134.859
109.004	105.238
4.982	7.869
69.232	73.535
7.328	42.381
18.298	22.869
36.152	1.143
170.546	35.397
163.086	156.585
79.478	77.821
104.599	128.654
177.429	153.594
21.177	24.279
42.848	41.869
120.068	113.853
178.731	164.612
40.799	41.335
133.46	139.221
179.637	0.519
86.564	86.234
55.527	35.567
160.944	153.789
43.123	44.291
175.221	162.115
41.392	49.173
140.503	139.151
15.31	18.224
99.336	107.808
47.429	62.23
5.993	4.456
51.456	47.069
2.417	14.615
155.187	152.742
136.691	126.991
22.259	25.028
127.028	115.407
73.182	70.43
98.649	101.57
114.514	121.686
17.738	9.669
132.79	129.446
22.27	29.6
163.685	158.701
28.417	32.709
51.615	32.013
36.943	40.955
134.702	149.217
104.791	100.035
110.833	93.673
24.313	47.943
7.251	9.146
173.672	173.207
32.405	9.424
151.38	40.151
21.776	31.287
170.013	153.516
22.825	34.109
124.369	117.661
82.279	78.38
73.243	65.128
169.321	161.39
145.178	155.806
172.54	143.452
143.87	132.663
134.889	146.503
71.095	66.67
41.612	31.976
111.795	124.54
18.507	25.088
119.42	127.365
15.2	21.315
27.445	34.177
6.526	17.213
157.988	146.351
108.757	96.204
87.113	80.016
41.81	83.062
23.116	64.33

## Sheet: Sheet2
Theta	Bias	Fit
0	0.00878616	0
0.025	0.0268482	0.0248156
0.05	0.0181011	0.0488264
0.075	0.0502905	0.0689238
0.1	0.0257034	0.0834131
0.125	0.0434132	0.0964706
0.15	0.0723551	0.10956
0.175	0.117228	0.122187
0.2	0.177169	0.135344
0.225	0.252839	0.146224
0.25	0.266606	0.154277
0.275	0.338096	0.162704
0.3	0.313096	0.171242
0.325	0.309108	0.178314
0.35	0.303996	0.183289
0.375	0.288785	0.186942
0.4	0.268168	0.190089
0.425	0.242887	0.192812
0.45	0.273726	0.1949
0.475	0.299286	0.195698
0.5	0.368888	0.195889
0.525	0.375668	0.19597
0.55	0.391203	0.195352
0.575	0.385041	0.193829
0.6	0.361491	0.191529
0.625	0.353966	0.188669
0.65	0.343027	0.185089
0.675	0.326966	0.180954
0.7	0.287176	0.177908
0.725	0.313474	0.175776
0.75	0.295052	0.17306
0.775	0.270052	0.16995
0.8	0.277799	0.166551
0.825	0.231371	0.163033
0.85	0.247746	0.159256
0.875	0.242585	0.155422
0.9	0.191874	0.151051
0.925	0.182474	0.145718
0.95	0.180984	0.140061
0.975	0.196234	0.13419
1	0.211711	0.127805
1.025	0.19088	0.120833
1.05	0.200537	0.11302
1.075	0.19086	0.104644
1.1	0.186785	0.0963024
1.125	0.163868	0.0875171
1.15	0.167615	0.0787094
1.175	0.156886	0.0703884
1.2	0.191724	0.0620544
1.225	0.166757	0.0534298
1.25	0.174979	0.0445324
1.275	0.187425	0.0356379
1.3	0.17032	0.026629
1.325	0.193226	0.0167125
1.35	0.206827	0.0062181
1.375	0.199995	-0.0042276
1.4	0.179779	-0.0149105
1.425	0.147375	-0.0256186
1.45	0.139134	-0.0365435
1.475	0.125929	-0.0479279
1.5	0.0865486	-0.0595917
1.525	0.0730776	-0.0715532
1.55	0.0616163	-0.083626
1.575	0.0375215	-0.0957494
1.6	0.0560502	-0.108087
1.625	0.0571591	-0.120442
1.65	0.039035	-0.132652
1.675	0.0290058	-0.144591
1.7	0.0178042	-0.156205
1.725	-0.00412904	-0.167723
1.75	-0.0168911	-0.179027
1.775	-0.050365	-0.190387
1.8	-0.0841997	-0.201925
1.825	-0.0481954	-0.212926
1.85	-0.0642018	-0.221309
1.875	-0.103529	-0.227174
1.9	-0.148702	-0.232374
1.925	-0.161397	-0.23697
1.95	-0.182108	-0.241164
1.975	-0.204707	-0.244849
2	-0.209531	-0.247887
2.025	-0.234465	-0.250252
2.05	-0.165347	-0.252226
2.075	-0.186118	-0.254186
2.1	-0.174438	-0.25559
2.125	-0.0425107	-0.2569
2.15	-0.015136	-0.258268
2.175	-0.018622	-0.259558
2.2	0.037825	-0.260808
2.225	0.012825	-0.261457
2.25	-0.0326629	-0.262045
2.275	0.0112773	-0.263096
2.3	0.0175434	-0.264587
2.325	0.00978126	-0.266283
2.35	0.0172987	-0.267822
2.375	-0.0252973	-0.26897
2.4	-0.0653303	-0.269072
2.425	-0.0722638	-0.268108
2.45	-0.141903	-0.265867
2.475	-0.158742	-0.266738
2.5	-0.150638	-0.269711
2.525	-0.161754	-0.270555
2.55	-0.183753	-0.2712
2.575	-0.218969	-0.269404
2.6	-0.202502	-0.263311
2.625	-0.207749	-0.254772
2.65	-0.188531	-0.245604
2.675	-0.211922	-0.236072
2.7	-0.208946	-0.225953
2.725	-0.219983	-0.215129
2.75	-0.19407	-0.203193
2.775	-0.206373	-0.190177
2.8	-0.204541	-0.176199
2.825	-0.213119	-0.1612
2.85	-0.238119	-0.145448
2.875	-0.223037	-0.128454
2.9	-0.242987	-0.10975
2.925	-0.218871	-0.0893091
2.95	-0.188683	-0.0670454
2.975	-0.202604	-0.0433476
3	-0.151977	-0.019083
3.025	-0.101513	0.00417408
3.05	-0.111327	0.0268314
3.075	-0.0841504	0.0490038
3.1	-0.0380706	0.0718531
3.125	0.00819856	0.0972367
3.15	0.000378819	0.122894
3.175	0.0184409	0.147427
3.2	0.0668832	0.167904
3.225	0.0418832	0.184486
3.25	0.017296	0.198741
3.275	0.0609768	0.211824
3.3	0.0639478	0.224935
3.325	0.123489	0.237449
3.35	0.167779	0.250217
3.375	0.283199	0.260848
3.4	0.279818	0.268723
3.425	0.329688	0.276718
3.45	0.313248	0.284567
3.475	0.30798	0.290812
3.5	0.295589	0.295438
3.525	0.280377	0.298894
3.55	0.27457	0.301788
3.575	0.267329	0.304216
3.6	0.286356	0.305656
3.625	0.326672	0.30571
3.65	0.374243	0.305624
3.675	0.367261	0.305574
3.7	0.399243	0.304566
3.725	0.376634	0.302658
3.75	0.353083	0.300189
3.775	0.345559	0.297165
3.8	0.343559	0.293396
3.825	0.304959	0.290792
3.85	0.278769	0.289298
3.875	0.305067	0.286994
3.9	0.286645	0.284111
3.925	0.261645	0.280836
3.95	0.269392	0.277275
3.975	0.254478	0.273623
4	0.24236	0.269807
4.025	0.234178	0.265909
4.05	0.189734	0.261458
4.075	0.190636	0.255938
4.1	0.180612	0.250081
4.125	0.202395	0.24394
4.15	0.203303	0.237236
4.175	0.182472	0.230142
4.2	0.202118	0.222158
4.225	0.182453	0.213617
4.25	0.195119	0.205067
4.275	0.16312	0.196138
4.3	0.176282	0.187366
4.325	0.165947	0.179061
4.35	0.191457	0.170623
4.375	0.170013	0.161849
4.4	0.197884	0.152967
4.425	0.179017	0.144104
4.45	0.204245	0.135439
4.475	0.184818	0.125875
4.5	0.19842	0.115328
4.525	0.196371	0.10478
4.55	0.171371	0.0940023
4.575	0.130206	0.0833345
4.6	0.130727	0.072456
4.625	0.122539	0.0609313
4.65	0.0781413	0.0491333
4.675	0.0646703	0.0371599
4.7	0.0572013	0.0250286
4.725	0.0511053	0.0123296
4.75	0.0685622	-0.000588186
4.775	0.0487518	-0.0129954
4.8	0.0225392	-0.0252156
4.825	0.0244631	-0.0371026
4.85	0.00939686	-0.0486339
4.875	-0.0110539	-0.060055
4.9	-0.0252985	-0.0712559
4.925	-0.067607	-0.0825368
4.95	-0.0645331	-0.0938423
4.975	-0.0599135	-0.103444
5	-0.0726092	-0.110562
5.025	-0.13211	-0.116148
5.05	-0.15711	-0.12106
5.075	-0.167596	-0.125402
5.1	-0.177617	-0.129188
5.125	-0.189371	-0.132706
5.15	-0.217872	-0.135516
5.175	-0.242872	-0.137545
5.2	-0.173754	-0.139374
5.225	-0.185196	-0.140995
5.25	-0.111003	-0.14242
5.275	-0.050918	-0.143936
5.3	-0.0235433	-0.145139
5.325	-0.00999557	-0.146136
5.35	0.0294177	-0.14709
5.375	-0.0331793	-0.147649
5.4	0.02787	-0.148668
5.425	0.0408523	-0.150346
5.45	0.00913608	-0.151945
5.475	0.00137392	-0.153465
5.5	0.00889131	-0.154828
5.525	-0.0337047	-0.155795
5.55	-0.0556711	-0.155769
5.575	-0.125311	-0.15393
5.6	-0.172949	-0.152558
5.625	-0.170413	-0.155198
5.65	-0.145162	-0.158339
5.675	-0.16716	-0.159341
5.7	-0.18174	-0.160008
5.725	-0.227376	-0.158073
5.75	-0.191156	-0.15165
5.775	-0.216156	-0.142765
5.8	-0.196938	-0.133348
5.825	-0.22194	-0.123579
5.85	-0.20339	-0.11328
5.875	-0.181374	-0.102044
5.9	-0.202477	-0.0896319
5.925	-0.213745	-0.0765428
5.95	-0.212948	-0.062488
5.975	-0.221526	-0.0472169
6	-0.23286	-0.031292
6.025	-0.235044	-0.0138863
6.05	-0.251394	0.00533787
6.075	-0.208216	0.0261583
6.1	-0.19709	0.0488089
6.125	-0.187202	0.0728049
6.15	-0.116387	0.0970437
6.175	-0.106462	0.120529
6.2	-0.0969125	0.143839
6.225	-0.0320846	0.167456
6.25	0.00654813	0.192006
6.275	-0.00689424	0.217398
