# Supplementary material for: Individuals with autism spectrum disorder have altered visual encoding capacity
Source: PLoS Biol. 2021 May 12;19(5):e3001215. doi: 10.1371/journal.pbio.3001215 (PMC8143398; doi:10.1371/journal.pbio.3001215)
Supplement: S6 Data — (ZIP) [file pbio.3001215.s016.zip › FigS1_S2/ASD/Sub1/woFB.xlsx]

## Sheet: Sheet1
Target	Response
161.191	148.695
14.717	39.69
106.554	116.324
159.9	138.695
74.753	141.612
160.889	151.146
64.299	59.851
6.911	34.309
85.537	78.921
115.316	116.089
173.88	150.951
140.025	122.991
39.525	54.432
96.924	103.596
147.776	136.302
133.812	135.066
36.833	59.164
93.837	95.149
56.263	66.042
33.575	49.177
73.138	59.457
84.004	88.926
70.414	72.55
91.266	87.484
157.186	161
87.811	90.541
169.354	172.518
68.787	76.585
105.483	121
108.883	119.455
2.758	1.942
55.329	68.513
15.546	22.095
19.326	24.415
0.192	5.508
64.695	61
78.961	67.532
165.728	158.405
138.08	145.547
178.874	178.182
15.332	24.062
52.022	52.952
156.115	143.754
124.429	138.407
28.67	40.717
15.661	30.323
153.764	146.849
47.385	40.986
147.089	148
13.146	16.199
138.657	139.027
113.525	133.21
27.522	31.559
71.32	65.519
157.714	155.996
159.763	155.463
46.166	47.193
120.59	110.611
122.479	126.584
83.202	83.353
176.473	2.415
166.338	168.003
59.8	67.233
34.081	37.275
175.369	156.053
134.872	142.78
79.236	79.24
18.617	133.316
99.55	99.674
169.909	169.598
68.233	57
138.388	133.294
172.557	167.843
176.226	168.663
26.538	22.682
172.139	168.97
104.165	167.429
106.312	107.689
150.957	129.42
86.493	85.923
123.397	122.027
146.623	145.55
141.783	131.849
1.67	4.946
46.144	66.939
139.437	132.068
82.087	77.238
118.683	127.875
78.95	69.752
96.754	96.14
21.138	27.142
33.91	25.579
39.953	46.294
62.311	68.257
73.298	68.539
107.631	113.219
158.367	152.229
98.116	78.29
143.398	124.264
123.946	130.22
35.701	176.863
28.571	0.211
40.612	37
167.409	13.885
153.742	153.864
127.951	129.157
5.422	17.83
13.437	30.519
165.86	30.642
86.075	84.272
72.424	70.341
34.02	44.324
22.182	30.846
94.167	96.135
82.911	80.818
0.253	175.329
4.614	52.544
161.064	148.638
146.98	141.134
72.04	80.081
142.7	145.672
110.378	119.916
156.906	147.895
143.151	137.297
63.399	63.886
76.286	65.734
144.854	135.209
72.957	56.413
140.953	137.118
159.059	151.313
101.341	108.857
96.056	114.966
132.972	132.24
61.503	70.176
30.686	58.79
161.059	85.734
129.225	139.728
67.876	56.457
119.628	126.106
9.602	16.129
179.209	170.846
46.089	49.151
175.298	165.119
7.317	23.205
4.719	5.044
174.853	171.03
9.13	31.971
37.388	35.993
23.896	40.594
76.72	68.189
102.528	110.542
68.381	47.052
52.763	127.582
58.488	53.284
90.772	87.568
67.497	72.333
150.534	144.978
60.015	56.508
161.46	152.304
170.348	157.668
155.143	56.46
12.915	37.02
23.517	33.869
38.805	37.224
35.014	44.435
90.179	92.264
3.318	3.333
117.772	120.078
123.391	130.368
48.105	42.874
3.895	17.022
122.49	132.545
121.551	132.985
101.72	120.661
163.608	147.868
167.497	157.28
77.049	75.866
14.969	34.557
30.565	32.038
48.352	49.525
63.355	65.609
106.999	122.449
89.003	90.142
107.664	119.863
146.952	149.414
135.548	130.166
113.827	127.119
96.304	105.043
68.425	60.375
119.002	132.271
169.557	147.059
1.5	2.101
43.485	40.761
138.141	135.647
170.156	164.414
152.638	155.709

## Sheet: Sheet2
Theta	Bias	Fit
0	0.0184327	0
0.025	0.0383467	0.0178185
0.05	0.0385103	0.0355612
0.075	0.0390323	0.0526806
0.1	0.061412	0.0697266
0.125	0.083693	0.085953
0.15	0.107554	0.101268
0.175	0.167599	0.115335
0.2	0.255673	0.130514
0.225	0.26319	0.147777
0.25	0.291603	0.164083
0.275	0.29521	0.179103
0.3	0.32322	0.192668
0.325	0.363401	0.204658
0.35	0.3472	0.217048
0.375	0.382037	0.229932
0.4	0.365492	0.241534
0.425	0.364904	0.251985
0.45	0.377133	0.261317
0.475	0.385733	0.269757
0.5	0.354256	0.276962
0.525	0.394368	0.282986
0.55	0.405455	0.28846
0.575	0.391952	0.293594
0.6	0.402106	0.297291
0.625	0.369878	0.299235
0.65	0.382193	0.30033
0.675	0.357821	0.300567
0.7	0.340355	0.300356
0.725	0.333712	0.299979
0.75	0.308712	0.299156
0.775	0.321425	0.298147
0.8	0.310469	0.297045
0.825	0.27091	0.294266
0.85	0.241037	0.290079
0.875	0.27347	0.285718
0.9	0.292323	0.280832
0.925	0.280196	0.275542
0.95	0.241285	0.270714
0.975	0.256597	0.264591
1	0.244361	0.256306
1.025	0.223186	0.247495
1.05	0.206121	0.238242
1.075	0.222858	0.228837
1.1	0.214127	0.219338
1.125	0.188457	0.209486
1.15	0.158468	0.199641
1.175	0.133468	0.189909
1.2	0.127006	0.179855
1.225	0.112683	0.169332
1.25	0.104471	0.15837
1.275	0.102777	0.147232
1.3	0.130524	0.136126
1.325	0.140873	0.124366
1.35	0.121123	0.111907
1.375	0.121507	0.0991248
1.4	0.118953	0.0855867
1.425	0.0930035	0.0715764
1.45	0.0653479	0.0576077
1.475	0.0441831	0.0436264
1.5	0.0508031	0.0294629
1.525	0.040305	0.0153656
1.55	0.0277387	0.00325882
1.575	0.0370161	-0.00793643
1.6	-0.00357375	-0.0200616
1.625	0.00709129	-0.0320492
1.65	0.0129635	-0.0437081
1.675	0.0254722	-0.0553025
1.7	0.00333758	-0.0668571
1.725	-0.021653	-0.0782049
1.75	-0.0279207	-0.0895261
1.775	-0.0337493	-0.100727
1.8	-0.0462429	-0.111868
1.825	-0.0741138	-0.122982
1.85	-0.0626067	-0.133678
1.875	-0.0559309	-0.143905
1.9	-0.0563944	-0.153808
1.925	-0.0632565	-0.163464
1.95	-0.0675579	-0.172987
1.975	-0.0816922	-0.180835
2	-0.0861739	-0.18677
2.025	-0.0799499	-0.192097
2.05	-0.0429409	-0.197021
2.075	-0.0502188	-0.202321
2.1	-0.0442915	-0.207912
2.125	-0.0470415	-0.213259
2.15	-0.0638416	-0.218328
2.175	-0.114221	-0.223265
2.2	-0.110899	-0.228458
2.225	-0.111041	-0.233579
2.25	-0.128149	-0.23844
2.275	-0.155534	-0.243176
2.3	-0.172801	-0.245907
2.325	-0.184448	-0.246193
2.35	-0.161998	-0.244927
2.375	-0.160328	-0.242435
2.4	-0.147221	-0.239164
2.425	-0.167475	-0.234803
2.45	-0.157013	-0.229854
2.475	-0.168294	-0.224581
2.5	-0.176321	-0.218844
2.525	-0.200597	-0.212455
2.55	-0.21076	-0.204725
2.575	-0.194616	-0.195808
2.6	-0.206639	-0.187712
2.625	-0.210566	-0.18043
2.65	-0.216835	-0.172473
2.675	-0.236236	-0.163888
2.7	-0.21823	-0.154601
2.725	-0.173485	-0.144273
2.75	-0.191598	-0.132827
2.775	-0.180535	-0.120526
2.8	-0.125433	-0.109957
2.825	-0.127127	-0.101076
2.85	-0.111742	-0.0911909
2.875	-0.0752648	-0.0809712
2.9	-0.0583022	-0.0710531
2.925	-0.0960209	-0.0635222
2.95	-0.110741	-0.0580464
2.975	-0.107131	-0.0527912
3	-0.0700983	-0.0450708
3.025	-0.0704787	-0.0338746
3.05	-0.0562715	-0.0209156
3.075	-0.00401477	-0.00556633
3.1	0.0279421	0.0111873
3.125	0.0350254	0.0282591
3.15	0.0344004	0.0462482
3.175	0.0299394	0.0645994
3.2	0.0438394	0.082093
3.225	0.0552956	0.0990987
3.25	0.0859679	0.115351
3.275	0.0752857	0.130649
3.3	0.184192	0.144695
3.325	0.218328	0.159823
3.35	0.26887	0.177212
3.375	0.293999	0.194143
3.4	0.285343	0.209787
3.425	0.316974	0.224325
3.45	0.33096	0.237352
3.475	0.354993	0.248835
3.5	0.360095	0.260825
3.525	0.37363	0.273305
3.55	0.357085	0.284657
3.575	0.375424	0.294782
3.6	0.376129	0.303949
3.625	0.370849	0.311815
3.65	0.383529	0.318391
3.675	0.387475	0.324469
3.7	0.404981	0.33011
3.725	0.383545	0.335231
3.75	0.393698	0.338719
3.775	0.35714	0.340641
3.8	0.374414	0.341535
3.825	0.319665	0.341896
3.85	0.331948	0.341996
3.875	0.325305	0.341438
3.9	0.328313	0.340653
3.925	0.314079	0.339842
3.95	0.302061	0.338721
3.975	0.253349	0.335862
4	0.274164	0.331665
4.025	0.269683	0.327101
4.05	0.296788	0.322023
4.075	0.257878	0.317477
4.1	0.232878	0.313326
4.125	0.248189	0.307072
4.15	0.235954	0.298674
4.175	0.221318	0.289838
4.2	0.221699	0.280633
4.225	0.223737	0.27115
4.25	0.20505	0.261412
4.275	0.18005	0.251371
4.3	0.15006	0.241439
4.325	0.12506	0.231622
4.35	0.121704	0.221392
4.375	0.104275	0.210697
4.4	0.110799	0.199692
4.425	0.0951318	0.188423
4.45	0.122117	0.177164
4.475	0.132147	0.165442
4.5	0.112716	0.153029
4.525	0.144991	0.139959
4.55	0.110546	0.126141
4.575	0.0742484	0.112104
4.6	0.0569406	0.0981124
4.625	0.0515464	0.0841613
4.65	0.0611845	0.0701253
4.675	0.0540959	0.0579999
4.7	0.0193313	0.0477763
4.725	0.0286088	0.0365799
4.75	-0.0126114	0.0243637
4.775	-0.00131605	0.0122905
4.8	0.00455615	0.000647069
4.825	0.0263168	-0.01088
4.85	-0.00791091	-0.0224532
4.875	-0.011328	-0.0339334
4.9	-0.036328	-0.0452907
4.925	-0.0348774	-0.0565196
4.95	-0.0546503	-0.067683
4.975	-0.0526032	-0.0785929
5	-0.0710141	-0.0890781
5.025	-0.065066	-0.0991441
5.05	-0.0518252	-0.108871
5.075	-0.0583748	-0.118441
5.1	-0.0759652	-0.127883
5.125	-0.0900996	-0.135637
5.15	-0.0742233	-0.1413
5.175	-0.0709306	-0.146371
5.2	-0.052516	-0.151311
5.225	-0.0586262	-0.156603
5.25	-0.0526989	-0.162067
5.275	-0.0594544	-0.167248
5.3	-0.0877203	-0.173497
5.325	-0.0943066	-0.180034
5.35	-0.102908	-0.185377
5.375	-0.110436	-0.19037
5.4	-0.138941	-0.195294
5.425	-0.168376	-0.199892
5.45	-0.167855	-0.202082
5.475	-0.172659	-0.201976
5.5	-0.148145	-0.200548
5.525	-0.158037	-0.197863
5.55	-0.15801	-0.194323
5.575	-0.16704	-0.189526
5.6	-0.140577	-0.184336
5.625	-0.16575	-0.178972
5.65	-0.184005	-0.172935
5.675	-0.205751	-0.165916
5.7	-0.20001	-0.157867
5.725	-0.192171	-0.148974
5.75	-0.215047	-0.140718
5.775	-0.218974	-0.133203
5.8	-0.225243	-0.125009
5.825	-0.241429	-0.116052
5.85	-0.163664	-0.106365
5.875	-0.181893	-0.0957665
5.9	-0.165555	-0.0842649
5.925	-0.188942	-0.0719051
5.95	-0.123802	-0.0610268
5.975	-0.138254	-0.0516656
6	-0.112002	-0.0414815
6.025	-0.0730334	-0.0312042
6.05	-0.0667096	-0.0211182
6.075	-0.104428	-0.0133801
6.1	-0.10812	-0.00775997
6.125	-0.0983364	-0.00243942
6.15	-0.0712955	0.00552331
6.175	-0.0788861	0.0170549
6.2	-0.0646789	0.0302391
6.225	0.0150233	0.0463258
6.25	0.0288646	0.0639369
6.275	0.026618	0.0813623
