# Supplementary material for: Individuals with autism spectrum disorder have altered visual encoding capacity
Source: PLoS Biol. 2021 May 12;19(5):e3001215. doi: 10.1371/journal.pbio.3001215 (PMC8143398; doi:10.1371/journal.pbio.3001215)
Supplement: S6 Data — (ZIP) [file pbio.3001215.s016.zip › FigS1_S2/ASD/Sub10/wFB1.xlsx]

## Sheet: Sheet1
Target	Response
130.774	124.361
118.925	114.693
8.213	13.582
132.126	130.758
166.223	154.007
43.007	38.513
125.841	123
166.569	165.295
170.03	160.397
42.694	44.763
175.6	159.472
164.003	154.936
118.035	101
136.658	132.059
83.438	70.173
40.865	38.136
97.93	98.032
10.514	26.657
45.825	38.408
7.389	23.181
140.173	143.331
109.696	138.231
176.644	164.321
51.89	17.591
9.97	14.957
147.99	141
166.014	149.086
109.229	114
6.988	21.754
173.639	167.24
87.388	74.472
24.599	24.066
38.915	41
153.775	143
69.068	57
44.089	51.942
174.924	162.1
158.713	159.926
146.326	125.845
42.93	32.119
125.671	139.099
167.25	148
170.694	166.168
23.094	37
135.729	118
134.153	126.889
12.239	17.162
91.167	87.78
14.953	25.681
61.229	53
111.46	121.665
107.851	117.539
54.84	61.463
173.205	150.039
96.727	105.251
100.407	106.3
16.205	28.951
39.508	51.937
23.819	27.273
9.267	11.88
114.58	114.847
163.416	146.968
153.61	134.741
39.915	59.148
9.245	5.382
19.617	34.418
44.139	32.232
11.563	17.124
82.488	69.275
21.688	22.398
73.528	77.914
53.56	60.754
115.124	122.835
140.426	135.788
49.709	41.867
141.113	131.783
4.581	13.542
134.521	143.726
3.455	8.341
101.22	113.472
151.891	153.335
54.78	58.298
160.801	151.097
100.391	124.972
43.656	57.792
43.084	37.729
151.22	156.44
5.153	17.554
35.394	43.976
67.271	65.529
27.703	36.237
146.82	134.193
2.505	0.896
53.45	39.299
95.062	114.254
81.466	76.455
45.001	61.825
156.725	139.833
142.717	141.357
36.745	39.98
152.325	145
11.69	10.723
118.129	128.306
16.453	12.294
54.461	59.571
123.995	136.121
137.24	131.493
174.309	168.373
125.814	126.784
104.088	106.359
68.057	52.478
128.061	121.395
67.612	46.932
144.563	136
3.741	29.908
105.335	102.973
15.656	5.517
82.241	68.363
61.421	46.391
152.242	151.353
79.214	70.224
106.192	117.392
102.846	109.241
116.261	119.97
77.659	76.094
153.209	143.826
153.368	157.188
54.406	18.388
160.718	164.879
71.584	73.358
135.317	126.936
178.088	164.881
119.062	135.681
114.783	121.528
52.071	57.808
165.822	146.609
51.011	41.753
66.063	66.044
139.119	142.309
15.167	21.379
11.888	10.4
155.461	147.107
138.278	35.99
104.967	127.738
52.253	52.983
90.195	100
91.431	94.684
119.244	122.728
71.128	80.299
79.796	83.946
9.877	16.118
84.01	80.983
170.623	165.07
177.468	167.761
95.721	98.565
108.241	106.415
38.091	38.957
18.408	21.669
131.384	149.038
100.171	109.974
22.122	42.292
136.943	134.292
73.693	69.361
10.273	10.09
88.646	86.033
103.192	103.45
108.499	113.727
72.144	60.306
43.326	69.55
60.899	61
42.403	39.703
152.484	144.11
86.525	86.486
7.476	10.799
67.617	80.077
21.49	20.895
47.182	35.193
157.527	146.277
76.247	47.41
14.947	33.433
141.607	141.418
151.187	145.258
100.391	116.177
119.073	110.886
163.8	161
88.509	83.81
134.004	142
9.635	30.361
133.175	139.66
71.001	54.072
113.229	117
56.417	66
26.214	18.49
151.786	138.963
110.866	111.287
64.277	69
178.215	174.199
75.467	71
81.84	81.314
82.158	70.299

## Sheet: Sheet2
Theta	Bias	Fit
0	-0.0820789	0
0.025	-0.0442683	0.0341355
0.05	0.099202	0.068573
0.075	0.115463	0.102318
0.1	0.185245	0.132483
0.125	0.203032	0.158415
0.15	0.211613	0.181392
0.175	0.209773	0.201258
0.2	0.223997	0.217999
0.225	0.273551	0.232538
0.25	0.281409	0.244009
0.275	0.322016	0.250757
0.3	0.297016	0.25497
0.325	0.285518	0.258541
0.35	0.268593	0.261283
0.375	0.30353	0.263924
0.4	0.27853	0.266653
0.425	0.268147	0.268261
0.45	0.255409	0.268493
0.475	0.250363	0.26853
0.5	0.24141	0.269021
0.525	0.230144	0.269152
0.55	0.213954	0.268396
0.575	0.202966	0.267213
0.6	0.197037	0.265542
0.625	0.180914	0.262992
0.65	0.17737	0.259422
0.675	0.185194	0.255359
0.7	0.155481	0.251286
0.725	0.170407	0.247126
0.75	0.166515	0.242598
0.775	0.160249	0.237352
0.8	0.135249	0.231588
0.825	0.120402	0.225349
0.85	0.099902	0.218717
0.875	0.117668	0.2115
0.9	0.112718	0.203613
0.925	0.105259	0.195523
0.95	0.115794	0.187602
0.975	0.137927	0.179492
1	0.119868	0.171043
1.025	0.0832272	0.16196
1.05	0.0826989	0.152036
1.075	0.112291	0.142116
1.1	0.106497	0.132993
1.125	0.0827321	0.124165
1.15	0.108573	0.115537
1.175	0.126501	0.106923
1.2	0.165152	0.0982753
1.225	0.18755	0.0901099
1.25	0.196282	0.0814518
1.275	0.185858	0.0722741
1.3	0.179168	0.0625167
1.325	0.172449	0.0517108
1.35	0.165986	0.039985
1.375	0.148752	0.0300881
1.4	0.123752	0.0224068
1.425	0.105472	0.0144138
1.45	0.0911008	0.00599125
1.475	0.0618386	-0.00284975
1.5	0.0234625	-0.011739
1.525	0.0155869	-0.0204286
1.55	-0.00324501	-0.0290797
1.575	-0.00722662	-0.0376047
1.6	-0.024023	-0.045776
1.625	-0.0366345	-0.0536582
1.65	-0.0448534	-0.0614046
1.675	-0.0604683	-0.0689846
1.7	-0.0901156	-0.0763605
1.725	-0.121462	-0.0836141
1.75	-0.130161	-0.0907092
1.775	-0.165906	-0.0975426
1.8	-0.180139	-0.104015
1.825	-0.132585	-0.109908
1.85	-0.172149	-0.115612
1.875	-0.160043	-0.121212
1.9	-0.164542	-0.126419
1.925	-0.161602	-0.131633
1.95	-0.161906	-0.136704
1.975	-0.148862	-0.141297
2	-0.176034	-0.147604
2.025	-0.203307	-0.155734
2.05	-0.187292	-0.163204
2.075	-0.206144	-0.16983
2.1	-0.192383	-0.17606
2.125	-0.214316	-0.181831
2.15	-0.212699	-0.187907
2.175	-0.192271	-0.193861
2.2	-0.189939	-0.198807
2.225	-0.174801	-0.204637
2.25	-0.20398	-0.211308
2.275	-0.185534	-0.217196
2.3	-0.180511	-0.223103
2.325	-0.195738	-0.229258
2.35	-0.226638	-0.235158
2.375	-0.239467	-0.240664
2.4	-0.255174	-0.245502
2.425	-0.280174	-0.249807
2.45	-0.299376	-0.253438
2.475	-0.269749	-0.256011
2.5	-0.268663	-0.257571
2.525	-0.261697	-0.258407
2.55	-0.231931	-0.258817
2.575	-0.251132	-0.25914
2.6	-0.270213	-0.259396
2.625	-0.272948	-0.258978
2.65	-0.273432	-0.257993
2.675	-0.273018	-0.257766
2.7	-0.283158	-0.258387
2.725	-0.288801	-0.258392
2.75	-0.291046	-0.257729
2.775	-0.30067	-0.25677
2.8	-0.289817	-0.255106
2.825	-0.316175	-0.252663
2.85	-0.307906	-0.248259
2.875	-0.319672	-0.241778
2.9	-0.29862	-0.23353
2.925	-0.307949	-0.223424
2.95	-0.307627	-0.211312
2.975	-0.251987	-0.1956
3	-0.220568	-0.177601
3.025	-0.160661	-0.156901
3.05	-0.168173	-0.132949
3.075	-0.144934	-0.10653
3.1	-0.111423	-0.076501
3.125	-0.0903162	-0.0443142
3.15	-0.0904863	-0.0112503
3.175	-0.0269711	0.022809
3.2	0.132056	0.0569738
3.225	0.149464	0.0891187
3.25	0.194234	0.117482
3.275	0.194625	0.142696
3.3	0.203206	0.165374
3.325	0.206111	0.184763
3.35	0.263511	0.202166
3.375	0.277086	0.216655
3.4	0.309505	0.226542
3.425	0.313609	0.232653
3.45	0.288609	0.236668
3.475	0.285186	0.239848
3.5	0.279281	0.24155
3.525	0.295123	0.243344
3.55	0.283622	0.245461
3.575	0.259739	0.246463
3.6	0.261687	0.247091
3.625	0.241956	0.247524
3.65	0.233003	0.247827
3.675	0.221737	0.247771
3.7	0.212617	0.246955
3.725	0.202977	0.245655
3.75	0.197506	0.243612
3.775	0.172506	0.240754
3.8	0.173287	0.237169
3.825	0.171907	0.233317
3.85	0.167947	0.229728
3.875	0.17507	0.225632
3.9	0.158108	0.220751
3.925	0.151842	0.215352
3.95	0.136994	0.209402
3.975	0.111994	0.202983
4	0.0914946	0.19621
4.025	0.109915	0.18913
4.05	0.10431	0.181384
4.075	0.118466	0.173577
4.1	0.134793	0.165779
4.125	0.12952	0.157385
4.15	0.0905663	0.148543
4.175	0.0748199	0.139072
4.2	0.0742915	0.129044
4.225	0.133273	0.119694
4.25	0.0980897	0.11114
4.275	0.11352	0.10279
4.3	0.106464	0.0945235
4.325	0.136319	0.0857118
4.35	0.156745	0.0769901
4.375	0.199639	0.0682972
4.4	0.207607	0.0593355
4.425	0.169503	0.0504186
4.45	0.170761	0.0407131
4.475	0.173824	0.0295595
4.5	0.157579	0.0174946
4.525	0.140345	0.00754623
4.55	0.124092	-0.000249996
4.575	0.0970647	-0.0083502
4.6	0.0826935	-0.01681
4.625	0.0534312	-0.0256804
4.65	0.0246588	-0.0344954
4.675	0.0130712	-0.0431607
4.7	-0.00310631	-0.0518993
4.725	-0.015634	-0.0604481
4.75	-0.0200418	-0.0685815
4.775	-0.0450418	-0.0764179
4.8	-0.0464227	-0.0840932
4.825	-0.0688756	-0.0915942
4.85	-0.109103	-0.0989236
4.875	-0.129869	-0.106123
4.9	-0.138569	-0.113166
4.925	-0.174314	-0.119939
4.95	-0.186988	-0.126241
4.975	-0.161149	-0.132179
5	-0.161957	-0.137803
5.025	-0.16845	-0.143094
5.05	-0.17763	-0.148299
5.075	-0.153795	-0.153427
5.1	-0.163499	-0.158223
5.125	-0.15727	-0.162608
5.15	-0.184441	-0.1688
5.175	-0.211832	-0.17672
5.2	-0.195699	-0.183971
5.225	-0.214551	-0.190473
5.25	-0.20079	-0.196573
5.275	-0.198581	-0.203124
5.3	-0.193735	-0.209736
5.325	-0.184783	-0.215479
5.35	-0.195778	-0.220563
5.375	-0.18564	-0.226128
5.4	-0.184553	-0.232118
5.425	-0.173751	-0.238107
5.45	-0.188918	-0.24442
5.475	-0.208279	-0.250524
5.5	-0.235045	-0.256371
5.525	-0.250592	-0.261826
5.55	-0.263581	-0.266607
5.575	-0.288581	-0.270751
5.6	-0.28315	-0.274337
5.625	-0.271527	-0.276925
5.65	-0.255359	-0.278292
5.675	-0.261315	-0.278672
5.7	-0.237172	-0.278843
5.725	-0.25954	-0.279117
5.75	-0.269368	-0.279162
5.775	-0.271886	-0.278496
5.8	-0.278321	-0.27741
5.825	-0.281425	-0.277122
5.85	-0.27632	-0.277132
5.875	-0.285292	-0.276709
5.9	-0.299453	-0.276048
5.925	-0.289458	-0.274349
5.95	-0.298224	-0.271943
5.975	-0.31374	-0.269445
6	-0.316313	-0.264974
6.025	-0.299255	-0.257803
6.05	-0.307028	-0.248855
6.075	-0.316356	-0.238518
6.1	-0.286856	-0.223532
6.125	-0.232432	-0.206438
6.15	-0.173818	-0.187098
6.175	-0.151581	-0.163388
6.2	-0.176581	-0.138994
6.225	-0.138733	-0.112244
6.25	-0.0908744	-0.0820186
6.275	-0.0738936	-0.0493628
