# Supplementary material for: Individuals with autism spectrum disorder have altered visual encoding capacity
Source: PLoS Biol. 2021 May 12;19(5):e3001215. doi: 10.1371/journal.pbio.3001215 (PMC8143398; doi:10.1371/journal.pbio.3001215)
Supplement: S6 Data — (ZIP) [file pbio.3001215.s016.zip › FigS1_S2/ASD/Sub10/wFB2.xlsx]

## Sheet: Sheet1
Target	Response
107.494	115.601
30.774	24.428
41.782	36.707
138.635	129.172
141.047	140.389
87.273	89.692
51.247	51.794
142.349	137.249
127.215	127.312
36.316	47.366
63.069	55.333
165.053	161.114
79.28	76.536
75.209	82.727
34.004	34.135
130.675	131.274
123.056	135.303
133.971	142.665
151.687	162.053
83.378	81.197
105.082	120.714
15.678	19.646
98.567	111
100.479	111.08
79.098	73.525
142.195	117.824
99.924	141.907
73.742	56.574
106.922	113.139
36.459	36.864
121.771	127.817
0.643	179.504
150.023	137.83
132.796	138.51
65.08	65.467
166.388	159.433
108.037	151.908
86.229	72.527
22.737	26.943
58.411	49.048
60.564	52.089
72.303	68.353
25.137	31.775
74.281	72
48.325	64.057
48.484	49.296
141.063	133.892
4.444	17.522
170.085	160.55
48.44	63.271
179.659	0.097
150.874	144.816
151.479	152.842
80.499	70.618
40.178	48.011
143.068	128.887
62.086	67.386
1.472	2.179
135.477	134.887
52.604	46.828
76.951	75.602
97.144	102.486
55.565	55.648
127.346	114.012
58.762	55.513
40.629	49.91
117.535	132.591
146.716	144.751
97.023	106.523
19.864	22.72
8.053	12.659
119.282	123.488
80.483	62.06
85.531	85.055
64.657	61.802
83.79	68.568
158.851	155.057
70.556	55.102
122.144	134.954
14.964	38.473
170.381	1.94
92.574	83
30.296	16.723
115.437	118.435
71.391	42.214
30.466	53.696
9.207	21
154.747	141.481
163.872	155.348
146.342	135.811
88.371	91.564
117.024	114.787
97.617	111.48
164.119	142.44
35.86	42.216
98.347	107.247
123.133	120.805
56.021	52.733
103.972	118.773
95.199	96.244
151.369	150.69
28.208	38.553
37.195	51.144
145.057	127.342
96.705	97.237
76.791	69.251
89.234	94
20.671	31.78
119.474	126.389
25.489	31.529
55.027	35.645
18.886	52.849
103.994	116.772
56.219	64
64.047	65
65.783	66
48.781	58
123.732	133
41.26	48
118.716	130
164.789	159
65.733	70
141.849	154
167.217	160.948
18.172	32
59.597	52
146.095	150
113.421	118
13.799	22
176.951	3.142
120.447	123
173.628	164
55.609	58
127.506	122
151.369	143
102.077	114
120.227	117
103.104	120.902
17.754	27
38.305	36
100.105	103
33.603	37
28.752	46
19.122	25
52.225	50
145.485	144
112.586	112
56.818	63
8.844	13.021
134.675	115
3.153	171
164.437	163.906
126.467	131
24.813	28
130.439	136
69.694	59
149.171	151
21.995	30
120.903	118
158.581	155
42.711	24
97.627	106.984
94.293	97.522
150.056	159
55.593	44
30.246	39.606
43.029	52.15
102.923	107.461
83.279	73.343
97.787	103.692
140.349	132.884
76.302	67.352
11.877	6.958
91.475	92.157
143.612	147
164.8	160.733
17.606	14.799
82.713	70.141
18.853	12.717
109.724	110
158.038	152.141
73.929	48
133.016	141.721
27.62	47.008
31.768	22
164.981	155.702
79.873	71
17.2	23.768
2.34	93.816
166.03	165
66.189	52
6.125	125.858
83.026	76
108.565	115.957
144.046	128.947
118.815	132.459
138.426	130.575
45.221	49.571
135.905	155.003
46.446	40.075

## Sheet: Sheet2
Theta	Bias	Fit
0	0.0355959	0
0.025	0.0339498	0.0243623
0.05	0.0573482	0.0494697
0.075	0.0999799	0.075058
0.1	0.180677	0.099343
0.125	0.174093	0.122134
0.15	0.184685	0.143899
0.175	0.229308	0.164903
0.2	0.233055	0.184825
0.225	0.281213	0.20431
0.25	0.262133	0.223548
0.275	0.252224	0.242145
0.3	0.26922	0.25992
0.325	0.315569	0.277317
0.35	0.336937	0.294837
0.375	0.350175	0.311527
0.4	0.31192	0.32514
0.425	0.342813	0.335044
0.45	0.317813	0.343465
0.475	0.317576	0.351326
0.5	0.311184	0.358402
0.525	0.290525	0.364715
0.55	0.290563	0.367263
0.575	0.296325	0.365945
0.6	0.310343	0.364013
0.625	0.312681	0.361806
0.65	0.324482	0.359824
0.675	0.302863	0.357314
0.7	0.325064	0.354269
0.725	0.310134	0.351223
0.75	0.323515	0.347672
0.775	0.301601	0.343671
0.8	0.282309	0.339242
0.825	0.274156	0.334809
0.85	0.254649	0.33058
0.875	0.254396	0.326057
0.9	0.229396	0.321104
0.925	0.225424	0.31605
0.95	0.208424	0.310066
0.975	0.213385	0.302322
1	0.20234	0.29378
1.025	0.200606	0.284842
1.05	0.178565	0.275487
1.075	0.153565	0.266075
1.1	0.153055	0.25673
1.125	0.163707	0.247347
1.15	0.155158	0.237689
1.175	0.130158	0.227873
1.2	0.138297	0.218398
1.225	0.138545	0.209395
1.25	0.102486	0.200524
1.275	0.101533	0.191525
1.3	0.0871335	0.182997
1.325	0.0542828	0.175234
1.35	0.0377771	0.167699
1.375	0.0664846	0.160273
1.4	0.104264	0.152711
1.425	0.103834	0.144714
1.45	0.0767579	0.136386
1.475	0.0767243	0.127828
1.5	0.0788058	0.119472
1.525	0.0564365	0.111405
1.55	0.0256683	0.103153
1.575	0.00801822	0.0948998
1.6	-0.00675821	0.0869204
1.625	-0.0066155	0.078733
1.65	0.0140238	0.0702335
1.675	0.0141093	0.0617927
1.7	-0.0108907	0.0533217
1.725	-0.0350546	0.0448913
1.75	-0.0473703	0.0366765
1.775	-0.0490727	0.0286809
1.8	-0.0589468	0.0208038
1.825	-0.0631767	0.0127546
1.85	-0.0549571	0.00481534
1.875	-0.0500399	-0.0030927
1.9	-0.0705096	-0.0112954
1.925	-0.0895237	-0.0193634
1.95	-0.0987429	-0.0274527
1.975	-0.114464	-0.0355364
2	-0.120028	-0.043322
2.025	-0.138411	-0.0509025
2.05	-0.163411	-0.0583944
2.075	-0.172903	-0.0658122
2.1	-0.169068	-0.0730851
2.125	-0.195216	-0.0801175
2.15	-0.188391	-0.0877113
2.175	-0.190123	-0.0962031
2.2	-0.228094	-0.104577
2.225	-0.227516	-0.112756
2.25	-0.216476	-0.122146
2.275	-0.227378	-0.132443
2.3	-0.195887	-0.141928
2.325	-0.186935	-0.150059
2.35	-0.194713	-0.157323
2.375	-0.178909	-0.164338
2.4	-0.185611	-0.171176
2.425	-0.201881	-0.177979
2.45	-0.198391	-0.184861
2.475	-0.195641	-0.191466
2.5	-0.194033	-0.196956
2.525	-0.208877	-0.201535
2.55	-0.232529	-0.205787
2.575	-0.234481	-0.209909
2.6	-0.230177	-0.213843
2.625	-0.233701	-0.217571
2.65	-0.258701	-0.221279
2.675	-0.268518	-0.224441
2.7	-0.283516	-0.22711
2.725	-0.278735	-0.228644
2.75	-0.274521	-0.22862
2.775	-0.280836	-0.227516
2.8	-0.290168	-0.225901
2.825	-0.254644	-0.224567
2.85	-0.259623	-0.222966
2.875	-0.284623	-0.220727
2.9	-0.227687	-0.218965
2.925	-0.223532	-0.21365
2.95	-0.220981	-0.203559
2.975	-0.241952	-0.192423
3	-0.172464	-0.179359
3.025	-0.156003	-0.164201
3.05	-0.220925	-0.146337
3.075	-0.196456	-0.125851
3.1	-0.0962834	-0.103447
3.125	0.0103349	-0.0793816
3.15	0.0505424	-0.0549518
3.175	0.0615212	-0.0292568
3.2	0.06915	-0.00291961
3.225	0.135755	0.0224542
3.25	0.190686	0.0461725
3.275	0.165686	0.0683874
3.3	0.193963	0.0900636
3.325	0.249648	0.110555
3.35	0.262541	0.130323
3.375	0.278726	0.149844
3.4	0.268817	0.168781
3.425	0.252972	0.187117
3.45	0.287057	0.20417
3.475	0.307162	0.221045
3.5	0.333694	0.238209
3.525	0.343645	0.254352
3.55	0.335761	0.267111
3.575	0.334406	0.276372
3.6	0.316696	0.284535
3.625	0.31305	0.291983
3.65	0.307117	0.29862
3.675	0.292943	0.301578
3.7	0.285637	0.300816
3.725	0.304198	0.299368
3.75	0.310477	0.297464
3.775	0.302185	0.295061
3.8	0.316074	0.292846
3.825	0.301559	0.290324
3.85	0.320494	0.287154
3.875	0.320639	0.283418
3.9	0.315108	0.279294
3.925	0.293194	0.275215
3.95	0.290748	0.270991
3.975	0.265748	0.266766
4	0.246242	0.262463
4.025	0.245988	0.257868
4.05	0.228497	0.252865
4.075	0.232054	0.247529
4.1	0.212289	0.241369
4.125	0.213318	0.233679
4.15	0.216408	0.224813
4.175	0.192199	0.215565
4.2	0.170158	0.206164
4.225	0.149876	0.196766
4.25	0.1803	0.187327
4.275	0.172345	0.177834
4.3	0.146751	0.168179
4.325	0.127703	0.158483
4.35	0.143948	0.149145
4.375	0.130138	0.140122
4.4	0.105294	0.131106
4.425	0.0842242	0.122065
4.45	0.0790036	0.113517
4.475	0.0458755	0.105636
4.5	0.0293698	0.0980753
4.525	0.0803891	0.0908082
4.55	0.0958563	0.0834072
4.575	0.095427	0.075393
4.6	0.0683506	0.0670513
4.625	0.0683169	0.058483
4.65	0.0648073	0.0502989
4.675	0.0480292	0.0424069
4.7	0.0274632	0.0341869
4.725	-0.00221938	0.0260613
4.75	-0.0315227	0.0181269
4.775	0.00130805	0.00982086
4.8	0.0136102	0.00113196
4.825	0.00570198	-0.00742342
4.85	-0.019298	-0.0158817
4.875	-0.0426889	-0.0241242
4.9	-0.0450782	-0.0320175
4.925	-0.0441442	-0.039718
4.95	-0.0477366	-0.0478343
4.975	-0.0522703	-0.0562979
5	-0.0515899	-0.064124
5.025	-0.0584472	-0.0718823
5.05	-0.0729288	-0.0800183
5.075	-0.097931	-0.0880171
5.1	-0.0978709	-0.0960147
5.125	-0.102059	-0.103801
5.15	-0.129915	-0.111347
5.175	-0.146818	-0.118889
5.2	-0.171818	-0.126334
5.225	-0.173048	-0.133688
5.25	-0.174516	-0.14081
5.275	-0.203623	-0.147704
5.3	-0.188571	-0.155257
5.325	-0.211047	-0.163536
5.35	-0.221083	-0.171998
5.375	-0.235924	-0.180438
5.4	-0.202824	-0.18981
5.425	-0.21515	-0.20004
5.45	-0.189017	-0.209404
5.475	-0.195342	-0.217461
5.5	-0.185394	-0.224814
5.525	-0.178732	-0.231837
5.55	-0.194019	-0.238527
5.575	-0.19945	-0.245361
5.6	-0.180455	-0.252193
5.625	-0.200861	-0.258606
5.65	-0.202441	-0.26398
5.675	-0.217284	-0.268479
5.7	-0.240937	-0.272648
5.725	-0.242889	-0.276688
5.75	-0.232859	-0.280615
5.775	-0.242108	-0.284335
5.8	-0.267108	-0.287958
5.825	-0.276925	-0.291032
5.85	-0.287723	-0.293495
5.875	-0.269318	-0.29443
5.9	-0.282928	-0.293917
5.925	-0.273575	-0.292938
5.95	-0.253704	-0.292079
5.975	-0.263051	-0.291273
6	-0.268031	-0.289566
6.025	-0.261378	-0.286677
6.05	-0.208816	-0.285019
6.075	-0.210648	-0.280119
6.1	-0.229388	-0.269674
6.125	-0.170635	-0.25726
6.15	-0.173408	-0.242647
6.175	-0.16441	-0.227071
6.2	-0.229332	-0.209045
6.225	-0.159337	-0.187829
6.25	-0.0858698	-0.164606
6.275	0.0280259	-0.140171
