# Supplementary material for: Individuals with autism spectrum disorder have altered visual encoding capacity
Source: PLoS Biol. 2021 May 12;19(5):e3001215. doi: 10.1371/journal.pbio.3001215 (PMC8143398; doi:10.1371/journal.pbio.3001215)
Supplement: S6 Data — (ZIP) [file pbio.3001215.s016.zip › FigS1_S2/ASD/Sub10/woFB.xlsx]

## Sheet: Sheet1
Target	Response
32.235	20.998
112.372	145.359
129.978	126.339
73.627	50.12
101.995	104.594
173.023	163.234
109.411	110.374
158.186	164.848
58.872	75
93.172	91.152
68.831	71.387
63.514	56.612
22.418	30.249
112.778	116.16
12.734	25.05
123.018	108.765
111.932	132.95
115.305	122.014
106.757	114.835
31.9	25.394
125.385	134.092
95.974	88.981
37.717	32.477
92.107	93.908
169.645	159.513
116.135	141.452
95.628	105.669
171.353	161.173
48.292	58.954
24.874	35.221
73.88	43.663
167.618	154
73.182	64.807
129.17	144
3.779	171.122
10.207	17.2
26.253	36.246
33.696	40.46
80.054	72.725
108.817	104
17.441	20.798
71.809	52.655
12.97	9.384
101.517	128.219
145.376	19.57
28.681	63.972
23.918	31.939
53.45	65.349
6.768	13.946
117.953	126.017
120.392	154.985
156.862	124.949
1.005	4.825
173.26	169.12
46.534	64.226
24.193	39.401
75.852	52.035
35.646	39.67
145.81	131.576
105.318	114.793
21.045	23.739
158.29	151.758
131.807	129.481
20.034	40.505
15.398	31.394
9.762	23.853
143.475	140.636
117.376	115.543
134.224	133.702
137.086	121.315
1.104	4.938
152.665	157.136
42.958	30.828
69.672	79.469
139.234	137.116
133.801	137.497
103.39	105.577
85.696	69.469
132.757	142.502
107.895	104.917
78.725	75.512
101.863	113.967
92.524	93.17
159.576	177.953
83.757	88.541
107.993	134.617
126.555	129.37
92.107	100.552
146.282	150.962
87.608	90.321
83.383	46.082
62.783	37.943
146.2	156.683
65.816	178.023
173.348	169.59
23.583	15.601
98.375	109
25.648	35.318
4.559	13.63
138.531	145.325
25.571	30.544
154.187	158.303
49.495	60
28.961	40
107.763	108
79.796	82.558
18.48	31.334
97.858	105.236
173.957	163.958
81.428	62.736
136.476	112
84.647	66.882
122.908	125
51.648	56.419
159.263	136
81.609	66
158.917	136
94.304	73.538
145.354	121.282
63.179	51.919
88.838	88.249
158.213	148.211
159.823	152.949
99.374	138.308
166.849	157
68.194	47.793
46.358	171.639
4.664	40.397
32.85	25.14
54.554	66
43.82	43.081
53.401	74.482
31.186	31.669
82.307	42.846
143.403	156.954
73.199	63.522
15.387	34.811
61.481	76.848
42.777	47.419
167.459	159.329
105.769	117.214
139.706	134.079
113.564	118.281
18.243	48.596
125.698	112.842
98.188	108.109
18.029	44.857
20.787	38.413
23.023	30.848
112.591	101.431
71.71	60.998
121.024	119
162.734	142.705
99.88	104.236
7.817	9.721
146.996	153.778
17.315	16.826
92.398	144.316
59.96	49.294
25.961	29.622
80.862	77.149
120.502	41.592
99.27	5.058
77.917	161.317
133.241	143.449
64.948	17.027
122.216	140.4
137.103	133.566
120.672	141.527
120.304	123.712
165.465	165
32.619	65.274
18.809	14.718
170.623	169.228
63.761	26.968
179.473	29.492
84.735	85.714
158.592	150.38
7.46	161.551
131.192	33.261
23.863	29.166
109.526	136.751
155.67	167.965
145.474	156.808
98.408	23.352
91.299	86.266
81.323	71.212
13.755	18.768
3.247	12
31.614	28.004
84.493	83
26.379	14.388
155.637	11.374
33.713	38.057
110.158	121
124.292	117.845
145.139	148.438
31.883	52.57

## Sheet: Sheet2
Theta	Bias	Fit
0	-0.104266	0
0.025	-0.00664821	0.0298019
0.05	0.0643053	0.0602238
0.075	0.0624935	0.0883232
0.1	0.178581	0.115251
0.125	0.210189	0.140745
0.15	0.255872	0.164334
0.175	0.276474	0.185378
0.2	0.251474	0.204604
0.225	0.281735	0.222724
0.25	0.286181	0.23971
0.275	0.289944	0.255642
0.3	0.256639	0.27027
0.325	0.305806	0.283983
0.35	0.297714	0.296752
0.375	0.327532	0.308333
0.4	0.328386	0.318833
0.425	0.35401	0.328072
0.45	0.36346	0.336149
0.475	0.40913	0.342943
0.5	0.376936	0.348419
0.525	0.382666	0.352439
0.55	0.368299	0.355206
0.575	0.387546	0.35652
0.6	0.418942	0.356325
0.625	0.391692	0.353907
0.65	0.335163	0.347735
0.675	0.337999	0.339329
0.7	0.341095	0.331014
0.725	0.309786	0.322865
0.75	0.324173	0.314748
0.775	0.324301	0.307856
0.8	0.327232	0.301658
0.825	0.325306	0.295175
0.85	0.292527	0.288402
0.875	0.280016	0.281156
0.9	0.257082	0.273518
0.925	0.259445	0.265384
0.95	0.239311	0.256707
0.975	0.238161	0.247428
1	0.214902	0.237668
1.025	0.186402	0.227604
1.05	0.167524	0.217323
1.075	0.157727	0.206822
1.1	0.114891	0.196004
1.125	0.124279	0.185737
1.15	0.142027	0.176119
1.175	0.114404	0.166333
1.2	0.132519	0.156294
1.225	0.142905	0.146
1.25	0.137537	0.135456
1.275	0.128406	0.124646
1.3	0.108429	0.113694
1.325	0.0301062	0.102937
1.35	0.000693526	0.0922512
1.375	0.00272086	0.0813838
1.4	-0.0299604	0.0697307
1.425	0.00197665	0.0572319
1.45	-0.00716498	0.0446806
1.475	-0.00208169	0.0320517
1.5	0.00264639	0.0194299
1.525	0.000601523	0.00691283
1.55	0.0471035	-0.00532599
1.575	0.099304	-0.0173609
1.6	0.113979	-0.0294036
1.625	0.13717	-0.0409079
1.65	0.144394	-0.0520063
1.675	0.131829	-0.0631928
1.7	0.119371	-0.0743208
1.725	0.114977	-0.0852696
1.75	0.116846	-0.0960287
1.775	0.0849556	-0.107232
1.8	0.0548131	-0.118965
1.825	0.0689232	-0.130379
1.85	0.103658	-0.141182
1.875	0.114491	-0.151573
1.9	0.0564045	-0.16182
1.925	-0.00111221	-0.171859
1.95	0.0456798	-0.182646
1.975	0.0311962	-0.19388
2	0.0368955	-0.203162
2.025	-0.0147383	-0.210616
2.05	-0.00441275	-0.217191
2.075	-0.0185372	-0.223438
2.1	-0.0421645	-0.229913
2.125	-0.0230827	-0.236126
2.15	-0.0480827	-0.241801
2.175	-0.0730827	-0.246976
2.2	-0.126883	-0.251496
2.225	-0.168555	-0.255338
2.25	-0.185668	-0.259441
2.275	-0.228856	-0.263828
2.3	-0.267551	-0.267443
2.325	-0.278762	-0.27014
2.35	-0.312174	-0.272263
2.375	-0.346429	-0.273988
2.4	-0.351316	-0.275397
2.425	-0.380147	-0.275093
2.45	-0.385317	-0.272864
2.475	-0.392887	-0.269999
2.5	-0.4031	-0.266527
2.525	-0.350983	-0.26239
2.55	-0.3254	-0.258126
2.575	-0.376821	-0.25358
2.6	-0.347824	-0.248971
2.625	-0.362056	-0.246119
2.65	-0.329278	-0.244605
2.675	-0.354278	-0.242825
2.7	-0.35457	-0.240277
2.725	-0.356154	-0.236819
2.75	-0.369578	-0.232578
2.775	-0.388497	-0.227506
2.8	-0.392671	-0.221457
2.825	-0.355247	-0.213224
2.85	-0.380247	-0.202874
2.875	-0.297447	-0.191248
2.9	-0.263485	-0.178988
2.925	-0.197768	-0.164651
2.95	-0.179078	-0.147356
2.975	-0.174777	-0.129466
3	-0.136699	-0.110177
3.025	-0.102447	-0.0887533
3.05	-0.134984	-0.0683649
3.075	-0.130259	-0.0490474
3.1	-0.151108	-0.0284289
3.125	-0.106673	-0.00490341
3.15	-0.112674	0.0214919
3.175	0.0281595	0.0507048
3.2	0.0558979	0.080528
3.225	0.129346	0.107637
3.25	0.20639	0.133221
3.275	0.275515	0.157622
3.3	0.252438	0.18021
3.325	0.268067	0.200667
3.35	0.243067	0.219586
3.375	0.289283	0.23751
3.4	0.277774	0.254303
3.425	0.281536	0.269937
3.45	0.250406	0.284077
3.475	0.30966	0.297208
3.5	0.301801	0.309673
3.525	0.319124	0.321052
3.55	0.335956	0.331292
3.575	0.355284	0.340381
3.6	0.372292	0.348312
3.625	0.388327	0.354763
3.65	0.371271	0.359765
3.675	0.384891	0.363376
3.7	0.376957	0.365834
3.725	0.387295	0.366708
3.75	0.408284	0.364624
3.775	0.383284	0.360519
3.8	0.330038	0.354251
3.825	0.329592	0.345766
3.85	0.332687	0.337305
3.875	0.317272	0.329016
3.9	0.322282	0.322211
3.925	0.327729	0.316593
3.95	0.318824	0.310209
3.975	0.311457	0.303508
4	0.283585	0.29666
4.025	0.267995	0.289338
4.05	0.248675	0.281486
4.075	0.247503	0.27312
4.1	0.220383	0.264216
4.125	0.229754	0.254802
4.15	0.204642	0.244845
4.175	0.177995	0.234588
4.2	0.17432	0.224226
4.225	0.143734	0.213631
4.25	0.125488	0.202579
4.275	0.115872	0.192096
4.3	0.133619	0.182363
4.325	0.134726	0.17247
4.35	0.132231	0.162391
4.375	0.129555	0.152105
4.4	0.129129	0.141513
4.425	0.119999	0.130619
4.45	0.0465093	0.119935
4.475	0.0172862	0.109389
4.5	-0.00771382	0.0985725
4.525	-0.0113016	0.086873
4.55	-0.0205036	0.0743965
4.575	-0.00235527	0.0619057
4.6	-0.0435345	0.049293
4.625	-0.010489	0.0365588
4.65	-0.00576095	0.0239153
4.675	-0.00780582	0.0113831
4.7	0.0720352	-0.000947228
4.725	0.0908966	-0.0130666
4.75	0.105571	-0.0251032
4.775	0.153696	-0.0365773
4.8	0.148422	-0.0477054
4.825	0.135963	-0.058899
4.85	0.110963	-0.0699585
4.875	0.10657	-0.0808624
4.9	0.0843176	-0.0922253
4.925	0.0714057	-0.104109
4.95	0.0552163	-0.115694
4.975	0.0900318	-0.126826
5	0.114779	-0.137443
5.025	0.0792422	-0.147687
5.05	0.0487867	-0.157945
5.075	0.036465	-0.168805
5.1	0.0477889	-0.179982
5.125	0.0543372	-0.189605
5.15	0.0331307	-0.197467
5.175	-0.00724446	-0.20457
5.2	-0.0128201	-0.210905
5.225	-0.0249277	-0.217123
5.25	-0.0661289	-0.22363
5.275	-0.0314901	-0.229747
5.3	-0.0564901	-0.235256
5.325	-0.103385	-0.239882
5.35	-0.13529	-0.243844
5.375	-0.176962	-0.247499
5.4	-0.214456	-0.251412
5.425	-0.250958	-0.255374
5.45	-0.283579	-0.25843
5.475	-0.287169	-0.260795
5.5	-0.320582	-0.262713
5.525	-0.354836	-0.264229
5.55	-0.363555	-0.264147
5.575	-0.388555	-0.262337
5.6	-0.393724	-0.259867
5.625	-0.386507	-0.256849
5.65	-0.374382	-0.253139
5.675	-0.342555	-0.248812
5.7	-0.339023	-0.244292
5.725	-0.353272	-0.23999
5.75	-0.398244	-0.236157
5.775	-0.370463	-0.233453
5.8	-0.337686	-0.231719
5.825	-0.360018	-0.229853
5.85	-0.362978	-0.227215
5.875	-0.342893	-0.22371
5.9	-0.371904	-0.219252
5.925	-0.396904	-0.213779
5.95	-0.401078	-0.207491
5.975	-0.363654	-0.199006
6	-0.367591	-0.188417
6.025	-0.305854	-0.176547
6.05	-0.224357	-0.163792
6.075	-0.206176	-0.14895
6.1	-0.187485	-0.131356
6.125	-0.190665	-0.113378
6.15	-0.145106	-0.0939952
6.175	-0.110855	-0.0722598
6.2	-0.143392	-0.0515722
6.225	-0.138667	-0.0319677
6.25	-0.122893	-0.0111029
6.275	-0.106995	0.0129147
