# Supplementary material for: Individuals with autism spectrum disorder have altered visual encoding capacity
Source: PLoS Biol. 2021 May 12;19(5):e3001215. doi: 10.1371/journal.pbio.3001215 (PMC8143398; doi:10.1371/journal.pbio.3001215)
Supplement: S6 Data — (ZIP) [file pbio.3001215.s016.zip › FigS1_S2/ASD/Sub11/wFB1.xlsx]

## Sheet: Sheet1
Target	Response
52.807	38
91.623	97
175.6	149.318
28.17	27
19.595	27
9.778	15
170.348	165
121.93	131
87.234	79
71.413	67
117.777	129
164.635	157
178.292	169
58.356	48
43.936	41
163.388	160
15.689	23
129.044	130.646
51.648	41
55.323	47
131.307	133
178.044	153.817
126.978	135
153.121	140.228
34.443	37
155.247	154
126.456	133
148.364	146
166.843	143.925
6.213	18.671
1.258	62.429
104.011	124
50.116	47
54.67	97.978
134.587	134
27.307	33
152.033	148
128.626	133
48.451	45
14.332	166
57.966	49
51.093	52
36.223	34
77.429	57
113.591	122
157.054	156
17.095	29
26.747	19
25.176	22
137.476	33.105
168.799	167
137.223	144
143.717	141
91.986	94
154.665	144
92.184	104
179.127	167.786
111.218	113
61.514	53
174.803	174
170.804	172
110.262	128
44.496	23
38.744	43
80.692	67
14.272	21
174.974	170
109.218	140.466
135.251	132
37.728	32
8.009	155.282
45.6	15
82.46	78
78.313	71
85.575	81
36.987	45
30.202	35
126.912	136
31.57	21
81.922	59
132.137	133
174.842	20.227
135.163	136
143.409	144
167.437	161
79.615	75
178.572	1
110.746	119
60.696	49
30.411	26
65.475	61
119.024	130
48.006	41
94.656	100
146.485	141
157.95	146
95.743	96
26.764	26
37.717	28

## Sheet: Sheet2
Theta	Bias	Fit
0	-0.142828	0
0.025	-0.167828	0.017439
0.05	-0.103185	0.0339331
0.075	-0.104329	0.0497809
0.1	-0.129329	0.0655282
0.125	-0.154329	0.08088
0.15	-0.193732	0.0965913
0.175	-0.0358808	0.11313
0.2	-0.0630165	0.129461
0.225	-0.0470121	0.145324
0.25	0.0453264	0.159973
0.275	0.101901	0.175905
0.3	0.195922	0.193559
0.325	0.170922	0.210219
0.35	0.145922	0.226458
0.375	0.177061	0.241173
0.4	0.265375	0.255596
0.425	0.270643	0.270201
0.45	0.254392	0.281226
0.475	0.229392	0.289346
0.5	0.235191	0.299441
0.525	0.287014	0.31121
0.55	0.277347	0.323032
0.575	0.247143	0.334458
0.6	0.308166	0.341335
0.625	0.265206	0.342129
0.65	0.258046	0.340124
0.675	0.28775	0.337368
0.7	0.288349	0.334096
0.725	0.263349	0.330615
0.75	0.246541	0.326504
0.775	0.221541	0.321772
0.8	0.183079	0.31672
0.825	0.238848	0.308525
0.85	0.213848	0.297355
0.875	0.203766	0.28608
0.9	0.19032	0.274623
0.925	0.169831	0.263138
0.95	0.144831	0.251707
0.975	0.168424	0.240435
1	0.165742	0.229209
1.025	0.121991	0.217624
1.05	0.144678	0.205949
1.075	0.13698	0.194204
1.1	0.11198	0.182244
1.125	0.0869801	0.1702
1.15	0.0792154	0.158189
1.175	0.065885	0.146194
1.2	0.0614808	0.13386
1.225	0.0437902	0.121133
1.25	0.0505542	0.10788
1.275	0.0509257	0.0942175
1.3	0.00935258	0.0813815
1.325	-0.0156474	0.0693443
1.35	-0.0126421	0.0615265
1.375	-0.0280584	0.0579149
1.4	-0.023484	0.0541134
1.425	-0.0200464	0.0499983
1.45	-0.0352113	0.0457434
1.475	-0.042494	0.0414212
1.5	-0.067552	0.0368122
1.525	-0.0861712	0.0321648
1.55	-0.116046	0.0274968
1.575	-0.109851	0.0225268
1.6	-0.08312	0.0193
1.625	-0.111676	0.0183368
1.65	-0.0889349	0.01793
1.675	-0.0949426	0.0179553
1.7	-0.110378	0.018511
1.725	-0.106801	0.018725
1.75	-0.131801	0.0183713
1.775	-0.150555	0.0182988
1.8	-0.16861	0.0187467
1.825	-0.189394	0.0192738
1.85	-0.192194	0.0196568
1.875	-0.148765	0.0199519
1.9	-0.150112	0.0203582
1.925	-0.119032	0.0203055
1.95	-0.139597	0.0193684
1.975	-0.162484	0.014885
2	-0.16739	0.00708088
2.025	-0.177648	-0.000513659
2.05	-0.178769	-0.00782893
2.075	-0.18689	-0.0150408
2.1	-0.207722	-0.0219893
2.125	-0.205915	-0.028692
2.15	-0.230915	-0.0353559
2.175	-0.220513	-0.0422321
2.2	-0.203589	-0.0489016
2.225	-0.296277	-0.0590705
2.25	-0.267915	-0.072715
2.275	-0.292915	-0.0857983
2.3	-0.280066	-0.0985668
2.325	-0.305066	-0.111015
2.35	-0.307629	-0.12274
2.375	-0.30993	-0.133943
2.4	-0.312507	-0.145834
2.425	-0.312897	-0.157942
2.45	-0.277236	-0.169336
2.475	-0.253664	-0.180105
2.5	-0.240763	-0.190293
2.525	-0.196473	-0.200197
2.55	-0.236833	-0.210116
2.575	-0.214884	-0.220057
2.6	-0.216817	-0.229773
2.625	-0.241817	-0.239116
2.65	-0.174237	-0.244471
2.675	-0.175488	-0.245815
2.7	-0.170669	-0.247153
2.725	-0.195669	-0.248468
2.75	-0.20834	-0.249745
2.775	-0.238004	-0.251278
2.8	-0.227944	-0.252736
2.825	-0.241993	-0.253663
2.85	-0.266993	-0.254185
2.875	-0.272537	-0.250072
2.9	-0.225576	-0.240766
2.925	-0.1944	-0.23003
2.95	-0.2194	-0.218358
2.975	-0.2444	-0.206319
3	-0.199242	-0.194109
3.025	-0.169149	-0.181795
3.05	-0.109582	-0.168788
3.075	-0.121119	-0.15473
3.1	-0.127417	-0.139739
3.125	-0.169158	-0.123771
3.15	-0.151235	-0.106775
3.175	-0.0865919	-0.0900173
3.2	-0.0877363	-0.0739079
3.225	-0.112736	-0.0578976
3.25	-0.137736	-0.0422834
3.275	-0.149948	-0.0266344
3.3	-0.20214	-0.010628
3.325	-0.0442881	0.00577234
3.35	-0.0714239	0.0219649
3.375	-0.0554194	0.0376904
3.4	0.0901097	0.0521423
3.425	0.144285	0.0654372
3.45	0.187515	0.0805122
3.475	0.162515	0.09703
3.5	0.134039	0.111859
3.525	0.168654	0.125171
3.55	0.256968	0.13946
3.575	0.270985	0.15137
3.6	0.245985	0.159715
3.625	0.251784	0.170046
3.65	0.226784	0.182346
3.675	0.29394	0.194698
3.7	0.26894	0.207104
3.725	0.238735	0.218408
3.75	0.299759	0.225179
3.775	0.256798	0.225887
3.8	0.305741	0.223825
3.825	0.279343	0.221015
3.85	0.279942	0.217674
3.875	0.254942	0.214124
3.9	0.238133	0.209948
3.925	0.213133	0.205153
3.95	0.186653	0.200255
3.975	0.230441	0.192224
4	0.205441	0.181014
4.025	0.195359	0.169699
4.05	0.181913	0.158204
4.075	0.161424	0.146682
4.1	0.161787	0.135212
4.125	0.197832	0.12416
4.15	0.146659	0.112927
4.175	0.113583	0.101077
4.2	0.153573	0.0892431
4.225	0.128573	0.0773407
4.25	0.103573	0.0653518
4.275	0.0909467	0.0532784
4.3	0.0824776	0.0412183
4.325	0.0574776	0.029177
4.35	0.0530735	0.0168202
4.375	0.0353829	0.0040721
4.4	0.0421469	-0.00919941
4.425	0.0136173	-0.0220906
4.45	0.000945234	-0.0341551
4.475	-0.0280092	-0.0460852
4.5	-0.0210494	-0.0537988
4.525	-0.00689139	-0.057555
4.55	-0.0318914	-0.0614982
4.575	-0.0297578	-0.065426
4.6	-0.0436186	-0.0694909
4.625	-0.0509013	-0.0738241
4.65	-0.0759594	-0.0784413
4.675	-0.0994536	-0.0832687
4.7	-0.106221	-0.0881431
4.725	-0.10676	-0.0930333
4.75	-0.101574	-0.0955561
4.775	-0.0723423	-0.0957753
4.8	-0.0863426	-0.0962198
4.825	-0.0937853	-0.0961408
4.85	-0.118785	-0.0953354
4.875	-0.115208	-0.0951029
4.9	-0.133962	-0.0952206
4.925	-0.158962	-0.0950538
4.95	-0.172802	-0.0948138
4.975	-0.187003	-0.0946906
5	-0.182368	-0.0946215
5.025	-0.157173	-0.0944385
5.05	-0.10244	-0.0947577
5.075	-0.12744	-0.095534
5.1	-0.148004	-0.0964284
5.125	-0.170892	-0.100873
5.15	-0.161055	-0.108533
5.175	-0.162177	-0.115922
5.2	-0.182888	-0.123337
5.225	-0.195298	-0.130705
5.25	-0.216129	-0.137611
5.275	-0.214323	-0.144269
5.3	-0.203921	-0.151236
5.325	-0.200644	-0.158193
5.35	-0.211996	-0.164591
5.375	-0.304685	-0.17472
5.4	-0.276322	-0.188332
5.425	-0.301322	-0.201381
5.45	-0.288474	-0.214114
5.475	-0.313474	-0.226525
5.5	-0.277745	-0.238246
5.525	-0.318337	-0.249443
5.55	-0.320914	-0.261293
5.575	-0.294463	-0.273723
5.6	-0.285644	-0.285438
5.625	-0.248517	-0.296055
5.65	-0.211539	-0.305658
5.675	-0.20488	-0.315081
5.7	-0.24524	-0.32495
5.725	-0.223291	-0.334841
5.75	-0.225224	-0.344505
5.775	-0.250224	-0.353795
5.8	-0.153165	-0.358986
5.825	-0.183895	-0.360152
5.85	-0.179076	-0.36141
5.875	-0.191747	-0.362847
5.9	-0.216747	-0.364246
5.925	-0.218116	-0.36536
5.95	-0.225401	-0.366239
5.975	-0.250401	-0.366926
6	-0.275401	-0.367365
6.025	-0.272702	-0.362872
6.05	-0.195703	-0.35278
6.075	-0.202808	-0.34153
6.1	-0.227808	-0.329736
6.125	-0.252808	-0.317573
6.15	-0.20765	-0.305239
6.175	-0.153562	-0.292918
6.2	-0.117989	-0.279904
6.225	-0.129527	-0.265719
6.25	-0.170576	-0.250558
6.275	-0.14281	-0.234395
