# Supplementary material for: Individuals with autism spectrum disorder have altered visual encoding capacity
Source: PLoS Biol. 2021 May 12;19(5):e3001215. doi: 10.1371/journal.pbio.3001215 (PMC8143398; doi:10.1371/journal.pbio.3001215)
Supplement: S6 Data — (ZIP) [file pbio.3001215.s016.zip › FigS1_S2/ASD/Sub11/wFB2.xlsx]

## Sheet: Sheet1
Target	Response
104.923	113
46.485	39
13.008	16
42.815	28
96.216	112
74.847	2
0.736	179
162.894	159
21.287	17
178.517	174
8.828	15
34.3	28
141.365	158
11.311	14
123.204	131
96.897	111
103.906	112
70.023	61
176.341	175
125.111	130
70.37	59
155.802	151
87.827	90
50.808	151.168
92.738	91
30.021	32
101.896	108
16.304	13
179.517	1
160.944	161
32.488	20
163.619	163
72.897	52
97.172	104
47.781	41
126.248	135
98.314	110
104.445	105
124.836	126
170.035	0
127.204	130
1.84	178
166.102	167
168.75	162
174.836	171
113.652	122
68.656	49
161.317	159
33.916	28
73.21	85.279
117.7	129
116.437	114
25.703	26
35.004	31
95.331	170
131.06	137
89.355	94
31.175	26
176.061	177
129.033	135
11.333	20
48.687	45
20.172	19
105.917	107
175.578	168
163.515	167
36.218	26
166.574	165
56.087	44
68.04	61
143.903	151
141.404	137
133.005	131
27.824	32
8.647	11
7.757	12
133.406	131
84.163	70
39.008	46
2.703	180
178.143	179
78.566	65
98.21	106
33.24	40
75.956	63
15.414	13
81.164	74
150.468	146
106.12	113
99.149	110
28.01	42
73.803	73
150.814	150
141.992	159.091
145.639	149
71.49	60
158.51	158
18.875	22
28.324	30
103.736	112
59.625	50
145.365	150
148.726	0
74.638	35
135.812	63
55.093	178
50.544	57
79.142	70
143.744	142
172.925	168
94.095	116
71.49	67
175.226	161
0.071	2
105.999	112
1.093	0
114.36	119
147.408	152
164.24	163
22.248	26
133.29	130
173.183	93.124
109.933	111
24.028	29
167.722	160
21.517	27
136.888	135
66.403	53
93.491	101
77.83	65
130.395	129
68.991	57
165.267	161
77.412	66
106.356	131

## Sheet: Sheet2
Theta	Bias	Fit
0	0.0990897	0
0.025	0.121916	0.0278847
0.05	0.096916	0.0548782
0.075	0.0944989	0.0811698
0.1	0.0980292	0.103042
0.125	0.117626	0.119794
0.15	0.154238	0.134266
0.175	0.185877	0.146683
0.2	0.202805	0.157662
0.225	0.193167	0.167372
0.25	0.226537	0.175737
0.275	0.248185	0.183248
0.3	0.252473	0.190357
0.325	0.244099	0.196878
0.35	0.246358	0.202423
0.375	0.24196	0.206838
0.4	0.244904	0.209747
0.425	0.263561	0.210704
0.45	0.254901	0.210294
0.475	0.229901	0.209216
0.5	0.204901	0.207714
0.525	0.174409	0.201065
0.55	0.157325	0.18956
0.575	0.139091	0.178126
0.6	0.131176	0.166432
0.625	0.139958	0.154214
0.65	0.117695	0.141715
0.675	0.157881	0.130441
0.7	0.132881	0.120261
0.725	0.126013	0.109817
0.75	0.119609	0.0991357
0.775	0.10781	0.0880467
0.8	0.0923302	0.0767423
0.825	0.0742707	0.0652237
0.85	0.0926741	0.0539422
0.875	0.111841	0.0426236
0.9	0.0986277	0.0298775
0.925	0.103548	0.0162475
0.95	0.0785475	0.00249438
0.975	0.0795139	-0.0111713
1	0.0673562	-0.0246749
1.025	0.0721149	-0.0385568
1.05	0.083363	-0.0523961
1.075	0.0874572	-0.0662303
1.1	0.0810333	-0.0805929
1.125	0.0736982	-0.0949506
1.15	0.0520818	-0.10915
1.175	0.0441137	-0.123296
1.2	0.0249857	-0.137595
1.225	0.0205607	-0.152238
1.25	0.0119451	-0.167245
1.275	-0.0130549	-0.18251
1.3	-0.0846741	-0.194275
1.325	-0.0791074	-0.202646
1.35	-0.104107	-0.21124
1.375	-0.11464	-0.219947
1.4	-0.126106	-0.228835
1.425	-0.134555	-0.237856
1.45	-0.132736	-0.247047
1.475	-0.173553	-0.253915
1.5	-0.119895	-0.258032
1.525	-0.0793915	-0.261558
1.55	-0.067779	-0.264223
1.575	-0.0409922	-0.266574
1.6	-0.0319824	-0.268887
1.625	-0.0772925	-0.270028
1.65	-0.0755208	-0.270585
1.675	-0.100521	-0.271437
1.7	-0.0938505	-0.271826
1.725	-0.103438	-0.271505
1.75	-0.0622343	-0.269979
1.775	-0.0835947	-0.267731
1.8	-0.0930748	-0.265816
1.825	-0.0359321	-0.263903
1.85	-0.00930248	-0.261291
1.875	-0.0343025	-0.257979
1.9	-0.0593025	-0.254381
1.925	-0.0611394	-0.252247
1.95	-0.0524002	-0.251441
1.975	-0.0533234	-0.249943
2	-0.0279438	-0.24801
2.025	-0.033059	-0.245967
2.05	-0.058059	-0.24365
2.075	-0.0736244	-0.241256
2.1	-0.0865372	-0.241899
2.125	-0.110776	-0.245037
2.15	-0.149453	-0.247992
2.175	-0.148165	-0.251058
2.2	-0.126744	-0.253906
2.225	-0.151744	-0.256484
2.25	-0.0949958	-0.261637
2.275	-0.0293776	-0.26955
2.3	-0.115703	-0.273593
2.325	-0.1269	-0.273481
2.35	-0.132534	-0.273105
2.375	-0.174085	-0.273056
2.4	-0.168668	-0.273427
2.425	-0.181619	-0.27376
2.45	-0.183572	-0.274033
2.475	-0.208572	-0.274172
2.5	-0.206534	-0.273434
2.525	-0.221805	-0.271923
2.55	-0.246805	-0.270049
2.575	-0.271805	-0.267681
2.6	-0.310434	-0.262627
2.625	-0.324896	-0.254842
2.65	-0.318266	-0.246436
2.675	-0.326575	-0.237697
2.7	-0.307109	-0.228368
2.725	-0.29683	-0.217955
2.75	-0.32183	-0.206726
2.775	-0.280591	-0.194447
2.8	-0.290509	-0.180976
2.825	-0.243994	-0.166004
2.85	-0.248427	-0.149633
2.875	-0.218359	-0.132513
2.9	-0.2205	-0.113984
2.925	-0.168181	-0.0952541
2.95	-0.141341	-0.079989
2.975	-0.102671	-0.0657949
3	-0.117523	-0.0494534
3.025	-0.114798	-0.0286896
3.05	-0.0534079	-0.00317607
3.075	0.0122065	0.0238714
3.1	0.0587829	0.0515382
3.125	0.0850933	0.0798078
3.15	0.138509	0.108203
3.175	0.113509	0.135715
3.2	0.0885087	0.162446
3.225	0.114622	0.184719
3.25	0.104805	0.202477
3.275	0.109218	0.218894
3.3	0.145831	0.233155
3.325	0.194348	0.245378
3.35	0.208472	0.25609
3.375	0.184759	0.26553
3.4	0.243441	0.274179
3.425	0.239778	0.281976
3.45	0.244065	0.288902
3.475	0.235691	0.295243
3.5	0.258553	0.3004
3.525	0.26083	0.303847
3.55	0.236497	0.306006
3.575	0.251748	0.306621
3.6	0.23902	0.306014
3.625	0.221494	0.304929
3.65	0.165899	0.298002
3.675	0.163663	0.286055
3.7	0.148039	0.274674
3.725	0.13726	0.263233
3.75	0.130557	0.251582
3.775	0.131551	0.239443
3.8	0.143739	0.227605
3.825	0.149473	0.216984
3.85	0.124473	0.206714
3.875	0.126424	0.196221
3.9	0.111201	0.185493
3.925	0.0994026	0.17432
3.95	0.0839229	0.162935
3.975	0.0658634	0.151336
4	0.103822	0.139711
4.025	0.134039	0.127545
4.05	0.104731	0.11413
4.075	0.0951402	0.10034
4.1	0.0852818	0.086819
4.125	0.0711065	0.0733866
4.15	0.0589489	0.0598219
4.175	0.0637075	0.0458822
4.2	0.0953808	0.0316413
4.225	0.0790498	0.0174071
4.25	0.0726259	0.00299385
4.275	0.0652908	-0.0114126
4.3	0.0518295	-0.0256085
4.325	0.0253551	-0.0397748
4.35	0.0244323	-0.0541845
4.375	0.0121534	-0.068907
4.4	0.00353771	-0.0839503
4.425	-0.025738	-0.099166
4.45	-0.0845819	-0.110739
4.475	-0.0875148	-0.119009
4.5	-0.104366	-0.127774
4.525	-0.123047	-0.136648
4.55	-0.117962	-0.145525
4.575	-0.142962	-0.154531
4.6	-0.112316	-0.163565
4.625	-0.122527	-0.170091
4.65	-0.0853714	-0.173784
4.675	-0.0774296	-0.176883
4.7	-0.0761863	-0.179375
4.725	-0.0153898	-0.181481
4.75	-0.0403898	-0.183542
4.775	-0.0566391	-0.184806
4.8	-0.0839281	-0.185477
4.825	-0.110665	-0.185824
4.85	-0.102258	-0.185701
4.875	-0.111845	-0.185335
4.9	-0.0706417	-0.183756
4.925	-0.092002	-0.181446
4.95	-0.101482	-0.179463
4.975	0.00729018	-0.177036
5	-0.0177098	-0.1739
5.025	-0.0427098	-0.170495
5.05	-0.0677098	-0.166796
5.075	-0.0695467	-0.16456
5.1	-0.0367307	-0.163408
5.125	-0.0113511	-0.161701
5.15	-0.044779	-0.160103
5.175	-0.0414664	-0.158244
5.2	-0.0664664	-0.155798
5.225	-0.0762819	-0.153429
5.25	-0.116354	-0.153986
5.275	-0.136636	-0.157042
5.3	-0.157861	-0.160032
5.325	-0.119925	-0.163465
5.35	-0.135152	-0.166677
5.375	-0.156522	-0.169424
5.4	-0.057231	-0.174431
5.425	-0.0245438	-0.181971
5.45	-0.124111	-0.185946
5.475	-0.135307	-0.185685
5.5	-0.140941	-0.185157
5.525	-0.182492	-0.184957
5.55	-0.175669	-0.18537
5.575	-0.189072	-0.18594
5.6	-0.191979	-0.186256
5.625	-0.189941	-0.185826
5.65	-0.214941	-0.184513
5.675	-0.230212	-0.182839
5.7	-0.255212	-0.1808
5.725	-0.266756	-0.178311
5.75	-0.318841	-0.173119
5.775	-0.318194	-0.165068
5.8	-0.326674	-0.156394
5.825	-0.334982	-0.147451
5.85	-0.3149	-0.137717
5.875	-0.305237	-0.126895
5.9	-0.308648	-0.115341
5.925	-0.274948	-0.10283
5.95	-0.2713	-0.0888606
5.975	-0.231834	-0.0732773
6	-0.240454	-0.0567439
6.025	-0.227928	-0.0391958
6.05	-0.22362	-0.019862
6.075	-0.160566	-0.00404681
6.1	-0.149748	0.00799243
6.125	-0.111078	0.0223996
6.15	-0.12593	0.0389633
6.175	-0.0739743	0.060129
6.2	-0.0303775	0.0859803
6.225	0.0568231	0.113048
6.25	0.0511944	0.141235
6.275	0.0898283	0.169883
