# Supplementary material for: Individuals with autism spectrum disorder have altered visual encoding capacity
Source: PLoS Biol. 2021 May 12;19(5):e3001215. doi: 10.1371/journal.pbio.3001215 (PMC8143398; doi:10.1371/journal.pbio.3001215)
Supplement: S6 Data — (ZIP) [file pbio.3001215.s016.zip › FigS1_S2/ASD/Sub11/woFB.xlsx]

## Sheet: Sheet1
Target	Response
15.392	0
55.043	48.942
39.019	54.043
15.14	39.059
132.301	144
155.181	150.288
130.483	128.114
171.738	167
29.587	27.377
141.838	151
55.625	38
18.859	14
6.916	17
14.832	31.268
178.66	176
72.781	66
168.673	161
81.345	72
57.109	67.409
43.903	48
114.64	116
128.846	139.062
67.832	64
123.737	126.148
164.229	150
117.596	136
94.689	104
106.823	110.22
75.396	77
108.773	105.153
149.04	135
94.194	95.106
39.585	59
24.594	40
54.532	35
44.183	34.371
94.018	87
16.606	23
7.097	12.933
117.283	128
32.356	35
58.444	49
41.738	55.518
160.889	135.472
95.32	101
79.258	65
37.08	38
100.501	104
22.122	32
154.247	148
89.195	86
123.441	126
164.328	149
88.108	91
5.686	26
81.428	85
83.109	88
68.244	57.083
91.491	92
58.224	45
131.379	140.955
103.472	111
177.605	175.694
88.574	86
1.829	4
104.796	105
143.821	146
74.814	60
102.33	116
124.265	117
146.996	124
47.144	48
99.753	117
88.426	90
25.885	30
14.206	24
133.669	136.118
162.399	130.725
53.868	52.238
89.783	78
120.93	130.076
0.846	179
170.843	161.25
142.178	146
132.691	129.707
2.368	1
45.479	48
12.393	20
144.705	129
123.007	126
159.153	151
87.459	81
162.658	155
85.822	82.38
142.717	144
34.916	47
103.291	118
142.091	137
137.515	140
165.113	155.802
72.94	64
101	117
151.583	157
167.091	160.277
64.519	53
103.571	124.661
122.765	143
44.743	44
74.22	60.386
137.388	131
159.488	156.039
159.224	152
19.402	18
148.265	140
70.804	70
163.872	144
98.556	107
85.114	87
176.764	167
38.036	44
74.88	66
114.294	123
170.48	155
126.077	130
104.626	105
159.581	152
3.016	12
147.397	143
151.413	133
84.196	64
102.489	100
24.412	35
67.848	57
30.944	39
38.525	30
154.093	149
85.647	94
76.901	70
143.316	137
9.641	6
15.513	23
158.686	155
160.669	150
78.61	73.876
138.086	142
144.799	142
154.088	150
83.46	89
107.027	122
111.086	118.677
85.333	89.952
110.982	94
105.758	118
155.73	127
54.549	54
116.843	106.432
38.937	55
169.826	135
133.329	104.751
111.465	114
99.858	100
160.059	145
161.899	161
93.348	99
115.223	115
99.457	108.774
61.74	59
56.422	55
108.372	108
82.664	74
134.74	135
37.3	40
22.325	36
121.952	131
100.391	104
169.024	150
143.782	148
0.033	0
121.963	120
167.19	160
169.425	156
136.268	134
53.23	57
15.079	24
75.72	83
102.209	101
156.692	146
13.816	29
13.503	16
62.844	47

## Sheet: Sheet2
Theta	Bias	Fit
0	-0.0108634	0
0.025	0.0125158	0.0177245
0.05	0.0459047	0.0356451
0.075	0.0767377	0.0542606
0.1	0.0573332	0.0729103
0.125	0.100873	0.0897487
0.15	0.103776	0.105272
0.175	0.16448	0.122284
0.2	0.156684	0.139947
0.225	0.191864	0.157228
0.25	0.227191	0.173624
0.275	0.25537	0.187695
0.3	0.259194	0.199902
0.325	0.268742	0.209895
0.35	0.254643	0.216967
0.375	0.242434	0.222096
0.4	0.242693	0.225626
0.425	0.219911	0.22838
0.45	0.207548	0.230852
0.475	0.235189	0.232162
0.5	0.223999	0.232482
0.525	0.194212	0.232443
0.55	0.21033	0.232663
0.575	0.19961	0.233023
0.6	0.181061	0.232828
0.625	0.155595	0.232116
0.65	0.163197	0.231848
0.675	0.160586	0.231713
0.7	0.151196	0.230907
0.725	0.12896	0.229605
0.75	0.119872	0.227824
0.775	0.136115	0.225789
0.8	0.113087	0.223841
0.825	0.131731	0.221937
0.85	0.143335	0.220471
0.875	0.172375	0.218459
0.9	0.152102	0.215005
0.925	0.156768	0.211497
0.95	0.142463	0.207956
0.975	0.176177	0.20319
1	0.184493	0.196819
1.025	0.171592	0.189687
1.05	0.226629	0.181905
1.075	0.247906	0.173917
1.1	0.232389	0.166169
1.125	0.207389	0.158221
1.15	0.214597	0.150355
1.175	0.234444	0.14291
1.2	0.199334	0.135909
1.225	0.201988	0.128864
1.25	0.177802	0.121141
1.275	0.186998	0.112373
1.3	0.157408	0.102965
1.325	0.134843	0.0933801
1.35	0.137572	0.0831913
1.375	0.121708	0.0725283
1.4	0.103707	0.0619263
1.425	0.0787074	0.0513915
1.45	0.0797608	0.0407652
1.475	0.0531769	0.0300917
1.5	0.0682369	0.0196954
1.525	0.0795306	0.00914241
1.55	0.0759818	-0.00184098
1.575	0.0861115	-0.0128086
1.6	0.0515574	-0.0238042
1.625	0.0444068	-0.0349013
1.65	0.0136319	-0.0459505
1.675	0.00449192	-0.0570461
1.7	-0.0280107	-0.0678566
1.725	-0.0537792	-0.0783589
1.75	-0.0714269	-0.0891353
1.775	-0.106554	-0.0998915
1.8	-0.137831	-0.110376
1.825	-0.154634	-0.12066
1.85	-0.126012	-0.131533
1.875	-0.135722	-0.143257
1.9	-0.152187	-0.155057
1.925	-0.155192	-0.166525
1.95	-0.16344	-0.177753
1.975	-0.162804	-0.188756
2	-0.203655	-0.199094
2.025	-0.223809	-0.208952
2.05	-0.248809	-0.218654
2.075	-0.251317	-0.228129
2.1	-0.256704	-0.237243
2.125	-0.261408	-0.245806
2.15	-0.281527	-0.253884
2.175	-0.297467	-0.261241
2.2	-0.30487	-0.267268
2.225	-0.299837	-0.272634
2.25	-0.296262	-0.277772
2.275	-0.306514	-0.28283
2.3	-0.309532	-0.288286
2.325	-0.296583	-0.293874
2.35	-0.281458	-0.29869
2.375	-0.287093	-0.302509
2.4	-0.280547	-0.306097
2.425	-0.305547	-0.309448
2.45	-0.311719	-0.312333
2.475	-0.331044	-0.314849
2.5	-0.35307	-0.317131
2.525	-0.35857	-0.319273
2.55	-0.348613	-0.320327
2.575	-0.346155	-0.319741
2.6	-0.331998	-0.31687
2.625	-0.338231	-0.31308
2.65	-0.355358	-0.309802
2.675	-0.347095	-0.30483
2.7	-0.321603	-0.297039
2.725	-0.336605	-0.287417
2.75	-0.316329	-0.27631
2.775	-0.295754	-0.263225
2.8	-0.253594	-0.249174
2.825	-0.272514	-0.234676
2.85	-0.261413	-0.220499
2.875	-0.249075	-0.206377
2.9	-0.227484	-0.191281
2.925	-0.195961	-0.176303
2.95	-0.140723	-0.16066
2.975	-0.148628	-0.143363
3	-0.143602	-0.124491
3.025	-0.128653	-0.103871
3.05	-0.128139	-0.0807191
3.075	-0.0876782	-0.0554386
3.1	-0.0570035	-0.0301998
3.125	-0.0300726	-0.00894949
3.15	-0.0192708	0.00877624
3.175	0.0510245	0.0271225
3.2	0.0662977	0.0451011
3.225	0.0683303	0.0629206
3.25	0.0489259	0.08133
3.275	0.0924659	0.097935
3.3	0.122776	0.113353
3.325	0.168839	0.130342
3.35	0.187817	0.147426
3.375	0.221788	0.163324
3.4	0.218784	0.178766
3.425	0.260294	0.192833
3.45	0.271419	0.203975
3.475	0.261191	0.212498
3.5	0.246236	0.219186
3.525	0.245294	0.223928
3.55	0.234286	0.22708
3.575	0.219646	0.229641
3.6	0.226766	0.231329
3.625	0.232266	0.231942
3.65	0.215591	0.232164
3.675	0.185804	0.231961
3.7	0.206002	0.23212
3.725	0.191203	0.232417
3.75	0.172654	0.232057
3.775	0.147188	0.231184
3.8	0.177179	0.230456
3.825	0.170205	0.229833
3.85	0.142789	0.228839
3.875	0.120553	0.22738
3.9	0.126107	0.225236
3.925	0.125802	0.222982
3.95	0.123884	0.221039
3.975	0.158175	0.219783
4	0.17924	0.217936
4.025	0.160482	0.214612
4.05	0.174577	0.211118
4.075	0.14836	0.207723
4.1	0.150025	0.203942
4.125	0.174136	0.198826
4.15	0.176086	0.192226
4.175	0.158129	0.184879
4.2	0.22715	0.176912
4.225	0.239499	0.168852
4.25	0.223981	0.161011
4.275	0.213253	0.153072
4.3	0.206189	0.145219
4.325	0.225233	0.137552
4.35	0.190927	0.130331
4.375	0.186283	0.123127
4.4	0.192814	0.114666
4.425	0.174	0.10534
4.45	0.151436	0.0958603
4.475	0.132887	0.0860586
4.5	0.129165	0.0757643
4.525	0.113301	0.0650624
4.55	0.0953001	0.0544261
4.575	0.0866792	0.0438441
4.6	0.0606581	0.0331711
4.625	0.054519	0.0225029
4.65	0.0751544	0.0120412
4.675	0.0795729	0.0014831
4.7	0.0675745	-0.00942029
4.725	0.0777041	-0.0203887
4.75	0.0446798	-0.0314651
4.775	0.0267024	-0.0426221
4.8	0.0122359	-0.0536736
4.825	-0.00552246	-0.0642671
4.85	-0.036418	-0.0745382
4.875	-0.0518595	-0.0851209
4.9	-0.0798343	-0.0959737
4.925	-0.114961	-0.106693
4.95	-0.138041	-0.117114
4.975	-0.140988	-0.128689
5	-0.11913	-0.141116
5.025	-0.135594	-0.153017
5.05	-0.158247	-0.164654
5.075	-0.14879	-0.175966
5.1	-0.171848	-0.187128
5.125	-0.186485	-0.197837
5.15	-0.212062	-0.207873
5.175	-0.232216	-0.217653
5.2	-0.239603	-0.227225
5.225	-0.259724	-0.236565
5.25	-0.256865	-0.245576
5.275	-0.262734	-0.254083
5.3	-0.270664	-0.261821
5.325	-0.299695	-0.268731
5.35	-0.313278	-0.274594
5.375	-0.286431	-0.27972
5.4	-0.287478	-0.284968
5.425	-0.305598	-0.290569
5.45	-0.300569	-0.296961
5.475	-0.285334	-0.302424
5.5	-0.28015	-0.306401
5.525	-0.263954	-0.310303
5.55	-0.288954	-0.313936
5.575	-0.294026	-0.316986
5.6	-0.298961	-0.320169
5.625	-0.339451	-0.323139
5.65	-0.341978	-0.325474
5.675	-0.342734	-0.327002
5.7	-0.346812	-0.326905
5.725	-0.354562	-0.325826
5.75	-0.340405	-0.32277
5.775	-0.346639	-0.31879
5.8	-0.347724	-0.314819
5.825	-0.313896	-0.30807
5.85	-0.33001	-0.298992
5.875	-0.332881	-0.288909
5.9	-0.324736	-0.277333
5.925	-0.270428	-0.263837
5.95	-0.262002	-0.24937
5.975	-0.267325	-0.234455
6	-0.242168	-0.219585
6.025	-0.243438	-0.204737
6.05	-0.207256	-0.189674
6.075	-0.157051	-0.174705
6.1	-0.151655	-0.158336
6.125	-0.157036	-0.140547
6.15	-0.140958	-0.121403
6.175	-0.111547	-0.0990988
6.2	-0.126903	-0.0741463
6.225	-0.0601367	-0.04874
6.25	-0.0355443	-0.0264883
6.275	-0.0206216	-0.0074503
