# Supplementary material for: Individuals with autism spectrum disorder have altered visual encoding capacity
Source: PLoS Biol. 2021 May 12;19(5):e3001215. doi: 10.1371/journal.pbio.3001215 (PMC8143398; doi:10.1371/journal.pbio.3001215)
Supplement: S6 Data — (ZIP) [file pbio.3001215.s016.zip › FigS1_S2/ASD/Sub12/wFB1.xlsx]

## Sheet: Sheet1
Target	Response
27.351	37.503
4.768	171.077
119.452	125.103
145.573	142.408
123.803	136.837
118.31	122.113
50.33	50
138.333	132.207
70.013	67.512
144.09	143.511
26	8.623
33.158	46.221
76.907	70.881
158.29	147.099
31.317	41.64
135.828	41.607
66.255	54.929
38.624	53.913
64.052	57.604
119.908	128.412
36.608	47.584
31.422	40.842
99.083	104.041
79.252	65.659
11.047	18.518
53.631	57.081
67.31	46.442
96.139	91.082
117.667	125.43
36.064	29.629
130.653	128.371
1.368	1.905
94.326	94.033
14.442	11.938
94.299	94.79
102.582	107.417
28.675	27.585
114.075	123.583
37.415	41.786
56.993	52.873
4.928	8.814
34.707	40.837
103.643	112.933
84.894	89.232
108.438	87.787
161.702	164.349
92.689	93.257
80.021	70.304
79.489	83.63
129.703	120.131
34.07	36.83
93.194	106.961
67.409	92.697
25.286	39.909
44.452	44.875
85.416	94.673
156.357	143.489
54.538	0.805
109.707	125.829
86.586	83.721
114.02	125.759
82.087	76.517
72.99	65.881
96.287	108.637
94.441	97.135
87.553	101.592
110.136	101.361
142.7	136
146.205	154.751
66.046	71.766
173.49	168.658
15.925	14.378
157.258	153.996
58.509	143.559
125.589	64.755
172.194	162.373
67.705	69.636
98.561	97.237
123.776	124.034
84.79	79.287
1.648	170.251
41.876	51.699
97.139	84.264
38.343	35.119
149.523	140.458
144.304	145.677
36.921	42.185
122.556	125.55
51.874	44.746
15.189	19.32
121.782	128.625
81.532	71.325
176.308	160.538
51.934	63.805
58.91	57.189
75.187	52.326
38.349	36.566
102.225	106.567
82.647	82.078
68.771	66.154
77.797	77.632
179.962	176.506
111.306	125.755
66.892	125.904
101.682	116.284
141.376	150.612
44.128	44.154
168.244	162.783
65.162	61.867
87.443	83.203
38.893	55.067
137.223	143.874
141.519	135.769
18.864	35.091
152.094	140.883
168.865	177.885
92.502	92.615
149.858	137.35
162.35	84.555
23.083	167.492
110.438	109.882
47.078	70.867
38.915	40.805
4.779	5.743
83.142	72.755
159.807	156.494
75.879	70.416
65.755	63.301
172.925	167.217
127.791	137.167
73.797	79.798
144.914	133.01
21.116	32.179
132.823	123.475
9.866	14.194
2.906	2.689
9.168	13.62
40.491	51.329
137.789	145.125
47.462	51.493
87.58	87.994
78.165	67.042
78.61	82.338
145.672	144.384
144.079	150.226
135.641	148.912
63.997	59.511
79.478	75.951
122.139	132.948
174.595	175.216
112.855	134.378
80.653	76.155
81.126	73.719
93.002	98.475
122.781	120.051
61.393	53.527
29.356	35.42
91.129	93.046
77.549	52.255
116.97	121.316
81.279	76.404
64.832	62.94
111.811	115.536
16.491	26.463
50.094	42.809
152.879	144.215
174.43	167.611
78.236	81.201
106.889	104.007
64.245	86.854
111.328	113.854
65.53	60.871
177.896	4.468
31.768	28.422
89.717	93.634
119.689	117.184
70.606	63.388
118.431	124.099
24.226	19.454
6.185	5.618
160.488	161.061
2.351	5.205
86.806	78.445
150.149	144.989
129.258	120.762
106.999	110.728
61.262	74.288
17.65	34.627
86.086	90.184
82.603	73.971
163.861	155.736
19.012	22.63
122.847	123.475
5.213	3.442
11.151	18.666
150.127	145.293
114.866	109.565
119.634	124.318
156.445	138.4
108.411	106.091

## Sheet: Sheet2
Theta	Bias	Fit
0	-0.0851158	0
0.025	-0.052324	0.0102936
0.05	-0.0417499	0.0194549
0.075	-0.00457644	0.0268887
0.1	0.0144716	0.0340893
0.125	0.0138139	0.041638
0.15	0.0260352	0.0484051
0.175	0.0168996	0.0552009
0.2	0.035418	0.0607564
0.225	0.052164	0.0637003
0.25	0.0438209	0.0654711
0.275	0.0360228	0.0673926
0.3	0.027009	0.0693085
0.325	0.042229	0.0715638
0.35	0.0414475	0.0750299
0.375	0.0720543	0.0789633
0.4	0.0592344	0.0822827
0.425	0.0874357	0.0852132
0.45	0.0977502	0.08848
0.475	0.104574	0.0916744
0.5	0.138608	0.0952981
0.525	0.131548	0.0995241
0.55	0.15626	0.103042
0.575	0.174558	0.105053
0.6	0.136497	0.105877
0.625	0.125891	0.106057
0.65	0.14421	0.105792
0.675	0.150717	0.105198
0.7	0.14543	0.103998
0.725	0.157232	0.102202
0.75	0.152927	0.0999616
0.775	0.136256	0.097331
0.8	0.154457	0.0943623
0.825	0.163523	0.0909131
0.85	0.166577	0.0868371
0.875	0.171627	0.0822012
0.9	0.163878	0.0770571
0.925	0.16055	0.071375
0.95	0.108218	0.0666077
0.975	0.138402	0.0623977
1	0.129957	0.0572981
1.025	0.136458	0.0515164
1.05	0.160076	0.0452801
1.075	0.138062	0.0388949
1.1	0.133944	0.0322608
1.125	0.127998	0.0243115
1.15	0.115377	0.0150576
1.175	0.107166	0.0056397
1.2	0.090951	-0.00409739
1.225	0.0878657	-0.0146322
1.25	0.0747695	-0.0259306
1.275	0.0562022	-0.0374145
1.3	0.0484645	-0.0470018
1.325	0.0457886	-0.0546274
1.35	0.0881575	-0.0617781
1.375	0.0952048	-0.068655
1.4	0.0702048	-0.0757363
1.425	0.0669985	-0.0826491
1.45	0.050064	-0.0894582
1.475	0.0589728	-0.0961698
1.5	0.0874841	-0.102701
1.525	0.0733205	-0.109249
1.55	0.0548542	-0.115772
1.575	0.104776	-0.123917
1.6	0.0559852	-0.132799
1.625	0.0386792	-0.140713
1.65	0.0452068	-0.148548
1.675	0.0474667	-0.156018
1.7	0.0499361	-0.163203
1.725	0.0499413	-0.170523
1.75	0.0472291	-0.176264
1.775	0.0207807	-0.180444
1.8	-0.000259751	-0.184799
1.825	0.0235787	-0.189108
1.85	-0.000703834	-0.193225
1.875	-0.00668596	-0.197106
1.9	-0.0308167	-0.200729
1.925	-0.0640133	-0.205737
1.95	-0.0487015	-0.211644
1.975	-0.0717182	-0.216822
2	-0.0697562	-0.221659
2.025	-0.0709875	-0.225049
2.05	-0.0573013	-0.226758
2.075	-0.061335	-0.227839
2.1	-0.0781207	-0.22849
2.125	-0.0716963	-0.228569
2.15	-0.0810496	-0.228006
2.175	-0.0890003	-0.226984
2.2	-0.0971587	-0.225348
2.225	-0.105662	-0.222455
2.25	-0.106601	-0.218505
2.275	-0.0902	-0.213924
2.3	-0.117676	-0.20838
2.325	-0.143266	-0.201929
2.35	-0.159578	-0.194859
2.375	-0.179704	-0.188918
2.4	-0.20292	-0.184016
2.425	-0.149072	-0.178513
2.45	-0.137459	-0.172188
2.475	-0.133511	-0.165006
2.5	-0.140457	-0.157312
2.525	-0.132231	-0.14939
2.55	-0.136174	-0.141035
2.575	-0.151423	-0.13244
2.6	-0.154727	-0.123655
2.625	-0.159153	-0.113822
2.65	-0.121786	-0.105432
2.675	-0.117209	-0.0992092
2.7	-0.112787	-0.0926778
2.725	-0.118531	-0.0855892
2.75	-0.106294	-0.077438
2.775	-0.0966171	-0.0675607
2.8	-0.109999	-0.0564322
2.825	-0.11834	-0.0442425
2.85	-0.129726	-0.0354721
2.875	-0.132147	-0.0303962
2.9	-0.134916	-0.0245972
2.925	-0.126184	-0.0177192
2.95	-0.0920753	-0.00960799
2.975	-0.108213	-0.000747235
3	-0.0778089	0.00901222
3.025	-0.077836	0.0184229
3.05	-0.0470518	0.0275381
3.075	-0.0706655	0.0379519
3.1	-0.0725796	0.0487342
3.125	-0.0850857	0.0592206
3.15	-0.058716	0.0701058
3.175	-0.0492282	0.0808224
3.2	-0.0296369	0.0896565
3.225	0.000778458	0.0969421
3.25	0.00606429	0.104367
3.275	0.0374402	0.111595
3.3	0.0179783	0.118236
3.325	0.0135189	0.125156
3.35	0.0438829	0.130044
3.375	0.0501288	0.132279
3.4	0.0354136	0.133951
3.425	0.0436016	0.13568
3.45	0.0457026	0.138501
3.475	0.0273914	0.141675
3.5	0.0405534	0.145011
3.525	0.0636469	0.148797
3.55	0.0704506	0.151894
3.575	0.104774	0.15518
3.6	0.0893428	0.158814
3.625	0.132242	0.160923
3.65	0.1302	0.163457
3.675	0.171118	0.167017
3.7	0.147126	0.169683
3.725	0.166151	0.171296
3.75	0.12809	0.171918
3.775	0.135854	0.171941
3.8	0.148733	0.171551
3.825	0.152777	0.17076
3.85	0.142845	0.169455
3.875	0.160853	0.167626
3.9	0.152849	0.165302
3.925	0.155365	0.162707
3.95	0.159534	0.159799
3.975	0.161023	0.156056
4	0.158169	0.151608
4.025	0.168812	0.146743
4.05	0.177142	0.141289
4.075	0.125423	0.136949
4.1	0.135414	0.133044
4.125	0.138209	0.128166
4.15	0.130997	0.123094
4.175	0.139346	0.117279
4.2	0.149562	0.110989
4.225	0.137463	0.104615
4.25	0.128024	0.0978134
4.275	0.11959	0.0896638
4.3	0.109699	0.0804691
4.325	0.110113	0.0709337
4.35	0.0825436	0.0609236
4.375	0.0852454	0.0502557
4.4	0.07223	0.0388782
4.425	0.0677947	0.0276336
4.45	0.0510246	0.0183986
4.475	0.063276	0.0111687
4.5	0.111702	0.00434545
4.525	0.0867974	-0.00250754
4.55	0.0623131	-0.00954267
4.575	0.0585912	-0.0164022
4.6	0.0503408	-0.023171
4.625	0.070532	-0.0298395
4.65	0.0899132	-0.0363199
4.675	0.0714469	-0.0428139
4.7	0.0802894	-0.0507737
4.725	0.104717	-0.0604074
4.75	0.0485191	-0.0693577
4.775	0.0440326	-0.0773421
4.8	0.0662344	-0.0851781
4.825	0.0435664	-0.0926741
4.85	0.0665339	-0.100023
4.875	0.055153	-0.105738
4.9	0.0388218	-0.109773
4.925	0.00626648	-0.113873
4.95	-0.0086671	-0.11814
4.975	0.0158888	-0.122492
5	-0.000814077	-0.126675
5.025	-0.0142241	-0.130616
5.05	-0.0461711	-0.134136
5.075	-0.0417971	-0.138473
5.1	-0.0750455	-0.143856
5.125	-0.0708018	-0.148893
5.15	-0.0739316	-0.153746
5.175	-0.0793949	-0.157181
5.2	-0.0657086	-0.158729
5.225	-0.0697423	-0.159641
5.25	-0.0892481	-0.159995
5.275	-0.0763639	-0.159748
5.3	-0.0724077	-0.159044
5.325	-0.0974077	-0.157897
5.35	-0.0983907	-0.155793
5.375	-0.0951028	-0.152416
5.4	-0.0963898	-0.147973
5.425	-0.101084	-0.142732
5.45	-0.114882	-0.136653
5.475	-0.151674	-0.129822
5.5	-0.177737	-0.12425
5.525	-0.188111	-0.119816
5.55	-0.180177	-0.114711
5.575	-0.140966	-0.108973
5.6	-0.141976	-0.102354
5.625	-0.123865	-0.0950809
5.65	-0.140878	-0.0874319
5.675	-0.138151	-0.0795334
5.7	-0.150156	-0.0714427
5.725	-0.147521	-0.0629381
5.75	-0.147901	-0.0538942
5.775	-0.132153	-0.0440668
5.8	-0.130193	-0.0356817
5.825	-0.122209	-0.0290588
5.85	-0.112785	-0.0221989
5.875	-0.126938	-0.0149433
5.9	-0.0848758	-0.00619457
5.925	-0.0934059	0.00427483
5.95	-0.118406	0.0156475
5.975	-0.118943	0.0279897
6	-0.138134	0.0368856
6.025	-0.129687	0.0422878
6.05	-0.143323	0.0484154
6.075	-0.111822	0.0558867
6.1	-0.100483	0.0645963
6.125	-0.0880616	0.0739307
6.15	-0.0862163	0.0841662
6.175	-0.0813484	0.093875
6.2	-0.0527223	0.103427
6.225	-0.066281	0.113488
6.25	-0.068493	0.12343
6.275	-0.0769305	0.133733
