# Supplementary material for: Individuals with autism spectrum disorder have altered visual encoding capacity
Source: PLoS Biol. 2021 May 12;19(5):e3001215. doi: 10.1371/journal.pbio.3001215 (PMC8143398; doi:10.1371/journal.pbio.3001215)
Supplement: S6 Data — (ZIP) [file pbio.3001215.s016.zip › FigS1_S2/ASD/Sub12/wFB2.xlsx]

## Sheet: Sheet1
Target	Response
27.192	42.078
60.168	59.643
47.418	50.66
22.446	22.49
61.08	48.605
11.745	35.178
87.174	83.105
57.301	57.681
161.498	159.021
153.775	158.893
16.645	16.013
86.091	85.244
131.961	129.782
106.307	97.136
103.906	123.764
119.788	123.431
14.288	18.138
59.745	55.399
90.162	85.135
177.599	175.181
42.128	44.264
59.372	178.239
120.996	133.809
58.515	54.066
111.333	118.5
19.122	23.713
30.076	29.569
95.112	101.332
83.581	80.446
115.761	114.531
1.697	3.789
110.828	113.45
79.472	76.825
134.598	129.676
58.427	47.096
102.088	115.432
97.292	100.59
118.282	119.367
140.124	160.343
46.364	34.169
93.705	98.031
169.519	165.568
20.408	27.934
17.513	24.454
42.76	34.144
139.261	143.205
107.087	103.631
169.711	156.829
29.186	50.686
111.679	116.524
32.625	40.104
151.017	146.863
72.534	58.415
76.791	68.394
40.881	38.052
28.065	19.91
98.232	108.841
62.382	61.318
96.485	103.823
123.001	129.706
111.767	117.433
16.266	22.38
103.027	125.859
43.859	55.713
92.436	96.794
170.211	163.492
116.338	128.491
69.848	46.479
22.693	28.052
96.71	108.408
159.081	154.719
132.472	140.145
109.586	109.161
69.963	65.653
142.887	145.314
94.068	96.011
174.221	172.209
62.217	62.856
44.414	51.305
164.822	162.141
65.799	63.221
166.657	164.462
121.37	118.298
119.463	124.946
76.396	70.42
118.359	128.088
54.966	61.063
115.08	129.834
152.506	139.024
84.268	87.84
44.881	47.735
151.198	141.158
120.007	134.689
33.581	89.151
43.079	36.899
73.292	63.329
78.461	72.687
39.783	62.568
152.698	159.561
41.107	36.699
121.095	127.934
85.603	84.059
178.248	165.214
123.045	133.302
156.829	142.272
102.039	112.738
93.458	106.903
17.7	19.964
70.43	68.513
72.842	66.849
132.867	133.139
84.103	66.073
97.161	101.089
35.613	41.059
113.525	124.092
1.445	3.412
28.098	26.474
170.804	171.293
113.069	127.683
20.117	40.413
2.45	10.386
89.799	87.8
130.258	123.655
44.82	51.554
63.03	75.357
33.487	32.984
134.499	138.789
71.243	78.386
151.215	144.19
32.422	44.049
110.273	122.468
97.518	106.218
57.532	58.07
99.841	108.806
63.058	42
151.748	157.837
104.39	102.661
28.845	30.999
132.702	136.867
176.644	177.876
96.76	93.943
65.052	68.453
60.707	47.529
52.802	60.863
17.518	10.525
125.764	124.473
137.526	118.826
41.76	51.029
3.345	4
97.095	101.187
176.254	169.984
130	115.881
17.683	19.949
140.223	151.658
78.829	68.946
175.188	153.927
176.841	177.162
118.041	126.47
161.147	133.849
56.07	50.36
165.558	44.322
133.45	135.156
123.1	130.815
107.005	106.49
138.311	129.734
30.504	33.349
50.193	42.617
138.553	158.551
102.473	118.689
29.763	21.024
172.463	4.111
25.341	29.061
179.835	179.621
169.008	2.4
67.425	72.406
162.421	158.312
2.401	4.654
0.538	1.671
153.011	161.799
91.447	89.885
179.039	174.793
176.473	176.975
36.827	36.968
77.753	86.652
128.994	129.213
173.062	176.322
168.079	175.071
159.883	159.937
78.643	69.274
85.526	78.113
98.138	127.779
12.409	16.43
77.665	70.173
24.412	37.587
156.478	148.616
83.685	69.769
50.973	58.18
4.944	1.119
27.598	11.606
149.611	142.086

## Sheet: Sheet2
Theta	Bias	Fit
0	0.0377376	0
0.025	0.0127376	0.017247
0.05	0.00178731	0.034118
0.075	-0.0209835	0.0510028
0.1	0.00626374	0.0684078
0.125	0.0827014	0.0864305
0.15	0.103059	0.104013
0.175	0.127277	0.120956
0.2	0.165245	0.13682
0.225	0.169624	0.150996
0.25	0.160416	0.164004
0.275	0.167242	0.174819
0.3	0.169675	0.182786
0.325	0.197196	0.188158
0.35	0.184035	0.191694
0.375	0.205713	0.193793
0.4	0.251608	0.195542
0.425	0.231006	0.197587
0.45	0.254125	0.198699
0.475	0.243733	0.198662
0.5	0.265064	0.197487
0.525	0.250627	0.195658
0.55	0.250201	0.193863
0.575	0.296875	0.191183
0.6	0.26774	0.18696
0.625	0.261578	0.182282
0.65	0.238917	0.178011
0.675	0.228487	0.173692
0.7	0.217577	0.168812
0.725	0.205471	0.164122
0.75	0.213027	0.159967
0.775	0.206207	0.155931
0.8	0.176928	0.151613
0.825	0.192342	0.146886
0.85	0.193518	0.141926
0.875	0.18926	0.13859
0.9	0.197359	0.136399
0.925	0.197267	0.133232
0.95	0.223942	0.128934
0.975	0.201653	0.123679
1	0.196817	0.117902
1.025	0.168011	0.111884
1.05	0.162835	0.105702
1.075	0.181813	0.099888
1.1	0.157529	0.0942895
1.125	0.140946	0.0881626
1.15	0.131383	0.0818815
1.175	0.126775	0.0754912
1.2	0.11658	0.0686713
1.225	0.122587	0.0614938
1.25	0.116438	0.0541321
1.275	0.105278	0.046628
1.3	0.12915	0.0383477
1.325	0.119408	0.0292677
1.35	0.089237	0.0201505
1.375	0.0954534	0.0107352
1.4	0.105105	0.0016034
1.425	0.104576	-0.00708487
1.45	0.116863	-0.0154355
1.475	0.122166	-0.022929
1.5	0.0792939	-0.0313661
1.525	0.0542939	-0.0411204
1.55	0.0550214	-0.0508076
1.575	0.0477796	-0.0603542
1.6	0.033407	-0.0698186
1.625	0.0235344	-0.0791689
1.65	0.00188464	-0.0885105
1.675	-0.0231154	-0.097904
1.7	-0.0182743	-0.107219
1.725	-0.0205255	-0.117023
1.75	-0.0166848	-0.127604
1.775	-0.0648119	-0.136596
1.8	-0.0629998	-0.143448
1.825	-0.0363589	-0.150431
1.85	-0.0413417	-0.157459
1.875	-0.010741	-0.16386
1.9	0.00136484	-0.169347
1.925	-0.00870019	-0.174
1.95	-0.0127221	-0.178589
1.975	0.00782063	-0.183496
2	-0.0102128	-0.188598
2.025	-0.0331412	-0.193895
2.05	-0.0379986	-0.199078
2.075	-0.0653296	-0.203728
2.1	-0.0826048	-0.207973
2.125	-0.120371	-0.211848
2.15	-0.112485	-0.215505
2.175	-0.132045	-0.218337
2.2	-0.146364	-0.220256
2.225	-0.162618	-0.222019
2.25	-0.178111	-0.22364
2.275	-0.194408	-0.224843
2.3	-0.207765	-0.225539
2.325	-0.213023	-0.222964
2.35	-0.238023	-0.217056
2.375	-0.212204	-0.210692
2.4	-0.168367	-0.205712
2.425	-0.161846	-0.201731
2.45	-0.11671	-0.196931
2.475	-0.0982902	-0.191849
2.5	-0.0874509	-0.18656
2.525	-0.0838654	-0.180893
2.55	-0.107672	-0.174534
2.575	-0.108674	-0.16691
2.6	-0.114404	-0.157935
2.625	-0.128364	-0.148424
2.65	-0.0940508	-0.13895
2.675	-0.111931	-0.129272
2.7	-0.119894	-0.119292
2.725	-0.110637	-0.108862
2.75	-0.111405	-0.0979114
2.775	-0.0939801	-0.0871017
2.8	-0.0882816	-0.0776278
2.825	-0.0867686	-0.0686316
2.85	-0.0688205	-0.0593125
2.875	-0.0675847	-0.0502142
2.9	-0.0621694	-0.0407754
2.925	-0.0498501	-0.030141
2.95	-0.0400233	-0.0177516
2.975	-0.0663845	-0.00679367
3	-0.0621573	0.00174279
3.025	-0.0689391	0.0107239
3.05	-0.0841771	0.0206574
3.075	-0.0380423	0.0316789
3.1	0.0198128	0.0435761
3.125	0.0462383	0.0581441
3.15	0.0293302	0.0753247
3.175	0.01838	0.0926284
3.2	-0.00889337	0.109766
3.225	-0.0293908	0.12664
3.25	0.0528814	0.1437
3.275	0.0742941	0.161371
3.3	0.110904	0.178411
3.325	0.14811	0.194483
3.35	0.169473	0.209742
3.375	0.177008	0.223455
3.4	0.180519	0.234882
3.425	0.178963	0.243585
3.45	0.197617	0.249965
3.475	0.200627	0.254336
3.5	0.183098	0.257498
3.525	0.197306	0.259392
3.55	0.243201	0.260977
3.575	0.244417	0.262613
3.6	0.258535	0.263109
3.625	0.241932	0.262655
3.65	0.267219	0.261396
3.675	0.242219	0.259536
3.7	0.258343	0.257114
3.725	0.296978	0.253801
3.75	0.27817	0.249696
3.775	0.25317	0.24515
3.8	0.236885	0.240803
3.825	0.230171	0.236508
3.85	0.226831	0.232233
3.875	0.215203	0.228258
3.9	0.209217	0.224107
3.925	0.197945	0.219761
3.95	0.168521	0.215207
3.975	0.183935	0.210353
4	0.205852	0.207154
4.025	0.202786	0.205319
4.05	0.200229	0.20266
4.075	0.239816	0.198885
4.1	0.215535	0.194063
4.125	0.201397	0.188703
4.15	0.18841	0.182826
4.175	0.165276	0.176773
4.2	0.154427	0.17056
4.225	0.164006	0.164616
4.25	0.156762	0.158946
4.275	0.132539	0.152782
4.3	0.132454	0.14625
4.325	0.128482	0.139417
4.35	0.11434	0.132269
4.375	0.11418	0.124964
4.4	0.123823	0.11751
4.425	0.1158	0.109484
4.45	0.127175	0.100722
4.475	0.102663	0.0916198
4.5	0.105326	0.0822577
4.525	0.117393	0.0730642
4.55	0.106504	0.0643541
4.575	0.096169	0.0556125
4.6	0.113237	0.0473224
4.625	0.127321	0.0398817
4.65	0.0708865	0.0314159
4.675	0.0716141	0.0217451
4.7	0.0518643	0.0122279
4.725	0.0393722	0.002762
4.75	0.040127	-0.00662262
4.775	0.015127	-0.015888
4.8	-0.0065227	-0.0252151
4.825	-0.0226883	-0.0345444
4.85	-0.0414393	-0.0438804
4.875	-0.0252601	-0.0539196
4.9	-0.0565606	-0.0627952
4.925	-0.0630289	-0.0698515
4.95	-0.0528085	-0.0766949
4.975	-0.0377999	-0.0836226
5	-0.0376384	-0.0905247
5.025	-0.0101245	-0.0966436
5.05	-0.00704251	-0.101815
5.075	0.00387056	-0.106596
5.1	-0.00767046	-0.111309
5.125	0.00637982	-0.116224
5.15	0.000815765	-0.121612
5.175	-0.0415485	-0.127092
5.2	-0.0464059	-0.132174
5.225	-0.0737369	-0.136717
5.25	-0.0910121	-0.140849
5.275	-0.106722	-0.144685
5.3	-0.123612	-0.14816
5.325	-0.129771	-0.150773
5.35	-0.154771	-0.152602
5.375	-0.165419	-0.154172
5.4	-0.186519	-0.155598
5.425	-0.202815	-0.156654
5.45	-0.216172	-0.157198
5.475	-0.22143	-0.154449
5.5	-0.215385	-0.148277
5.525	-0.220612	-0.141646
5.55	-0.176774	-0.136473
5.575	-0.150073	-0.132581
5.6	-0.0971383	-0.127926
5.625	-0.106698	-0.122713
5.65	-0.0841795	-0.117072
5.675	-0.0922728	-0.11105
5.7	-0.11608	-0.104488
5.725	-0.117082	-0.0966535
5.75	-0.114708	-0.0878016
5.775	-0.110748	-0.0784206
5.8	-0.102458	-0.0687347
5.825	-0.120339	-0.0588379
5.85	-0.116639	-0.0486405
5.875	-0.103114	-0.0380433
5.9	-0.0834221	-0.0275009
5.925	-0.102387	-0.0170516
5.95	-0.0973378	-0.00717394
5.975	-0.0893312	0.00209162
6	-0.0658123	0.0114194
6.025	-0.0564216	0.0206582
6.05	-0.0705767	0.0303044
6.075	-0.0498334	0.0411786
6.1	-0.059495	0.0510596
6.125	-0.0649323	0.0593497
6.15	-0.0523465	0.0681884
6.175	-0.0674966	0.0775589
6.2	-0.0676384	0.087985
6.225	-0.0137287	0.0999272
6.25	0.0114054	0.112416
6.275	0.037831	0.12719
