# Supplementary material for: Individuals with autism spectrum disorder have altered visual encoding capacity
Source: PLoS Biol. 2021 May 12;19(5):e3001215. doi: 10.1371/journal.pbio.3001215 (PMC8143398; doi:10.1371/journal.pbio.3001215)
Supplement: S6 Data — (ZIP) [file pbio.3001215.s016.zip › FigS1_S2/ASD/Sub12/woFB.xlsx]

## Sheet: Sheet1
Target	Response
170.15	176.975
70.82	57.167
72.182	55.764
152	141.509
98.759	123.39
6.218	31.286
121.529	126
140.02	140
78.901	62.364
76.511	59.977
168.821	152.322
152.38	159.365
32.597	42.885
142.481	128.417
131.39	138.794
138.454	134.084
107.757	100.389
132.543	124.609
7.427	15.227
32.828	30.899
173.128	172
162.894	164.292
101.226	135.442
24.66	31
135.35	142
171.343	140.403
5.9	8.778
54.252	42.812
54.093	47.059
156.972	151
90.151	86.144
78.253	60.03
111.696	129.119
136.092	130.27
54.823	61.516
124.44	138.598
133.537	67.878
6.312	9
106.038	107
57.707	57
155.275	142
49.649	49.829
30.741	32
58.196	45.598
113.371	132
106.038	123.987
101.226	112.703
113.009	120.75
155.033	146.305
128.484	140.387
174.518	170.28
62.608	47
3.845	13
151.133	153.226
13.332	12
123.331	133.173
137.421	137.873
41.491	53.7
74.479	60.688
7.081	20.839
153.127	147.579
127.94	148.136
31.065	46.522
159.614	34.6
138.421	164.843
14.019	21.36
34.839	35.592
178.55	171
61.767	42
90.497	90.948
4.922	10.501
92.337	105.844
120.595	122.056
176.671	168.845
148.93	165.66
101.643	115
122.336	116.564
161.965	143.703
163.075	144.541
144.074	141.429
115.085	132.281
139.272	150.449
137.394	139.971
103.818	116.315
163.839	157.561
41.063	30.304
72.073	64.392
47.188	47.192
48.687	38.851
49.753	44.151
131.62	135
45.523	52.721
21.314	37.863
173.419	19.257
162.647	147.348
46.507	50
155.851	150.509
78.06	72
61.91	69.908
75.374	72.315
150.391	73.969
87.992	85.224
60.509	68.557
146.974	137.25
175.682	171.889
125.089	140.758
170.815	170.009
170.277	167.314
126.737	126.169
18.567	41.046
22.094	47.073
126.237	137.422
34.064	53.33
116.497	115.294
131.362	127.572
80.576	79.51
70.622	64.275
50	55.223
75.39	70
132.422	132
30.609	17
161.762	154.161
10.415	19.008
40.299	45.495
136.531	132.341
29.774	45.25
105.686	108.545
66.673	58.758
170.727	162.535
37.931	22.89
16.914	25.097
82.186	77.922
47.561	52.239
64.299	61.347
166.349	148.11
90.904	93.41
82.614	80.274
158.647	150.046
115.118	138.265
117.936	124.067
115.036	129.396
160.367	28.503
114.64	108.374
100.385	112.541
59.355	54.352
67.98	66.885
42.947	52.965
63.322	51.587
143.03	136.743
91.579	105.917
12.464	22.345
141.459	135.879
165.904	152.842
39.376	27.336
95.249	106.112
8.366	24.864
177.874	173.382
29.697	52.28
32.152	49.043
154.099	139.996
111.092	131.98
19.551	32.932
152.033	137.423
72.506	63.309
42.705	54.844
141.118	138.17
47.259	51.854
119.711	66.694
64.739	62.525
57.372	54.565
11.833	32.542
124.71	28.01
176.995	167.664
48.16	60.021
168.338	143.232
73.649	74.95
79.615	71.233
57.79	60.61
129.945	131.215
88.679	89.575
1.093	168.63
135.63	140.711
63.728	60.781
162.965	161
98.484	107.656
120.776	135.208
61.657	62.389
112.954	115.712
105.703	108.341
22.122	29.549
125.303	128.298
29.027	32.575
6.202	26.074
25.126	36.316
10.657	28.055
66.118	77.565
166.503	161.774
136.432	128.521

## Sheet: Sheet2
Theta	Bias	Fit
0	0.160221	0
0.025	0.17296	0.0332162
0.05	0.205735	0.0621575
0.075	0.245997	0.0897082
0.1	0.302475	0.118389
0.125	0.313912	0.147585
0.15	0.288912	0.175003
0.175	0.300887	0.20048
0.2	0.309978	0.223136
0.225	0.312298	0.24289
0.25	0.356681	0.25901
0.275	0.37679	0.271012
0.3	0.35884	0.280498
0.325	0.347076	0.2881
0.35	0.380674	0.293807
0.375	0.404421	0.296726
0.4	0.387032	0.297211
0.425	0.382762	0.297715
0.45	0.40177	0.298589
0.475	0.403924	0.299734
0.5	0.409675	0.300187
0.525	0.417877	0.299289
0.55	0.402643	0.297297
0.575	0.452207	0.294911
0.6	0.427207	0.2924
0.625	0.410864	0.289267
0.65	0.385864	0.285522
0.675	0.365503	0.281
0.7	0.365541	0.275741
0.725	0.330047	0.272764
0.75	0.330151	0.272282
0.775	0.32389	0.271069
0.8	0.329622	0.268635
0.825	0.337189	0.265204
0.85	0.319421	0.260822
0.875	0.361295	0.255598
0.9	0.357892	0.251657
0.925	0.359896	0.248719
0.95	0.358505	0.244594
0.975	0.338404	0.239462
1	0.318241	0.233684
1.025	0.297667	0.22743
1.05	0.28432	0.220587
1.075	0.244107	0.213338
1.1	0.229335	0.205698
1.125	0.216438	0.197494
1.15	0.217326	0.188653
1.175	0.216638	0.179
1.2	0.212309	0.168972
1.225	0.16303	0.159469
1.25	0.152782	0.15025
1.275	0.151589	0.14054
1.3	0.142068	0.13029
1.325	0.123221	0.119439
1.35	0.139187	0.107905
1.375	0.135479	0.0953788
1.4	0.164087	0.0821792
1.425	0.162305	0.0688036
1.45	0.160594	0.0551207
1.475	0.152365	0.0412178
1.5	0.129648	0.02719
1.525	0.0902015	0.0131346
1.55	0.062758	-0.00171264
1.575	0.0428955	-0.0174695
1.6	0.0347573	-0.0332701
1.625	0.00975732	-0.0489997
1.65	-0.00618814	-0.0648153
1.675	-0.0339555	-0.0806977
1.7	-0.0364059	-0.096613
1.725	-0.0371505	-0.112511
1.75	-0.0273452	-0.12811
1.775	-0.0365174	-0.143306
1.8	-0.0437112	-0.157184
1.825	-0.0633557	-0.169682
1.85	-0.0539889	-0.182816
1.875	-0.0720217	-0.196797
1.9	-0.0925736	-0.210623
1.925	-0.102272	-0.224137
1.95	-0.0897447	-0.237275
1.975	-0.0973785	-0.24988
2	-0.102929	-0.261746
2.025	-0.112406	-0.273269
2.05	-0.138064	-0.284474
2.075	-0.136119	-0.294907
2.1	-0.149126	-0.304691
2.125	-0.14288	-0.31249
2.15	-0.122088	-0.317243
2.175	-0.129543	-0.320483
2.2	-0.153875	-0.323332
2.225	-0.139937	-0.325912
2.25	-0.148141	-0.328069
2.275	-0.154118	-0.329605
2.3	-0.17918	-0.330551
2.325	-0.169907	-0.3308
2.35	-0.174682	-0.330114
2.375	-0.208409	-0.328747
2.4	-0.226669	-0.326686
2.425	-0.243744	-0.325839
2.45	-0.274428	-0.326382
2.475	-0.276959	-0.326292
2.5	-0.23405	-0.325126
2.525	-0.222728	-0.322714
2.55	-0.256092	-0.319244
2.575	-0.238187	-0.314522
2.6	-0.201898	-0.307581
2.625	-0.227511	-0.298305
2.65	-0.232461	-0.287745
2.675	-0.249481	-0.27598
2.7	-0.260124	-0.262877
2.725	-0.260145	-0.248747
2.75	-0.310964	-0.235944
2.775	-0.336666	-0.226484
2.8	-0.319218	-0.217876
2.825	-0.337866	-0.207877
2.85	-0.286344	-0.196757
2.875	-0.251649	-0.184664
2.9	-0.241257	-0.170077
2.925	-0.223453	-0.152048
2.95	-0.234151	-0.131637
2.975	-0.216797	-0.109107
3	-0.163426	-0.085141
3.025	-0.162079	-0.0596208
3.05	-0.0196431	-0.0310824
3.075	0.033504	-0.0010655
3.1	0.0471929	0.02907
3.125	0.0880307	0.0613257
3.15	0.151813	0.0964297
3.175	0.164553	0.129245
3.2	0.241972	0.157983
3.225	0.288264	0.187025
3.25	0.294067	0.217006
3.275	0.305505	0.245799
3.3	0.27983	0.272472
3.325	0.301136	0.296981
3.35	0.30157	0.319031
3.375	0.307483	0.338145
3.4	0.348274	0.353648
3.425	0.375433	0.365178
3.45	0.341452	0.374111
3.475	0.357905	0.380842
3.5	0.401881	0.383768
3.525	0.396013	0.38442
3.55	0.378625	0.384674
3.575	0.390138	0.385188
3.6	0.420517	0.386615
3.625	0.395517	0.388063
3.65	0.416889	0.388514
3.675	0.405731	0.387926
3.7	0.394236	0.386007
3.725	0.4438	0.383392
3.75	0.423629	0.380768
3.775	0.402457	0.377525
3.8	0.377457	0.373555
3.825	0.377053	0.36884
3.85	0.349331	0.363266
3.875	0.336372	0.360134
3.9	0.307172	0.359426
3.925	0.335509	0.357604
3.95	0.350724	0.354849
3.975	0.326343	0.351158
4	0.311014	0.346415
4.025	0.352888	0.340964
4.05	0.360482	0.336713
4.075	0.351488	0.333453
4.1	0.359893	0.329022
4.125	0.329996	0.323595
4.15	0.309834	0.317595
4.175	0.300913	0.311092
4.2	0.272468	0.304199
4.225	0.239089	0.296847
4.25	0.220928	0.288922
4.275	0.213856	0.280478
4.3	0.208919	0.271407
4.325	0.221623	0.261591
4.35	0.179623	0.252126
4.375	0.154623	0.243187
4.4	0.144375	0.233819
4.425	0.15265	0.223922
4.45	0.131003	0.21343
4.475	0.127873	0.202388
4.5	0.138659	0.190188
4.525	0.177054	0.177037
4.55	0.16838	0.163785
4.575	0.165097	0.150276
4.6	0.154946	0.136516
4.625	0.146241	0.122621
4.65	0.115533	0.108601
4.675	0.0760359	0.0937468
4.7	0.0543506	0.0780687
4.725	0.0305837	0.0623142
4.75	0.02635	0.0465242
4.775	0.00134998	0.0308099
4.8	-0.0175783	0.0150644
4.825	-0.0423629	-0.000740157
4.85	-0.0265815	-0.0166223
4.875	-0.0455579	-0.0324793
4.9	-0.0215711	-0.0480698
4.925	-0.0449248	-0.0632481
4.95	-0.0566466	-0.0769833
4.975	-0.0717631	-0.0893202
5	-0.0658366	-0.102469
5.025	-0.0804291	-0.116467
5.05	-0.100874	-0.13007
5.075	-0.103381	-0.143381
5.1	-0.0956565	-0.156483
5.125	-0.105786	-0.169016
5.15	-0.119565	-0.180833
5.175	-0.120814	-0.1923
5.2	-0.136211	-0.203328
5.225	-0.140086	-0.213655
5.25	-0.157533	-0.223344
5.275	-0.151287	-0.230943
5.3	-0.125036	-0.235678
5.325	-0.13795	-0.238881
5.35	-0.124577	-0.241541
5.375	-0.12614	-0.2439
5.4	-0.143678	-0.24578
5.425	-0.162525	-0.247061
5.45	-0.176033	-0.247702
5.475	-0.172978	-0.247402
5.5	-0.180764	-0.246506
5.525	-0.216817	-0.24516
5.55	-0.235076	-0.242796
5.575	-0.257121	-0.241569
5.6	-0.282835	-0.241752
5.625	-0.26862	-0.241348
5.65	-0.224335	-0.239914
5.675	-0.243652	-0.23721
5.7	-0.241331	-0.233489
5.725	-0.246594	-0.228562
5.75	-0.210305	-0.221297
5.775	-0.235919	-0.211679
5.8	-0.232888	-0.200633
5.825	-0.246404	-0.188441
5.85	-0.268531	-0.175041
5.875	-0.268552	-0.160544
5.9	-0.294378	-0.147325
5.925	-0.314448	-0.137052
5.95	-0.327625	-0.127713
5.975	-0.310602	-0.117456
6	-0.279482	-0.106278
6.025	-0.234501	-0.0929088
6.05	-0.249664	-0.0768253
6.075	-0.23186	-0.058446
6.1	-0.242559	-0.0376726
6.125	-0.2024	-0.0151909
6.15	-0.171833	0.00873058
6.175	-0.151947	0.0347424
6.2	-0.0280504	0.0637874
6.225	0.0250966	0.0942039
6.25	0.0387855	0.124732
6.275	0.150608	0.158269
