# Supplementary material for: Individuals with autism spectrum disorder have altered visual encoding capacity
Source: PLoS Biol. 2021 May 12;19(5):e3001215. doi: 10.1371/journal.pbio.3001215 (PMC8143398; doi:10.1371/journal.pbio.3001215)
Supplement: S6 Data — (ZIP) [file pbio.3001215.s016.zip › FigS1_S2/ASD/Sub13/wFB1.xlsx]

## Sheet: Sheet1
Target	Response
98.825	111
149.973	151.07
40.799	37
43.43	43.851
146.513	145.401
115.212	129
62.778	49.658
36.602	45
12.843	16.485
9.048	9.128
131.554	144.736
132.928	132
155.445	159
28.23	32
168.255	162
114.92	129
68.848	45
122.672	130
162.218	158
137.103	149
2	1
108.252	20.028
57.834	53
30.411	29
29.796	33
157.065	149
128.626	135
24.94	32
90.03	95
11.536	25
139.844	121.625
67.079	44.836
96.957	106
128.681	132
100.94	89.876
127.259	117.373
142.898	122
40.552	46.751
8.905	23.205
114.882	30.719
78.725	79
17.436	28
123.952	117.123
176.177	177.338
105.005	132.322
59.74	46
78.686	72
171.744	168.1
44.573	60.982
145.029	143
162.125	161.87
9.663	2.908
8.169	21
76.335	142.568
19.523	27.753
170.612	31.326
124.012	132
158.169	149
89.783	91
141.135	140
63.003	119.574
146.145	145
121.057	119.623
31.444	30.155
170.387	153.471
36.926	42
86.328	87
33.883	35
75.352	73
144.304	153
179.896	165
118.31	125
9.844	15
67.969	64
176.265	162
20.704	27
167.684	161
121.062	120
52.308	47
121.304	120
95.287	119.093
142.827	133
174.49	171
28.329	32
105.483	103
162.581	153
71.847	61
143.717	153
45.194	43
1.236	176
36.377	27
147.056	142
108.702	126.916
116.711	112
71.974	64

## Sheet: Sheet2
Theta	Bias	Fit
0	0.118078	0
0.025	0.105151	0.00916998
0.05	0.13945	0.0166192
0.075	0.102568	0.0229207
0.1	0.115281	0.0289206
0.125	0.121594	0.0348152
0.15	0.115502	0.0399668
0.175	0.0905024	0.0445286
0.2	0.167446	0.0474635
0.225	0.201664	0.0505743
0.25	0.178345	0.0547043
0.275	0.153345	0.0580529
0.3	0.159059	0.0611268
0.325	0.228396	0.06829
0.35	0.249946	0.0794663
0.375	0.295641	0.0897423
0.4	0.313516	0.0989804
0.425	0.303822	0.10734
0.45	0.278822	0.114882
0.475	0.253822	0.121962
0.5	0.208435	0.128875
0.525	0.183435	0.135623
0.55	0.158435	0.141918
0.575	0.23038	0.150632
0.6	0.210723	0.162148
0.625	0.188299	0.173557
0.65	0.204314	0.18518
0.675	0.325147	0.196038
0.7	0.367831	0.205062
0.725	0.359699	0.213684
0.75	0.334315	0.221419
0.775	0.336661	0.227308
0.8	0.304234	0.231605
0.825	0.279234	0.234891
0.85	0.249633	0.237767
0.875	0.274143	0.239549
0.9	0.249143	0.240292
0.925	0.233745	0.24093
0.95	0.208745	0.241471
0.975	0.179623	0.238848
1	0.15399	0.23311
1.025	0.12899	0.227156
1.05	0.146963	0.220963
1.075	0.121963	0.214542
1.1	0.0969631	0.207925
1.125	0.0940403	0.200937
1.15	0.0954584	0.193766
1.175	0.0704584	0.186608
1.2	0.0430089	0.175758
1.225	0.0297882	0.161265
1.25	0.0565196	0.147252
1.275	0.039293	0.133646
1.3	0.0225012	0.119956
1.325	0.0114075	0.106414
1.35	0.0156034	0.0934202
1.375	0.000380104	0.0808919
1.4	0.0289791	0.0682915
1.425	0.0473953	0.0554092
1.45	0.00237098	0.0423717
1.475	-0.00341674	0.029437
1.5	0.0179801	0.0163486
1.525	0.00378089	0.003024
1.55	-0.0449345	-0.0103658
1.575	-0.0359574	-0.0233736
1.6	0.00320651	-0.0357664
1.625	0.0360102	-0.0484226
1.65	0.0252248	-0.0615542
1.675	0.0335981	-0.0745785
1.7	0.014504	-0.0875668
1.725	-0.00338286	-0.100781
1.75	0.00124213	-0.11408
1.775	-0.0415172	-0.127351
1.8	-0.045007	-0.140506
1.825	-0.0533199	-0.1535
1.85	-0.0635003	-0.166328
1.875	-0.110625	-0.179039
1.9	-0.0736059	-0.187761
1.925	-0.0986059	-0.192423
1.95	-0.123606	-0.19692
1.975	-0.126387	-0.201007
2	-0.151387	-0.204671
2.025	-0.176387	-0.208132
2.05	-0.205711	-0.211792
2.075	-0.158183	-0.216262
2.1	-0.192837	-0.221048
2.125	-0.217837	-0.22553
2.15	-0.226865	-0.229603
2.175	-0.17602	-0.233644
2.2	-0.190713	-0.238062
2.225	-0.16863	-0.242595
2.25	-0.181414	-0.246804
2.275	-0.197025	-0.250303
2.3	-0.212316	-0.253011
2.325	-0.188895	-0.255038
2.35	-0.193426	-0.256415
2.375	-0.193809	-0.253887
2.4	-0.154304	-0.247855
2.425	-0.15013	-0.241592
2.45	-0.127905	-0.235394
2.475	-0.152905	-0.229299
2.5	-0.124024	-0.221507
2.525	-0.174119	-0.213449
2.55	-0.176035	-0.206614
2.575	-0.201035	-0.199561
2.6	-0.228359	-0.191685
2.625	-0.253359	-0.182972
2.65	-0.250471	-0.17398
2.675	-0.199799	-0.164712
2.7	-0.108362	-0.155171
2.725	-0.0750026	-0.14596
2.75	-0.100003	-0.136873
2.775	-0.125003	-0.127299
2.8	-0.150003	-0.117232
2.825	-0.113084	-0.10713
2.85	0.0210914	-0.0964137
2.875	0.00545331	-0.0850628
2.9	3.54388e-05	-0.0739911
2.925	-0.0249646	-0.0627578
2.95	-0.0252828	-0.0507469
2.975	-0.0502828	-0.0379519
3	-0.136652	-0.0292919
3.025	-0.0964357	-0.0225317
3.05	-0.0567404	-0.0128526
3.075	0.0310388	0.000360826
3.1	0.00603881	0.0169439
3.125	0.102754	0.0332003
3.15	0.12377	0.0456681
3.175	0.156043	0.0538626
3.2	0.131043	0.0607773
3.225	0.0941607	0.0669439
3.25	0.106873	0.0728088
3.275	0.113187	0.0785673
3.3	0.107095	0.0835848
3.325	0.10382	0.0881398
3.35	0.159038	0.0910741
3.375	0.194938	0.0936693
3.4	0.169938	0.0972781
3.425	0.144938	0.100495
3.45	0.176236	0.103478
3.475	0.219989	0.11053
3.5	0.29078	0.121358
3.525	0.287234	0.131289
3.55	0.305108	0.140364
3.575	0.295415	0.148564
3.6	0.270415	0.155951
3.625	0.245415	0.162876
3.65	0.200027	0.169636
3.675	0.175027	0.17623
3.7	0.208396	0.185445
3.725	0.221973	0.197068
3.75	0.202316	0.208408
3.775	0.220906	0.220382
3.8	0.296579	0.233035
3.825	0.316739	0.244188
3.85	0.359424	0.253052
3.875	0.356667	0.26107
3.9	0.325908	0.268206
3.925	0.32413	0.273629
3.95	0.295826	0.277469
3.975	0.287203	0.280408
4	0.279185	0.282932
4.025	0.265736	0.284589
4.05	0.240736	0.285222
4.075	0.225337	0.285752
4.1	0.166894	0.283259
4.125	0.171216	0.277617
4.15	0.145582	0.271804
4.175	0.120582	0.265777
4.2	0.138556	0.259514
4.225	0.113556	0.253026
4.25	0.107395	0.24632
4.275	0.085633	0.239245
4.3	0.0870511	0.232017
4.325	0.0551947	0.221038
4.35	0.0463809	0.206391
4.375	0.0213809	0.191878
4.4	0.0481123	0.177836
4.425	0.0308857	0.164203
4.45	0.0280001	0.15065
4.475	0.0321961	0.137702
4.5	0.0169728	0.125217
4.525	0.00908225	0.112715
4.55	0.041306	0.10001
4.575	0.0189636	0.0870857
4.6	-0.00273583	0.0742207
4.625	-0.0118241	0.0614295
4.65	0.0130005	0.0485024
4.675	-0.0283418	0.0352726
4.7	-0.0533418	0.0218109
4.725	-0.0131218	0.00913957
4.75	0.0161925	-0.00287006
4.775	0.0276028	-0.0154775
4.8	0.0168175	-0.0286021
4.825	0.0310967	-0.0417584
4.85	0.0132098	-0.0549981
4.875	-0.00681405	-0.0681848
4.9	-0.00716522	-0.0813325
4.925	-0.0284144	-0.0945116
4.95	-0.0534144	-0.107572
4.975	-0.0469076	-0.120473
5	-0.0719076	-0.133206
5.025	-0.120948	-0.146066
5.05	-0.0820132	-0.154924
5.075	-0.107013	-0.159531
5.1	-0.149107	-0.163751
5.125	-0.134794	-0.167557
5.15	-0.159794	-0.171154
5.175	-0.189119	-0.174954
5.2	-0.150203	-0.179348
5.225	-0.16659	-0.184143
5.25	-0.201244	-0.188855
5.275	-0.226244	-0.193259
5.3	-0.20898	-0.197171
5.325	-0.184427	-0.20105
5.35	-0.152037	-0.205515
5.375	-0.177037	-0.210094
5.4	-0.189821	-0.214213
5.425	-0.205432	-0.217619
5.45	-0.201262	-0.220006
5.475	-0.176834	-0.221487
5.5	-0.177216	-0.219205
5.525	-0.202216	-0.213218
5.55	-0.15323	-0.206638
5.575	-0.141591	-0.200166
5.6	-0.136312	-0.194163
5.625	-0.161312	-0.18792
5.65	-0.091734	-0.1799
5.675	-0.182526	-0.171611
5.7	-0.184442	-0.164623
5.725	-0.209442	-0.157415
5.75	-0.236766	-0.14938
5.775	-0.261766	-0.140505
5.8	-0.183206	-0.131357
5.825	-0.208206	-0.121933
5.85	-0.11677	-0.112226
5.875	-0.0834099	-0.10285
5.9	-0.10841	-0.0935997
5.925	-0.13341	-0.0838604
5.95	-0.15841	-0.0736271
5.975	-0.0374495	-0.0629717
6	0.0126841	-0.0516992
6.025	-0.00295403	-0.0401786
6.05	-0.00837191	-0.0289398
6.075	-0.0333719	-0.0175398
6.1	-0.0336902	-0.00535998
6.125	-0.120059	0.00300285
6.15	-0.145059	0.00721085
6.175	-0.0734559	0.0142055
6.2	-0.0651478	0.0241305
6.225	0.0226315	0.0375098
6.25	-0.00236854	0.0542716
6.275	0.0215561	0.0687878
