# Supplementary material for: Individuals with autism spectrum disorder have altered visual encoding capacity
Source: PLoS Biol. 2021 May 12;19(5):e3001215. doi: 10.1371/journal.pbio.3001215 (PMC8143398; doi:10.1371/journal.pbio.3001215)
Supplement: S6 Data — (ZIP) [file pbio.3001215.s016.zip › FigS1_S2/ASD/Sub13/wFB2.xlsx]

## Sheet: Sheet1
Target	Response
115.788	117.407
83.515	70
115.97	118
163.059	143.45
94.535	92
3.692	21
140.042	140
155.511	147
47.633	38
159.686	158.124
26.341	26
33.619	29
2.895	15.208
82.916	76
175.913	173
168.101	155.399
66.958	61
117.398	127.852
85.037	75
125.297	139
174.726	172
56.422	42
139.8	144
169.03	162
129.071	133
148.413	152
83.823	80.271
141.733	135
122.298	138
117.568	136
21.133	30
101.385	105
130.428	145
126.039	137
94.815	91
70.364	52
171.612	162
43.535	40
22.984	34
32.449	32
0.027	171
50.863	50
33.29	33
54.406	48
46.298	48
23.522	33
57.175	57
48.133	45
15.876	18
1.577	11
165.179	162
129.884	139
16.562	18
92.156	97
4.455	4
12.585	20
86.361	86
130.758	142
39.827	39
7.696	7
113.031	118
147.655	143
19.661	27
92.689	95
156.587	160
165.607	159
167.64	162
160.576	166
105.719	122
15.151	21
161.894	153
67.562	68
119.897	132
33.768	38
142.651	127
75.193	70
67.881	65
95.013	103
69.617	74
123.188	131
134.241	128
174.128	163
50.335	47
149.199	149
84.971	72
76.072	65
120.892	107
71.831	64
83.532	78
92.535	92
120.112	121
33.141	35
8.504	6
33.905	24
118.464	141
56.658	50
164.135	156
22.638	30
63.074	53

## Sheet: Sheet2
Theta	Bias	Fit
0	-0.085441	0
0.025	-0.0861187	0.0231867
0.05	-0.111119	0.0453045
0.075	-0.115727	0.0666915
0.1	-0.0432461	0.0865804
0.125	-0.0342464	0.10395
0.15	0.0743577	0.116186
0.175	0.0787221	0.123635
0.2	0.0802184	0.129192
0.225	0.083682	0.134476
0.25	0.119582	0.142482
0.275	0.108787	0.152258
0.3	0.0837865	0.161359
0.325	0.0960312	0.168188
0.35	0.0710312	0.172774
0.375	0.07727	0.178064
0.4	0.0650463	0.184276
0.425	0.121734	0.191188
0.45	0.0826798	0.200904
0.475	0.130563	0.211575
0.5	0.270102	0.219896
0.525	0.27305	0.226878
0.55	0.24805	0.233483
0.575	0.22305	0.239621
0.6	0.257627	0.241711
0.625	0.27712	0.237144
0.65	0.316405	0.232282
0.675	0.291405	0.229799
0.7	0.308907	0.229038
0.725	0.312651	0.229421
0.75	0.312998	0.228852
0.775	0.282712	0.228183
0.8	0.257712	0.227453
0.825	0.264761	0.226852
0.85	0.27978	0.22579
0.875	0.267121	0.223281
0.9	0.264332	0.219421
0.925	0.261924	0.215301
0.95	0.255268	0.211715
0.975	0.230268	0.208122
1	0.205268	0.204265
1.025	0.191598	0.200192
1.05	0.178343	0.195887
1.075	0.161207	0.191445
1.1	0.183624	0.187593
1.125	0.206992	0.184734
1.15	0.189925	0.182336
1.175	0.164925	0.179875
1.2	0.139925	0.177204
1.225	0.151054	0.173975
1.25	0.14446	0.169747
1.275	0.122968	0.165109
1.3	0.0875854	0.160662
1.325	0.057627	0.156056
1.35	0.0299403	0.150952
1.375	0.0248658	0.145593
1.4	0.0373665	0.138841
1.425	0.0338368	0.130928
1.45	0.0377429	0.123078
1.475	0.0426459	0.115147
1.5	0.1203	0.104266
1.525	0.0770288	0.0906212
1.55	0.0455423	0.077383
1.575	0.0176689	0.0644198
1.6	-0.00236867	0.0514773
1.625	-0.0273687	0.038393
1.65	-0.0523687	0.0253255
1.675	-0.0765118	0.0121285
1.7	-0.0643218	-0.000650941
1.725	-0.0514174	-0.0120895
1.75	-0.0997045	-0.0226406
1.775	-0.101904	-0.0326972
1.8	-0.126904	-0.0423211
1.825	-0.151904	-0.0518556
1.85	-0.16033	-0.0613647
1.875	-0.162496	-0.0711621
1.9	-0.179213	-0.0813171
1.925	-0.204213	-0.0915017
1.95	-0.226303	-0.101341
1.975	-0.235391	-0.110783
2	-0.221452	-0.12054
2.025	-0.187787	-0.129095
2.05	-0.183157	-0.135285
2.075	-0.160919	-0.139847
2.1	-0.174121	-0.143157
2.125	-0.106298	-0.145144
2.15	-0.10812	-0.145523
2.175	-0.0908258	-0.146412
2.2	-0.10125	-0.148823
2.225	-0.102375	-0.151763
2.25	-0.141355	-0.154804
2.275	-0.15623	-0.157795
2.3	-0.125513	-0.162342
2.325	-0.108003	-0.168064
2.35	-0.102101	-0.173985
2.375	-0.122573	-0.180132
2.4	-0.123196	-0.185713
2.425	-0.147885	-0.191175
2.45	-0.161428	-0.196609
2.475	-0.186428	-0.201765
2.5	-0.211428	-0.206627
2.525	-0.214675	-0.211873
2.55	-0.229843	-0.217551
2.575	-0.254843	-0.222982
2.6	-0.264614	-0.227852
2.625	-0.228555	-0.231914
2.65	-0.236962	-0.234621
2.675	-0.236288	-0.23637
2.7	-0.235995	-0.237324
2.725	-0.240537	-0.236566
2.75	-0.265197	-0.23423
2.775	-0.262337	-0.23254
2.8	-0.293902	-0.231778
2.825	-0.289446	-0.230732
2.85	-0.300301	-0.229495
2.875	-0.293025	-0.230166
2.9	-0.277897	-0.228895
2.925	-0.201184	-0.219977
2.95	-0.16235	-0.204795
2.975	-0.0955453	-0.18452
3	-0.0745239	-0.162197
3.025	-0.0527277	-0.139258
3.05	-0.0475417	-0.115932
3.075	-0.0492749	-0.0930542
3.1	-0.0575984	-0.0699115
3.125	-0.0688484	-0.0464786
3.15	-0.0938484	-0.0228432
3.175	-0.094526	0.000134858
3.2	-0.119526	0.0220462
3.225	-0.0988883	0.0436782
3.25	-0.0516535	0.0638167
3.275	0.0099843	0.0816932
3.3	0.0659504	0.094457
3.325	0.0703148	0.101756
3.35	0.0718111	0.10717
3.375	0.0752747	0.112312
3.4	0.111174	0.120161
3.425	0.100379	0.12977
3.45	0.0753792	0.138707
3.475	0.0876238	0.145381
3.5	0.0626238	0.149823
3.525	0.0688627	0.154965
3.55	0.103637	0.160655
3.575	0.113327	0.167042
3.6	0.0742725	0.176586
3.625	0.206431	0.185591
3.65	0.289643	0.192355
3.675	0.264643	0.199274
3.7	0.239643	0.205721
3.725	0.256742	0.210394
3.75	0.252445	0.21069
3.775	0.268712	0.205673
3.8	0.307997	0.200711
3.825	0.325499	0.200187
3.85	0.300499	0.201375
3.875	0.328477	0.201925
3.9	0.325321	0.201349
3.925	0.274305	0.200384
3.95	0.249305	0.199539
3.975	0.256354	0.198824
4	0.271372	0.197651
4.025	0.258713	0.195039
4.05	0.255925	0.191084
4.075	0.253517	0.186873
4.1	0.246861	0.183194
4.125	0.221861	0.179511
4.15	0.208191	0.175608
4.175	0.183191	0.171492
4.2	0.1778	0.167234
4.225	0.176252	0.162927
4.25	0.18473	0.159173
4.275	0.198585	0.156326
4.3	0.181517	0.153853
4.325	0.156517	0.15132
4.35	0.133905	0.148371
4.375	0.140465	0.144655
4.4	0.136053	0.140159
4.425	0.104178	0.135604
4.45	0.0742197	0.131088
4.475	0.0492197	0.126282
4.5	0.0172103	0.121345
4.525	0.0164584	0.116159
4.55	0.0289591	0.109378
4.575	0.0388097	0.101438
4.6	0.0293355	0.0935618
4.625	0.0538105	0.0854486
4.65	0.111893	0.0743901
4.675	0.0686215	0.0607394
4.7	0.0371349	0.0474983
4.725	0.00926157	0.0345346
4.75	-0.010776	0.0215944
4.775	-0.035776	0.00851486
4.8	-0.0682007	-0.00463998
4.825	-0.0591718	-0.0174023
4.85	-0.0615858	-0.0296333
4.875	-0.0737433	-0.0410732
4.9	-0.085311	-0.051284
4.925	-0.110311	-0.0609619
4.95	-0.135311	-0.0705568
4.975	-0.160311	-0.0800592
5	-0.168738	-0.0895331
5.025	-0.170904	-0.0992931
5.05	-0.18762	-0.109409
5.075	-0.20971	-0.119335
5.1	-0.23471	-0.128912
5.125	-0.218074	-0.138849
5.15	-0.229859	-0.149098
5.175	-0.196195	-0.157596
5.2	-0.169832	-0.163248
5.225	-0.169326	-0.167263
5.25	-0.182529	-0.170489
5.275	-0.114705	-0.172384
5.3	-0.0742332	-0.173963
5.325	-0.0992332	-0.176051
5.35	-0.109657	-0.178365
5.375	-0.110783	-0.181208
5.4	-0.149763	-0.18415
5.425	-0.164637	-0.187042
5.45	-0.13392	-0.191493
5.475	-0.0866482	-0.197591
5.5	-0.10598	-0.203682
5.525	-0.120009	-0.20945
5.55	-0.131604	-0.214856
5.575	-0.156293	-0.220222
5.6	-0.169835	-0.22556
5.625	-0.194835	-0.230618
5.65	-0.219835	-0.235379
5.675	-0.223082	-0.240527
5.7	-0.23825	-0.246108
5.725	-0.248021	-0.251176
5.75	-0.236278	-0.255855
5.775	-0.236962	-0.259985
5.8	-0.222269	-0.262959
5.825	-0.244695	-0.264971
5.85	-0.223944	-0.265082
5.875	-0.248944	-0.263473
5.9	-0.273605	-0.261001
5.925	-0.277309	-0.258989
5.95	-0.302309	-0.257911
5.975	-0.283709	-0.256644
6	-0.308709	-0.255185
6.025	-0.261305	-0.2518
6.05	-0.236003	-0.244724
6.075	-0.173086	-0.231792
6.1	-0.107725	-0.211834
6.125	-0.0844236	-0.188955
6.15	-0.0556211	-0.165869
6.175	-0.0611351	-0.142083
6.2	-0.0559491	-0.118539
6.225	-0.0576823	-0.0954467
6.25	-0.0660058	-0.0720913
6.275	-0.0772557	-0.048447
