# Supplementary material for: Individuals with autism spectrum disorder have altered visual encoding capacity
Source: PLoS Biol. 2021 May 12;19(5):e3001215. doi: 10.1371/journal.pbio.3001215 (PMC8143398; doi:10.1371/journal.pbio.3001215)
Supplement: S6 Data — (ZIP) [file pbio.3001215.s016.zip › FigS1_S2/ASD/Sub13/woFB.xlsx]

## Sheet: Sheet1
Target	Response
3.62	0
131.796	35
83.504	0
20.298	0
52.192	0
75.852	174
168.354	21.742
175.759	22
32.724	41.386
62.618	150.653
35.514	53
94.189	97
30.889	38.527
108.098	127
77.989	74
153.462	144
2.428	6
137.053	144
65.431	45
73.078	27.513
103.434	117
117.425	142.559
45.562	43.213
34.91	29.191
73.232	66
156.313	151
101.654	107
15.738	22
21.721	40.517
163.273	153.436
147.227	0
88.097	75.511
111.894	93.922
127.682	53.734
39.338	11.928
125.501	154.124
49.05	52
75.951	85
111.608	111.052
48.446	47
7.932	0.498
35.284	40
68.183	45
127.27	129
129.011	116
149.847	144
120.079	138
138.339	134
35.009	21.194
15.865	17
144.986	143
129.544	141
179.368	12
81.752	67
31.806	30
151.638	137.617
177.275	164
39.563	20
51.319	34.474
91.447	88
71.045	75
114.107	113.807
93.958	86.407
23.248	145.818
40.826	36.949
175.737	10.364
36.25	23.705
54.763	36.505
11.959	37.381
63.327	50.061
76.879	60.208
83.609	18.628
70.139	107.597
3.631	17
63.898	80.577
60.965	42
75.929	22
13.047	31
74.16	120

## Sheet: Sheet2
Theta	Bias	Fit
0	-0.00524476	0
0.025	-0.0302448	0.0164612
0.05	0.0219024	0.0327503
0.075	-0.00309756	0.0488603
0.1	0.0528881	0.0555225
0.125	0.101229	0.0549391
0.15	0.133708	0.055287
0.175	0.114402	0.0566687
0.2	0.0894016	0.0597811
0.225	0.130132	0.0617281
0.25	0.21499	0.0607832
0.275	0.18999	0.0576733
0.3	0.16892	0.0546494
0.325	0.202906	0.0523181
0.35	0.177906	0.0501864
0.375	0.201356	0.0474655
0.4	0.160198	0.0444946
0.425	0.135198	0.0414437
0.45	0.235487	0.0383564
0.475	0.269495	0.0347936
0.5	0.154383	0.0334062
0.525	0.129383	0.0345865
0.55	0.119854	0.0347815
0.575	0.0948541	0.0340079
0.6	0.127264	0.0328016
0.625	0.102264	0.0311695
0.65	0.158198	0.0295582
0.675	0.133198	0.0279667
0.7	0.108198	0.0259155
0.725	0.104323	0.0238371
0.75	0.108812	0.0220984
0.775	0.108935	0.0204097
0.8	0.094584	0.0184238
0.825	0.069584	0.0160095
0.85	0.0937588	0.0129033
0.875	0.128171	0.00995133
0.9	0.103171	0.00741292
0.925	0.0900953	0.00232477
0.95	0.185255	-0.00462451
0.975	0.136411	-0.0114646
1	0.129495	-0.0190186
1.025	0.122498	-0.0261257
1.05	0.0798847	-0.0328019
1.075	0.0290716	-0.0398998
1.1	0.0649495	-0.0473142
1.125	0.0485206	-0.0553101
1.15	0.0692358	-0.0635737
1.175	0.0726264	-0.0717588
1.2	0.0476264	-0.080036
1.225	0.0226264	-0.0885356
1.25	-0.0023736	-0.0972431
1.275	-0.0716475	-0.106063
1.3	-0.0743505	-0.11515
1.325	-0.0993505	-0.124569
1.35	-0.0814264	-0.134194
1.375	-0.115619	-0.144035
1.4	-0.0867572	-0.154071
1.425	-0.0931925	-0.164115
1.45	-0.118192	-0.174104
1.475	-0.151742	-0.183991
1.5	-0.185187	-0.193937
1.525	-0.277192	-0.203868
1.55	-0.253542	-0.213114
1.575	-0.408792	-0.22185
1.6	-0.391188	-0.230582
1.625	-0.372241	-0.239212
1.65	-0.344107	-0.248805
1.675	-0.369107	-0.259476
1.7	-0.101946	-0.268878
1.725	-0.126946	-0.276991
1.75	-0.107603	-0.284602
1.775	-0.151868	-0.293066
1.8	-0.176868	-0.302773
1.825	-0.217962	-0.312704
1.85	-0.237823	-0.323176
1.875	-0.311938	-0.332063
1.9	-0.320022	-0.340224
1.925	-0.227375	-0.349106
1.95	-0.252375	-0.357493
1.975	-0.305255	-0.365664
2	-0.330255	-0.373604
2.025	-0.295455	-0.380954
2.05	-0.329803	-0.387156
2.075	-0.369488	-0.393059
2.1	-0.394488	-0.399187
2.125	-0.367556	-0.404575
2.15	-0.186248	-0.409164
2.175	-0.150664	-0.413738
2.2	-0.175664	-0.418327
2.225	-0.200664	-0.422537
2.25	-0.184292	-0.426406
2.275	-0.126407	-0.428832
2.3	-0.151407	-0.429731
2.325	-0.262227	-0.43026
2.35	-0.380793	-0.428924
2.375	-0.393846	-0.426059
2.4	-0.418846	-0.423117
2.425	-0.293016	-0.418697
2.45	-0.255546	-0.412502
2.475	-0.224425	-0.405011
2.5	-0.262671	-0.398235
2.525	-0.236338	-0.392208
2.55	-0.268193	-0.384796
2.575	-0.293193	-0.376354
2.6	-0.232821	-0.366941
2.625	-0.501465	-0.353965
2.65	-0.527427	-0.336485
2.675	-0.552427	-0.316992
2.7	-0.126093	-0.295104
2.725	-0.151093	-0.270781
2.75	-0.174721	-0.246984
2.775	-0.317405	-0.225056
2.8	-0.367456	-0.202344
2.825	-0.260448	-0.177758
2.85	-0.285448	-0.152497
2.875	-0.000234832	-0.124987
2.9	0.00620887	-0.0968602
2.925	-0.0958453	-0.0709459
2.95	-0.120845	-0.0456307
2.975	0.0966014	-0.0261643
3	0.150009	-0.0128602
3.025	0.125009	0.000892983
3.05	0.0838218	0.0163534
3.075	0.0588218	0.03354
3.1	0.0338218	0.0514146
3.125	0.0113479	0.0687014
3.15	-0.0136521	0.0851626
3.175	0.0384951	0.101888
3.2	0.0134951	0.118438
3.225	-0.0115049	0.134325
3.25	0.117821	0.142892
3.275	0.0928213	0.144252
3.3	0.169199	0.144657
3.325	0.105994	0.146088
3.35	0.0809943	0.149037
3.375	0.121725	0.150826
3.4	0.206583	0.149738
3.425	0.181583	0.146497
3.45	0.160512	0.143339
3.475	0.194498	0.140869
3.5	0.169498	0.138595
3.525	0.192949	0.135735
3.55	0.151791	0.132625
3.575	0.126791	0.129434
3.6	0.244652	0.125661
3.625	0.261087	0.121414
3.65	0.145976	0.119873
3.675	0.136447	0.120397
3.7	0.111447	0.119941
3.725	0.0864468	0.119008
3.75	0.118857	0.117644
3.775	0.0938565	0.115857
3.8	0.14979	0.11409
3.825	0.12479	0.112343
3.85	0.0997902	0.110139
3.875	0.0462006	0.108222
3.9	0.100405	0.106643
3.925	0.0938654	0.105343
3.95	0.0861767	0.103749
3.975	0.110351	0.100926
4	0.0853514	0.097417
4.025	0.119764	0.0943238
4.05	0.0718954	0.090755
4.075	0.214066	0.0850617
4.1	0.153003	0.0782061
4.125	0.128003	0.0710533
4.15	0.0686919	0.0645389
4.175	0.114091	0.0584711
4.2	0.0714774	0.0516908
4.225	0.0815421	0.0443772
4.25	0.0565421	0.0367516
4.275	0.0859919	0.0275672
4.3	0.0892191	0.0182634
4.325	0.0642191	0.0101416
4.35	0.0392191	0.00178801
4.375	0.0142191	-0.0067831
4.4	-0.0107809	-0.0155573
4.425	-0.0577578	-0.0246089
4.45	-0.0827578	-0.0339223
4.475	-0.0648337	-0.0434505
4.5	-0.0898337	-0.0531781
4.525	-0.0996345	-0.0631848
4.55	-0.0951646	-0.0733809
4.575	-0.1016	-0.0834561
4.6	-0.13515	-0.0932962
4.625	-0.168594	-0.103205
4.65	-0.260599	-0.113108
4.675	-0.268765	-0.122656
4.7	-0.392199	-0.131703
4.725	-0.381601	-0.140171
4.75	-0.345929	-0.148788
4.775	-0.327514	-0.158648
4.8	-0.352514	-0.169351
4.825	-0.338989	-0.178964
4.85	-0.110353	-0.187303
4.875	-0.135353	-0.195382
4.9	-0.11601	-0.202953
4.925	-0.160276	-0.211374
4.95	-0.185276	-0.221036
4.975	-0.226369	-0.23092
5	-0.24623	-0.24134
5.025	-0.320346	-0.250167
5.05	-0.294005	-0.258229
5.075	-0.235782	-0.26701
5.1	-0.278999	-0.275081
5.125	-0.313662	-0.282932
5.15	-0.278863	-0.290456
5.175	-0.31321	-0.296852
5.2	-0.33821	-0.30242
5.225	-0.377895	-0.308218
5.25	-0.350964	-0.313826
5.275	-0.375964	-0.318688
5.3	-0.194655	-0.323155
5.325	-0.159071	-0.327605
5.35	-0.184071	-0.332068
5.375	-0.136053	-0.335873
5.4	-0.192699	-0.339331
5.425	-0.134814	-0.341611
5.45	-0.159814	-0.342354
5.475	-0.270634	-0.342723
5.5	-0.3892	-0.341213
5.525	-0.402253	-0.338163
5.55	-0.366473	-0.334892
5.575	-0.301423	-0.330133
5.6	-0.263953	-0.323728
5.625	-0.232833	-0.31602
5.65	-0.271079	-0.309031
5.675	-0.197167	-0.302256
5.7	-0.2766	-0.294087
5.725	-0.3016	-0.285423
5.75	-0.484873	-0.27324
5.775	-0.510834	-0.256306
5.8	-0.535834	-0.237381
5.825	-0.244013	-0.216657
5.85	-0.1345	-0.193524
5.875	-0.158129	-0.170337
5.9	-0.183129	-0.147682
5.925	-0.325813	-0.125457
5.95	-0.243855	-0.102685
5.975	-0.268855	-0.078031
6	-0.293855	-0.0524621
6.025	0.0228015	-0.0262773
6.05	-0.162173	5.56194e-05
6.075	-0.104253	0.0258033
6.1	-0.000215562	0.0499297
6.125	0.0881941	0.06817
6.15	0.141601	0.081693
6.175	0.116601	0.0956645
6.2	0.0754145	0.11135
6.225	0.0504145	0.128768
6.25	0.0279405	0.145611
6.275	0.00294054	0.161859
