# Supplementary material for: Individuals with autism spectrum disorder have altered visual encoding capacity
Source: PLoS Biol. 2021 May 12;19(5):e3001215. doi: 10.1371/journal.pbio.3001215 (PMC8143398; doi:10.1371/journal.pbio.3001215)
Supplement: S6 Data — (ZIP) [file pbio.3001215.s016.zip › FigS1_S2/ASD/Sub14/wFB1.xlsx]

## Sheet: Sheet1
Target	Response
48.275	45.824
44.919	50.921
158.713	149.836
123.364	155.738
159.812	141.292
53.774	40.356
78.412	68.791
115.486	143.492
179.55	179.941
97.045	58.37
89.102	85.378
118.288	130.565
137.564	119.856
110.674	146.232
124.364	126.341
26.747	126.721
1.78	2.941
152.38	2.451
126.462	122.21
27.527	53.84
71.606	45.756
165.844	58.233
78.983	96.75
6.317	34.42
100.923	175.904
136.443	91.939
124.369	90.148
139.893	169.321
86.976	88.282
109.96	112.599
12.986	100.817
74.182	2.512
81.005	50.19
85.372	87
9.586	178.343
29.669	18.081
157.241	134.214
153.099	147.979
163.745	142.4
155.225	140.273
56.246	140.463
169.826	27.752
70.293	12.081
31.768	33
179.022	9.413
61.207	36
166.107	46.249
46.93	65.174
28.027	59.313
43.859	55.612
29.45	43
61.937	37.739
91.502	86.462
57.488	77.017
128.159	138.607
152.072	152.119
27.005	48.386
38.893	51.199
142.975	132.749
101.857	133.339
40.991	129.311
148.759	140.341
132.016	144.06
96.315	92.129
120.057	125.67
62.569	35.429
3.098	43.223
9.372	0.324
50.478	19.103
36.954	47.729
139.619	133.465
90.915	91.124
102.324	102.886
162.674	123.016
86.663	92.871
93.551	98.164
94.057	88.987
155.439	147.063
123.474	129.265
0.352	1.446
134.301	127.738
55.999	61.167
108.329	140.549
114.931	125.356
36.602	44.076
50.462	40.021
62.476	30.52
74.973	139.439
163.828	63.091
142.371	128.113
118.898	120.405
130.609	113.393
158.175	167.05
47.589	36.408
162.669	164.809
108.691	22.518
113.124	98.748
43.414	90.602

## Sheet: Sheet2
Theta	Bias	Fit
0	0.0386815	0
0.025	0.0685174	0.0123054
0.05	0.0435174	0.0205558
0.075	0.0343142	0.032621
0.1	0.0749601	0.0494967
0.125	0.0669274	0.0660345
0.15	0.0296328	0.0838295
0.175	0.0245906	0.103618
0.2	0.00718555	0.123106
0.225	0.00400255	0.142348
0.25	-0.0209974	0.160808
0.275	-0.0459974	0.177982
0.3	-0.0156549	0.195606
0.325	-0.0406549	0.213633
0.35	0.0855658	0.235509
0.375	0.153027	0.262117
0.4	0.243129	0.287811
0.425	0.256197	0.312538
0.45	0.31637	0.34322
0.475	0.476302	0.381881
0.5	0.32409	0.417058
0.525	0.29909	0.445551
0.55	0.375254	0.485357
0.575	0.611316	0.520754
0.6	0.701752	0.536817
0.625	0.681219	0.554742
0.65	1.11691	0.569701
0.675	1.08652	0.574343
0.7	0.881979	0.57483
0.725	0.77178	0.573097
0.75	0.806892	0.569793
0.775	0.693104	0.564555
0.8	0.640775	0.557289
0.825	0.615775	0.548908
0.85	0.590775	0.539666
0.875	0.618187	0.529402
0.9	0.506979	0.518276
0.925	0.481979	0.5065
0.95	0.456979	0.493967
0.975	0.364572	0.479941
1	0.358465	0.464421
1.025	0.384431	0.448199
1.05	0.350304	0.43135
1.075	0.325304	0.413947
1.1	0.300304	0.396043
1.125	0.297398	0.378022
1.15	0.272398	0.359883
1.175	0.273066	0.341227
1.2	0.260944	0.322134
1.225	0.300692	0.302816
1.25	0.251203	0.28291
1.275	0.23091	0.262315
1.3	0.151476	0.241441
1.325	0.137249	0.220463
1.35	0.118739	0.199327
1.375	0.116142	0.177898
1.4	0.0911419	0.156236
1.425	0.0888775	0.134366
1.45	0.0686427	0.112334
1.475	0.0436427	0.0901775
1.5	-0.0158022	0.0679315
1.525	0.025235	0.0455644
1.55	-0.00317368	0.0230573
1.575	-0.0358232	0.000480182
1.6	-0.0357333	-0.0220752
1.625	-0.0674644	-0.0445322
1.65	-0.0778035	-0.0667228
1.675	-0.119226	-0.0886007
1.7	-0.0768274	-0.110286
1.725	-0.101827	-0.131777
1.75	-0.0855776	-0.153289
1.775	-0.110578	-0.174805
1.8	-0.151633	-0.196035
1.825	-0.202641	-0.216983
1.85	-0.337285	-0.237794
1.875	-0.295511	-0.258308
1.9	-0.306149	-0.278353
1.925	-0.331149	-0.297998
1.95	-0.29453	-0.317376
1.975	-0.29387	-0.336543
2	-0.286032	-0.355229
2.025	-0.311032	-0.373331
2.05	-0.334275	-0.390929
2.075	-0.362127	-0.408021
2.1	-0.278732	-0.424697
2.125	-0.305752	-0.441018
2.15	-0.366153	-0.456563
2.175	-0.370023	-0.471093
2.2	-0.381872	-0.484883
2.225	-0.400601	-0.49803
2.25	-0.425601	-0.510488
2.275	-0.497514	-0.521429
2.3	-0.588932	-0.53126
2.325	-0.675695	-0.539885
2.35	-0.729573	-0.544976
2.375	-0.767252	-0.546864
2.4	-0.792252	-0.547223
2.425	-0.755122	-0.54654
2.45	-0.693014	-0.544366
2.475	-0.597354	-0.539143
2.5	-0.529424	-0.52902
2.525	-0.596817	-0.515115
2.55	-0.621817	-0.499476
2.575	-0.646817	-0.482101
2.6	-0.647042	-0.459449
2.625	-0.672042	-0.431354
2.65	-0.697042	-0.401156
2.675	-0.407663	-0.36792
2.7	-0.55871	-0.32844
2.725	-0.0961521	-0.284903
2.75	-0.121152	-0.240365
2.775	0.253459	-0.196706
2.8	0.292862	-0.158803
2.825	0.419795	-0.126223
2.85	0.38812	-0.0957524
2.875	0.524891	-0.0673959
2.9	0.458097	-0.0441071
2.925	0.422367	-0.0264858
2.95	0.394548	-0.0109393
2.975	0.222696	0.000484748
3	0.197696	0.00805109
3.025	0.172696	0.0165127
3.05	0.206358	0.0265022
3.075	0.160413	0.0392069
3.1	0.135413	0.0540449
3.125	0.0552742	0.069366
3.15	0.101963	0.0825015
3.175	0.0601101	0.0921756
3.2	0.0351101	0.100151
3.225	0.0259069	0.111902
3.25	0.0665527	0.128415
3.275	0.0585201	0.144585
3.3	0.0411832	0.162423
3.325	0.0161832	0.182227
3.35	-0.0012218	0.201292
3.375	-0.00440479	0.220103
3.4	-0.0294048	0.23813
3.425	-0.0268028	0.255964
3.45	-0.0240622	0.274233
3.475	0.0970923	0.293294
3.5	0.0771584	0.316151
3.525	0.259721	0.341937
3.55	0.392535	0.366956
3.575	0.247789	0.391247
3.6	0.492895	0.424615
3.625	0.467895	0.465849
3.65	0.315683	0.500265
3.675	0.290683	0.528063
3.7	0.44174	0.556536
3.725	0.718345	0.578912
3.75	0.693345	0.592673
3.775	0.741953	0.604669
3.8	1.10851	0.61373
3.825	1.07811	0.617926
3.85	0.873572	0.618019
3.875	0.761687	0.616282
3.9	0.798485	0.61299
3.925	0.684697	0.607422
3.95	0.632367	0.599853
3.975	0.607367	0.591179
4	0.63478	0.581461
4.025	0.60978	0.570732
4.05	0.498572	0.559342
4.075	0.473572	0.547309
4.1	0.422117	0.534639
4.125	0.375058	0.520424
4.15	0.350058	0.50463
4.175	0.376023	0.488219
4.2	0.341897	0.471191
4.225	0.316897	0.453616
4.25	0.261311	0.435531
4.275	0.288991	0.417328
4.3	0.289659	0.398986
4.325	0.264659	0.380137
4.35	0.291148	0.361098
4.375	0.280351	0.341788
4.4	0.247503	0.32171
4.425	0.201489	0.301035
4.45	0.0829144	0.280206
4.475	0.128842	0.259251
4.5	0.110332	0.238024
4.525	0.107735	0.216514
4.55	0.0827345	0.194781
4.575	0.139461	0.172889
4.6	0.0602354	0.150845
4.625	0.000790486	0.128672
4.65	-0.0242095	0.10642
4.675	0.0168276	0.0840307
4.7	-0.011581	0.0615124
4.725	-0.0442306	0.0389337
4.75	-0.0508718	0.0164121
4.775	-0.0758718	-0.00600096
4.8	-0.0862109	-0.0281614
4.825	-0.127634	-0.0499959
4.85	-0.0852347	-0.0716252
4.875	-0.0536883	-0.093042
4.9	-0.0939849	-0.114474
4.925	-0.135041	-0.135871
4.95	-0.160041	-0.156973
4.975	-0.279166	-0.177938
5	-0.306471	-0.198771
5.025	-0.316747	-0.219135
5.05	-0.314557	-0.239007
5.075	-0.339557	-0.258515
5.1	-0.340603	-0.277735
5.125	-0.276746	-0.296699
5.15	-0.294439	-0.315189
5.175	-0.330312	-0.333198
5.2	-0.404063	-0.350786
5.225	-0.282004	-0.367812
5.25	-0.287139	-0.384327
5.275	-0.314159	-0.400455
5.3	-0.374561	-0.415796
5.325	-0.37843	-0.430106
5.35	-0.390279	-0.443664
5.375	-0.409008	-0.456575
5.4	-0.434008	-0.468787
5.425	-0.572339	-0.479917
5.45	-0.598372	-0.489071
5.475	-0.713454	-0.495701
5.5	-0.737981	-0.499595
5.525	-0.775659	-0.501088
5.55	-0.800659	-0.501037
5.575	-0.76353	-0.499936
5.6	-0.655809	-0.496988
5.625	-0.575442	-0.489798
5.65	-0.537832	-0.47799
5.675	-0.605225	-0.463515
5.7	-0.630225	-0.447295
5.725	-0.655225	-0.42933
5.75	-0.655449	-0.406032
5.775	-0.680449	-0.377232
5.8	-0.705449	-0.346321
5.825	-0.41607	-0.312351
5.85	-0.567118	-0.272077
5.875	-0.104559	-0.227717
5.9	0.108019	-0.18023
5.925	0.245051	-0.133651
5.95	0.284454	-0.0950449
5.975	0.411388	-0.0618363
6	0.569648	-0.0322376
6.025	0.477764	-0.0055934
6.05	0.438959	0.0145103
6.075	0.330382	0.028284
6.1	0.392355	0.0423094
6.125	0.214288	0.0535641
6.15	0.189288	0.0614311
6.175	0.164288	0.0701945
6.2	0.247587	0.0799778
6.225	0.152006	0.0924925
6.25	0.0718668	0.107161
6.275	0.0468668	0.122309
