# Supplementary material for: Individuals with autism spectrum disorder have altered visual encoding capacity
Source: PLoS Biol. 2021 May 12;19(5):e3001215. doi: 10.1371/journal.pbio.3001215 (PMC8143398; doi:10.1371/journal.pbio.3001215)
Supplement: S6 Data — (ZIP) [file pbio.3001215.s016.zip › FigS1_S2/ASD/Sub14/wFB2.xlsx]

## Sheet: Sheet1
Target	Response
135.707	144.728
22.199	137.609
3.67	35.313
131.444	124.827
26.362	125.415
2.423	176.978
145.288	39.478
3.351	3.043
49.885	165.502
145.831	141.358
58.268	174.139
59.537	36
1.675	176
152.27	47.053
144.799	128.647
48.473	56.555
111.3	128.162
8.3	178.697
39.618	130.758
122.463	130.542
52.071	93.099
123.16	130
47.32	37.388
170.969	149.014
86.207	176.302
98.517	97.241
18.024	151.629
178.314	176.258
36.525	24.794
58.284	36.372
82.883	94.038
42.244	56.132
56.059	61.788
4.774	176.818
110.707	136.578
169.266	132.607
146.842	157.714
47.435	54.751
146.644	129.764
23.237	36.689
58.965	50.896
30.422	49.191
134.554	133.811
83.57	75.62
121.491	127.603
145.26	134.348
104.088	122.365
68.826	50.902
136.042	132.97
154.758	143.334
23.742	39.117
142.623	40.506
124.616	122.094
74.621	122.82
141.245	36.657
117.409	121.334
62.849	49.784
118.771	129.08
112.405	113.964
132.972	144.705
49.803	57.262
54.812	45.702
79.752	58.14
165.443	177.934
25.78	35
95.875	94.839
22.226	29
43.364	37
129.121	133.243
54.856	41.583
177.061	160.452
26.961	26
83.521	88.303
147.749	96.886
115.206	124
26.791	39
146.925	138.085
171.804	160.999
171.595	135.941
38.14	60.095
33.356	60.753
85.136	128.661
111.24	91.051
47.44	70.795
138.838	116.928
153.956	138
172.875	157
6.773	169.553
42.683	41
93.535	101.923
90.794	91.169
112.86	105.398
55.587	100.776
49.253	51.606
156.725	124.836
6.828	24
65.349	50.907
144.057	121.694

## Sheet: Sheet2
Theta	Bias	Fit
0	-0.0304841	0
0.025	0.00644382	0.0216392
0.05	0.0231035	0.0409168
0.075	0.049058	0.0594031
0.1	0.0882154	0.0776992
0.125	0.0632154	0.0956068
0.15	-0.0408114	0.111588
0.175	-0.0658114	0.125667
0.2	-0.0438462	0.134571
0.225	-0.00923621	0.139119
0.25	-0.0342362	0.143654
0.275	-0.0298304	0.147789
0.3	-0.0548304	0.151521
0.325	-0.159178	0.156297
0.35	-0.172761	0.162677
0.375	-0.166524	0.169337
0.4	-0.15732	0.176254
0.425	-0.0761332	0.184333
0.45	-0.110308	0.19405
0.475	-0.12171	0.203306
0.5	-0.00836573	0.210491
0.525	0.0738509	0.216615
0.55	0.0488509	0.222173
0.575	0.144219	0.227041
0.6	0.165657	0.230641
0.625	0.290747	0.234799
0.65	0.281334	0.239134
0.675	0.256334	0.241578
0.7	0.267032	0.242831
0.725	0.242032	0.242922
0.75	0.271585	0.242072
0.775	0.246585	0.240303
0.8	0.242898	0.237486
0.825	0.238569	0.233697
0.85	0.23633	0.229007
0.875	0.269102	0.223489
0.9	0.242604	0.21717
0.925	0.217604	0.209981
0.95	0.244092	0.201409
0.975	0.200532	0.191388
1	0.175532	0.180704
1.025	0.194791	0.169562
1.05	0.146685	0.158064
1.075	0.176804	0.146804
1.1	0.222206	0.135121
1.125	0.247393	0.12236
1.15	0.217994	0.109289
1.175	0.233058	0.0958928
1.2	0.246428	0.0818549
1.225	0.236431	0.067362
1.25	0.207918	0.0517798
1.275	0.245443	0.0351111
1.3	0.242922	0.0181111
1.325	0.229765	0.000823866
1.35	0.255789	-0.0166001
1.375	0.230789	-0.0342199
1.4	0.185621	-0.0519552
1.425	0.206668	-0.0698329
1.45	0.146198	-0.0873488
1.475	0.153464	-0.103857
1.5	0.0968145	-0.119821
1.525	0.197282	-0.135065
1.55	0.172282	-0.149623
1.575	0.10574	-0.164283
1.6	0.101631	-0.179197
1.625	0.0715305	-0.194061
1.65	0.11261	-0.208568
1.675	0.09348	-0.223106
1.7	0.0642707	-0.238001
1.725	-0.0787307	-0.25275
1.75	-0.0976401	-0.267142
1.775	-0.120887	-0.281401
1.8	-0.160617	-0.295342
1.825	-0.188877	-0.308746
1.85	-0.1946	-0.321559
1.875	-0.210669	-0.333337
1.9	-0.231229	-0.344269
1.925	-0.260369	-0.354761
1.95	-0.273542	-0.364782
1.975	-0.330848	-0.374245
2	-0.355848	-0.382965
2.025	-0.387333	-0.390982
2.05	-0.42471	-0.398043
2.075	-0.41198	-0.404487
2.1	-0.428736	-0.410734
2.125	-0.479704	-0.417221
2.15	-0.572422	-0.424035
2.175	-0.607761	-0.43129
2.2	-0.632761	-0.43869
2.225	-0.627844	-0.445288
2.25	-0.633977	-0.451249
2.275	-0.815448	-0.457254
2.3	-0.89153	-0.460658
2.325	-0.811092	-0.459216
2.35	-0.476209	-0.456652
2.375	-0.482605	-0.45335
2.4	-0.373809	-0.446941
2.425	-0.398809	-0.4385
2.45	-0.423809	-0.428886
2.475	-0.529454	-0.420711
2.5	-0.595404	-0.415664
2.525	-0.576443	-0.411251
2.55	-0.547827	-0.406409
2.575	-0.553281	-0.40022
2.6	-0.378734	-0.393716
2.625	-0.277313	-0.386692
2.65	-0.199971	-0.378148
2.675	-0.119324	-0.368686
2.7	-0.202635	-0.354388
2.725	-0.148271	-0.336272
2.75	-0.173271	-0.317571
2.775	-0.150218	-0.299211
2.8	-0.175218	-0.281225
2.825	-0.200218	-0.262057
2.85	-0.225218	-0.241696
2.875	-0.195195	-0.220682
2.9	-0.190251	-0.199675
2.925	-0.27411	-0.179991
2.95	-0.285534	-0.160863
2.975	-0.163548	-0.139194
3	-0.171907	-0.1157
3.025	-0.196907	-0.0916527
3.05	-0.188654	-0.0668846
3.075	-0.160745	-0.0416048
3.1	-0.0658054	-0.0166168
3.125	-0.0659609	0.00734061
3.15	-0.0388915	0.0307087
3.175	0.0396961	0.051992
3.2	0.0146961	0.0709237
3.225	0.0406507	0.0890903
3.25	0.079808	0.107062
3.275	0.054808	0.124641
3.3	-0.0492187	0.140302
3.325	-0.0272536	0.149749
3.35	-0.0522536	0.154056
3.375	-0.0176436	0.158359
3.4	-0.0132377	0.16299
3.425	-0.0382377	0.16722
3.45	-0.0632377	0.170701
3.475	-0.167585	0.175211
3.5	-0.181169	0.181306
3.525	-0.174932	0.187673
3.55	-0.165728	0.19429
3.575	-0.00663136	0.202364
3.6	-0.118715	0.212055
3.625	-0.0786572	0.221404
3.65	-0.0167731	0.228696
3.675	0.0654436	0.234501
3.7	0.108415	0.240406
3.725	0.135811	0.245623
3.75	0.18813	0.251085
3.775	0.28151	0.256575
3.8	0.272927	0.260067
3.825	0.247927	0.262203
3.85	0.258625	0.263157
3.875	0.233625	0.262958
3.9	0.263177	0.261826
3.925	0.238177	0.259783
3.95	0.227532	0.256966
3.975	0.230161	0.253185
4	0.285695	0.248345
4.025	0.260695	0.242685
4.05	0.234196	0.236136
4.075	0.209196	0.228726
4.1	0.235684	0.219949
4.125	0.192125	0.209741
4.15	0.167125	0.198878
4.175	0.186383	0.187565
4.2	0.203585	0.175722
4.225	0.168397	0.164117
4.25	0.213799	0.152271
4.275	0.234405	0.139367
4.3	0.209587	0.126159
4.325	0.2262	0.112503
4.35	0.23802	0.098216
4.375	0.228023	0.0836084
4.4	0.234416	0.0679329
4.425	0.26238	0.0511291
4.45	0.234515	0.0339956
4.475	0.221357	0.0166395
4.5	0.247382	-0.000847228
4.525	0.236616	-0.0184969
4.55	0.18833	-0.0363135
4.575	0.153171	-0.0538262
4.6	0.137791	-0.0709145
4.625	0.113407	-0.0874012
4.65	0.15541	-0.103126
4.675	0.188874	-0.118181
4.7	0.163874	-0.132752
4.725	0.0973324	-0.147413
4.75	0.0778895	-0.162413
4.775	0.123857	-0.177158
4.8	0.104202	-0.19144
4.825	0.0987499	-0.205858
4.85	0.00523511	-0.220502
4.875	-0.0871381	-0.23507
4.9	-0.106047	-0.249391
4.925	-0.129294	-0.263571
4.95	-0.158383	-0.277334
4.975	-0.178007	-0.290454
5	-0.203007	-0.303057
5.025	-0.214637	-0.314844
5.05	-0.239637	-0.32577
5.075	-0.268777	-0.336103
5.1	-0.281949	-0.345956
5.125	-0.339255	-0.355237
5.15	-0.387384	-0.363594
5.175	-0.395741	-0.371234
5.2	-0.395388	-0.378334
5.225	-0.420388	-0.384808
5.25	-0.463111	-0.391519
5.275	-0.555829	-0.398777
5.3	-0.591169	-0.406467
5.325	-0.616169	-0.414297
5.35	-0.611251	-0.421344
5.375	-0.603302	-0.426891
5.4	-0.719661	-0.43277
5.425	-0.823855	-0.439384
5.45	-0.938132	-0.441877
5.475	-0.676395	-0.439881
5.5	-0.484616	-0.437398
5.525	-0.491012	-0.433757
5.55	-0.382216	-0.426975
5.575	-0.407216	-0.418142
5.6	-0.528576	-0.409518
5.625	-0.537861	-0.402354
5.65	-0.577481	-0.395989
5.675	-0.58485	-0.390269
5.7	-0.556234	-0.385101
5.725	-0.412651	-0.378872
5.75	-0.26072	-0.371245
5.775	-0.28572	-0.362806
5.8	-0.102731	-0.353455
5.825	-0.127731	-0.343183
5.85	-0.211042	-0.328497
5.875	-0.156679	-0.309961
5.9	-0.181679	-0.290842
5.925	-0.158626	-0.272075
5.95	-0.183626	-0.253693
5.975	-0.208626	-0.234125
6	-0.178602	-0.213899
6.025	-0.203602	-0.193021
6.05	-0.198658	-0.171621
6.075	-0.282518	-0.151562
6.1	-0.146956	-0.130797
6.125	-0.171956	-0.10748
6.15	-0.180315	-0.0836017
6.175	-0.172061	-0.05958
6.2	-0.197061	-0.0348397
6.225	-0.104413	-0.0101303
6.25	-0.0742127	0.0142777
6.275	-0.0743683	0.0385856
