# Supplementary material for: Individuals with autism spectrum disorder have altered visual encoding capacity
Source: PLoS Biol. 2021 May 12;19(5):e3001215. doi: 10.1371/journal.pbio.3001215 (PMC8143398; doi:10.1371/journal.pbio.3001215)
Supplement: S6 Data — (ZIP) [file pbio.3001215.s016.zip › FigS1_S2/ASD/Sub14/woFB.xlsx]

## Sheet: Sheet1
Target	Response
156.203	148.117
170.293	142.524
95.815	97.959
150.594	145.495
27.934	56.764
43.606	48.248
115.426	143.187
17.82	176.46
153.731	141.17
166.668	3.336
96.238	107.214
131.422	138.93
106.796	21.161
20.007	57.196
156.099	173.3
139.426	136.143
38.289	49.051
64.426	49.095
129.923	135.146
125.204	138.846
33.63	53.957
116.964	118.939
166.701	174.852
121.502	141.637
175.506	168.268
106.966	79.69
126.264	131.471
165.13	146.41
64.646	64.089
118.541	125.728
37.031	138.06
48.627	150.845
149.979	144.184
45.496	53.356
96.089	142.386
85.119	92.918
18.897	70.064
85.191	88.127
132.757	132.642
62.679	83.866
139.349	143.629
57.411	32.888
76.846	30.341
44.304	47.722
44.732	66.695
34.531	57.784
93.074	103.544
9.937	2.333
173.04	135.286
89.47	61.158
122.655	147.77
16.606	60.377
171.2	153.638
27.104	62.005
13.409	54.668
33.086	49.384
156.274	153.171
146.178	145.922
159.631	144.247
45.238	68.873
84.411	98.277
117.162	86.285
53.011	56.71
128.258	158.463
118.964	155.945
82.993	103.487
65.849	67.356
2.247	8.924
29.027	56.512
168.464	132.839
87.657	104.022
107.06	82.672

## Sheet: Sheet2
Theta	Bias	Fit
0	0.0760336	0
0.025	0.137783	0.0292416
0.05	0.105179	0.0556678
0.075	0.148805	0.0773282
0.1	0.123805	0.0953578
0.125	0.0914986	0.113375
0.15	0.122909	0.13381
0.175	0.357912	0.158432
0.2	0.332912	0.184653
0.225	0.307912	0.209496
0.25	0.291052	0.230947
0.275	0.448343	0.258907
0.3	0.294802	0.291167
0.325	0.167606	0.316581
0.35	0.294079	0.341953
0.375	0.269079	0.368404
0.4	0.479955	0.395358
0.425	0.539802	0.425377
0.45	0.514802	0.456209
0.475	0.489802	0.485173
0.5	0.464802	0.512294
0.525	0.601011	0.540122
0.55	0.513715	0.597596
0.575	0.719696	0.659074
0.6	0.694696	0.695357
0.625	0.669696	0.72931
0.65	0.54103	0.754022
0.675	0.818499	0.768123
0.7	0.911383	0.775501
0.725	0.886383	0.778092
0.75	0.861383	0.779518
0.775	0.836383	0.779805
0.8	0.79859	0.778955
0.825	0.77359	0.776996
0.85	0.802007	0.77326
0.875	0.798019	0.76753
0.9	0.765376	0.760583
0.925	0.821027	0.750423
0.95	0.865815	0.736324
0.975	0.772305	0.720644
1	0.752718	0.705589
1.025	0.750561	0.691224
1.05	0.725561	0.676263
1.075	0.700561	0.660773
1.1	0.662053	0.644683
1.125	0.637053	0.628022
1.15	0.608606	0.610828
1.175	0.583606	0.593131
1.2	0.542576	0.574983
1.225	0.50724	0.556408
1.25	0.509013	0.537427
1.275	0.586132	0.517656
1.3	0.554482	0.497253
1.325	0.562599	0.476654
1.35	0.505796	0.455897
1.375	0.480796	0.435019
1.4	0.43736	0.414427
1.425	0.402245	0.394081
1.45	0.377245	0.373535
1.475	0.34589	0.352958
1.5	0.315836	0.332429
1.525	0.273292	0.311933
1.55	0.27231	0.291443
1.575	0.24731	0.270932
1.6	0.25731	0.250475
1.625	0.216692	0.229867
1.65	0.156233	0.209032
1.675	0.140094	0.188312
1.7	0.060792	0.167772
1.725	0.05344	0.147444
1.75	0.02844	0.127373
1.775	0.0109132	0.10762
1.8	-0.00397977	0.088093
1.825	0.0134109	0.0686789
1.85	0.00462516	0.0496523
1.875	0.0979316	0.0313044
1.9	-0.0331969	0.0138597
1.925	-0.0687456	-0.00285795
1.95	-0.06863	-0.0195249
1.975	-0.09363	-0.0361355
2	0.022341	-0.0530364
2.025	0.00478756	-0.0714759
2.05	0.027908	-0.0902987
2.075	0.00290798	-0.108296
2.1	-0.022092	-0.125902
2.125	-0.0615125	-0.143247
2.15	-0.0865125	-0.160325
2.175	-0.104356	-0.176787
2.2	-0.129356	-0.192607
2.225	-0.154356	-0.207948
2.25	-0.179356	-0.222791
2.275	-0.204356	-0.237122
2.3	-0.218321	-0.250657
2.325	-0.181226	-0.264449
2.35	-0.206226	-0.278787
2.375	-0.172921	-0.291295
2.4	-0.197921	-0.3019
2.425	-0.250263	-0.311597
2.45	-0.254971	-0.319139
2.475	-0.279971	-0.324713
2.5	-0.333186	-0.330753
2.525	-0.40769	-0.337788
2.55	-0.405339	-0.343285
2.575	-0.397761	-0.345974
2.6	-0.383601	-0.345935
2.625	-0.492318	-0.343162
2.65	-0.385646	-0.338341
2.675	-0.206942	-0.331116
2.7	-0.231942	-0.321802
2.725	-0.256942	-0.311309
2.75	-0.128913	-0.300672
2.775	-0.153913	-0.289911
2.8	-0.178913	-0.278001
2.825	-0.248514	-0.265708
2.85	-0.273514	-0.253046
2.875	-0.298514	-0.239253
2.9	-0.323514	-0.224321
2.925	-0.279516	-0.208178
2.95	-0.172654	-0.190574
2.975	-0.197654	-0.17156
3	-0.185791	-0.14943
3.025	-0.210791	-0.124128
3.05	-0.0227216	-0.0981931
3.075	0.0482521	-0.0732659
3.1	0.0232521	-0.0487441
3.125	0.0926262	-0.0214103
3.15	0.154376	0.00782319
3.175	0.121771	0.0350544
3.2	0.0967712	0.0600092
3.225	0.140398	0.0812914
3.25	0.115398	0.0989642
3.275	0.0830913	0.116617
3.3	0.374504	0.139614
3.325	0.349504	0.166754
3.35	0.324504	0.192511
3.375	0.307645	0.214833
3.4	0.282645	0.233786
3.425	0.135814	0.258761
3.45	0.184199	0.286806
3.475	0.159199	0.310531
3.5	0.285672	0.335382
3.525	0.260672	0.361289
3.55	0.471547	0.387682
3.575	0.531395	0.417093
3.6	0.506395	0.447294
3.625	0.481395	0.475636
3.65	0.456395	0.502142
3.675	0.530308	0.559056
3.7	0.505308	0.645235
3.725	0.711288	0.705628
3.75	0.686288	0.741123
3.775	0.763425	0.766442
3.8	0.532623	0.782627
3.825	0.771777	0.794724
3.85	0.902976	0.800181
3.875	0.877976	0.802377
3.9	0.852976	0.803417
3.925	0.786439	0.803823
3.95	0.790182	0.803101
3.975	0.810577	0.800435
4	0.793599	0.796013
4.025	0.789612	0.789972
4.05	0.765211	0.781287
4.075	0.812619	0.769436
4.1	0.832823	0.75508
4.125	0.76931	0.740455
4.15	0.74431	0.726514
4.175	0.742154	0.71196
4.2	0.717154	0.696818
4.225	0.678645	0.681058
4.25	0.653645	0.664708
4.275	0.625199	0.647807
4.3	0.600199	0.630384
4.325	0.559169	0.612492
4.35	0.523833	0.594155
4.375	0.495072	0.575403
4.4	0.538935	0.556231
4.425	0.577725	0.536344
4.45	0.546074	0.515864
4.475	0.522388	0.49526
4.5	0.497388	0.474506
4.525	0.453953	0.454036
4.55	0.428953	0.433854
4.575	0.393837	0.413453
4.6	0.355736	0.392906
4.625	0.337483	0.372336
4.65	0.307429	0.351778
4.675	0.264885	0.331262
4.7	0.263903	0.310761
4.725	0.273903	0.290297
4.75	0.233284	0.269665
4.775	0.208284	0.248841
4.8	0.156686	0.228115
4.825	0.131686	0.207514
4.85	0.0700327	0.187105
4.875	0.0450327	0.166918
4.9	0.0200327	0.146911
4.925	0.0126129	0.127112
4.95	0.0300035	0.107527
4.975	0.00500351	0.0881828
5	-0.00378219	0.0692579
5.025	0.046599	0.0511771
5.05	-0.0409095	0.0336846
5.075	-0.0771529	0.0167852
5.1	-0.0770374	0.000273598
5.125	-0.102037	-0.0161794
5.15	0.0139336	-0.0329278
5.175	-0.00361978	-0.051244
5.2	0.0195006	-0.0699512
5.225	-0.00549937	-0.0878189
5.25	-0.0304994	-0.105288
5.275	-0.0699198	-0.122495
5.3	-0.0949198	-0.13943
5.325	-0.112763	-0.155741
5.35	-0.137763	-0.171402
5.375	-0.162763	-0.186577
5.4	-0.187763	-0.20125
5.425	-0.201728	-0.215146
5.45	-0.236318	-0.228512
5.475	-0.189633	-0.242401
5.5	-0.214633	-0.256574
5.525	-0.181329	-0.268891
5.55	-0.180434	-0.278219
5.575	-0.238378	-0.285443
5.6	-0.263378	-0.291548
5.625	-0.288378	-0.29685
5.65	-0.399875	-0.301778
5.675	-0.416098	-0.307721
5.7	-0.413746	-0.312962
5.725	-0.308617	-0.314123
5.75	-0.392008	-0.312528
5.775	-0.369053	-0.309049
5.8	-0.292343	-0.303347
5.825	-0.215349	-0.295588
5.85	-0.240349	-0.285879
5.875	-0.265349	-0.274988
5.9	-0.137321	-0.263958
5.925	-0.162321	-0.252812
5.95	-0.187321	-0.240513
5.975	-0.256921	-0.227836
6	-0.281921	-0.214795
6.025	-0.306921	-0.20062
6.05	-0.262923	-0.185239
6.075	-0.287923	-0.168645
6.1	-0.181061	-0.150649
6.125	-0.206061	-0.131238
6.15	-0.194198	-0.108692
6.175	-0.163128	-0.0835507
6.2	0.0648448	-0.0593822
6.225	0.0398448	-0.0356468
6.25	0.0148448	-0.0107263
6.275	0.0842189	0.0170193
