# Supplementary material for: Individuals with autism spectrum disorder have altered visual encoding capacity
Source: PLoS Biol. 2021 May 12;19(5):e3001215. doi: 10.1371/journal.pbio.3001215 (PMC8143398; doi:10.1371/journal.pbio.3001215)
Supplement: S6 Data — (ZIP) [file pbio.3001215.s016.zip › FigS1_S2/ASD/Sub15/wFB1.xlsx]

## Sheet: Sheet1
Target	Response
109.768	116.193
39.272	38
136.279	138
77.445	62
71.194	63.405
176.764	158.143
83.905	72.151
38.074	42.261
107.29	126
168.997	161.434
62.289	57.51
7.779	53
93.348	96.21
76	63.027
113.69	113
92.711	90.962
92.211	89.959
5.361	1.477
106.735	120
112.679	118.57
27.274	40
58.52	43.232
122.672	128.731
107.483	119.244
8.498	27.51
117.343	128.071
60.405	59.92
126.742	129.264
108.048	115.797
22.446	35.036
46.693	48
124.407	115.507
1.549	6
154.401	138.271
177.533	172.232
59.388	56.914
151.352	68.14
88.981	86.044
97.276	106
123.441	109.752
87.86	77.147
17.952	34.753
1.494	25.208
117.458	123.933
145.529	132.077
86.372	66
149.891	66.551
57.718	52.893
49.402	47.767
177.797	177.142
115.646	122
132.933	126.721
168.64	157.137
158.746	147.148
77.236	64.895
113.701	107.266
93.266	100.843
53.423	58
159.109	149
115.486	125
170.431	157.515
160.098	150.218
127.5	130.111
116.277	125.641
116.178	121.374
40.497	46
127.5	125
130.285	130
159.427	146.406
173.15	154
87.718	73.081
58.954	61.356
93.963	116.137
162.284	158.522
98.787	109.541
40.491	37
74.94	53
173.265	147
111.949	120
139.053	130
156.153	142.981
25.978	42
3.966	28
15.052	53
64.102	48.572
97.336	101.296
154.615	127
117.766	131
165.481	143
84.152	72.535
162.982	164.427
1.291	169.476
83.889	72
137.718	128.749
168.827	150
165.437	148
62.415	62
61.185	58.331
65.371	58.113
142.541	139
88.13	75.448
1.143	5.891
169.552	158
131.598	135
74.698	75
124.622	124
76.138	70
160.856	149
79.604	72
12.613	44
161.993	155
120.216	119
71.886	69
121.628	121
126.506	122
44.633	59
27.022	49
104.274	107
114.805	118
29.79	36
44.853	35
120.331	120
69.65	51
61.289	51
7.059	22
109.367	113
158.439	154
38.558	38
90.327	87
96.298	97
81.581	71
94.87	104
31.405	47
101.11	104
108.383	113
54.582	49
80.461	60
23.901	33
26.829	34
108.817	117
98.781	94
56.636	55
113.426	118.653
111.004	115
97.303	113
12.734	28
129.308	129
113.465	129
111.965	114
105.846	111
88.997	88
86.102	82
12.376	18
129	133
67.985	61
178.824	10
19.858	11
105.362	96
95.375	101
8.515	36
11.212	18
81.955	73
97.814	113
132.208	119
4.472	9
157.428	144
41.046	49
47.364	47
82.823	71
35.278	50
55.367	46
20.831	14
172.991	166
93.76	108
150.935	127
7.427	2
94.299	100
23.522	35
29.702	39
79.576	76
114.767	111
84.559	78
39.678	62
129.28	120
90.299	83
133.45	126
178.138	166
23.528	21.196
123.419	119.32
32.29	35
169.936	149
134.477	136
97.622	100
10.492	20
47.017	46
5.702	37
123.781	125
90.717	92.412
115.668	120
115.662	118.484

## Sheet: Sheet2
Theta	Bias	Fit
0	0.0688137	0
0.025	0.058912	0.0352998
0.05	0.0483211	0.0694119
0.075	0.0733812	0.102123
0.1	0.100662	0.132143
0.125	0.151518	0.158728
0.15	0.163485	0.184198
0.175	0.138485	0.209652
0.2	0.154185	0.233284
0.225	0.169351	0.255399
0.25	0.256698	0.274657
0.275	0.248255	0.291034
0.3	0.280379	0.306695
0.325	0.294689	0.321047
0.35	0.309426	0.33362
0.375	0.325947	0.344035
0.4	0.314268	0.352441
0.425	0.302625	0.359132
0.45	0.301242	0.364723
0.475	0.309073	0.369768
0.5	0.297134	0.374135
0.525	0.315674	0.376913
0.55	0.304102	0.377983
0.575	0.319351	0.377762
0.6	0.32553	0.375424
0.625	0.328888	0.37107
0.65	0.342323	0.366274
0.675	0.326684	0.361582
0.7	0.30841	0.356519
0.725	0.311243	0.350824
0.75	0.299435	0.344193
0.775	0.265401	0.336802
0.8	0.2537	0.329101
0.825	0.242079	0.32098
0.85	0.207845	0.31187
0.875	0.200574	0.301299
0.9	0.174646	0.289725
0.925	0.160152	0.278245
0.95	0.136395	0.266979
0.975	0.127676	0.255486
1	0.11802	0.243613
1.025	0.11998	0.231073
1.05	0.125924	0.217618
1.075	0.122156	0.204146
1.1	0.120916	0.191022
1.125	0.110058	0.17782
1.15	0.1316	0.164216
1.175	0.100599	0.1501
1.2	0.0943547	0.135536
1.225	0.084003	0.120575
1.25	0.0907934	0.105945
1.275	0.0597413	0.0917402
1.3	0.0319476	0.077576
1.325	0.025481	0.063377
1.35	0.014549	0.0490661
1.375	0.0109025	0.0346212
1.4	-0.013813	0.0200129
1.425	-0.0296377	0.00525102
1.45	-0.0496247	-0.00954046
1.475	-0.0731787	-0.0242832
1.5	-0.0591612	-0.0394215
1.525	-0.0494401	-0.0552681
1.55	-0.0836248	-0.071405
1.575	-0.0908914	-0.0873239
1.6	-0.0918072	-0.103044
1.625	-0.101331	-0.118886
1.65	-0.124598	-0.134725
1.675	-0.128753	-0.15034
1.7	-0.138871	-0.166251
1.725	-0.14471	-0.182495
1.75	-0.143035	-0.198227
1.775	-0.149613	-0.213313
1.8	-0.156738	-0.224949
1.825	-0.164182	-0.233324
1.85	-0.195892	-0.239672
1.875	-0.198226	-0.24379
1.9	-0.201945	-0.247439
1.925	-0.227064	-0.250873
1.95	-0.268908	-0.254058
1.975	-0.271676	-0.256549
2	-0.272907	-0.258461
2.025	-0.297907	-0.260011
2.05	-0.29531	-0.260965
2.075	-0.28177	-0.26152
2.1	-0.286979	-0.262132
2.125	-0.307156	-0.262908
2.15	-0.316879	-0.263479
2.175	-0.320049	-0.263734
2.2	-0.318001	-0.26362
2.225	-0.319442	-0.262762
2.25	-0.310842	-0.261019
2.275	-0.318998	-0.25843
2.3	-0.319626	-0.254922
2.325	-0.351892	-0.251056
2.35	-0.35057	-0.247096
2.375	-0.364104	-0.242299
2.4	-0.374656	-0.236743
2.425	-0.391988	-0.233236
2.45	-0.36875	-0.232142
2.475	-0.338915	-0.235196
2.5	-0.358096	-0.24211
2.525	-0.383096	-0.248677
2.55	-0.388154	-0.254685
2.575	-0.36391	-0.261859
2.6	-0.370553	-0.270191
2.625	-0.363761	-0.278063
2.65	-0.37755	-0.285383
2.675	-0.39281	-0.29222
2.7	-0.399686	-0.298288
2.725	-0.413089	-0.303587
2.75	-0.388857	-0.308879
2.775	-0.370193	-0.313293
2.8	-0.331442	-0.314282
2.825	-0.354933	-0.312332
2.85	-0.348843	-0.309081
2.875	-0.335141	-0.303404
2.9	-0.31892	-0.293474
2.925	-0.319109	-0.280027
2.95	-0.262458	-0.265576
2.975	-0.199935	-0.247136
3	-0.177465	-0.223858
3.025	-0.152577	-0.199267
3.05	-0.143686	-0.172698
3.075	-0.109284	-0.143739
3.1	-0.0189365	-0.111736
3.125	0.0704443	-0.0767144
3.15	0.0604063	-0.0410837
3.175	0.0649137	-0.00618837
3.2	0.0526493	0.0275099
3.225	0.117254	0.0584956
3.25	0.126788	0.0862792
3.275	0.180077	0.112943
3.3	0.155077	0.139025
3.325	0.14326	0.164133
3.35	0.166911	0.186749
3.375	0.175356	0.207777
3.4	0.24829	0.226638
3.425	0.269962	0.242442
3.45	0.271972	0.257532
3.475	0.306407	0.2712
3.5	0.31166	0.283099
3.525	0.315146	0.293052
3.55	0.305861	0.301005
3.575	0.314798	0.30741
3.6	0.292668	0.312737
3.625	0.30603	0.31746
3.65	0.342188	0.320904
3.675	0.307267	0.32289
3.7	0.295745	0.323531
3.725	0.341946	0.322355
3.75	0.324313	0.319303
3.775	0.336962	0.315265
3.8	0.343276	0.310871
3.825	0.325003	0.306113
3.85	0.320347	0.30071
3.875	0.30774	0.294612
3.9	0.280587	0.287655
3.925	0.269656	0.28022
3.95	0.245292	0.272611
3.975	0.239695	0.264347
4	0.206971	0.25452
4.025	0.192166	0.243258
4.05	0.166239	0.231583
4.075	0.151745	0.220003
4.1	0.134328	0.208636
4.125	0.119269	0.197045
4.15	0.129266	0.184711
4.175	0.115469	0.171683
4.2	0.121766	0.158014
4.225	0.124385	0.144363
4.25	0.117124	0.131179
4.275	0.103923	0.117988
4.3	0.123193	0.10438
4.325	0.111242	0.0899933
4.35	0.086748	0.07516
4.375	0.0829518	0.0602177
4.4	0.0738884	0.0455546
4.425	0.0485403	0.0313068
4.45	0.0330542	0.0171824
4.475	0.0238383	0.00294414
4.5	0.00879511	-0.0113686
4.525	0.00249511	-0.0257925
4.55	-0.0222203	-0.0404322
4.575	-0.038045	-0.0552209
4.6	-0.0565861	-0.0699663
4.625	-0.049405	-0.0850997
4.65	-0.0675686	-0.100692
4.675	-0.0578474	-0.116548
4.7	-0.0742988	-0.132452
4.725	-0.0992988	-0.148134
4.75	-0.100215	-0.163851
4.775	-0.109738	-0.179686
4.8	-0.133005	-0.195512
4.825	-0.13548	-0.211032
4.85	-0.135669	-0.22682
4.875	-0.144674	-0.243045
4.9	-0.151442	-0.258777
4.925	-0.188147	-0.270587
4.95	-0.165145	-0.278931
4.975	-0.179299	-0.285377
5	-0.204299	-0.289781
5.025	-0.185352	-0.293733
5.05	-0.210352	-0.297208
5.075	-0.234385	-0.300348
5.1	-0.273656	-0.303049
5.125	-0.262542	-0.305097
5.15	-0.281315	-0.30674
5.175	-0.289773	-0.308002
5.2	-0.303718	-0.308659
5.225	-0.290177	-0.309051
5.25	-0.295386	-0.309496
5.275	-0.304929	-0.310227
5.3	-0.325287	-0.31075
5.325	-0.334877	-0.310668
5.35	-0.326408	-0.310213
5.375	-0.305637	-0.309087
5.4	-0.302405	-0.307015
5.425	-0.327405	-0.304165
5.45	-0.332725	-0.300619
5.475	-0.355893	-0.296542
5.5	-0.343118	-0.292157
5.525	-0.364031	-0.287245
5.55	-0.373483	-0.284355
5.575	-0.390402	-0.283482
5.6	-0.358002	-0.286919
5.625	-0.349539	-0.294552
5.65	-0.366503	-0.301442
5.675	-0.391503	-0.307869
5.7	-0.38389	-0.313936
5.725	-0.353031	-0.320928
5.75	-0.37896	-0.328885
5.775	-0.372168	-0.336628
5.8	-0.385957	-0.343818
5.825	-0.401217	-0.350522
5.85	-0.406288	-0.356461
5.875	-0.414877	-0.361625
5.9	-0.373098	-0.366027
5.925	-0.378601	-0.369544
5.95	-0.339849	-0.370367
5.975	-0.358187	-0.368132
6	-0.3408	-0.364072
6.025	-0.302327	-0.355321
6.05	-0.314881	-0.342694
6.075	-0.31108	-0.329261
6.1	-0.270866	-0.314938
6.125	-0.192539	-0.296042
6.15	-0.185872	-0.272281
6.175	-0.137794	-0.2461
6.2	-0.152093	-0.217936
6.225	-0.0832012	-0.188148
6.25	0.00976731	-0.155509
6.275	0.0620369	-0.120346
