# Supplementary material for: Individuals with autism spectrum disorder have altered visual encoding capacity
Source: PLoS Biol. 2021 May 12;19(5):e3001215. doi: 10.1371/journal.pbio.3001215 (PMC8143398; doi:10.1371/journal.pbio.3001215)
Supplement: S6 Data — (ZIP) [file pbio.3001215.s016.zip › FigS1_S2/ASD/Sub15/wFB2.xlsx]

## Sheet: Sheet1
Target	Response
30.609	46.3
162.619	141
52.868	56
175.007	159
95.013	95
120.293	126
14.788	31
101.605	116
46.336	38
148.408	144
178.066	173
87.448	72
46.347	51
82.433	76
73.852	67
106.181	115
152.473	138
174.979	153
9.795	20
178.769	179
170.524	166.674
142.541	147.295
14.524	43
164.52	157
146.568	145
74.924	68.834
34.734	44.868
115.343	114
69.189	63
113.382	116.384
45.501	51
169.442	148.036
53.428	43.571
123.886	125.762
175.528	1.557
40.689	52.022
117.607	122.431
51.758	51
48.374	67.155
140.025	134
104.165	116.464
23.786	42
140.926	134
64.959	52
116.124	117
164.295	157
40.36	51
93.623	95.673
39.975	50
91.134	92
0.945	1
159.449	145.241
146.562	148
38.19	48
141.838	50.62
142.882	137
81.126	76
150.287	144
87.064	70.409
96.205	102
33.63	41
77.038	49.061
49.121	53.911
97.858	109.226
140.849	114
91.728	92.013
37.311	40
152.495	141
111.289	117
101.55	113
172.051	154
12.931	29
164.218	150
115.387	126
46.501	61
60.355	64.829
54.186	52.167
155.406	146
116.656	122
58.91	59.119
152.088	151
118.859	124
1.285	0.717
161.125	153
94.112	94
95.996	91.306
92.81	92.709
80.071	80
49.956	67
30.741	48
100.435	111
84.987	66.327
121.304	120
130.175	132
26.901	31.652
96.111	102
41.947	53.701
8.91	41.612
79.901	70.426
175.457	177
90.931	85
135.114	128.117
159.504	148.84
129.291	136.167
169.651	153
143.771	135.705
102.994	120
79	64.656
114.476	104
104.038	117
68.002	60.684
76.346	66
176.006	167
26.522	22
75.583	52
79.456	64
56.131	53
96.99	99
74.231	73
165.651	140
114.316	126.676
162.531	150
86.168	70
137.652	130
74.242	74
56.664	60
177.198	164.835
19.106	35
102.055	109
9.481	18
171.156	162
55.895	55
127.632	119
29.131	40
110.663	110
99.297	115
119.81	112
20.803	38
124.88	130
47.495	45
67.129	55
69.672	54
165.877	153
141.448	141
35.179	39
133.818	134
74.841	61.324
91.365	104.74
131.862	123
13.514	23
79.159	74
150.457	145
31.708	40
103.099	109
21.88	39
51.456	47
50.72	53
11.64	27
124.605	120
2.983	11
2.741	0.244
58.729	58
145.249	135
21.325	46
168.755	143
31.548	39
91.711	95
174.413	171
70.364	61
29.587	42
72.858	61
173.732	166
98.578	110
123.078	117
108.048	115
170.947	161
69.315	65
51.626	55
176.369	173
115.041	114
116.777	127
9.119	22
66.925	63
66.557	67
155.89	152
141.168	144
31.367	39
84.877	77
85.306	83
161.476	145
0.011	174
105.109	109
21.809	25
133.158	132
162.581	124
40.585	42
37.893	37
41.557	40

## Sheet: Sheet2
Theta	Bias	Fit
0	-0.119827	0
0.025	-0.0611681	0.0327834
0.05	-0.0480993	0.0659555
0.075	-0.0427988	0.0980877
0.1	0.00319296	0.130689
0.125	0.00237198	0.163559
0.15	0.109266	0.193852
0.175	0.145782	0.221459
0.2	0.214938	0.248191
0.225	0.258185	0.272196
0.25	0.276023	0.291657
0.275	0.274865	0.308245
0.3	0.249865	0.323709
0.325	0.252195	0.337697
0.35	0.261231	0.349412
0.375	0.320708	0.358885
0.4	0.295708	0.36697
0.425	0.338361	0.373408
0.45	0.376595	0.378653
0.475	0.37083	0.3831
0.5	0.36515	0.385754
0.525	0.380684	0.386435
0.55	0.382484	0.385436
0.575	0.37741	0.382794
0.6	0.359923	0.378721
0.625	0.352929	0.373838
0.65	0.337789	0.368012
0.675	0.320997	0.361416
0.7	0.308909	0.354291
0.725	0.319274	0.347249
0.75	0.303202	0.340195
0.775	0.324332	0.333403
0.8	0.328185	0.326823
0.825	0.303883	0.31966
0.85	0.2884	0.31199
0.875	0.274921	0.303675
0.9	0.266122	0.294903
0.925	0.252384	0.285692
0.95	0.235598	0.276014
0.975	0.210598	0.265974
1	0.185612	0.255601
1.025	0.175248	0.244996
1.05	0.159724	0.234056
1.075	0.142098	0.222713
1.1	0.156718	0.21149
1.125	0.150578	0.200534
1.15	0.129528	0.189341
1.175	0.137658	0.177577
1.2	0.141057	0.165015
1.225	0.123454	0.151901
1.25	0.134768	0.13828
1.275	0.127202	0.124146
1.3	0.110081	0.109849
1.325	0.11763	0.0958335
1.35	0.095563	0.0821328
1.375	0.116892	0.0685902
1.4	0.0824632	0.0553153
1.425	0.0959674	0.0422076
1.45	0.094787	0.0295614
1.475	0.0856908	0.0172385
1.5	0.0920133	0.00712428
1.525	0.0930456	-0.000855865
1.55	0.0937652	-0.00886544
1.575	0.0640392	-0.0169991
1.6	0.0439106	-0.0254033
1.625	0.02354	-0.0338898
1.65	0.0365954	-0.042499
1.675	0.0360429	-0.0512977
1.7	0.0136402	-0.0600371
1.725	-0.00261154	-0.0684076
1.75	-0.00572739	-0.0764098
1.775	-0.0210593	-0.0841544
1.8	-0.0122188	-0.091844
1.825	-0.0282822	-0.0994498
1.85	-0.0457891	-0.106719
1.875	-0.0663164	-0.113922
1.9	-0.0786994	-0.121142
1.925	-0.102542	-0.128003
1.95	-0.120922	-0.134313
1.975	-0.135026	-0.140318
2	-0.137845	-0.146207
2.025	-0.153447	-0.151855
2.05	-0.177351	-0.15717
2.075	-0.198677	-0.16215
2.1	-0.184723	-0.167317
2.125	-0.173658	-0.177367
2.15	-0.194684	-0.191803
2.175	-0.202086	-0.205963
2.2	-0.20243	-0.220625
2.225	-0.248179	-0.234568
2.25	-0.256235	-0.247336
2.275	-0.263457	-0.25985
2.3	-0.232279	-0.270782
2.325	-0.255074	-0.280286
2.35	-0.285113	-0.289365
2.375	-0.307055	-0.297745
2.4	-0.332055	-0.305393
2.425	-0.353028	-0.31242
2.45	-0.365631	-0.318632
2.475	-0.376531	-0.324428
2.5	-0.353645	-0.329221
2.525	-0.350796	-0.332502
2.55	-0.374406	-0.33511
2.575	-0.388942	-0.337138
2.6	-0.399854	-0.338479
2.625	-0.413557	-0.339012
2.65	-0.417222	-0.338053
2.675	-0.382719	-0.334341
2.7	-0.392543	-0.328462
2.725	-0.403001	-0.321796
2.75	-0.390302	-0.31431
2.775	-0.399073	-0.305825
2.8	-0.405493	-0.295795
2.825	-0.420224	-0.284558
2.85	-0.391375	-0.274566
2.875	-0.354862	-0.264191
2.9	-0.327427	-0.249401
2.925	-0.317583	-0.230907
2.95	-0.294291	-0.209815
2.975	-0.242655	-0.187916
3	-0.25747	-0.166167
3.025	-0.248439	-0.144493
3.05	-0.231805	-0.121931
3.075	-0.211358	-0.0984474
3.1	-0.180393	-0.0766245
3.125	-0.16304	-0.0543544
3.15	-0.0833973	-0.0260829
3.175	-0.0520949	0.0073723
3.2	-0.0262062	0.0407992
3.225	-0.0512062	0.0728838
3.25	0.00818548	0.105157
3.275	-0.00603536	0.137691
3.3	0.143329	0.167976
3.325	0.191236	0.194904
3.35	0.222985	0.220807
3.375	0.273886	0.243468
3.4	0.276699	0.261338
3.425	0.266458	0.277561
3.45	0.241458	0.292748
3.475	0.243788	0.306466
3.5	0.283743	0.317987
3.525	0.312301	0.327278
3.55	0.287375	0.334901
3.575	0.358217	0.341628
3.6	0.387422	0.346819
3.625	0.362422	0.350472
3.65	0.358423	0.35274
3.675	0.401879	0.352441
3.7	0.391835	0.350088
3.725	0.369002	0.346709
3.75	0.351516	0.342475
3.775	0.33775	0.337215
3.8	0.33759	0.330984
3.825	0.320272	0.324201
3.85	0.311069	0.317065
3.875	0.302994	0.310019
3.9	0.309805	0.303181
3.925	0.321763	0.296456
3.95	0.324987	0.28965
3.975	0.296913	0.282536
4	0.279993	0.274852
4.025	0.274657	0.266408
4.05	0.263965	0.257475
4.075	0.243977	0.248107
4.1	0.22719	0.238313
4.125	0.201173	0.228256
4.15	0.177205	0.21787
4.175	0.166841	0.207161
4.2	0.168803	0.196207
4.225	0.153362	0.185079
4.25	0.16717	0.174141
4.275	0.151256	0.163212
4.3	0.135117	0.152116
4.325	0.129251	0.140491
4.35	0.134954	0.127924
4.375	0.125821	0.114715
4.4	0.134755	0.100917
4.425	0.126674	0.0866986
4.45	0.109445	0.0723532
4.475	0.110563	0.0583767
4.5	0.105164	0.0443146
4.525	0.104784	0.0304056
4.55	0.0989679	0.0171115
4.575	0.11138	0.00432015
4.6	0.0957088	-0.00797154
4.625	0.0855343	-0.0204546
4.65	0.083606	-0.0307126
4.675	0.102425	-0.0386838
4.7	0.0818725	-0.0467723
4.725	0.0605032	-0.0550829
4.75	0.0355032	-0.0635608
4.775	0.0314704	-0.072146
4.8	0.0281881	-0.0808465
4.825	0.0276355	-0.0896171
4.85	0.00523287	-0.0983211
4.875	-0.00383776	-0.106583
4.9	-0.0141347	-0.114469
4.925	-0.0161361	-0.122149
4.95	-0.0206261	-0.129767
4.975	-0.0366895	-0.1373
5	-0.045165	-0.144538
5.025	-0.0747237	-0.151705
5.05	-0.0859494	-0.158725
5.075	-0.0955269	-0.165306
5.1	-0.129744	-0.171559
5.125	-0.130331	-0.177584
5.15	-0.16037	-0.183408
5.175	-0.160758	-0.188969
5.2	-0.199064	-0.194181
5.225	-0.207084	-0.199055
5.25	-0.172785	-0.204052
5.275	-0.182065	-0.213963
5.3	-0.203091	-0.228321
5.325	-0.198287	-0.242836
5.35	-0.204889	-0.257858
5.375	-0.25201	-0.271767
5.4	-0.264642	-0.284489
5.425	-0.230134	-0.296103
5.45	-0.231244	-0.30605
5.475	-0.272163	-0.315303
5.5	-0.282501	-0.324168
5.525	-0.315462	-0.332385
5.55	-0.340462	-0.339895
5.575	-0.361435	-0.34678
5.6	-0.374038	-0.352843
5.625	-0.369802	-0.357817
5.65	-0.362052	-0.361783
5.675	-0.359204	-0.364893
5.7	-0.382814	-0.367328
5.725	-0.388914	-0.369246
5.75	-0.408261	-0.370472
5.775	-0.40844	-0.370446
5.8	-0.412686	-0.369154
5.825	-0.391127	-0.365463
5.85	-0.389254	-0.359131
5.875	-0.402983	-0.351935
5.9	-0.398709	-0.344139
5.925	-0.40748	-0.335415
5.95	-0.413901	-0.325136
5.975	-0.41754	-0.313497
6	-0.392151	-0.303105
6.025	-0.343556	-0.291239
6.05	-0.319304	-0.274449
6.075	-0.277699	-0.254224
6.1	-0.250751	-0.232974
6.125	-0.240877	-0.211863
6.15	-0.231847	-0.190766
6.175	-0.256847	-0.169752
6.2	-0.240212	-0.146896
6.225	-0.213171	-0.122986
6.25	-0.157836	-0.0999169
6.275	-0.151327	-0.0756522
