# Supplementary material for: Individuals with autism spectrum disorder have altered visual encoding capacity
Source: PLoS Biol. 2021 May 12;19(5):e3001215. doi: 10.1371/journal.pbio.3001215 (PMC8143398; doi:10.1371/journal.pbio.3001215)
Supplement: S6 Data — (ZIP) [file pbio.3001215.s016.zip › FigS1_S2/ASD/Sub15/woFB.xlsx]

## Sheet: Sheet1
Target	Response
164.02	155
176.896	155.892
140.157	135.622
82.098	65.027
168.86	156
147.479	144
105.043	116.178
161.636	137.737
115.168	131.724
150.968	130
95.496	88.109
162.883	139.499
87.498	60.598
84.361	52.495
148.617	126.228
70.298	58.217
24.984	28.346
92.464	104.26
123.325	121.353
146.996	144.402
158.719	128.447
20.77	36.056
126.852	118.586
60.229	66.022
80.159	66
95.238	121
140.349	145.389
49.528	47.179
141.794	134
5.246	25.664
114.92	119.71
143.585	141.755
71.369	53.102
46.117	46.489
9.311	24.422
92.326	111.21
120.743	129
57.175	55
140.41	140
160.235	133.856
170.98	125.761
171.958	152.974
57.982	61.895
47.265	56.169
134.438	126.648
16.376	26.447
94.727	106.819
43.617	36
135.652	128
11.613	31.382
23.023	32
64.563	61.727
31.751	60.42
157.538	133.685
49.5	48
131.56	128
174.051	150
133.076	134.98
18.853	35.192
106.049	113
91.783	92
49.863	47.95
77.95	62.622
81.955	104.995
59.476	53
115.338	135
111.641	115.533
143.403	135.358
68.947	53
161.504	156
121.392	140
173.617	154
87.476	63
175.616	150
118.14	131.413
41.513	49
83.125	66.548
89.146	88.539
80.521	68
132.054	125
98.6	117
141.201	129
169.645	156
26.709	39.003
114.888	115
72.534	57.001
131.9	120
160.246	137.868
165.959	141
86.652	60.103
60.828	58.668
120.051	124
85.603	61
34.004	46.705
9.355	25.587
34.383	37.507
67.942	64.132
115.717	114.908
83.735	73.532
155.599	145
162.597	141.344
102.978	106.26
130.34	118.403
44.732	51
65.86	56.24
8.388	26
106.615	111.293
23.715	33.312
29.279	30.902
105.543	110.428
67.409	54
1.329	4.258
106.571	115.742
172.974	157.339
137.899	128.453
139.349	131.203
0.401	8.802
178.951	177.015
124.545	120.821
84.845	61.411
150.182	141.298
123.073	125.685
35.02	46
155.275	140.022
22.083	33.737
171.172	140.751
78.648	58
122.265	124
2.664	34.395
59.636	61.835
158.395	141
60.454	63.436
157.093	133.615
165.415	135.61
125.869	130.654
167.766	144.925
93.557	84.278
158.01	139
90.288	79.507
63.206	52.908
34.861	40.995
149.66	137.103
73.05	61.282
48.462	45.222
138.553	124.677
79.95	58.361
98.737	108.408
159.62	145.361
146.793	116.989
91.178	97.827
14.156	6.052
35.179	42.679
7.251	23.095
150.638	125.929
126.446	124.698
106.708	122.684
126.325	129.605
56.092	49.586
151.627	137
118.222	120.892
95.743	92.338
60.734	52.774
84.713	76.362
160.751	151.782
134.081	137.259
13.865	7.467
122.809	120.821
48.171	43.034
124.226	120.501
133.422	135.879
12.289	29.376
60.608	52.5
128.088	125.754
46.875	40.499
171.381	168.718
141.706	137.175
139.822	136.145
116.404	136.441
99.358	103.446
35.948	52
78.868	71.495
64.926	56.888
23.709	30.593
152.319	134
124.017	130
178.951	177.453
36.366	45
60.526	49.43
49.654	52.288
104.752	115
150.342	139
166.118	134
5.543	24
153.923	140
27.994	39
50.522	53
141.492	118
134.62	134.889
12.289	32

## Sheet: Sheet2
Theta	Bias	Fit
0	-0.179063	0
0.025	-0.0905674	0.048892
0.05	-0.0828527	0.0965791
0.075	-0.056549	0.142812
0.1	0.00354754	0.187873
0.125	0.109568	0.230595
0.15	0.155659	0.269676
0.175	0.19938	0.303994
0.2	0.203354	0.333129
0.225	0.241306	0.358267
0.25	0.296867	0.376729
0.275	0.313198	0.389788
0.3	0.344295	0.400692
0.325	0.34522	0.408428
0.35	0.347358	0.414493
0.375	0.352606	0.419781
0.4	0.348199	0.423772
0.425	0.333857	0.427053
0.45	0.342201	0.428333
0.475	0.329973	0.42753
0.5	0.310758	0.426598
0.525	0.360023	0.423122
0.55	0.335023	0.416836
0.575	0.358798	0.411015
0.6	0.331769	0.405506
0.625	0.351177	0.400394
0.65	0.351256	0.395807
0.675	0.354494	0.390776
0.7	0.329494	0.385305
0.725	0.303944	0.379383
0.75	0.281418	0.373188
0.775	0.282581	0.366552
0.8	0.331248	0.360096
0.825	0.334119	0.352947
0.85	0.3238	0.344047
0.875	0.345163	0.33427
0.9	0.350514	0.323478
0.925	0.348137	0.311896
0.95	0.341694	0.300191
0.975	0.318232	0.288334
1	0.293232	0.276141
1.025	0.26709	0.263603
1.05	0.242959	0.250803
1.075	0.228348	0.237731
1.1	0.198521	0.224407
1.125	0.178451	0.210976
1.15	0.16781	0.197437
1.175	0.14032	0.183698
1.2	0.140705	0.169575
1.225	0.141048	0.154933
1.25	0.123145	0.139999
1.275	0.0981453	0.124996
1.3	0.0848656	0.109883
1.325	0.0606295	0.0946122
1.35	0.0581243	0.0793481
1.375	0.0395334	0.0640705
1.4	0.014881	0.0486019
1.425	-0.00683533	0.0326868
1.45	0.00881578	0.0165514
1.475	-0.00547376	0.000479022
1.5	-0.0276009	-0.0157212
1.525	-0.0323596	-0.0320154
1.55	-0.0563232	-0.0483068
1.575	-0.0796507	-0.064472
1.6	-0.0960076	-0.0805121
1.625	-0.107494	-0.0966365
1.65	-0.119177	-0.112946
1.675	-0.159296	-0.129005
1.7	-0.15575	-0.144599
1.725	-0.152823	-0.15993
1.75	-0.185306	-0.175136
1.775	-0.185817	-0.190046
1.8	-0.152449	-0.204566
1.825	-0.173012	-0.218802
1.85	-0.188979	-0.232881
1.875	-0.20614	-0.246844
1.9	-0.229677	-0.260613
1.925	-0.244252	-0.27422
1.95	-0.259106	-0.287567
1.975	-0.276265	-0.300663
2	-0.27851	-0.313641
2.025	-0.288888	-0.326542
2.05	-0.311972	-0.339232
2.075	-0.321284	-0.35132
2.1	-0.356037	-0.362796
2.125	-0.340472	-0.374417
2.15	-0.368355	-0.386339
2.175	-0.384694	-0.398013
2.2	-0.395329	-0.409194
2.225	-0.416529	-0.420042
2.25	-0.436345	-0.430729
2.275	-0.450231	-0.440947
2.3	-0.458573	-0.451313
2.325	-0.493182	-0.461805
2.35	-0.532865	-0.471863
2.375	-0.546074	-0.481961
2.4	-0.574946	-0.491922
2.425	-0.606165	-0.501637
2.45	-0.574682	-0.510796
2.475	-0.581989	-0.519034
2.5	-0.571799	-0.526561
2.525	-0.614706	-0.533006
2.55	-0.585055	-0.535321
2.575	-0.607249	-0.53389
2.6	-0.60898	-0.531597
2.625	-0.609599	-0.528279
2.65	-0.62186	-0.524143
2.675	-0.616848	-0.519763
2.7	-0.637878	-0.514955
2.725	-0.627312	-0.509857
2.75	-0.645391	-0.504818
2.775	-0.643286	-0.49948
2.8	-0.607421	-0.491332
2.825	-0.612469	-0.480006
2.85	-0.57829	-0.46629
2.875	-0.533962	-0.448594
2.9	-0.534682	-0.427651
2.925	-0.476371	-0.401218
2.95	-0.479071	-0.370099
2.975	-0.447402	-0.338725
3	-0.444844	-0.306191
3.025	-0.370361	-0.269136
3.05	-0.346826	-0.22819
3.075	-0.333144	-0.185517
3.1	-0.314446	-0.140334
3.125	-0.253132	-0.0921652
3.15	-0.156249	-0.0433807
3.175	-0.117543	0.0046364
3.2	-0.0912601	0.0520359
3.225	-0.0649564	0.0978437
3.25	0.0303335	0.141919
3.275	0.125879	0.183658
3.3	0.147252	0.22233
3.325	0.185304	0.255956
3.35	0.243037	0.283158
3.375	0.305245	0.302453
3.4	0.29969	0.316314
3.425	0.342031	0.328249
3.45	0.335888	0.338107
3.475	0.347997	0.345616
3.5	0.351935	0.351388
3.525	0.364532	0.355871
3.55	0.332832	0.359104
3.575	0.325449	0.362152
3.6	0.346566	0.363322
3.625	0.329161	0.36252
3.65	0.331072	0.36038
3.675	0.351615	0.355615
3.7	0.334718	0.348813
3.725	0.350391	0.342471
3.75	0.344346	0.337562
3.775	0.34277	0.333045
3.8	0.342849	0.328301
3.825	0.346086	0.323115
3.85	0.322651	0.317354
3.875	0.295537	0.311145
3.9	0.273011	0.304803
3.925	0.29515	0.298487
3.95	0.349774	0.291417
3.975	0.332231	0.283092
4	0.329869	0.273777
4.025	0.332016	0.263622
4.05	0.358178	0.25266
4.075	0.33973	0.24099
4.1	0.34069	0.22904
4.125	0.309825	0.21694
4.15	0.284825	0.204654
4.175	0.258683	0.192027
4.2	0.234552	0.179142
4.225	0.219941	0.165988
4.25	0.190113	0.152586
4.275	0.170044	0.139081
4.3	0.156913	0.125409
4.325	0.143296	0.111423
4.35	0.137035	0.0970533
4.375	0.13264	0.0822896
4.4	0.114738	0.0673032
4.425	0.0885318	0.0521919
4.45	0.0764583	0.0369753
4.475	0.0522222	0.021663
4.5	0.0480124	0.00630442
4.525	0.0301559	-0.00912021
4.55	0.00647368	-0.0246745
4.575	-0.00945564	-0.0406097
4.6	0.000408438	-0.0567607
4.625	-0.0162136	-0.0727767
4.65	-0.0377926	-0.0888483
4.675	-0.0392892	-0.105037
4.7	-0.0573384	-0.121261
4.725	-0.0851479	-0.137357
4.75	-0.0909009	-0.153529
4.775	-0.115901	-0.169824
4.8	-0.127584	-0.186123
4.825	-0.147818	-0.202035
4.85	-0.164157	-0.217479
4.875	-0.168713	-0.23277
4.9	-0.193713	-0.247933
4.925	-0.172077	-0.263033
4.95	-0.160983	-0.277752
4.975	-0.180342	-0.291905
5	-0.197139	-0.305828
5.025	-0.217071	-0.319632
5.05	-0.230437	-0.33332
5.075	-0.252659	-0.34689
5.1	-0.254968	-0.360169
5.125	-0.279903	-0.373219
5.15	-0.283684	-0.386101
5.175	-0.302096	-0.398905
5.2	-0.304043	-0.411291
5.225	-0.33215	-0.422968
5.25	-0.355134	-0.434328
5.275	-0.348879	-0.445903
5.3	-0.368101	-0.457673
5.325	-0.375498	-0.469073
5.35	-0.403736	-0.480029
5.375	-0.426682	-0.490838
5.4	-0.444753	-0.501482
5.425	-0.458638	-0.511586
5.45	-0.468248	-0.521769
5.475	-0.501589	-0.532076
5.5	-0.541272	-0.542017
5.525	-0.554481	-0.551999
5.55	-0.573125	-0.56184
5.575	-0.59294	-0.5717
5.6	-0.583089	-0.581002
5.625	-0.586578	-0.589188
5.65	-0.580206	-0.596657
5.675	-0.60452	-0.602226
5.7	-0.586097	-0.603691
5.725	-0.606702	-0.601973
5.75	-0.609526	-0.599281
5.775	-0.622393	-0.595821
5.8	-0.618842	-0.591683
5.825	-0.625255	-0.587179
5.85	-0.639271	-0.582072
5.875	-0.63572	-0.576675
5.9	-0.653799	-0.57142
5.925	-0.651693	-0.565866
5.95	-0.607108	-0.557412
5.975	-0.620876	-0.54576
6	-0.571817	-0.531865
6.025	-0.542369	-0.513966
6.05	-0.543089	-0.492716
6.075	-0.484779	-0.465942
6.1	-0.474432	-0.434586
6.125	-0.45581	-0.402975
6.15	-0.453251	-0.370079
6.175	-0.344306	-0.332797
6.2	-0.355233	-0.291607
6.225	-0.312339	-0.247987
6.25	-0.300445	-0.201869
6.275	-0.203895	-0.152665
