# Supplementary material for: Individuals with autism spectrum disorder have altered visual encoding capacity
Source: PLoS Biol. 2021 May 12;19(5):e3001215. doi: 10.1371/journal.pbio.3001215 (PMC8143398; doi:10.1371/journal.pbio.3001215)
Supplement: S6 Data — (ZIP) [file pbio.3001215.s016.zip › FigS1_S2/ASD/Sub16/wFB1.xlsx]

## Sheet: Sheet1
Target	Response
150.177	142.037
24.923	40.413
31.328	29.343
138.443	135.887
43.276	36.435
174.584	174.31
110.207	114.791
73.935	66.342
33.339	42.185
56.147	46.602
126.297	124.046
155.269	140.638
84.713	92.877
23.528	33.519
76.967	75.403
93.063	79.131
157.274	113.805
41.854	30.367
172.43	164.382
19.809	21.202
84.301	2.016
98.924	98.161
6.521	31.074
142.294	129.569
120.414	130.19
46.265	54.454
158.428	127.602
121.716	128.019
145.886	134.49
51.335	38.941
161.125	145.964
173.144	159.033
13.437	19.541
141.92	151.033
93.134	152.238
115.3	130.08
104.022	116.075
24.066	32.022
89.767	135.595
161.932	139.889
77.511	130.741
174.803	75.694
169.958	173.278
46.111	71.468
104.84	36.753
170.821	125.127
75.176	58.075
88.712	146.623
47.616	170.44
114.53	159.039
76.451	9.705
82.213	11.109
151.715	58.879
38.42	67.52
105.889	119.034
141.201	9.036
160.79	51.605
89.492	65.542
148.869	66.9
110.68	149.378
56.191	2.743
154.379	129.477
153.253	74.32
63.64	51.617
49.44	38.786
106.999	0
51.67	46.337
98.913	0
153.616	48.927
59.581	129.249
133.444	165.465
170.749	45.232
19.628	0
178.484	0
22.034	0
141.146	44.35
84.026	0
165.997	121.895
94.557	86.097
66.563	25.796
34.284	33.06
129.56	142.182
179.423	0
9.751	0
137.883	142.98
59.251	36.937
88.558	94.309
108.433	118.075
1.571	116.464
175.281	0
60.114	51
11.734	14
126.874	114.19
86.333	72
88.366	81
35.86	56
108.169	114
100.281	112
176.677	0
90.091	89.94
99.671	86
108.279	103.417
129.895	133.914
164.443	164
117.453	130.459
103.835	115.28
22.578	16.764
50.226	55.542
22.726	36
97.704	100
139.064	135.015
104.73	107.606
152.868	146.976
70.15	165.06
81.697	25.33
11.333	7.9
46.062	56.442
61.635	28.102
163.773	5.62
46.188	38.47
86.19	162.267
143.436	13.418
102.808	137.989
2.862	54.358
94.018	56.065
9.037	0
111.059	107.373
106.076	121.076
50.824	46.597
88.058	95.349
119.134	124.244
145.87	139.564
41.079	43.017
143.502	141.465
69.024	38.081
83.361	84.743
100.012	97.527
133.774	162.749
72.907	178.909
159.444	82.719
112.641	122
20.897	38.666
133.889	41.711
157.609	97.489
90.211	157.703
65.777	64.999
24.885	142.78
172.123	89.047
70.732	67.586
92.101	0
102.072	170.863
12.909	157.563
149.298	117.72
159.955	118.153

## Sheet: Sheet2
Theta	Bias	Fit
0	0.0973275	0
0.025	0.108304	0.0610397
0.05	0.173373	0.107428
0.075	0.207025	0.145768
0.1	0.225149	0.181791
0.125	0.201944	0.213622
0.15	0.203576	0.242794
0.175	0.228623	0.270068
0.2	0.257078	0.294006
0.225	0.197734	0.316191
0.25	0.252932	0.337306
0.275	0.265452	0.357415
0.3	0.393322	0.377976
0.325	0.281049	0.39718
0.35	0.280595	0.413347
0.375	0.23754	0.426316
0.4	0.20237	0.435031
0.425	0.204177	0.440349
0.45	0.179177	0.443917
0.475	0.201499	0.445639
0.5	0.217882	0.445339
0.525	0.210745	0.443712
0.55	0.227848	0.441341
0.575	0.214568	0.438662
0.6	0.206901	0.435425
0.625	0.181901	0.431304
0.65	0.200353	0.425762
0.675	0.278235	0.418942
0.7	0.253235	0.411326
0.725	0.290886	0.402829
0.75	0.239044	0.393071
0.775	0.23008	0.38181
0.8	0.240961	0.369493
0.825	0.222284	0.356524
0.85	0.246568	0.342375
0.875	0.225591	0.327079
0.9	0.203948	0.311237
0.925	0.136607	0.294414
0.95	0.159815	0.276749
0.975	0.160788	0.258611
1	0.179937	0.239809
1.025	0.19425	0.220475
1.05	0.205203	0.200852
1.075	0.210827	0.180876
1.1	0.251858	0.160293
1.125	0.297473	0.139152
1.15	0.266144	0.117653
1.175	0.205023	0.0957784
1.2	0.199301	0.0730931
1.225	0.295811	0.0502639
1.25	0.270811	0.0277442
1.275	0.253646	0.00494989
1.3	0.293987	-0.0181148
1.325	0.286476	-0.0414632
1.35	0.228561	-0.0649823
1.375	0.219329	-0.0886563
1.4	0.204043	-0.112551
1.425	0.212474	-0.136626
1.45	0.203852	-0.160849
1.475	0.237534	-0.185152
1.5	0.222769	-0.209518
1.525	0.208	-0.233973
1.55	0.183	-0.25848
1.575	0.198586	-0.283
1.6	0.202943	-0.307501
1.625	0.222775	-0.331967
1.65	0.12124	-0.356375
1.675	0.068929	-0.380691
1.7	0.0399024	-0.404876
1.725	0.0261546	-0.428895
1.75	-0.0173354	-0.452666
1.775	-0.0870001	-0.476123
1.8	-0.0680161	-0.499302
1.825	-0.0676065	-0.522186
1.85	-0.255296	-0.544727
1.875	-0.280296	-0.566906
1.9	-0.331491	-0.58863
1.925	-0.425365	-0.609737
1.95	-0.47401	-0.630187
1.975	-0.481046	-0.650101
2	-0.423982	-0.669556
2.025	-0.489984	-0.688454
2.05	-0.612272	-0.706567
2.075	-0.677219	-0.723899
2.1	-0.711217	-0.740801
2.125	-0.877301	-0.757168
2.15	-1.05575	-0.772564
2.175	-1.00639	-0.786726
2.2	-1.0771	-0.800077
2.225	-1.1021	-0.812881
2.25	-1.18622	-0.824781
2.275	-1.20406	-0.83494
2.3	-1.08016	-0.843141
2.325	-1.04965	-0.850234
2.35	-1.08616	-0.856584
2.375	-1.04203	-0.862415
2.4	-1.04099	-0.867016
2.425	-1.13923	-0.869456
2.45	-1.16423	-0.870125
2.475	-1.10199	-0.869906
2.5	-1.04007	-0.868566
2.525	-1.06042	-0.865343
2.55	-1.13895	-0.861394
2.575	-1.23794	-0.856483
2.6	-1.13674	-0.84898
2.625	-1.31627	-0.838991
2.65	-1.2996	-0.824745
2.675	-1.04962	-0.805265
2.7	-1.07529	-0.781962
2.725	-0.870896	-0.753334
2.75	-0.782371	-0.721611
2.775	-0.383068	-0.692935
2.8	-0.282118	-0.664226
2.825	-0.190236	-0.632731
2.85	-0.0502281	-0.598597
2.875	-0.0461254	-0.563118
2.9	-0.185297	-0.524428
2.925	-0.254748	-0.475287
2.95	0.0799223	-0.413344
2.975	0.0650883	-0.346795
3	0.0888267	-0.287008
3.025	-0.0147356	-0.229229
3.05	-0.0397356	-0.167511
3.075	0.0611279	-0.104063
3.1	0.0773934	-0.041042
3.125	0.0882318	0.0243788
3.15	0.0778463	0.0903032
3.175	0.0882902	0.147064
3.2	0.164966	0.191495
3.225	0.230146	0.229127
3.25	0.235257	0.264275
3.275	0.257007	0.295418
3.3	0.215781	0.323541
3.325	0.199679	0.348492
3.35	0.214327	0.371249
3.375	0.189327	0.393524
3.4	0.287744	0.414316
3.425	0.293515	0.435336
3.45	0.322911	0.456826
3.475	0.297188	0.475299
3.5	0.272188	0.490556
3.525	0.236342	0.50269
3.55	0.244861	0.510897
3.575	0.195769	0.51612
3.6	0.188548	0.518717
3.625	0.234475	0.519258
3.65	0.227338	0.518283
3.675	0.217022	0.516104
3.7	0.207973	0.513698
3.725	0.223494	0.511195
3.75	0.198494	0.507728
3.775	0.1945	0.502882
3.8	0.259767	0.496563
3.825	0.269827	0.489373
3.85	0.255422	0.481348
3.875	0.282479	0.472447
3.9	0.230636	0.46241
3.925	0.237221	0.450871
3.95	0.238877	0.438378
3.975	0.245421	0.424738
4	0.238161	0.409844
4.025	0.22054	0.394338
4.05	0.153199	0.377896
4.075	0.128199	0.360488
4.1	0.19175	0.34264
4.125	0.152381	0.324323
4.15	0.193204	0.305381
4.175	0.233263	0.286007
4.2	0.196795	0.266322
4.225	0.268451	0.24603
4.25	0.308999	0.225184
4.275	0.289066	0.20396
4.3	0.276573	0.182367
4.325	0.224552	0.159889
4.35	0.252563	0.136781
4.375	0.287404	0.114047
4.4	0.262404	0.0914244
4.425	0.245239	0.0685339
4.45	0.303068	0.0453669
4.475	0.302777	0.0219337
4.5	0.235922	-0.00166374
4.525	0.222562	-0.0254204
4.55	0.227575	-0.0493738
4.575	0.204067	-0.0734974
4.6	0.195445	-0.097764
4.625	0.223078	-0.122103
4.65	0.214362	-0.146499
4.675	0.199593	-0.170974
4.7	0.223914	-0.195485
4.725	0.219536	-0.219996
4.75	0.239368	-0.244488
4.775	0.214368	-0.268938
4.8	0.0855216	-0.293315
4.825	0.0605216	-0.317591
4.85	0.0427472	-0.341721
4.875	0.0177472	-0.365674
4.9	-0.0876554	-0.38939
4.925	-0.0595203	-0.412764
4.95	-0.0764235	-0.43583
4.975	-0.121631	-0.458601
5	-0.263703	-0.481017
5.025	-0.267362	-0.50309
5.05	-0.334609	-0.52462
5.075	-0.457417	-0.545451
5.1	-0.482417	-0.565681
5.125	-0.391561	-0.585515
5.15	-0.434095	-0.604822
5.175	-0.50083	-0.623376
5.2	-0.62068	-0.641194
5.225	-0.685626	-0.658288
5.25	-0.773859	-0.675064
5.275	-0.954215	-0.691377
5.3	-1.0418	-0.70625
5.325	-1.10108	-0.72003
5.35	-1.0855	-0.733326
5.375	-1.16963	-0.745818
5.4	-1.19463	-0.757398
5.425	-1.14424	-0.767174
5.45	-1.08857	-0.774962
5.475	-1.05805	-0.781681
5.5	-1.14918	-0.787735
5.525	-1.04739	-0.793041
5.55	-1.04939	-0.797026
5.575	-1.14763	-0.799053
5.6	-1.17263	-0.799292
5.625	-1.02348	-0.798422
5.65	-1.07895	-0.795865
5.675	-1.06883	-0.791625
5.7	-1.29307	-0.787173
5.725	-1.24635	-0.781758
5.75	-1.14514	-0.773774
5.775	-1.40689	-0.763287
5.8	-1.30801	-0.748498
5.825	-1.05803	-0.728413
5.85	-1.04405	-0.703287
5.875	-0.879303	-0.672785
5.9	-0.672807	-0.639775
5.925	-0.251591	-0.607559
5.95	-0.228915	-0.576835
5.975	-0.0749534	-0.546116
6	-0.0586355	-0.511815
6.025	-0.149184	-0.474755
6.05	-0.249982	-0.431782
6.075	-0.140177	-0.376146
6.1	0.071515	-0.310286
6.125	0.117265	-0.246566
6.15	0.142134	-0.187769
6.175	-0.023143	-0.127281
6.2	0.0777206	-0.065402
6.225	0.0527206	-0.0017958
6.25	0.104824	0.0642078
6.275	-0.0543613	0.131909
