# Supplementary material for: Individuals with autism spectrum disorder have altered visual encoding capacity
Source: PLoS Biol. 2021 May 12;19(5):e3001215. doi: 10.1371/journal.pbio.3001215 (PMC8143398; doi:10.1371/journal.pbio.3001215)
Supplement: S6 Data — (ZIP) [file pbio.3001215.s016.zip › FigS1_S2/ASD/Sub16/wFB2.xlsx]

## Sheet: Sheet1
Target	Response
62.168	47.071
77.769	59.409
115.706	71.374
148.298	38.225
29.516	158.029
94.348	137.897
38.058	77.394
21.27	10.631
121.43	105.274
113.031	103.547
97.853	65.338
96.957	122.047
21.512	153.722
54.543	0
18.403	0
48.841	0
38.728	0
103.807	0
49.522	62.685
133.916	128.942
162.993	66.698
168.228	0
117.541	140.569
7.345	15.973
66.392	39.711
98.924	163.956
106.812	64.928
82.949	85.707
106.505	0
145.991	6.321
158.829	111.5
141.151	30.485
147.749	114.956
39.211	0
54.983	0
145.277	70.698
37.294	0
125.435	0
169.612	0
127.764	96.519
171.667	0
73.803	77.196
179.264	0
147.243	117.652
50.253	167.486
20.095	108.009
174.49	0
58.015	113.652
92.101	21.911
21.567	0
0.632	0
92.936	113.671
112.053	135.831
173.331	0
33.526	120.189
21.16	52.085
92.667	116.839
137.591	133.869
116.618	145.473
41.843	53.392
68.062	83.273
77.209	43.848
45.611	68.21
95.101	121.673
76.039	86.336
124.457	177.454
127.022	135.89
31.548	82.833
54.483	77.43
16.491	122.849
156.681	175.581
21.512	106.955
98.649	83.83
168.755	0
24.747	0
45.353	62.968
55.312	54.641
57.444	153.695
113.08	10.242
5.993	20.437
130.104	13.329
42.441	36.094
11.591	0
24.94	88.58
44.375	51.553
161.812	46.465
19.716	23.893
123.221	26.991
37.728	41.933
49.27	42.049
178.995	51.779
108.059	102.353
172.441	165.011
165.69	0
43.491	19.481
127.132	139.407
156.17	138.463
36.146	59.118
53.818	171.134
11.091	0
99.116	75.588
163.438	151.919
161.438	96.647
26.038	38.55
101.83	98.33
69.611	68.57
169.145	133.534
76.841	42.224
169.997	0
36.597	54.471
134.136	113.399
162.855	157.1
152.456	81.878
77.198	135.566
80.049	82.504
27.082	48.356
118.628	15.374
107.785	0
63.887	0
80.164	139.181
151.676	115.575
73.814	152.764
24.401	176.848
100.27	23.757
153.588	0
39.574	0
98.05	0
130.412	0
78.494	65.606
73.215	34.506
108.642	92.552
74.16	4.204
110.443	148.811
118.497	133.242
177.297	0
71.117	0
121.859	0
44.381	59.982
78.489	33.494
133.515	120.992
88.882	73.247
63.816	8.173
8.905	179.408
44.941	80.542
80.153	83.682
92.876	70.915
34.866	35.274
162.707	129.559
54.675	73.93
41.535	3.937
165.08	0
164.877	0
65.766	50.305
147.342	160.939
114.541	128.791
163.41	0
26.687	0
103.258	81.854
166.146	0
144.442	0
174.617	0
50.83	47.665
35.987	0
177.242	0
128.994	144
30.092	30.782
28.889	0
52.78	19.958
20.649	43.461
57.257	52.787
130.132	115.177
73.429	84.921
147.826	105.968
121.6	165.469
59.85	48.338
34.839	5.463
115.42	0
112.767	135.492
76.171	43.196
101.434	75.955
33.669	59.026
49.649	27.329
153.561	19.591
76.55	95.154
52.56	86.02
82.191	0
22.319	0
48.66	14.038
88.223	96.533
97.342	85.211
35.849	7.985
174.93	26.076
157.406	128.086
20.397	6.642
131.604	125.283
63.08	71.89
116.525	123.265
102.94	116.609
92.14	93.68
13.299	14.5

## Sheet: Sheet2
Theta	Bias	Fit
0	0.250776	0
0.025	0.20134	0.00981156
0.05	0.132416	0.0190579
0.075	0.153235	0.0276558
0.1	0.0970054	0.0353191
0.125	0.0828193	0.0422263
0.15	0.0438065	0.0488653
0.175	0.0466274	0.0557234
0.2	0.0216274	0.062714
0.225	0.024065	0.0696925
0.25	-0.000934971	0.0766498
0.275	-0.127731	0.0850706
0.3	-0.167443	0.0952298
0.325	-0.157674	0.105659
0.35	-0.188568	0.115548
0.375	-0.16924	0.123924
0.4	-0.108086	0.131771
0.425	0.00420564	0.140392
0.45	-0.142418	0.149409
0.475	-0.189793	0.157335
0.5	-0.189772	0.164794
0.525	-0.245038	0.172639
0.55	-0.255511	0.179278
0.575	-0.273261	0.187189
0.6	-0.244804	0.195898
0.625	-0.127178	0.202323
0.65	0.0237094	0.207629
0.675	0.00945981	0.211292
0.7	0.00123202	0.213798
0.725	0.0695548	0.216522
0.75	0.101884	0.219111
0.775	0.0706089	0.221372
0.8	0.291085	0.224013
0.825	0.266085	0.22662
0.85	0.255194	0.229382
0.875	0.315951	0.232904
0.9	0.289609	0.235457
0.925	0.342961	0.235813
0.95	0.226704	0.234471
0.975	0.376074	0.231947
1	0.328905	0.228272
1.025	0.306897	0.223271
1.05	0.258124	0.217669
1.075	0.202976	0.211493
1.1	0.30089	0.205013
1.125	0.258922	0.198656
1.15	0.196209	0.191572
1.175	0.224685	0.183682
1.2	0.199254	0.1752
1.225	0.119112	0.165628
1.25	0.156085	0.155081
1.275	0.203616	0.144288
1.3	0.204689	0.133451
1.325	0.188713	0.12231
1.35	0.201711	0.110465
1.375	0.200212	0.0981961
1.4	0.0813082	0.0859451
1.425	0.0120145	0.0733634
1.45	-0.103528	0.0604095
1.475	-0.119731	0.0473126
1.5	-0.186487	0.0338667
1.525	-0.211172	0.0201547
1.55	-0.217819	0.00641819
1.575	-0.248785	-0.00742458
1.6	-0.238806	-0.0209732
1.625	-0.314871	-0.0338153
1.65	-0.302409	-0.046065
1.675	-0.268972	-0.0580449
1.7	-0.19735	-0.0700103
1.725	-0.335485	-0.081669
1.75	-0.360485	-0.0929902
1.775	-0.324413	-0.104068
1.8	-0.336325	-0.114714
1.825	-0.361325	-0.12501
1.85	-0.335763	-0.134762
1.875	-0.455123	-0.143392
1.9	-0.555886	-0.151166
1.925	-0.695137	-0.157812
1.95	-0.720137	-0.163332
1.975	-0.745137	-0.168485
2	-0.708947	-0.17354
2.025	-0.477305	-0.178612
2.05	-0.521203	-0.182767
2.075	-0.354729	-0.186305
2.1	-0.511913	-0.190244
2.125	-0.472333	-0.194345
2.15	-0.586161	-0.198255
2.175	-0.634082	-0.201377
2.2	-0.667734	-0.203139
2.225	-0.8842	-0.204618
2.25	-0.565015	-0.206554
2.275	-0.732177	-0.207792
2.3	-0.670389	-0.207861
2.325	-0.574505	-0.206736
2.35	-0.344852	-0.206174
2.375	-0.33627	-0.206812
2.4	-0.365153	-0.206674
2.425	-0.300785	-0.205639
2.45	-0.347252	-0.204772
2.475	-0.268974	-0.204072
2.5	-0.0981863	-0.203173
2.525	-0.129154	-0.201708
2.55	-0.125571	-0.200366
2.575	-0.174581	-0.199138
2.6	-0.14072	-0.197308
2.625	-0.0969483	-0.194904
2.65	-0.0405941	-0.19179
2.675	0.0328241	-0.188162
2.7	-0.00265334	-0.183583
2.725	0.0206743	-0.178474
2.75	0.0509846	-0.173322
2.775	0.0515806	-0.167907
2.8	0.0664581	-0.162422
2.825	0.0337418	-0.157885
2.85	0.0196575	-0.15408
2.875	0.0719309	-0.150885
2.9	0.0495701	-0.14821
2.925	0.0545583	-0.145289
2.95	0.0307859	-0.141781
2.975	0.0365613	-0.13707
3	0.0962263	-0.131079
3.025	0.116527	-0.124835
3.05	0.169913	-0.118645
3.075	0.283014	-0.112392
3.1	0.314204	-0.106989
3.125	0.266939	-0.100289
3.15	0.206016	-0.0912441
3.175	0.192933	-0.0817545
3.2	0.161556	-0.0725897
3.225	0.158668	-0.0637684
3.25	0.088598	-0.0560053
3.275	0.0864619	-0.0490213
3.3	0.051618	-0.0425494
3.325	0.03822	-0.0361433
3.35	0.01322	-0.0293662
3.375	0.0156577	-0.0226042
3.4	-0.00794343	-0.015535
3.425	-0.160799	-0.00717126
3.45	-0.164158	0.00381944
3.475	-0.178648	0.0147499
3.5	-0.196975	0.0239044
3.525	-0.177647	0.0320359
3.55	-0.0909874	0.0399647
3.575	-0.00865702	0.04817
3.6	-0.0800106	0.0564688
3.625	-0.132117	0.0642135
3.65	-0.198179	0.0714654
3.675	-0.253446	0.079053
3.7	-0.292848	0.0864191
3.725	-0.35256	0.0947561
3.75	-0.253212	0.102905
3.775	-0.0280424	0.108985
3.8	0.015302	0.113952
3.825	0.0496866	0.117198
3.85	0.0385005	0.119521
3.875	0.100488	0.122585
3.9	0.0934764	0.125291
3.925	0.140637	0.127382
3.95	0.282677	0.12985
3.975	0.257677	0.13223
4	0.252185	0.135695
4.025	0.307543	0.139916
4.05	0.287342	0.141274
4.075	0.334554	0.140456
4.1	0.285361	0.138951
4.125	0.405617	0.135776
4.15	0.303817	0.131354
4.175	0.312336	0.126281
4.2	0.208181	0.120987
4.225	0.194569	0.114965
4.25	0.292482	0.108352
4.275	0.250514	0.101864
4.3	0.187802	0.0946582
4.325	0.275367	0.0865938
4.35	0.0863417	0.0775344
4.375	0.0855552	0.0673603
4.4	0.197452	0.056685
4.425	0.221282	0.0459431
4.45	0.196282	0.0351092
4.475	0.180305	0.0239043
4.5	0.193303	0.0120036
4.525	0.191805	-0.000314417
4.55	0.07226	-0.0127122
4.575	-0.0419759	-0.0255517
4.6	-0.111935	-0.0386532
4.625	-0.128138	-0.0517744
4.65	-0.194894	-0.0652383
4.675	-0.201227	-0.0789482
4.7	-0.269742	-0.0928345
4.725	-0.289547	-0.106799
4.75	-0.308922	-0.120168
4.775	-0.281626	-0.132743
4.8	-0.310817	-0.144857
4.825	-0.243796	-0.156766
4.85	-0.281097	-0.168781
4.875	-0.343892	-0.180529
4.9	-0.368892	-0.191806
4.925	-0.33282	-0.202832
4.95	-0.344733	-0.213419
4.975	-0.285961	-0.223375
5	-0.284642	-0.232867
5.025	-0.554541	-0.241577
5.05	-0.484048	-0.248424
5.075	-0.703544	-0.254053
5.1	-0.728544	-0.259452
5.125	-0.732446	-0.264427
5.15	-0.709193	-0.269639
5.175	-0.485712	-0.274912
5.2	-0.52961	-0.278917
5.225	-0.363137	-0.282296
5.25	-0.52032	-0.286077
5.275	-0.48074	-0.290017
5.3	-0.521042	-0.293589
5.325	-0.733187	-0.296368
5.35	-0.676142	-0.297947
5.375	-0.814239	-0.299393
5.4	-0.573423	-0.301299
5.425	-0.740584	-0.302341
5.45	-0.592884	-0.302087
5.475	-0.300196	-0.300501
5.5	-0.278177	-0.299567
5.525	-0.34856	-0.299588
5.55	-0.346003	-0.298895
5.575	-0.350294	-0.298105
5.6	-0.355659	-0.29745
5.625	-0.201557	-0.296807
5.65	-0.106594	-0.295964
5.675	-0.19294	-0.294409
5.7	-0.169757	-0.292475
5.725	-0.15537	-0.290701
5.75	-0.149127	-0.288824
5.775	-0.057781	-0.286222
5.8	0.000462917	-0.282779
5.825	0.0244168	-0.278801
5.85	-0.0110607	-0.273996
5.875	0.0488076	-0.269094
5.9	0.0425773	-0.264152
5.925	0.0431732	-0.258511
5.95	0.0892267	-0.253581
5.975	0.0253344	-0.249609
6	0.0720927	-0.24569
6.025	0.0851386	-0.241976
6.05	0.0340891	-0.239049
6.075	0.0538048	-0.236197
6.1	0.0153993	-0.232209
6.125	0.075285	-0.22664
6.15	0.13315	-0.219891
6.175	0.152498	-0.213452
6.2	0.248284	-0.207989
6.225	0.324369	-0.203057
6.25	0.29905	-0.197609
6.275	0.233332	-0.1904
