# Supplementary material for: Individuals with autism spectrum disorder have altered visual encoding capacity
Source: PLoS Biol. 2021 May 12;19(5):e3001215. doi: 10.1371/journal.pbio.3001215 (PMC8143398; doi:10.1371/journal.pbio.3001215)
Supplement: S6 Data — (ZIP) [file pbio.3001215.s016.zip › FigS1_S2/ASD/Sub16/woFB.xlsx]

## Sheet: Sheet1
Target	Response
143.09	158.503
89.942	87.371
24.242	43.754
78.148	64.707
101.758	132.848
27.395	53.55
43.716	38.947
7.438	34.068
101.171	118.516
156.164	152.128
89.926	87.402
90.673	94.4
27.566	33.313
23.819	36.817
121.139	144.65
150.177	127.354
62.536	39.783
139.805	131.401
126.566	154.549
165.739	131.41
64.437	110.586
95.979	86.651
49.643	70.811
9.85	16.161
47.468	31.933
54.582	58.632
49.374	54.957
148.512	139.235
104.511	127.776
124.484	130.95
76.324	71.039
78.456	65.987
100.154	66.777
67.381	71.693
79.12	37.693
92.508	87.265
179.901	176.552
155.005	156.643
177.995	170.526
83.9	72.797
82.065	77.771
38.404	41.985
141.613	135.448
81.016	67.275
98.451	106.461
51.028	45.306
23.154	36.336
3.895	167.921
50.138	50.75
6.301	175.656
32.312	34.309
93.453	81.067
24.555	7.712
91.42	90.855
59.081	24.936
44.93	46.399
140.157	124.988
178.33	177.447
165.833	158.816
96.787	127.931
24.912	39.937
173.144	148.353
123.825	129.861
126.11	129.472
134.933	133.547
65.53	52.026
30.422	33.545
1.994	8.772
19.298	28.392
138.871	156.939
83.273	82.906
128.083	151.135
157.648	124.446
2.879	2.837
107.592	121.424
25.407	34.538
136.377	138.478
149.66	154.576
153.132	133.047
6.955	61.599
150.138	126.491
14.458	30.953
56.548	55.445
15.118	171.258
34.443	6.393
22.611	143.97
6.015	16.214
133.213	69.154
116.124	61.264
163.564	127.53
3.79	12.363
82.466	150.49
67.277	0
53.522	104.023
83.444	66.611
55.593	65.777
49.577	52.259
47.88	61.35
77.61	89.168
18.331	29.776
154.791	133.369
84.559	64.669
72.869	62.253
10.003	20.415
87.893	18.561
139.69	138.615
167.64	158.689
14.601	20.724
138.981	130.45
56.85	83.857
129.709	114.011
133.428	153.994
170.282	77.389
110.949	158.629
89.344	56.641
170.612	57.975
4.559	83.596
68.244	40.561
164.415	145.067
82.839	51.414
100.973	0
83.515	100.23
153.654	1.486
44.452	139.845
144.843	0
115.871	137.595
74.451	29.372
139.124	161.75
17.491	0
124.226	155.975
161.345	14.326
49.484	142.043
52.445	29.204
63.854	158.429
21.347	29.479
15.925	14.664
4.038	172.27
145.156	164.228
62.695	5.827
15.672	77.434
115.135	146.028
15.953	69.588
32.768	128.086
53.62	40.892
109.641	151.356
28.659	27.677
121.985	122.711
136.009	130.845
36.564	76.241
13.233	11.83
9.465	1.356
118.195	101.964
51.516	176.479
157.642	142.583
46.984	68.572
157.922	169.063
2.104	52.185
136.669	94.18
137.355	156.792
165.13	106.44
43.359	31.861
10.591	160.495
143.53	0
59.702	0

## Sheet: Sheet2
Theta	Bias	Fit
0	-0.0778089	0
0.025	-0.0670497	0.030873
0.05	-0.0517347	0.0601025
0.075	-0.0600443	0.0877206
0.1	0.0335868	0.115016
0.125	0.0853716	0.142226
0.15	0.0700412	0.167783
0.175	0.0450412	0.191693
0.2	0.113279	0.214136
0.225	0.063826	0.234957
0.25	0.15145	0.254902
0.275	0.147119	0.274343
0.3	0.171659	0.29192
0.325	0.220359	0.307889
0.35	0.234197	0.323129
0.375	0.295844	0.337512
0.4	0.244185	0.351117
0.425	0.332626	0.364408
0.45	0.385571	0.377153
0.475	0.412971	0.387418
0.5	0.363295	0.395972
0.525	0.421572	0.403953
0.55	0.438012	0.410385
0.575	0.412364	0.415249
0.6	0.372997	0.419451
0.625	0.368198	0.42327
0.65	0.42932	0.425921
0.675	0.464705	0.426955
0.7	0.434437	0.425503
0.725	0.398352	0.42223
0.75	0.375686	0.41822
0.775	0.384084	0.41317
0.8	0.392398	0.407294
0.825	0.38752	0.400721
0.85	0.410262	0.393895
0.875	0.324913	0.386256
0.9	0.314311	0.377395
0.925	0.336392	0.367694
0.95	0.325444	0.357162
0.975	0.403979	0.346231
1	0.361753	0.335029
1.025	0.373718	0.323264
1.05	0.308761	0.310704
1.075	0.274753	0.297433
1.1	0.249753	0.283622
1.125	0.255595	0.268939
1.15	0.235845	0.253505
1.175	0.256121	0.237699
1.2	0.126105	0.221839
1.225	0.14184	0.206007
1.25	0.13928	0.189889
1.275	0.107807	0.173323
1.3	0.153189	0.15626
1.325	0.111641	0.1389
1.35	0.158071	0.121246
1.375	0.164619	0.103239
1.4	0.188153	0.084945
1.425	0.231127	0.0665044
1.45	0.233497	0.0479492
1.475	0.190482	0.0289954
1.5	0.133746	0.00979435
1.525	0.108463	-0.00941693
1.55	0.111679	-0.0287167
1.575	0.16813	-0.047877
1.6	0.10152	-0.0668759
1.625	0.148829	-0.0858044
1.65	0.129826	-0.104609
1.675	0.160122	-0.123292
1.7	0.135122	-0.141829
1.725	0.144599	-0.160215
1.75	0.0813292	-0.178455
1.775	0.0354063	-0.196438
1.8	-0.0247783	-0.214157
1.825	-0.0293136	-0.231822
1.85	-0.0305942	-0.249275
1.875	-0.108193	-0.266488
1.9	-0.128468	-0.283471
1.925	-0.124495	-0.299689
1.95	-0.0825901	-0.315085
1.975	-0.102555	-0.329954
2	-0.126508	-0.34432
2.025	-0.15157	-0.358036
2.05	-0.270679	-0.371059
2.075	-0.230628	-0.383307
2.1	-0.242408	-0.394648
2.125	-0.205418	-0.405378
2.15	-0.188115	-0.415568
2.175	-0.23674	-0.424908
2.2	-0.288943	-0.433336
2.225	-0.322724	-0.440746
2.25	-0.433597	-0.447359
2.275	-0.520362	-0.45334
2.3	-0.647035	-0.458674
2.325	-0.72624	-0.463293
2.35	-0.719668	-0.467216
2.375	-0.707089	-0.47031
2.4	-0.568623	-0.47244
2.425	-0.484733	-0.473851
2.45	-0.541658	-0.474516
2.475	-0.566658	-0.474315
2.5	-0.612664	-0.471122
2.525	-0.523663	-0.465356
2.55	-0.582072	-0.460124
2.575	-0.631966	-0.454579
2.6	-0.592608	-0.447919
2.625	-0.528802	-0.439807
2.65	-0.545031	-0.430148
2.675	-0.543562	-0.420194
2.7	-0.490132	-0.408992
2.725	-0.515132	-0.39594
2.75	-0.540132	-0.381656
2.775	-0.546018	-0.365929
2.8	-0.571018	-0.34874
2.825	-0.584801	-0.331266
2.85	-0.572117	-0.31362
2.875	-0.546207	-0.294411
2.9	-0.442853	-0.273666
2.925	-0.325914	-0.251021
2.95	-0.2687	-0.227966
2.975	-0.194341	-0.206047
3	-0.211562	-0.181772
3.025	-0.233211	-0.153583
3.05	-0.173357	-0.12398
3.075	-0.0814901	-0.0914203
3.1	-0.00471186	-0.0557678
3.125	-0.0203285	-0.021222
3.15	-0.0547397	0.0112539
3.175	-0.0503204	0.0416351
3.2	-0.120676	0.0689132
3.225	-0.0198448	0.0951763
3.25	0.058179	0.122564
3.275	0.0769643	0.149478
3.3	0.0616339	0.174608
3.325	0.0366339	0.198095
3.35	0.104872	0.22012
3.375	0.0843676	0.241611
3.4	0.163712	0.262439
3.425	0.138712	0.281678
3.45	0.163251	0.298846
3.475	0.232607	0.314211
3.5	0.22579	0.328845
3.525	0.287437	0.342825
3.55	0.269238	0.356126
3.575	0.337495	0.368818
3.6	0.478957	0.380491
3.625	0.358056	0.390839
3.65	0.354888	0.39986
3.675	0.441633	0.407292
3.7	0.3852	0.413047
3.725	0.403957	0.417414
3.75	0.36459	0.421257
3.775	0.35979	0.424714
3.8	0.446236	0.427157
3.825	0.456298	0.427995
3.85	0.432851	0.426394
3.875	0.389945	0.422989
3.9	0.367279	0.418689
3.925	0.40899	0.41338
3.95	0.381626	0.407109
3.975	0.37281	0.400853
4	0.401854	0.394485
4.025	0.364192	0.386672
4.05	0.305904	0.377652
4.075	0.336636	0.367831
4.1	0.329379	0.357293
4.125	0.395572	0.346245
4.15	0.353346	0.334822
4.175	0.36867	0.322739
4.2	0.300354	0.309873
4.225	0.266346	0.29641
4.25	0.266627	0.281989
4.275	0.247187	0.266709
4.3	0.227437	0.251119
4.325	0.247714	0.235164
4.35	0.17827	0.219251
4.375	0.177647	0.203009
4.4	0.152225	0.186229
4.425	0.114007	0.169452
4.45	0.159237	0.152283
4.475	0.153248	0.134755
4.5	0.181211	0.116984
4.525	0.176417	0.0989118
4.55	0.204698	0.0806447
4.575	0.245126	0.0622224
4.6	0.210585	0.0434461
4.625	0.182075	0.0242533
4.65	0.125338	0.00502164
4.675	0.100055	-0.014211
4.7	0.170486	-0.0333835
4.725	0.159723	-0.0524067
4.75	0.134779	-0.0713429
4.775	0.160102	-0.0902242
4.8	0.134597	-0.108988
4.825	0.151714	-0.127594
4.85	0.161191	-0.146091
4.875	0.130259	-0.164469
4.9	0.0729219	-0.18268
4.925	0.026999	-0.200581
4.95	-0.0331856	-0.218208
4.975	-0.0301701	-0.235728
5	-0.0390015	-0.253028
5.025	-0.101848	-0.270037
5.05	-0.101069	-0.286735
5.075	-0.128556	-0.302682
5.1	-0.0933209	-0.317868
5.125	-0.110963	-0.332576
5.15	-0.134915	-0.346765
5.175	-0.18643	-0.36025
5.2	-0.225223	-0.372948
5.225	-0.239035	-0.384903
5.25	-0.250815	-0.396018
5.275	-0.213826	-0.406513
5.3	-0.196522	-0.41646
5.325	-0.299271	-0.425629
5.35	-0.297351	-0.433873
5.375	-0.373402	-0.441288
5.4	-0.503769	-0.447905
5.425	-0.528769	-0.453602
5.45	-0.709648	-0.458597
5.475	-0.703075	-0.463119
5.5	-0.690496	-0.466825
5.525	-0.67328	-0.469397
5.55	-0.57703	-0.471154
5.575	-0.493141	-0.47224
5.6	-0.550065	-0.472575
5.625	-0.575065	-0.472039
5.65	-0.558553	-0.468954
5.675	-0.53207	-0.463271
5.7	-0.551107	-0.457771
5.725	-0.647089	-0.451748
5.75	-0.532774	-0.443887
5.775	-0.53721	-0.434775
5.8	-0.553439	-0.424715
5.825	-0.485177	-0.414087
5.85	-0.498539	-0.402205
5.875	-0.523539	-0.38874
5.9	-0.576293	-0.373749
5.925	-0.554426	-0.357308
5.95	-0.651495	-0.340526
5.975	-0.555524	-0.32356
6	-0.529614	-0.305181
6.025	-0.470336	-0.285337
6.05	-0.419538	-0.263057
6.075	-0.303688	-0.238904
6.1	-0.231479	-0.215958
6.125	-0.188955	-0.193629
6.15	-0.219969	-0.168628
6.175	-0.241619	-0.139992
6.2	-0.154042	-0.109669
6.225	-0.0376955	-0.0772159
6.25	-0.0131192	-0.0419276
6.275	-0.0696236	-0.00811889
