# Supplementary material for: Individuals with autism spectrum disorder have altered visual encoding capacity
Source: PLoS Biol. 2021 May 12;19(5):e3001215. doi: 10.1371/journal.pbio.3001215 (PMC8143398; doi:10.1371/journal.pbio.3001215)
Supplement: S6 Data — (ZIP) [file pbio.3001215.s016.zip › FigS1_S2/ASD/Sub17/wFB1.xlsx]

## Sheet: Sheet1
Target	Response
77.819	63.732
88.558	78.973
84.504	79.053
75.319	68.267
157.626	125.2
134.334	137.496
169.48	3.475
59.745	49.334
7.202	22.251
153.978	131.968
154.582	137.591
124.902	123.202
12.624	19.995
8.245	10.894
100.55	106.042
79.593	68.56
54.389	55.739
155.022	152.593
135.757	143.446
72.512	66.803
64.783	68.776
21.984	17.408
163.218	156.786
76.258	64.266
1.11	5.403
112.218	118.867
68.974	67.833
27.225	31.698
10.772	10.2
113.8	123.655
37.964	45.03
2.857	5.683
124.528	124.353
44.968	44.147
43.809	46.259
177.435	173.971
74.314	75.295
125.797	126.286
98.611	105.601
117.502	113.681
11.695	21.764
107.851	131.13
149.133	125.644
38.514	31.514
23.22	39.682
52.884	65.955
125.545	135.862
163.493	154.56
119.123	129.199
52.066	50.3
108.96	104.125
85.46	82.362
31.35	32.153
156.681	151.037
44.078	41.287
34.449	45.397
137.333	136.793
171.886	159.452
43.189	34.054
10.58	28.755
145.727	151.783
44.436	41.584
167.689	171.11
124.49	137.635
100.352	105.882
135.987	156.778
13.437	19.414
86.13	83.436
158.549	153.011
132.862	142.122
46.292	49.65
103.412	108.57
100.27	108.102
23.885	28.389
153.775	157.49
51.912	49.672
64.157	59.416
97.155	105.133
59.515	62.378
76.775	59.428
46.748	42.746
147.392	148.401
126.467	130.634
28.071	32.543
21.171	25.252
64.799	62.853
175.061	166.477
171.128	165.33
11.563	15.828
16.936	21.889
62.893	72.245
32.619	45.342
179.44	167.835
54.543	49.618
11.849	17.004
164.135	158.468
78.148	77.403
53	63.984
109.169	115.428
84.136	83.68
12.063	18.088
0.242	10.088
28.439	29.668
59.724	48.639
56.114	52.777
102.593	110.172
17.051	15.226
169.436	168.3
32.537	52.196
179.835	179.495
56.197	50.975
168.277	163.374
140.756	139.624
160.543	145.927
39.651	34.648
76.231	71.2
136.658	132.32
69.172	63.207
37.673	41.058
151.715	150.513
177.627	176.77
55.966	52.515
72.226	61.871
170.766	167.54
149.578	153.794
121.024	122.876
89.799	88.937
93.749	99.917
52.049	38.969
83.718	71.696
97.979	106.508
60.46	51.972
57.905	50.797
168.876	166.474
72.215	75.18
174.99	173.749
123.649	128.235
60.696	49.382
138.816	144.908
1.615	4.945
106.681	108.75
35.893	45.295
100.566	108.164
33.064	49.239
85.877	80.68
47.303	40.685
71.15	56.97
12.047	9.817
41.425	35.646
8.866	22.038
24.725	29.437
147.842	144.514
30.548	36.49
33.861	33.839
26.681	37.967
108.697	121.238
15.112	12.443
97.001	100.804
32.125	35.428
31.559	28.888
117.398	123.343
32.032	33.861
118.129	127.285
50.352	50.907
100.336	100.466
55.961	66.665
36.036	34.525
63.97	68.205
108.537	110.423
31.153	28.62
30.114	28.747
25.286	33.642
26.176	29.668
176.644	169.537
8.817	8.843
132.494	126.615
28.098	45.596
179.709	179.814
94.837	94.585
123.891	121.193
40.381	38.418
139.207	144.812
0.225	2.06
117.425	111.52
146.639	147.349
111.712	121.095
72.907	66.785
36.344	53.125
16.26	11.817
71.88	66.984
20.682	17.161
62.009	60.46
110.801	116.356
118.123	111.762
139.124	147.931
55.296	52.243
44.853	48.159
34.927	29.693
149.556	148.156
27.681	29.752

## Sheet: Sheet2
Theta	Bias	Fit
0	0.00441606	0
0.025	-0.00388504	0.0235512
0.05	0.0375342	0.0457264
0.075	0.0708246	0.0680735
0.1	0.10308	0.0905005
0.125	0.11903	0.111062
0.15	0.147302	0.12959
0.175	0.171152	0.145804
0.2	0.179448	0.159199
0.225	0.171365	0.170015
0.25	0.160189	0.179171
0.275	0.161412	0.185884
0.3	0.167468	0.188773
0.325	0.222955	0.189497
0.35	0.214952	0.190224
0.375	0.219662	0.190473
0.4	0.194662	0.189904
0.425	0.195852	0.188668
0.45	0.189855	0.187091
0.475	0.173083	0.185501
0.5	0.176856	0.184153
0.525	0.170812	0.183404
0.55	0.153485	0.182743
0.575	0.150147	0.182156
0.6	0.136386	0.181698
0.625	0.150864	0.181306
0.65	0.143521	0.180719
0.675	0.171417	0.180332
0.7	0.17837	0.180087
0.725	0.176605	0.179564
0.75	0.18377	0.178422
0.775	0.186718	0.176283
0.8	0.182402	0.173424
0.825	0.199369	0.17102
0.85	0.202937	0.169472
0.875	0.187792	0.167458
0.9	0.210818	0.164699
0.925	0.204506	0.160882
0.95	0.195888	0.156314
0.975	0.199504	0.151965
1	0.193918	0.147279
1.025	0.181303	0.141922
1.05	0.171818	0.135924
1.075	0.156505	0.129188
1.1	0.151222	0.121691
1.125	0.123283	0.113593
1.15	0.105566	0.105361
1.175	0.0810613	0.0968556
1.2	0.0731453	0.0884078
1.225	0.058766	0.0801098
1.25	0.0493576	0.0717674
1.275	0.0664884	0.0630175
1.3	0.0931838	0.0546825
1.325	0.0877779	0.0469427
1.35	0.0687682	0.0388488
1.375	0.0528818	0.030503
1.4	0.0487023	0.022176
1.425	0.0751321	0.013996
1.45	0.0632724	0.00569805
1.475	0.0368426	-0.00261193
1.5	0.0420202	-0.0110536
1.525	0.0226186	-0.0196852
1.55	0.0578833	-0.0277077
1.575	0.0563184	-0.0350498
1.6	0.0436397	-0.0422892
1.625	0.0239947	-0.0495837
1.65	0.0518984	-0.0564901
1.675	0.0506659	-0.0632593
1.7	0.0477169	-0.0705514
1.725	0.0380979	-0.0783115
1.75	0.000146837	-0.0860757
1.775	0.0119678	-0.0937213
1.8	-0.000881384	-0.101771
1.825	-0.014376	-0.110394
1.85	-0.0275238	-0.119211
1.875	-0.0226764	-0.128014
1.9	-0.0191587	-0.136362
1.925	-0.0412844	-0.143594
1.95	-0.0241539	-0.150247
1.975	-0.0230346	-0.15707
2	-0.0480346	-0.163991
2.025	-0.0676262	-0.170675
2.05	-0.11063	-0.176325
2.075	-0.131278	-0.180873
2.1	-0.133302	-0.184971
2.125	-0.152221	-0.188751
2.15	-0.150226	-0.192745
2.175	-0.190096	-0.196993
2.2	-0.205819	-0.201008
2.225	-0.194245	-0.204218
2.25	-0.19881	-0.206622
2.275	-0.208169	-0.208427
2.3	-0.208665	-0.209207
2.325	-0.224191	-0.209062
2.35	-0.220354	-0.208435
2.375	-0.246849	-0.207592
2.4	-0.204239	-0.206935
2.425	-0.192877	-0.206313
2.45	-0.191296	-0.20546
2.475	-0.172022	-0.202927
2.5	-0.191513	-0.198397
2.525	-0.202715	-0.193136
2.55	-0.205172	-0.188043
2.575	-0.202292	-0.183878
2.6	-0.215804	-0.179362
2.625	-0.22059	-0.173736
2.65	-0.225733	-0.167421
2.675	-0.188517	-0.162925
2.7	-0.192718	-0.160113
2.725	-0.197181	-0.156558
2.75	-0.188532	-0.15209
2.775	-0.213532	-0.146763
2.8	-0.2008	-0.142445
2.825	-0.175685	-0.138139
2.85	-0.142751	-0.130999
2.875	-0.130164	-0.121674
2.9	-0.126315	-0.111395
2.925	-0.135642	-0.100391
2.95	-0.13287	-0.0885118
2.975	-0.139518	-0.0751279
3	-0.101369	-0.0622195
3.025	-0.126369	-0.0505087
3.05	-0.108851	-0.0390757
3.075	-0.105313	-0.0271964
3.1	-0.058631	-0.0116116
3.125	-0.0459352	0.00798981
3.15	0.0127076	0.0301317
3.175	0.0110463	0.0522382
3.2	0.0812662	0.0747485
3.225	0.0624172	0.0983833
3.25	0.108965	0.120387
3.275	0.133321	0.140701
3.3	0.171508	0.158781
3.325	0.177571	0.173972
3.35	0.17104	0.186763
3.375	0.176781	0.197024
3.4	0.151845	0.205417
3.425	0.163834	0.211654
3.45	0.198987	0.212426
3.475	0.219246	0.211049
3.5	0.225133	0.211415
3.525	0.211254	0.211402
3.55	0.186373	0.210549
3.575	0.187444	0.209032
3.6	0.180619	0.207189
3.625	0.176727	0.204892
3.65	0.168449	0.202977
3.675	0.162405	0.2021
3.7	0.145078	0.201311
3.725	0.14174	0.200595
3.75	0.136817	0.19991
3.775	0.142457	0.19929
3.8	0.140854	0.198539
3.825	0.186069	0.197959
3.85	0.181423	0.19778
3.875	0.176139	0.197346
3.9	0.197206	0.1962
3.925	0.198301	0.193925
3.95	0.185128	0.190714
3.975	0.190962	0.188106
4	0.19453	0.186442
4.025	0.193131	0.183888
4.05	0.209097	0.180345
4.075	0.205765	0.176348
4.1	0.200579	0.1723
4.125	0.210511	0.167858
4.15	0.190449	0.162608
4.175	0.170772	0.157057
4.2	0.170482	0.150847
4.225	0.160685	0.14358
4.25	0.142815	0.135612
4.275	0.11479	0.127363
4.3	0.0971584	0.118984
4.325	0.0894222	0.110737
4.35	0.064738	0.102549
4.375	0.0632909	0.094281
4.4	0.0533994	0.0860287
4.425	0.075682	0.0774947
4.45	0.100967	0.0692937
4.475	0.0803995	0.0615755
4.5	0.0603609	0.0535351
4.525	0.0480214	0.045218
4.55	0.0726406	0.0371543
4.575	0.0742984	0.0291525
4.6	0.0585291	0.0208582
4.625	0.0284353	0.0125837
4.65	0.0344088	0.00403357
4.675	0.0579791	-0.0044985
4.7	0.0496742	-0.0122068
4.725	0.0408818	-0.0193774
4.75	0.0352324	-0.0265558
4.775	0.0365955	-0.033585
4.8	0.0434911	-0.0402216
4.825	0.0422586	-0.046974
4.85	0.0440047	-0.0544325
4.875	0.0296905	-0.0623556
4.9	-0.00826051	-0.070092
4.925	0.00356044	-0.0777059
4.95	-0.0110263	-0.0858053
4.975	-0.0227833	-0.0944762
5	-0.0201305	-0.103349
5.025	-0.01102	-0.111668
5.05	-0.027566	-0.119433
5.075	-0.0410522	-0.126597
5.1	-0.0263458	-0.1332
5.125	-0.0314419	-0.139984
5.15	-0.0564419	-0.14684
5.175	-0.0765871	-0.153235
5.2	-0.119037	-0.15859
5.225	-0.133048	-0.163097
5.25	-0.135628	-0.167204
5.275	-0.132323	-0.17125
5.3	-0.158633	-0.175453
5.325	-0.198503	-0.179608
5.35	-0.194941	-0.183209
5.375	-0.195073	-0.18601
5.4	-0.202194	-0.188395
5.425	-0.194491	-0.189863
5.45	-0.217073	-0.190222
5.475	-0.22697	-0.189845
5.5	-0.228761	-0.188982
5.525	-0.233947	-0.189049
5.55	-0.211779	-0.189479
5.575	-0.186682	-0.189195
5.6	-0.199703	-0.188499
5.625	-0.17492	-0.185691
5.65	-0.189045	-0.180829
5.675	-0.211123	-0.175362
5.7	-0.205477	-0.170041
5.725	-0.205752	-0.165291
5.75	-0.220308	-0.16046
5.775	-0.228997	-0.154874
5.8	-0.212265	-0.148275
5.825	-0.196925	-0.143505
5.85	-0.192341	-0.140575
5.875	-0.196162	-0.136945
5.9	-0.196939	-0.132372
5.925	-0.200356	-0.12767
5.95	-0.205914	-0.124137
5.975	-0.184092	-0.119834
6	-0.151159	-0.112531
6.025	-0.124773	-0.103349
6.05	-0.119049	-0.0931237
6.075	-0.128654	-0.0814433
6.1	-0.122925	-0.068269
6.125	-0.119856	-0.0545986
6.15	-0.109776	-0.0421106
6.175	-0.11215	-0.0309927
6.2	-0.117258	-0.020156
6.225	-0.0650109	-0.00526234
6.25	-0.0446588	0.0141771
6.275	-0.0351349	0.035328
