# Supplementary material for: Individuals with autism spectrum disorder have altered visual encoding capacity
Source: PLoS Biol. 2021 May 12;19(5):e3001215. doi: 10.1371/journal.pbio.3001215 (PMC8143398; doi:10.1371/journal.pbio.3001215)
Supplement: S6 Data — (ZIP) [file pbio.3001215.s016.zip › FigS1_S2/ASD/Sub17/wFB2.xlsx]

## Sheet: Sheet1
Target	Response
76.11	66.85
111.07	118.32
96.666	97.563
124.248	123.802
41.068	42.792
73.721	77.334
20.847	11.861
60.894	67.342
66.425	68.61
3.104	1.741
62.36	66.8
9.438	11.065
55.669	68.648
8.245	6.578
75.588	75.116
41.958	49.069
166.893	138.809
112.168	117.5
119.667	121.17
136.63	141.218
178.786	3.718
38.821	45.282
62.454	62.507
150.781	155.101
156.78	148.415
139.866	137.848
85.229	81.438
151.698	158.29
45.413	37.444
142.437	135.224
164.421	150.436
36.668	38.092
133.29	137.934
139.207	135.963
26.384	32.799
73.369	76.76
16.958	7.593
141.926	137.656
171.826	163.771
31.905	31.107
169.727	168.548
99.797	100.732
65.711	71.207
159.724	162.626
141.953	147.564
123.71	126.988
29.373	27.898
50.665	49.215
18.798	23.164
117.991	115.337
50.566	59.978
99.457	98.745
61.888	59.838
0.39	177.066
68.2	63.369
152.819	149.692
120.963	135.14
72.045	58.234
167.602	167.49
48.396	42.803
41.958	51.924
18.381	15.319
22.858	28.82
72.968	74.315
137.602	128.307
62.261	59.296
162.295	164.779
90.876	84.895
66.843	79.273
50.67	47.333
73.402	63.2
54.269	58.275
49.402	44.569
176.171	174.451
43.513	34.219
106.109	129.075
61.525	71.103
14.36	22.728
132.384	136.621
107.378	114.002
39.552	44.501
118.645	130.371
112.987	109.413
39.645	37.139
157.049	160.39
153.412	161.766
76.857	71.532
34.328	30.185
62.13	66.509
147.089	147.104
139.904	141.768
39.739	38.108
101.242	104.508
106.208	102.73
25.484	27.243
37.448	37.83
175.265	173.081
71.617	71.404
20.397	14.081
98.798	109.361
154.632	140.732
178.341	0.496
120.518	118.156
113.289	111.998
19.479	25.465
100.143	103.18
122.067	118.981
99.72	106.94
51.104	60.55
140.129	146.708
174.82	176.23
31.504	31.54
140.992	148.856
108.587	109.906
53.56	57.97
87.371	77.832
163.734	168.359
49.363	39.252
83.938	81.985
78.741	79.709
119.958	118.425
36.031	31.55
179.088	11.801
44.952	51.781
15.568	29.613
38.959	34.05
103.115	107.629
47.616	44.103
163.745	146.673
144.837	148.664
117.898	119.333
75.423	67.038
75.423	70.947
149.545	153.923
89.267	87.335
70.54	79.774
45.254	32.449
65.86	67.226
168.898	161.946
87.893	83.699
178.599	0.655
27.186	22.824
48.149	38.488
58.663	55.47
66.195	60.615
48.545	53.302
80.126	69.993
69.04	87.157
152.731	149.764
106.027	121.465
6.224	8.589
85.773	80.578
85.322	85.091
96.117	94.072
23.281	28.318
39.503	40.291
128.538	132.68
135.927	128.595
107.818	102.187
97.237	104.052
31.751	41.883
45.759	43.123
173.304	166.948
55.296	60.48
175.616	175.192
95.145	96.644
37.085	36.877
23.83	29.931
103.269	107.97
53.703	53.835
152.835	155.218
74.237	77
163.207	165.751
67.963	66.197
105.065	111.903
120.743	122.946
109.532	117.56
45.452	45.313
141.81	149.764
47.32	56.551
26.005	22.607
167.365	163.486
41.722	57.777
91.371	88.839
120.414	115.78
110.888	121.147
51.961	55.867
55.109	52.14
74.924	80.676
142.684	144.488
172.947	171.444
56.323	55.002
79.296	75.346
44.48	30.197
6.35	16.747
129.22	130.114
92.821	100.024
112.278	115.671
122.595	121.725
127.27	130.079

## Sheet: Sheet2
Theta	Bias	Fit
0	-0.0111974	0
0.025	-0.0139704	0.0070386
0.05	0.0176268	0.0140923
0.075	0.00369034	0.0209401
0.1	0.00718277	0.0272082
0.125	-0.00584127	0.0328436
0.15	0.0337602	0.0383827
0.175	0.0513312	0.0431959
0.2	0.0604083	0.0473575
0.225	0.0754748	0.0509352
0.25	0.14551	0.0571577
0.275	0.158871	0.0664147
0.3	0.161348	0.0749172
0.325	0.135078	0.0827142
0.35	0.170162	0.0883043
0.375	0.188273	0.0916563
0.4	0.161006	0.0943344
0.425	0.180845	0.0967323
0.45	0.155845	0.0990474
0.475	0.14921	0.101261
0.5	0.15917	0.103064
0.525	0.143979	0.104523
0.55	0.15771	0.105295
0.575	0.139108	0.105327
0.6	0.122793	0.105077
0.625	0.124601	0.104447
0.65	0.124181	0.102994
0.675	0.136676	0.100254
0.7	0.128308	0.0975764
0.725	0.12392	0.0952476
0.75	0.10418	0.0923337
0.775	0.113319	0.089854
0.8	0.118202	0.0883479
0.825	0.103001	0.086935
0.85	0.0820253	0.085404
0.875	0.0591679	0.0841513
0.9	0.044689	0.0824442
0.925	0.0391401	0.0792959
0.95	0.0312692	0.0747527
0.975	0.0403274	0.0692184
1	0.045742	0.0637976
1.025	0.020742	0.0587855
1.05	0.0571364	0.0530311
1.075	0.0669903	0.0468834
1.1	0.0528933	0.0410316
1.125	0.0525788	0.0349096
1.15	0.068432	0.0296179
1.175	0.0806612	0.0263333
1.2	0.0659574	0.0240975
1.225	0.0590475	0.0215057
1.25	0.0317313	0.0184642
1.275	0.0342322	0.0152601
1.3	0.031506	0.0114129
1.325	0.0152548	0.00744563
1.35	0.0231553	0.0039812
1.375	0.00620996	0.000431622
1.4	0.017176	-0.00366655
1.425	0.00522556	-0.00827696
1.45	0.0241927	-0.0130226
1.475	0.0534717	-0.0166743
1.5	0.0647468	-0.0188344
1.525	0.0644354	-0.0209378
1.55	0.0394354	-0.0234755
1.575	0.0379516	-0.0261126
1.6	0.0267366	-0.0287298
1.625	0.0403684	-0.0310828
1.65	0.0285523	-0.0327517
1.675	0.0239622	-0.0339585
1.7	0.0296704	-0.0352945
1.725	0.0133144	-0.0367776
1.75	-0.00193474	-0.038373
1.775	-0.0225016	-0.0397503
1.8	-0.0450099	-0.0405096
1.825	-0.0458187	-0.0403329
1.85	-0.0217754	-0.039101
1.875	0.000503908	-0.037746
1.9	0.0306312	-0.0373103
1.925	0.034057	-0.0379142
1.95	0.0086936	-0.0389734
1.975	-0.0166471	-0.0398337
2	0.015955	-0.0414225
2.025	0.0284881	-0.0434846
2.05	0.0470208	-0.0461591
2.075	0.0482595	-0.0501481
2.1	0.0676748	-0.053301
2.125	0.0538651	-0.055067
2.15	0.0841488	-0.0569341
2.175	0.0682934	-0.0591983
2.2	0.0669281	-0.0615873
2.225	0.0513268	-0.0639267
2.25	0.0761534	-0.0661727
2.275	0.0602951	-0.0678862
2.3	0.0486027	-0.0691143
2.325	0.0516299	-0.0705198
2.35	0.0256361	-0.0720769
2.375	-0.00108347	-0.0733235
2.4	-0.0115414	-0.0740651
2.425	-0.0365414	-0.0746171
2.45	-0.0469144	-0.0748039
2.475	-0.0536111	-0.0744128
2.5	-0.059375	-0.0736118
2.525	-0.0619515	-0.0726932
2.55	-0.0851321	-0.0716977
2.575	-0.0931125	-0.0713389
2.6	-0.104038	-0.0716042
2.625	-0.105376	-0.071496
2.65	-0.10753	-0.070901
2.675	-0.0917017	-0.0694567
2.7	-0.0849871	-0.0674305
2.725	-0.121057	-0.0655851
2.75	-0.14121	-0.0637768
2.775	-0.145048	-0.061369
2.8	-0.126859	-0.0563019
2.825	-0.138373	-0.0488244
2.85	-0.137414	-0.0413348
2.875	-0.151168	-0.033735
2.9	-0.130494	-0.0262037
2.925	-0.134595	-0.0194811
2.95	-0.104655	-0.0122972
2.975	-0.106164	-0.00439863
3	-0.0869094	0.00015074
3.025	-0.076446	0.00181734
3.05	-0.0522104	0.00565868
3.075	-0.0408262	0.0112627
3.1	-0.022314	0.0172561
3.125	-0.0166508	0.0228651
3.15	-0.0196047	0.0287151
3.175	0.0224092	0.0356255
3.2	0.0092195	0.0425507
3.225	0.0237754	0.0490367
3.25	0.0107514	0.054794
3.275	-0.0061246	0.0602833
3.3	0.0371099	0.0657336
3.325	0.0580965	0.0701001
3.35	0.052001	0.073909
3.375	0.0904634	0.0785793
3.4	0.15146	0.0855764
3.425	0.145099	0.0945141
3.45	0.151671	0.102746
3.475	0.148039	0.109468
3.5	0.161755	0.114254
3.525	0.179865	0.117549
3.55	0.152598	0.120171
3.575	0.172438	0.122515
3.6	0.147438	0.124776
3.625	0.140803	0.126936
3.65	0.150762	0.128687
3.675	0.159199	0.129546
3.7	0.149303	0.129722
3.725	0.137472	0.129659
3.75	0.139129	0.129125
3.775	0.116194	0.12826
3.8	0.133631	0.126574
3.825	0.128269	0.123604
3.85	0.129521	0.12079
3.875	0.119498	0.118222
3.9	0.0991649	0.115065
3.925	0.111772	0.112448
3.95	0.112046	0.110786
3.975	0.0945937	0.109214
4	0.0710447	0.107765
4.025	0.058462	0.106059
4.05	0.0524851	0.102991
4.075	0.0307327	0.0990226
4.1	0.034522	0.094099
4.125	0.0391763	0.0882355
4.15	0.0373346	0.0828372
4.175	0.038182	0.0774984
4.2	0.0565283	0.0715012
4.225	0.058583	0.0654128
4.25	0.044486	0.0595391
4.275	0.0604066	0.0531259
4.3	0.0875782	0.048378
4.325	0.0722538	0.0459069
4.35	0.0635954	0.0434844
4.375	0.0506402	0.0407074
4.4	0.0360615	0.0379835
4.425	0.030413	0.0350414
4.45	0.0230986	0.0311223
4.475	0.0068474	0.0271416
4.5	0.014748	0.0236647
4.525	0.0312757	0.0197687
4.55	0.013243	0.0152691
4.575	0.018954	0.0105874
4.6	0.0463378	0.0060941
4.625	0.0450644	0.00270223
4.65	0.0563394	0.000537597
4.675	0.0560281	-0.00156907
4.7	0.0394577	-0.00397157
4.725	0.0375779	-0.00634831
4.75	0.026366	-0.00872059
4.775	0.045145	-0.0104206
4.8	0.0247771	-0.0115942
4.825	0.0275404	-0.0128466
4.85	0.0299071	-0.0142922
4.875	0.0049071	-0.015871
4.9	-0.0103421	-0.0174562
4.925	-0.0313817	-0.0185733
4.95	-0.0418615	-0.0188425
4.975	-0.038499	-0.0186308
5	-0.0197261	-0.0174399
5.025	0.00982676	-0.015893
5.05	0.0293976	-0.0154516
5.075	0.0256497	-0.0160716
5.1	0.000286255	-0.0171089
5.125	0.00879002	-0.0182979
5.15	0.0267179	-0.0204376
5.175	0.0380185	-0.0227758
5.2	0.059533	-0.0258074
5.225	0.061366	-0.0305025
5.25	0.0592675	-0.0340551
5.275	0.069756	-0.0360336
5.3	0.0848861	-0.0381923
5.325	0.0598861	-0.0405052
5.35	0.0520212	-0.0428995
5.375	0.0580395	-0.0451592
5.4	0.0657816	-0.0471482
5.425	0.0713468	-0.0488039
5.45	0.060456	-0.0499743
5.475	0.0432226	-0.0512045
5.5	0.0172287	-0.0527228
5.525	-0.00949081	-0.0539294
5.55	-0.0199488	-0.0546292
5.575	-0.0449488	-0.0551385
5.6	-0.0504395	-0.0553291
5.625	-0.0592646	-0.0549561
5.65	-0.0453589	-0.0542113
5.675	-0.0714845	-0.0531738
5.7	-0.0935395	-0.0519716
5.725	-0.092349	-0.051455
5.75	-0.112176	-0.051412
5.775	-0.110379	-0.0509755
5.8	-0.11347	-0.0500444
5.825	-0.0943215	-0.0484541
5.85	-0.0933944	-0.046438
5.875	-0.129464	-0.0445391
5.9	-0.141601	-0.0426474
5.925	-0.144373	-0.0396726
5.95	-0.12643	-0.034027
5.975	-0.131468	-0.0269575
6	-0.139716	-0.0199931
6.025	-0.135516	-0.0124631
6.05	-0.136503	-0.00471874
6.075	-0.124241	0.00323231
6.1	-0.105952	0.0115741
6.125	-0.114572	0.0196691
6.15	-0.0804467	0.0246837
6.175	-0.0848533	0.0268094
6.2	-0.0606178	0.0307088
6.225	-0.0168737	0.0367894
6.25	-0.0307213	0.04326
6.275	-0.0250581	0.0489297
