# Supplementary material for: Individuals with autism spectrum disorder have altered visual encoding capacity
Source: PLoS Biol. 2021 May 12;19(5):e3001215. doi: 10.1371/journal.pbio.3001215 (PMC8143398; doi:10.1371/journal.pbio.3001215)
Supplement: S6 Data — (ZIP) [file pbio.3001215.s016.zip › FigS1_S2/ASD/Sub17/woFB.xlsx]

## Sheet: Sheet1
Target	Response
130.527	127.423
34.454	41.824
33.152	38.164
34.993	42.214
127.698	135.289
179.028	3.73
44.068	38.569
69.633	70.161
117.491	119.313
120.397	138.059
91.892	97.132
58.026	53.959
154.022	139.727
73.968	65.927
17.095	29.698
98.495	115.037
2.879	7.799
21.034	29.746
61.602	62.5
167.887	159.795
145.766	152.993
159.883	150.865
100.473	106.728
131.417	134.649
175.836	6.132
4.719	14.437
49.945	48.825
3.543	17.003
39.986	36.691
103.868	109.587
158.093	135.91
21.199	19.491
44.348	32.536
88.256	86.49
64.146	29.952
90.437	95.721
39.222	22.902
81.592	70.691
13.118	20.575
147.87	145.691
179.764	12.968
83.394	77.523
51.643	55.584
98.177	111.032
78.522	80.172
36.196	31.131
51.297	37.227
148.809	148.426
6.334	13.81
48.144	55.961
165.981	154.042
23.215	25.335
57.477	43.901
62.223	60.387
69.15	70.634
33.932	30.579
35.729	32.136
63.294	59.086
177.533	171.839
156.494	160.783
117.222	132.402
114.498	108.575
147.32	151.709
85.828	76.038
6.587	19.469
53.725	40.752
9.273	14.456
16.03	19.233
62.509	61.107
122.062	117.464
128.841	131.549
84.932	65.49
129.016	133.384
14.859	27.627
137.63	145.702
24.693	34.021
88.712	79.899
147.095	144.571
42.43	32.359
19.661	20.795
34.169	41.132
104.044	124.201
58.158	51.574
172.76	165.994
113.866	129.885
48.715	42.218
30.724	30.226
121.584	136.115
108.741	129.353
56.993	44.803
36.404	27.743
165.613	154.799
55.719	34.068
92.063	95.985
143.623	146.522
45.573	40.966
174.496	165.72
89.162	93.906
23.676	20.053
156.434	157.882
153.703	150.596
162.02	153.539
176.517	171.306
74.989	69.075
12.827	22.674
42.15	38.632
57.795	52.045
83.74	71.508
76.028	58.879
102.264	131.256
93.584	121.132
31.768	29.313
114.267	132.99
15.14	27.454
168.876	159.175
134.23	144.761
51.703	55.041
99.083	115.675
136.114	137.76
31.642	31.781
133.043	135.378
141.283	137.693
150.16	142.888
170.216	164.59
67.551	64.073
30.318	39.981
75.709	66.249
24.281	21.492
86.558	86.875
49.077	42.554
93.722	106.453
102.467	111.429
10.19	19.391
119.277	130.609
132.658	131.326
98.446	131.141
159.971	155.427
168.865	159.043
71.314	64.898
127.775	130.094
33.207	33.477
13.612	13.98
139.119	143.478
112.086	111.744
15.722	26.294
24.099	28.274
40.134	35.438
111.63	127.326
69.018	61.385
69.254	69.306
7.465	5.335
87.646	81.86
128.039	139.198
167.893	161.816
153.572	156.836
95.853	103.712
106.032	98.715
159.296	149.782
63.569	37.199
112.037	119.581
102.5	113.298
24.308	33.153
37.031	32.145
131.291	146.971
150.633	156.257
147.919	145.093
165.069	163.068
101.923	101.896
100.511	101.671
94.853	100.538
88.651	68.225
155.461	155.562
54.17	54.809
49.264	42.349
124.6	129.258
153.852	151.673
148.902	149.807
69.831	58.679
125.21	127.481
95.199	104.808
105.054	107.887
51.434	49.758
178.187	175.477
39.343	45.009
34.438	37.958
44.782	41.163
52.752	59.446
14.316	9.92
45.776	34.645
45.232	38.134
58.411	57.654
5.153	10.237
143.31	148.268
161.856	151.097
42.48	38.069
126.253	126.522
114.899	118.113
98.248	96.379
92.76	97.962

## Sheet: Sheet2
Theta	Bias	Fit
0	0.119886	0
0.025	0.146001	0.0282846
0.05	0.134502	0.0556454
0.075	0.142822	0.0817617
0.1	0.156241	0.105794
0.125	0.204057	0.128824
0.15	0.223354	0.150355
0.175	0.231871	0.169149
0.2	0.251706	0.186309
0.225	0.25355	0.202594
0.25	0.269852	0.217027
0.275	0.315466	0.225954
0.3	0.322577	0.230444
0.325	0.301809	0.234387
0.35	0.304294	0.23859
0.375	0.281047	0.242775
0.4	0.277299	0.246122
0.425	0.28213	0.248582
0.45	0.2682	0.250904
0.475	0.252184	0.253132
0.5	0.263148	0.254678
0.525	0.25993	0.256036
0.55	0.280307	0.257705
0.575	0.273681	0.258815
0.6	0.251547	0.25914
0.625	0.226923	0.258593
0.65	0.23034	0.257473
0.675	0.210933	0.256526
0.7	0.208038	0.255121
0.725	0.196907	0.253421
0.75	0.210204	0.252067
0.775	0.205391	0.250977
0.8	0.226434	0.249581
0.825	0.213624	0.247147
0.85	0.219681	0.243825
0.875	0.235931	0.239102
0.9	0.2445	0.233015
0.925	0.236658	0.226753
0.95	0.208522	0.2201
0.975	0.175907	0.212894
1	0.150161	0.205272
1.025	0.165052	0.197603
1.05	0.157624	0.190081
1.075	0.141484	0.182476
1.1	0.133576	0.174386
1.125	0.118557	0.165645
1.15	0.126319	0.156956
1.175	0.135995	0.147477
1.2	0.128974	0.136852
1.225	0.104399	0.126022
1.25	0.0900388	0.115288
1.275	0.0688545	0.104657
1.3	0.0497589	0.09379
1.325	0.0247589	0.0827783
1.35	0.0105841	0.0721015
1.375	-0.00286191	0.0621526
1.4	-0.022897	0.0523302
1.425	-0.0264688	0.0423052
1.45	-0.0351267	0.032152
1.475	-0.0524485	0.0219057
1.5	-0.0396786	0.0119413
1.525	-0.0587736	0.00248946
1.55	-0.0537657	-0.00602066
1.575	-0.0612751	-0.0138952
1.6	-0.0483997	-0.0220476
1.625	-0.0630527	-0.0305663
1.65	-0.0824505	-0.0385475
1.675	-0.104374	-0.0457756
1.7	-0.0887925	-0.0531857
1.725	-0.058584	-0.0610976
1.75	-0.0579763	-0.0691164
1.775	-0.0867657	-0.076919
1.8	-0.0777098	-0.0850124
1.825	-0.0779386	-0.0931083
1.85	-0.0924389	-0.100644
1.875	-0.0782561	-0.108291
1.9	-0.0755749	-0.116424
1.925	-0.0781448	-0.124126
1.95	-0.103145	-0.131111
1.975	-0.11796	-0.137839
2	-0.147548	-0.144109
2.025	-0.137122	-0.149638
2.05	-0.132471	-0.154641
2.075	-0.159997	-0.159423
2.1	-0.16659	-0.163801
2.125	-0.134043	-0.16782
2.15	-0.148922	-0.171734
2.175	-0.175738	-0.175426
2.2	-0.172556	-0.17902
2.225	-0.194693	-0.182512
2.25	-0.219693	-0.185639
2.275	-0.22309	-0.189201
2.3	-0.24809	-0.1932
2.325	-0.223693	-0.197032
2.35	-0.205127	-0.200945
2.375	-0.221313	-0.204461
2.4	-0.246313	-0.207318
2.425	-0.244316	-0.209892
2.45	-0.244223	-0.211777
2.475	-0.268537	-0.212793
2.5	-0.277143	-0.212949
2.525	-0.297317	-0.212255
2.55	-0.268542	-0.212393
2.575	-0.250341	-0.216674
2.6	-0.26182	-0.22343
2.625	-0.281777	-0.229606
2.65	-0.302071	-0.235239
2.675	-0.325437	-0.240268
2.7	-0.291494	-0.244145
2.725	-0.276686	-0.245904
2.75	-0.262589	-0.245658
2.775	-0.218958	-0.24404
2.8	-0.201203	-0.24042
2.825	-0.173891	-0.233829
2.85	-0.164563	-0.225151
2.875	-0.189563	-0.215571
2.9	-0.162385	-0.204562
2.925	-0.167827	-0.191629
2.95	-0.155714	-0.177084
2.975	-0.0183373	-0.159116
3	-0.00606618	-0.137903
3.025	0.002461	-0.115415
3.05	0.0436922	-0.0921367
3.075	0.0898152	-0.0686004
3.1	0.0698607	-0.0450068
3.125	0.136479	-0.0189755
3.15	0.131642	0.00994155
3.175	0.137594	0.0383706
3.2	0.142233	0.065178
3.225	0.134414	0.0907439
3.25	0.15216	0.114328
3.275	0.19565	0.136911
3.3	0.214947	0.158242
3.325	0.240907	0.177303
3.35	0.255297	0.194817
3.375	0.278593	0.210035
3.4	0.290194	0.222613
3.425	0.327997	0.230626
3.45	0.318402	0.235048
3.475	0.304011	0.238823
3.5	0.295887	0.24274
3.525	0.28257	0.246687
3.55	0.268892	0.249799
3.575	0.273038	0.251973
3.6	0.268777	0.253836
3.625	0.249605	0.255844
3.65	0.25474	0.257347
3.675	0.273636	0.259043
3.7	0.27551	0.260932
3.725	0.265274	0.261804
3.75	0.258195	0.261576
3.775	0.217293	0.260627
3.8	0.221932	0.259544
3.825	0.22463	0.258265
3.85	0.213499	0.256773
3.875	0.202649	0.254954
3.9	0.208871	0.253219
3.925	0.196983	0.252002
3.95	0.210957	0.250466
3.975	0.207581	0.248046
4	0.211273	0.244782
4.025	0.237896	0.240024
4.05	0.245427	0.233954
4.075	0.22713	0.227543
4.1	0.198226	0.22055
4.125	0.166753	0.213023
4.15	0.168935	0.205183
4.175	0.156645	0.197404
4.2	0.15178	0.189677
4.225	0.139046	0.181829
4.25	0.126879	0.173558
4.275	0.132988	0.165272
4.3	0.126533	0.157019
4.325	0.13908	0.147366
4.35	0.120567	0.136677
4.375	0.10918	0.126191
4.4	0.0816314	0.115804
4.425	0.0624147	0.105072
4.45	0.0413515	0.0941072
4.475	0.0163515	0.0830688
4.5	0.00217675	0.072367
4.525	-0.018046	0.0623677
4.55	-0.0192244	0.0526106
4.575	-0.018534	0.0425521
4.6	-0.043534	0.0322551
4.625	-0.0514722	0.0219565
4.65	-0.0475439	0.0120209
4.675	-0.0539139	0.00293711
4.7	-0.0514686	-0.00515398
4.725	-0.044921	-0.0129163
4.75	-0.04646	-0.021193
4.775	-0.062127	-0.0292693
4.8	-0.0908578	-0.0366912
4.825	-0.0846925	-0.0444606
4.85	-0.0772538	-0.0524556
4.875	-0.0586229	-0.0604426
4.9	-0.07318	-0.0684877
4.925	-0.0951731	-0.0762653
4.95	-0.0653865	-0.0840457
4.975	-0.0863459	-0.0918256
5	-0.0857816	-0.0993114
5.025	-0.0774803	-0.106965
5.05	-0.0745755	-0.11476
5.075	-0.0865522	-0.12206
5.1	-0.111552	-0.128996
5.125	-0.128496	-0.135578
5.15	-0.130185	-0.141256
5.175	-0.134902	-0.146234
5.2	-0.135296	-0.151057
5.225	-0.168405	-0.155704
5.25	-0.138795	-0.160299
5.275	-0.13233	-0.164658
5.3	-0.159146	-0.168508
5.325	-0.178531	-0.171931
5.35	-0.1781	-0.175257
5.375	-0.2031	-0.178557
5.4	-0.2281	-0.181595
5.425	-0.231498	-0.185068
5.45	-0.21953	-0.188892
5.475	-0.215106	-0.192708
5.5	-0.209805	-0.196583
5.525	-0.22972	-0.199896
5.55	-0.237023	-0.20264
5.575	-0.239631	-0.204532
5.6	-0.252631	-0.205746
5.625	-0.276944	-0.206653
5.65	-0.28555	-0.206695
5.675	-0.283629	-0.207009
5.7	-0.244736	-0.211492
5.725	-0.258748	-0.219011
5.75	-0.270227	-0.225682
5.775	-0.291056	-0.231623
5.8	-0.312464	-0.237163
5.825	-0.297688	-0.24008
5.85	-0.269293	-0.240748
5.875	-0.272408	-0.24121
5.9	-0.234431	-0.240985
5.925	-0.225497	-0.239845
5.95	-0.199123	-0.236325
5.975	-0.168303	-0.229724
6	-0.17297	-0.221018
6.025	-0.19797	-0.211282
6.05	-0.170793	-0.200111
6.075	-0.146641	-0.186566
6.1	-0.0484921	-0.168097
6.125	-0.0267446	-0.146634
6.15	0.00063241	-0.125189
6.175	0.0444888	-0.102631
6.2	0.0645519	-0.0787864
6.225	0.0814079	-0.0545191
6.25	0.0614533	-0.030723
6.275	0.128071	-0.00448155
