# Supplementary material for: Individuals with autism spectrum disorder have altered visual encoding capacity
Source: PLoS Biol. 2021 May 12;19(5):e3001215. doi: 10.1371/journal.pbio.3001215 (PMC8143398; doi:10.1371/journal.pbio.3001215)
Supplement: S6 Data — (ZIP) [file pbio.3001215.s016.zip › FigS1_S2/ASD/Sub2/wFB1.xlsx]

## Sheet: Sheet1
Target	Response
13.948	23.658
157.95	138.987
54.406	55.261
17.2	11.152
159.62	149.348
158.109	150.828
31.334	34.162
67.716	45.129
143.612	140.293
101.127	115.218
152.363	149.393
49.16	51.128
21.402	40.484
54.192	58.092
55.093	54.591
91.261	80.043
116.305	111.245
150.105	135.663
173.089	179.736
177.347	168.465
45.985	51.13
132.565	146.753
85.009	89.517
102.132	103.922
154.456	150.217
145.348	146.318
152.209	144.76
3.741	4.016
140.69	138.62
31.405	34.7
66.129	63.946
86.608	83.92
115.041	129.168
168.513	161.182
166.739	162.852
131.263	129.07
134.999	134.486
27.34	31.661
53.088	60.483
107.285	119.073
31.059	39.481
178.319	176.304
167.662	157.984
145.82	151.993
74.523	75.777
153.769	158.402
155.176	143.939
107.631	123.73
157.928	147.143
51.187	40.111
37.651	44.21
63.3	59.366
19.814	33.148
84.163	59.481
166.58	163.812
121.474	140.142
164.822	130.451
27.143	19.051
53.703	37.45
21.66	35.041
70.353	55.24
140.278	134.046
141.514	141.924
167.624	158.773
171.205	164.489
120.54	147.956
134.773	125.166
17.886	11.223
73.369	71.618
5.499	10.702
114.366	113.976
9.306	11.029
28.126	26.446
115.854	112.677
34.482	41.967
50.127	59.341
97.853	93.437
3.104	2.444
44.842	41.109
38.766	45.554
84.685	58.516
148.474	158.292
118.694	117.332
124.583	129.044
53.351	64.608
79.51	63.926
168.195	159.846
46.743	31.941
19.402	37.244
70.452	64.602
28.263	35.313
127.643	125.939
73.99	69.147
92.629	92.661
130.258	126.288
17.024	30.659
56.664	62.16
121.326	126.11
86.624	83.858
102.934	109.069
47.237	70.958
145.068	145.212
147.743	140.687
66.024	54.757
68.079	65.24
23.869	16.002
52.45	44.262
33.24	37.736
87.976	89.32
62.459	60.747
53.247	63.154
67.216	66.267
158.944	154.046
104.901	113.18
77.407	85.264
27.648	14.155
157.247	152.479
176.731	165.774
5.537	2.055
40.772	36.691
39.612	17.62
121.024	113.547
88.618	87.257
13.486	31.541
86.289	135.319
174.38	170.696
164.674	133.906
47.995	50.894
61.882	65.738
109.444	109.193
116.552	117.824
13.453	25.637
5.367	8.985
149.77	140.314
52.055	46.376
130.906	152.59
140.459	138.682
23.731	30.28
127.462	121.792
107.559	112.025
97.699	99.899
83.394	99.351
115.783	80.234
116.805	124.2
159.323	144.853
134.658	135.994
81.197	78.048
80.192	77.856
38.354	34.518
85.158	81.933
100.605	108.674
7.691	18.327
63.107	41.885
35.838	39.654
33.784	46.979
12.19	24.547
98.199	92.036
142.684	130.586
163.245	135.368
54.933	55.692
173.611	163.191
34.69	43.882
105.137	102.465
17.793	23.255
132.757	119.537
94.568	104.092
52.417	52.603
158.702	136.452
111.059	132.655
68.09	71.901
131.598	120.608
26.709	32.21
56.098	50.929
8.663	20.225
134.092	127.337
32.532	37.479
100.638	101
103.181	110.229
83.762	70.886
151.204	132.683
179.83	175.285
65.382	66.362
121.6	127.229
132.862	128.379
163.828	147.915
43.178	49.389
168.997	155.384
18.024	20.871
156.934	149.588
125.94	133.027
10.772	18.066
113.553	110.935
74.808	72.44
38.162	54.01
79.17	68.468
125.517	127.575
130.664	122.406

## Sheet: Sheet2
Theta	Bias	Fit
0	-0.0650787	0
0.025	-0.0462092	0.0209632
0.05	-0.0712092	0.0413792
0.075	-0.0174274	0.0622549
0.1	-0.00672063	0.0832831
0.125	0.0527926	0.102263
0.15	0.119307	0.117792
0.175	0.155142	0.131942
0.2	0.133117	0.144418
0.225	0.176099	0.152502
0.25	0.16578	0.158175
0.275	0.179007	0.162637
0.3	0.199164	0.166452
0.325	0.224883	0.169849
0.35	0.199883	0.172384
0.375	0.221329	0.173895
0.4	0.211545	0.174692
0.425	0.238687	0.175725
0.45	0.263098	0.177216
0.475	0.244611	0.178947
0.5	0.219611	0.180387
0.525	0.239323	0.180574
0.55	0.216396	0.179377
0.575	0.207179	0.177988
0.6	0.190501	0.177349
0.625	0.208955	0.17651
0.65	0.198094	0.174418
0.675	0.175642	0.171656
0.7	0.175633	0.16839
0.725	0.15051	0.164826
0.75	0.136623	0.161161
0.775	0.158923	0.158482
0.8	0.180586	0.157122
0.825	0.167871	0.155924
0.85	0.170087	0.154369
0.875	0.160099	0.152577
0.9	0.164421	0.150667
0.925	0.156715	0.148485
0.95	0.19654	0.145782
0.975	0.17154	0.142556
1	0.156699	0.138856
1.025	0.159827	0.134964
1.05	0.137275	0.131144
1.075	0.0909711	0.127447
1.1	0.0685751	0.123711
1.125	0.066052	0.119939
1.15	0.0711856	0.11596
1.175	0.0726111	0.111734
1.2	0.0527457	0.107517
1.225	0.06312	0.101567
1.25	0.0712447	0.0938555
1.275	0.0749518	0.0855508
1.3	0.0896716	0.0761954
1.325	0.0725208	0.0661169
1.35	0.0697864	0.0567297
1.375	0.0534011	0.0480897
1.4	0.029984	0.0390593
1.425	0.0280556	0.029913
1.45	0.0324724	0.0211191
1.475	0.0155056	0.0123351
1.5	-0.00492902	0.00349769
1.525	-0.0146271	-0.00540138
1.55	0.00688795	-0.0136535
1.575	-0.0073539	-0.0210454
1.6	-0.0128382	-0.0283065
1.625	0.00386321	-0.0356842
1.65	-0.00111286	-0.0430547
1.675	-0.00247965	-0.0501258
1.7	-0.00635489	-0.057652
1.725	-0.0195061	-0.0658813
1.75	-0.0160953	-0.074233
1.775	-0.0152663	-0.0829585
1.8	-0.0501795	-0.0920157
1.825	-0.0529117	-0.10138
1.85	-0.0647653	-0.110866
1.875	-0.0543595	-0.120277
1.9	-0.0506326	-0.130063
1.925	-0.060475	-0.139757
1.95	-0.0615636	-0.149567
1.975	-0.0902582	-0.16002
2	-0.103487	-0.170566
2.025	-0.124074	-0.180987
2.05	-0.138118	-0.19112
2.075	-0.136607	-0.200781
2.1	-0.151664	-0.210078
2.125	-0.160486	-0.219426
2.15	-0.16063	-0.229067
2.175	-0.180755	-0.238879
2.2	-0.190332	-0.249173
2.225	-0.213676	-0.259599
2.25	-0.228633	-0.268914
2.275	-0.240064	-0.277177
2.3	-0.269086	-0.283963
2.325	-0.294086	-0.289338
2.35	-0.312083	-0.294394
2.375	-0.319649	-0.298782
2.4	-0.308692	-0.3019
2.425	-0.304597	-0.304212
2.45	-0.311056	-0.306494
2.475	-0.323001	-0.308925
2.5	-0.32554	-0.310837
2.525	-0.307633	-0.312001
2.55	-0.337042	-0.312807
2.575	-0.359084	-0.313007
2.6	-0.330071	-0.310589
2.625	-0.336914	-0.305804
2.65	-0.355264	-0.300738
2.675	-0.338507	-0.294254
2.7	-0.288172	-0.283331
2.725	-0.249174	-0.269278
2.75	-0.237268	-0.255196
2.775	-0.204421	-0.240604
2.8	-0.215544	-0.225384
2.825	-0.229259	-0.209724
2.85	-0.254259	-0.193574
2.875	-0.248848	-0.17773
2.9	-0.245189	-0.161903
2.925	-0.22316	-0.145921
2.95	-0.194846	-0.131456
2.975	-0.203909	-0.117721
3	-0.189939	-0.10234
3.025	-0.154221	-0.0847464
3.05	-0.14842	-0.0659119
3.075	-0.137462	-0.0466183
3.1	-0.0733921	-0.0269186
3.125	-0.0730007	-0.00702796
3.15	-0.0440775	0.0135326
3.175	-0.0546165	0.0344402
3.2	-0.0456435	0.0547769
3.225	-0.0258348	0.075569
3.25	-0.015128	0.0963898
3.275	0.0784331	0.113345
3.3	0.155666	0.127706
3.325	0.146735	0.142517
3.35	0.166409	0.154016
3.375	0.167692	0.161143
3.4	0.176408	0.166331
3.425	0.191855	0.170789
3.45	0.240823	0.174792
3.475	0.216476	0.177902
3.5	0.215643	0.179159
3.525	0.228137	0.179697
3.55	0.21768	0.180415
3.575	0.249946	0.181645
3.6	0.254691	0.183581
3.625	0.236204	0.185178
3.65	0.25329	0.185764
3.675	0.230916	0.185104
3.7	0.207989	0.183787
3.725	0.215421	0.182296
3.75	0.199614	0.180914
3.775	0.196086	0.179207
3.8	0.180728	0.176904
3.825	0.167235	0.174041
3.85	0.167102	0.170796
3.875	0.142102	0.167256
3.9	0.153219	0.164605
3.925	0.172253	0.162751
3.95	0.176257	0.16121
3.975	0.159464	0.160015
4	0.161679	0.158351
4.025	0.151691	0.156452
4.05	0.156014	0.154438
4.075	0.159982	0.152236
4.1	0.188132	0.149519
4.125	0.163132	0.146201
4.15	0.158464	0.142535
4.175	0.151419	0.13868
4.2	0.128868	0.134778
4.225	0.0825638	0.131
4.25	0.0592241	0.12707
4.275	0.0617247	0.123016
4.3	0.0627782	0.118875
4.325	0.0612924	0.1144
4.35	0.0443384	0.109937
4.375	0.0672584	0.103791
4.4	0.0709219	0.0957564
4.425	0.0854103	0.0867385
4.45	0.0852673	0.0768749
4.475	0.0641134	0.0668287
4.5	0.0613791	0.0574109
4.525	0.0308874	0.0485454
4.55	0.0419505	0.0394116
4.575	0.0196483	0.0303623
4.6	0.0298625	0.0214873
4.625	0.00709828	0.0126256
4.65	-0.010063	0.00369093
4.675	-0.0236026	-0.00520623
4.7	0.00947237	-0.013385
4.725	-0.00463992	-0.0207525
4.75	-0.00527306	-0.028003
4.775	0.00623618	-0.0353258
4.8	0.00074544	-0.0426398
4.825	-0.010887	-0.0497338
4.85	-0.0129725	-0.0573284
4.875	-0.0130123	-0.0653967
4.9	-0.0151209	-0.0735129
4.925	-0.0236736	-0.0822264
4.95	-0.0412786	-0.0916215
4.975	-0.061319	-0.101321
5	-0.0576936	-0.110983
5.025	-0.0376765	-0.120893
5.05	-0.05904	-0.130964
5.075	-0.0688823	-0.140615
5.1	-0.069971	-0.150379
5.125	-0.0986655	-0.160786
5.15	-0.111895	-0.171284
5.175	-0.113706	-0.181507
5.2	-0.149135	-0.191553
5.225	-0.139754	-0.201244
5.25	-0.149497	-0.210744
5.275	-0.161392	-0.220361
5.3	-0.156833	-0.23026
5.325	-0.195386	-0.240283
5.35	-0.199208	-0.250424
5.375	-0.220252	-0.26061
5.4	-0.23704	-0.269765
5.425	-0.248471	-0.277951
5.45	-0.277493	-0.284652
5.475	-0.29549	-0.289893
5.5	-0.329911	-0.294831
5.525	-0.328056	-0.299139
5.55	-0.308735	-0.302136
5.575	-0.304168	-0.304319
5.6	-0.304894	-0.306794
5.625	-0.331409	-0.309422
5.65	-0.333948	-0.311219
5.675	-0.31604	-0.312263
5.7	-0.345449	-0.312947
5.725	-0.367491	-0.313022
5.75	-0.330972	-0.310561
5.775	-0.332165	-0.305629
5.8	-0.339296	-0.299764
5.825	-0.328357	-0.292927
5.85	-0.296579	-0.282183
5.875	-0.257582	-0.267934
5.9	-0.228413	-0.253584
5.925	-0.198951	-0.238768
5.95	-0.223951	-0.223395
5.975	-0.237666	-0.207535
6	-0.262666	-0.191185
6.025	-0.253484	-0.174916
6.05	-0.253597	-0.158667
6.075	-0.193513	-0.143892
6.1	-0.187317	-0.130555
6.125	-0.212317	-0.116551
6.15	-0.198346	-0.100982
6.175	-0.146723	-0.0832126
6.2	-0.142473	-0.0641197
6.225	-0.126267	-0.0446537
6.25	-0.0735999	-0.025114
6.275	-0.0568934	-0.00477758
