# Supplementary material for: Individuals with autism spectrum disorder have altered visual encoding capacity
Source: PLoS Biol. 2021 May 12;19(5):e3001215. doi: 10.1371/journal.pbio.3001215 (PMC8143398; doi:10.1371/journal.pbio.3001215)
Supplement: S6 Data — (ZIP) [file pbio.3001215.s016.zip › FigS1_S2/ASD/Sub2/wFB2.xlsx]

## Sheet: Sheet1
Target	Response
70.683	149.548
109.922	119.444
155.247	152.939
134.647	136.485
16.815	22.868
49.808	57.88
70.452	59.554
15.14	30.228
144.903	141.526
93.095	102.922
168.936	161.899
81.62	67.281
38.816	51.335
13.887	28.939
151.166	145.75
24.165	29.708
113.778	127.173
110.07	117.465
73.012	63.846
67.068	71.249
141.448	142.594
92.997	86.682
121.216	109.025
67.145	50.251
20.018	36.225
62.196	51.899
74.786	65.29
94.848	91.766
55.779	59.159
65.887	61.811
128.154	122.178
169.667	159.717
2.038	0.565
148.864	163.984
72.6	154.351
60.745	62.863
62.086	60.051
88.811	82.672
132.197	116.966
64.343	98.207
42.134	43.494
2.543	175.143
90.316	84.879
68.925	60.75
40.601	36.724
123.078	123.354
3.252	163.326
159.697	171.417
119.919	116.996
29.065	146.697
36.904	31.027
73.265	54.325
7.295	176.531
127.775	124.092
22.995	28.626
34.086	42.204
50.451	53.617
92.716	85.798
50.951	54.083
103.807	104.171
154.703	152.786
117.42	156.968
171.798	158.526
34.608	38.734
87.635	66.258
46.386	54.323
170.178	160.801
178.165	174.362
37.607	9.057
84.586	85.152
0.846	55.338
40.991	48.549
132.389	123.411
126.737	124.017
45.957	51.277
77.917	65.713
143.958	141.435
147.562	145.189
169.151	154.452
74.523	68.718
66.063	72.417
134.367	131.564
142.942	140.491
70.04	139.667
90.514	90.929
23.05	34.256
65.541	53.815
51.934	54.764
128.577	129.935
98.973	117.171
103.428	99.562
53.263	53.485
103.709	107.165
163.767	160.8
155.758	159.581
124.331	136.959
81.807	80.329
89.481	83.901
37.069	75.228
9.514	20.439
25.418	23.822
61.146	52.655
54.444	58.971
161.059	156.76
37.833	34.321
69.21	63.333
55.29	61.593
140.333	133.399
163.729	161.047
12.937	27.869
62.168	70.13
178.66	177.085
72.182	69.657
156.055	151.004
30.812	153.243
148.216	155.134
28.708	28.171
55.944	54.544
47.501	48.831
94.749	95.235
62.185	58.366
27.615	24.364
122.276	123.912
3.115	167.233
173.243	166.788
23.61	16.261
173.99	170.401
66.931	60.871
110.191	105.569
171.348	84.73
83.68	150.081
33.762	29.429
118.733	122.343
8.712	11.162
52.231	54.68
156.703	153.592
111.866	120.643
119.738	125.653
58.954	55.228
164.135	165.617
105.944	99.581
151.001	142.64
96.902	101.888
38.349	51.789
89.514	87.432
150.468	148.486
161.531	156.393
94.82	81.81
10.772	3.431
109.834	109.4
48.759	45.891
12.86	8.359
30.301	19.793
151.539	157.993
98.77	106.57
69.425	72.69
104.989	96.446
21.896	23.266
61.69	47.988
86.839	84.219
129.577	120.242
151.457	58.012
101.572	105.555
66.03	90.352
62.08	52.027
63.816	59.798
34.756	44.905
176.413	168.528
179.154	1.515
174.353	174.465
98.918	101.816
113.553	118.239
167.959	151.028
59.795	56.52
69.189	63.208
176.122	173.098
80.51	59.859
140.195	135.968
17.326	24.68
113.124	119.374
56.823	62.359
34.328	47.628
70.468	58.863
72.831	66.015
43.227	53.124
169.903	159.598
125.473	130.135
64.574	60.73
11.893	29.832
89.783	88.686
115.322	125.218
104.664	104.535
108.114	107.809
35.503	40.126
163.646	147.828
157.768	153.721
151.187	156.463
149.166	144.416
143.755	132.864

## Sheet: Sheet2
Theta	Bias	Fit
0	-0.0635024	0
0.025	-0.0501731	0.00982585
0.05	-0.0437434	0.0172634
0.075	-0.0651887	0.02424
0.1	-0.0873261	0.028719
0.125	-0.067026	0.0317123
0.15	-0.0524637	0.035698
0.175	-0.0233929	0.0399642
0.2	-0.0116892	0.0440345
0.225	-0.0029408	0.047987
0.25	-0.000301188	0.0512163
0.275	0.027682	0.0536092
0.3	0.0547241	0.0560141
0.325	0.0502683	0.0582939
0.35	0.0206836	0.0588166
0.375	-0.00431642	0.0576707
0.4	0.0535341	0.0567945
0.425	0.112788	0.0552009
0.45	0.134958	0.0514742
0.475	0.117267	0.0465236
0.5	0.190404	0.0404619
0.525	0.187159	0.0335169
0.55	0.171297	0.0265576
0.575	0.193009	0.0188372
0.6	0.168009	0.0103733
0.625	0.15976	0.00180182
0.65	0.177322	-0.00493272
0.675	0.152322	-0.00984906
0.7	0.161109	-0.0154141
0.725	0.12951	-0.0193821
0.75	0.0966468	-0.021396
0.775	0.0531106	-0.0222134
0.8	0.0522564	-0.0214447
0.825	0.0383669	-0.0206976
0.85	0.0515002	-0.0201842
0.875	0.0504202	-0.0199954
0.9	0.115226	-0.0200012
0.925	0.114356	-0.0198057
0.95	0.113932	-0.0195957
0.975	0.0932582	-0.0198487
1	0.0776761	-0.0195926
1.025	0.108635	-0.0184153
1.05	0.108886	-0.0173261
1.075	0.0809769	-0.0165629
1.1	0.0686195	-0.0158319
1.125	0.0713985	-0.0147763
1.15	0.069917	-0.0133516
1.175	0.049582	-0.0120207
1.2	0.043216	-0.0108728
1.225	0.0313614	-0.00958483
1.25	0.0234021	-0.00852967
1.275	-0.0290237	-0.00807952
1.3	-0.0256595	-0.00795844
1.325	-0.0176295	-0.00761342
1.35	-0.0115122	-0.00876146
1.375	-8.91187e-05	-0.0115573
1.4	0.00564009	-0.0166137
1.425	0.0203953	-0.024172
1.45	0.0223081	-0.0320652
1.475	0.018463	-0.0400697
1.5	0.0281018	-0.0481266
1.525	0.0144722	-0.0558729
1.55	0.00541733	-0.0632261
1.575	-0.00451294	-0.0705849
1.6	-0.00338459	-0.0778872
1.625	-0.0173592	-0.0858549
1.65	0.0512922	-0.0963308
1.675	0.0452955	-0.108274
1.7	0.0478163	-0.120399
1.725	0.0391534	-0.132784
1.75	0.0608648	-0.144486
1.775	0.0435461	-0.155901
1.8	0.0793141	-0.168952
1.825	0.0755804	-0.183375
1.85	0.0535809	-0.193968
1.875	0.0640289	-0.201114
1.9	0.0390289	-0.208501
1.925	0.0216495	-0.215835
1.95	0.0332269	-0.222159
1.975	0.0175676	-0.227584
2	0.0402039	-0.232689
2.025	0.030071	-0.237525
2.05	0.00761155	-0.242498
2.075	0.00757932	-0.247492
2.1	-0.00770809	-0.252406
2.125	0.000527004	-0.257131
2.15	-0.009815	-0.260158
2.175	-0.0151854	-0.26015
2.2	-0.0148486	-0.258721
2.225	-0.0327527	-0.256078
2.25	-0.0514189	-0.252263
2.275	-0.0501949	-0.248558
2.3	-0.0693936	-0.244928
2.325	-0.0879534	-0.241142
2.35	-0.113757	-0.236992
2.375	-0.139579	-0.232385
2.4	-0.156852	-0.22734
2.425	-0.172366	-0.222047
2.45	-0.163538	-0.216339
2.475	-0.175928	-0.211553
2.5	-0.169412	-0.207769
2.525	-0.194412	-0.203621
2.55	-0.214611	-0.198256
2.575	-0.253947	-0.19166
2.6	-0.266088	-0.184794
2.625	-0.275488	-0.175799
2.65	-0.260644	-0.164644
2.675	-0.259784	-0.152764
2.7	-0.262303	-0.140137
2.725	-0.251018	-0.127294
2.75	-0.278181	-0.113746
2.775	-0.28206	-0.100451
2.8	-0.262756	-0.0895936
2.825	-0.23581	-0.0802005
2.85	-0.23842	-0.0724021
2.875	-0.197159	-0.0643267
2.9	-0.168908	-0.0539896
2.925	-0.143584	-0.0430686
2.95	-0.146926	-0.0322659
2.975	-0.171926	-0.0216659
3	-0.168735	-0.0111754
3.025	-0.193735	-0.000796197
3.05	-0.182291	0.00981681
3.075	-0.176085	0.0208197
3.1	-0.1631	0.0320943
3.125	-0.129061	0.0434122
3.15	-0.0719098	0.0550842
3.175	-0.0271508	0.0647864
3.2	-0.0521508	0.0721056
3.225	-0.0589458	0.0790424
3.25	-0.0582188	0.0841607
3.275	-0.0679205	0.0879072
3.3	-0.0536831	0.091828
3.325	-0.0205825	0.0959429
3.35	-0.00867125	0.100069
3.375	0.0138355	0.103478
3.4	0.00378618	0.10612
3.425	0.0192746	0.108463
3.45	0.058956	0.110854
3.475	0.0705663	0.11314
3.5	0.0122762	0.113617
3.525	0.0159996	0.112519
3.55	0.0630419	0.111534
3.575	0.135462	0.108624
3.6	0.13386	0.10365
3.625	0.16773	0.0974466
3.65	0.191047	0.0901984
3.675	0.18789	0.0831689
3.7	0.171766	0.0761725
3.725	0.184602	0.0684284
3.75	0.159602	0.0599256
3.775	0.15775	0.0513511
3.8	0.168915	0.0446098
3.825	0.143915	0.0396476
3.85	0.124782	0.0362395
3.875	0.118058	0.0344063
3.9	0.0882394	0.0323228
3.925	0.0546634	0.0313242
3.95	0.043849	0.0319093
3.975	0.0422501	0.0326956
4	0.0430929	0.0332497
4.025	0.0602481	0.0333979
4.05	0.113782	0.0334818
4.075	0.117065	0.0336719
4.1	0.105524	0.0337491
4.125	0.115234	0.0342759
4.15	0.087195	0.0351165
4.175	0.107884	0.0359437
4.2	0.100479	0.0368804
4.225	0.0852122	0.0378146
4.25	0.0634909	0.0385899
4.275	0.0629912	0.0394802
4.3	0.0775933	0.0408902
4.325	0.0411747	0.0422082
4.35	0.0479541	0.0434001
4.375	0.0229541	0.0447338
4.4	0.0149948	0.0457614
4.425	-0.0249888	0.0462584
4.45	-0.0162232	0.0464449
4.475	-0.00628095	0.0451702
4.5	-0.0169352	0.0425235
4.525	-0.00849647	0.0398474
4.55	0.019256	0.0344491
4.575	0.0119879	0.026552
4.6	0.0139007	0.0186514
4.625	0.0198276	0.0106175
4.65	0.0213375	0.0026413
4.675	0.00514254	-0.00487355
4.7	0.00716923	-0.0118929
4.725	-0.0129203	-0.0190421
4.75	-0.0169749	-0.02721
4.775	0.0299805	-0.0373821
4.8	0.0394235	-0.0491125
4.825	0.0368881	-0.0609687
4.85	0.0394089	-0.0730886
4.875	0.0462884	-0.0856693
4.9	0.0552634	-0.0976585
4.925	0.0351387	-0.109158
4.95	0.0805524	-0.122135
4.975	0.063527	-0.132753
5	0.061465	-0.139882
5.025	0.0556216	-0.147291
5.05	0.0306216	-0.15466
5.075	0.0407878	-0.160846
5.1	0.0248196	-0.166021
5.125	0.01925	-0.171419
5.15	0.0317965	-0.176495
5.175	0.0242042	-0.181351
5.2	0.00342724	-0.18633
5.225	0.00378733	-0.191211
5.25	-0.0112191	-0.196194
5.275	0.00498603	-0.199391
5.3	-0.0168906	-0.199391
5.325	-0.0201991	-0.19811
5.35	-0.0179025	-0.196811
5.375	-0.0298055	-0.194244
5.4	-0.0637547	-0.190517
5.425	-0.0586023	-0.186855
5.45	-0.077801	-0.183167
5.475	-0.0963607	-0.179323
5.5	-0.122164	-0.175111
5.525	-0.140259	-0.170357
5.55	-0.160569	-0.165301
5.575	-0.180773	-0.160078
5.6	-0.171945	-0.154301
5.625	-0.167347	-0.149303
5.65	-0.177819	-0.145309
5.675	-0.218453	-0.139867
5.7	-0.223018	-0.133206
5.725	-0.262355	-0.126535
5.75	-0.255286	-0.118251
5.775	-0.26639	-0.107894
5.8	-0.243192	-0.096307
5.825	-0.261488	-0.0837337
5.85	-0.260801	-0.0709888
5.875	-0.240803	-0.0578566
5.9	-0.286589	-0.0438435
5.925	-0.286388	-0.0321388
5.95	-0.271164	-0.0228776
5.975	-0.244217	-0.0133986
6	-0.217019	-0.00377874
6.025	-0.205566	0.00611876
6.05	-0.173902	0.0167618
6.075	-0.143316	0.0277989
6.1	-0.155334	0.0384996
6.125	-0.180334	0.049188
6.15	-0.177143	0.0597663
6.175	-0.202143	0.0702328
6.2	-0.190698	0.0809332
6.225	-0.161672	0.0918101
6.25	-0.155338	0.103021
6.275	-0.120125	0.114433
