# Supplementary material for: Individuals with autism spectrum disorder have altered visual encoding capacity
Source: PLoS Biol. 2021 May 12;19(5):e3001215. doi: 10.1371/journal.pbio.3001215 (PMC8143398; doi:10.1371/journal.pbio.3001215)
Supplement: S6 Data — (ZIP) [file pbio.3001215.s016.zip › FigS1_S2/ASD/Sub2/woFB.xlsx]

## Sheet: Sheet1
Target	Response
88.294	0
135.004	136.619
67.854	77.026
128.22	141.345
136.773	134.005
63.052	55.344
125.83	72.796
60.19	52.079
46.441	53.843
67.7	53.145
39.728	53.306
88.476	91.221
10.987	12.979
147.479	145.741
55.312	47.648
11.871	15.341
106.175	115.579
38.651	95.906
172.87	175.149
41.914	41.386
139.822	135.773
70.479	57.87
146.672	147.742
129.901	139.719
95.848	123.122
57.933	61.367
151.561	173.755
172.007	174.254
103.714	90.21
158.4	152.93
57.999	50
68.974	58.939
124.583	140.999
58.312	50.953
117.041	121.933
56.46	153.624
85.224	78.613
56.257	57
96.205	116.725
102.28	114.59
111.202	108.483
48.545	29.691
27.604	30.08
46.886	49.107
150.369	148.139
163.619	158.777
149.699	141.82
3.406	11.281
78.055	16.281
131.631	134.902
143.706	143.272
173.221	174.543
115.102	109.045
55.263	50.284
106.076	88.99
133.548	135.171
130.038	125.636
28.137	28.605
118.216	118.286
173.298	165.578
176.688	177.872
7.086	7.353
134.751	136.253
53.335	177.852
118.387	139.484
84.471	80
111.52	121.751
107.384	124.093
150.105	137.508
46.809	54.662
114.607	115.273
60.026	56.362
69.666	66.786
166.091	173.855
151.66	156.912
117.717	121.445
9.454	17.786
129.742	133.239
6.674	10.238
69.447	58.039
119.65	52.627
35.871	45.071
79.56	72.47
52.989	64.973
114.399	116.781
179.659	177.508
91.75	91.313
163.097	171
132.17	128.9
137.388	129.009
79.087	78.934
37.959	41.722
41.48	47.361
174.452	168.392
173.122	3.454
100.094	113.136
83.147	176.855
83.125	87.962
172.298	168.014
7.905	1.413
160.652	165.085
97.018	94.859
84.108	83.387
134.263	154.083
129.384	134.766
67.815	52.208
119.513	123.216
8.185	13
16.562	25.782
111.009	121.082
60.855	65.138
76.127	48.552
2.51	16.625
166.684	144.181
84.564	66.068
178.802	5.159
175.056	158.732
61.575	58.648
79.901	79.475
20.034	7.041
67.903	137.487
38.772	21.669
84.888	80.801
63.871	49.036
154.516	144.96
101.204	138.334
140.838	139.225
36.042	39.374
88.574	93.857
115.212	120.661
26.643	31.351
126.193	136.386
2.318	9.722
100.451	119.471
53.999	56.498
87.064	63.871
14.085	6.196
132.433	160.402
144.996	147.713
66.804	59
116.2	127.051
3.763	12.457
173.122	161.42
170.859	161.066
94.474	99
50.577	57.924
49.143	46.289
69.425	44.204
30.68	40.585
50.226	46.774
12.937	178.987
147.051	135.897
139.091	138.977
116.634	135.289
152.561	144.999
110.125	115.041
128.473	135.468
139.371	132.856
151.924	151.675
149.193	147.282
80.604	62.288
72.853	44.842
88.102	87.138
31.68	30.596
156.873	146.857
141.931	129.39
39.86	54.55
141.761	136.491
43.809	38.802
29.933	29.341
48.193	42.92
23.286	34.606
129.181	137.005
75.643	62.965
170.579	149.382
62.239	45.279
99.616	113.222
125.341	128.495
9.937	15.94
64.948	75.966
11.129	24.944
146.051	133.624
159.565	146.858
8.075	0
63.898	66.091
46.572	63.581
85.361	72.165
137.086	139.509
172.254	157.648
112.196	123.16
106.593	110.075
108.79	109.246
61.426	55.941

## Sheet: Sheet2
Theta	Bias	Fit
0	-0.0603592	0
0.025	-0.0438299	0.0227752
0.05	0.00918897	0.0452625
0.075	0.0686498	0.065795
0.1	0.107027	0.0852258
0.125	0.195421	0.104419
0.15	0.233451	0.121427
0.175	0.225094	0.136291
0.2	0.209615	0.149743
0.225	0.218568	0.161356
0.25	0.195541	0.171241
0.275	0.226693	0.176796
0.3	0.222703	0.178476
0.325	0.217164	0.179777
0.35	0.196415	0.180203
0.375	0.171415	0.180007
0.4	0.169758	0.17924
0.425	0.160648	0.178184
0.45	0.165389	0.177154
0.475	0.167331	0.176049
0.5	0.159613	0.174797
0.525	0.118806	0.173152
0.55	0.111069	0.170968
0.575	0.127898	0.168054
0.6	0.156892	0.163883
0.625	0.183867	0.159235
0.65	0.182808	0.154778
0.675	0.185906	0.149892
0.7	0.193925	0.14504
0.725	0.125893	0.142194
0.75	0.117999	0.140891
0.775	0.139621	0.138919
0.8	0.14771	0.135664
0.825	0.14683	0.131275
0.85	0.12183	0.12629
0.875	0.0968298	0.120936
0.9	0.151475	0.115286
0.925	0.132488	0.109398
0.95	0.119889	0.104337
0.975	0.109461	0.10011
1	0.0844605	0.0955901
1.025	0.133109	0.0906048
1.05	0.14193	0.0863977
1.075	0.197983	0.0829601
1.1	0.209759	0.0790049
1.125	0.184759	0.0746765
1.15	0.185271	0.0698804
1.175	0.214843	0.0648451
1.2	0.221973	0.0597762
1.225	0.199648	0.0542701
1.25	0.213605	0.0485673
1.275	0.204772	0.0428596
1.3	0.242145	0.0370884
1.325	0.258491	0.03105
1.35	0.251056	0.0232229
1.375	0.239252	0.0137614
1.4	0.206848	0.00408255
1.425	0.192859	-0.00595073
1.45	0.168255	-0.0164265
1.475	0.155741	-0.0271447
1.5	0.124443	-0.0381325
1.525	0.0956071	-0.0492189
1.55	0.0677236	-0.0594959
1.575	0.083727	-0.0699943
1.6	0.0597222	-0.0814009
1.625	0.0451838	-0.0928828
1.65	0.0262259	-0.104476
1.675	-0.00594811	-0.115643
1.7	-0.0226749	-0.126368
1.725	-0.0288367	-0.136879
1.75	-0.0538367	-0.147185
1.775	-0.0639725	-0.157363
1.8	-0.0753645	-0.16768
1.825	-0.0877347	-0.178121
1.85	-0.0450426	-0.188078
1.875	-0.0818443	-0.197683
1.9	-0.095822	-0.207174
1.925	-0.112264	-0.216488
1.95	-0.141455	-0.225524
1.975	-0.132974	-0.233897
2	-0.149438	-0.241688
2.025	-0.148244	-0.249495
2.05	-0.153343	-0.257275
2.075	-0.133766	-0.263366
2.1	-0.151972	-0.267727
2.125	-0.166786	-0.27189
2.15	-0.176774	-0.276028
2.175	-0.194076	-0.279812
2.2	-0.193149	-0.283886
2.225	-0.218149	-0.288348
2.25	-0.219815	-0.292073
2.275	-0.222428	-0.295099
2.3	-0.240177	-0.299329
2.325	-0.249293	-0.304622
2.35	-0.243926	-0.309086
2.375	-0.274903	-0.312904
2.4	-0.288407	-0.316213
2.425	-0.314961	-0.317504
2.45	-0.325205	-0.316734
2.475	-0.338626	-0.31499
2.5	-0.337637	-0.312481
2.525	-0.342534	-0.309442
2.55	-0.328091	-0.305476
2.575	-0.318721	-0.300703
2.6	-0.263501	-0.293653
2.625	-0.27079	-0.284222
2.65	-0.238927	-0.274458
2.675	-0.252018	-0.264779
2.7	-0.272626	-0.256249
2.725	-0.268029	-0.248303
2.75	-0.233595	-0.239622
2.775	-0.22499	-0.228451
2.8	-0.207814	-0.214446
2.825	-0.218653	-0.19954
2.85	-0.243653	-0.184027
2.875	-0.247218	-0.167902
2.9	-0.246944	-0.151029
2.925	-0.220071	-0.132891
2.95	-0.221851	-0.113507
2.975	-0.183244	-0.0931733
3	-0.16212	-0.0722098
3.025	-0.18712	-0.0507066
3.05	-0.126331	-0.0289276
3.075	-0.104822	-0.0070236
3.1	-0.116646	0.0156165
3.125	-0.108124	0.0388524
3.15	-0.0687666	0.0618684
3.175	-0.036438	0.0843457
3.2	0.0256556	0.106785
3.225	0.12362	0.128429
3.25	0.108884	0.148539
3.275	0.187014	0.16731
3.3	0.255474	0.183601
3.325	0.210526	0.197546
3.35	0.201208	0.210569
3.375	0.210161	0.221971
3.4	0.187187	0.227929
3.425	0.218285	0.229579
3.45	0.233757	0.230858
3.475	0.208757	0.231757
3.5	0.188007	0.232029
3.525	0.179253	0.231569
3.55	0.160992	0.230715
3.575	0.16048	0.229647
3.6	0.156982	0.22843
3.625	0.158924	0.227174
3.65	0.151206	0.225771
3.675	0.10063	0.224064
3.7	0.102661	0.221819
3.725	0.11949	0.218763
3.75	0.166307	0.21459
3.775	0.185081	0.209879
3.8	0.182776	0.205141
3.825	0.196727	0.200594
3.85	0.161192	0.195941
3.875	0.134256	0.192679
3.9	0.127805	0.191189
3.925	0.131213	0.189082
3.95	0.163422	0.185472
3.975	0.138422	0.180737
4	0.113422	0.175627
4.025	0.123729	0.169743
4.05	0.143068	0.163568
4.075	0.124081	0.157564
4.1	0.111481	0.152385
4.125	0.101053	0.148037
4.15	0.0760532	0.1434
4.175	0.139756	0.138252
4.2	0.16879	0.133831
4.225	0.223538	0.13018
4.25	0.201352	0.126066
4.275	0.179792	0.12175
4.3	0.177539	0.116867
4.325	0.206436	0.111636
4.35	0.218474	0.106377
4.375	0.217921	0.100862
4.4	0.221365	0.0952296
4.425	0.223222	0.0895342
4.45	0.239051	0.0838361
4.475	0.254541	0.0776678
4.5	0.242648	0.0696962
4.525	0.214962	0.0602262
4.55	0.198693	0.0504553
4.575	0.184452	0.0403037
4.6	0.17006	0.0297832
4.625	0.147333	0.0190251
4.65	0.116036	0.00802287
4.675	0.0871997	-0.00307337
4.7	0.0593163	-0.0133559
4.725	0.0763149	-0.0237841
4.75	0.0598585	-0.0351425
4.775	0.0367765	-0.046643
4.8	0.00729568	-0.0570271
4.825	-0.0152927	-0.0669782
4.85	-0.027149	-0.0774166
4.875	-0.037244	-0.0876381
4.9	-0.0548106	-0.0979573
4.925	-0.0591951	-0.108148
4.95	-0.0837718	-0.118428
4.975	-0.0910885	-0.128881
5	-0.0584473	-0.138902
5.025	-0.0861799	-0.148446
5.05	-0.104229	-0.157816
5.075	-0.120671	-0.167065
5.1	-0.127565	-0.175732
5.125	-0.141382	-0.18373
5.15	-0.157846	-0.191438
5.175	-0.145725	-0.199022
5.2	-0.131547	-0.205239
5.225	-0.14431	-0.2098
5.25	-0.16038	-0.213955
5.275	-0.161357	-0.218012
5.3	-0.170678	-0.222012
5.325	-0.180969	-0.226584
5.35	-0.201556	-0.231476
5.375	-0.23723	-0.235842
5.4	-0.218877	-0.239525
5.425	-0.229131	-0.242359
5.45	-0.236302	-0.24635
5.475	-0.254313	-0.251634
5.5	-0.252333	-0.256077
5.525	-0.280414	-0.259639
5.55	-0.296814	-0.262687
5.575	-0.323369	-0.263824
5.6	-0.327651	-0.262742
5.625	-0.34765	-0.260499
5.65	-0.334829	-0.257757
5.675	-0.350942	-0.25466
5.7	-0.33131	-0.250693
5.725	-0.316919	-0.245715
5.75	-0.271908	-0.238259
5.775	-0.279198	-0.228608
5.8	-0.247688	-0.218801
5.825	-0.234866	-0.208894
5.85	-0.274023	-0.19982
5.875	-0.276436	-0.191522
5.9	-0.242002	-0.182632
5.925	-0.213538	-0.170986
5.95	-0.216221	-0.15649
5.975	-0.227061	-0.141343
6	-0.22423	-0.125901
6.025	-0.255626	-0.109846
6.05	-0.231279	-0.0926161
6.075	-0.228479	-0.0741163
6.1	-0.21391	-0.0543878
6.125	-0.191651	-0.0337081
6.15	-0.170527	-0.0124874
6.175	-0.162924	0.0100046
6.2	-0.134738	0.0327705
6.225	-0.113229	0.0549266
6.25	-0.11227	0.0778156
6.275	-0.0693134	0.100834
