# Supplementary material for: Individuals with autism spectrum disorder have altered visual encoding capacity
Source: PLoS Biol. 2021 May 12;19(5):e3001215. doi: 10.1371/journal.pbio.3001215 (PMC8143398; doi:10.1371/journal.pbio.3001215)
Supplement: S6 Data — (ZIP) [file pbio.3001215.s016.zip › FigS1_S2/ASD/Sub3/wFB1.xlsx]

## Sheet: Sheet1
Target	Response
139.789	148
10.816	23.401
148.49	136
105.406	115.664
78.11	73.958
109.85	104.522
104.544	125.598
32.625	22.239
146.04	119.072
130.258	148.292
51.994	51.243
100.149	133.579
45.814	38.167
87.981	157.975
55.093	40
139.283	123.072
31.301	53.643
158.274	20.165
17.864	127.145
48.594	52.127
134.845	165.945
159.839	112.037
16.749	3.881
101.061	136.037
10.91	19
69.09	78.446
62.888	49.409
81.878	77.375
127.621	139.476
90.651	93.075
115.706	99.188
13.239	104.693
177.33	8.666
70.463	62.222
88.377	86.458
2.417	0.733
117.64	105.076
17.705	129.876
127.198	123.536
169.09	129.681
74.1	73.234
81.873	81.467
5.361	76.759
168.535	169.909
15.738	40.296
131.065	134.378
73.094	44.559
166.816	109.545
114.761	66.783
157.895	159.756
84.746	61.245
83.933	43.691
1.621	179.355
39.305	45.736
144.617	121.407
41.716	19
166.75	147
56.351	59.44
92.458	41.905
92.217	45.54
120.178	104.119
160.394	142
129.95	35
3.142	29.181
160.273	165
111.773	105
89.602	90.003
56.482	85.241
102.94	153.758
97.408	114
146.914	124.184
36.569	26.287
22.297	28.618
173.468	132.321
17.617	0
63.816	21.851
134.466	123
119.304	115.738
160.62	95.088
90.53	108.656
15.343	64.743
29.01	38.855
48.446	41.95
94.798	72.323
43.765	26.349
166.767	42.782
86.108	79
128.813	125.026
41.453	45.161
52.346	42.399
79.675	128.307
98.056	101.543
160.68	151.406
162.888	148.692
116.047	133.442
47.309	42.163
71.144	53.805
97.215	111.6
174.715	2.804
109.856	130.621
57.295	119.461
9.069	16.566
13.338	22.821
176.21	165.425
77.203	61.931
55.329	42.69
147.891	125.557
58.515	38.823
34.372	65.888
165.695	157.55
68.842	80.539
26.906	51.074
13.684	14.203
99.72	113
94.689	96.368
154.033	55.346
132.724	111
117.969	100.963
123.946	69.826
144.101	125.448
19.771	63.743
72.962	61.558
66.859	63.41
62.569	26.535
89.635	67.998
126.704	23.016
78.274	132.084
42.815	60
128.692	16.95
0.533	175.435
152.572	154.88
105.999	131.881
60.267	105.765
144.057	119.69
82.34	69.518
150.407	162.725
21.644	32
108.988	108.476
61.597	153
166.453	54.305
124.05	131
34.372	48.875
55.213	71.202
13.629	113.37
86.679	85.967
169.376	124.223
15.436	126.251
75.775	24.101
16.139	122.013
19.902	35.475
147.122	27.882
150.633	149
2.604	14.374
145.37	26.934
62.503	129.275
50.182	59.184
163.756	33.68
91.634	93.261
167.201	149.762
167.997	103.956
67.925	174.405
166.673	156.76
158.263	21
89.673	141.084
67.612	45.994
5.015	33.004
136.031	19.697
162.817	140
54.681	65
7.229	13
110.383	20.191
142.651	140
148.369	137.798
40.821	56.805
163.394	168.982
9.663	37.233
87.459	137.771
48.567	128.286
108.911	57.22
135.372	20.815
37.937	37.144
10.844	32.688
10.904	28.532
132.631	123.554
127.187	143.224
127.967	126.422
41.414	45
46.55	38.282
156.022	146.314
108.751	132
139.624	125
162.427	140.318

## Sheet: Sheet2
Theta	Bias	Fit
0	0.0142221	0
0.025	0.0565167	0.0198426
0.05	0.187271	0.0394423
0.075	0.302715	0.0583151
0.1	0.313562	0.0750851
0.125	0.323971	0.0894795
0.15	0.396316	0.103752
0.175	0.36846	0.119136
0.2	0.470399	0.133967
0.225	0.490911	0.148966
0.25	0.426679	0.164589
0.275	0.410579	0.179491
0.3	0.385579	0.19335
0.325	0.306249	0.207514
0.35	0.330736	0.222631
0.375	0.37163	0.237859
0.4	0.538479	0.251364
0.425	0.531667	0.26329
0.45	0.494138	0.274267
0.475	0.471657	0.283485
0.5	0.519405	0.291623
0.525	0.445034	0.298649
0.55	0.420034	0.304475
0.575	0.386969	0.310534
0.6	0.387527	0.316615
0.625	0.362527	0.321608
0.65	0.400165	0.32582
0.675	0.280476	0.3296
0.7	0.298779	0.333863
0.725	0.225287	0.338134
0.75	0.170357	0.341114
0.775	0.078889	0.342855
0.8	0.112694	0.342715
0.825	0.057304	0.340822
0.85	-0.0332688	0.338039
0.875	-0.144826	0.334337
0.9	0.0145703	0.329484
0.925	-0.0104297	0.323593
0.95	0.063954	0.315837
0.975	0.0706218	0.306404
1	0.151564	0.29647
1.025	0.10443	0.28592
1.05	0.0904844	0.274775
1.075	0.12831	0.263147
1.1	0.163606	0.251854
1.125	0.193753	0.24062
1.15	0.163429	0.228541
1.175	0.13161	0.215747
1.2	0.151256	0.202185
1.225	0.138597	0.187958
1.25	0.104563	0.173372
1.275	0.131552	0.158913
1.3	0.211749	0.144826
1.325	0.178824	0.130594
1.35	0.186055	0.116109
1.375	0.202725	0.101444
1.4	0.194531	0.0867381
1.425	0.141999	0.0719282
1.45	0.1366	0.0568332
1.475	0.14213	0.0415966
1.5	0.147073	0.0260647
1.525	0.106678	0.0102144
1.55	0.0816776	-0.00570882
1.575	0.0208777	-0.0217247
1.6	-0.00198887	-0.0380664
1.625	0.0172631	-0.054419
1.65	-0.00659604	-0.0703906
1.675	-0.0136133	-0.0863358
1.7	0.0131145	-0.101845
1.725	-0.0598778	-0.117033
1.75	-0.105778	-0.132389
1.775	-0.0907831	-0.147487
1.8	-0.0482516	-0.162136
1.825	-0.0145417	-0.1764
1.85	-0.0212099	-0.190115
1.875	-0.0135379	-0.203006
1.9	-0.116934	-0.215631
1.925	-0.209546	-0.228053
1.95	-0.216575	-0.239853
1.975	-0.228398	-0.25108
2	-0.242851	-0.261922
2.025	-0.255222	-0.27272
2.05	-0.233008	-0.283323
2.075	-0.200175	-0.292444
2.1	-0.141232	-0.300175
2.125	-0.214931	-0.30746
2.15	-0.172032	-0.314281
2.175	-0.229759	-0.320592
2.2	-0.254759	-0.326257
2.225	-0.190068	-0.331125
2.25	-0.222982	-0.335832
2.275	-0.147897	-0.340315
2.3	-0.208843	-0.343667
2.325	-0.284041	-0.346755
2.35	-0.304279	-0.349848
2.375	-0.254661	-0.35099
2.4	-0.279303	-0.350549
2.425	-0.374431	-0.349226
2.45	-0.397058	-0.34658
2.475	-0.419881	-0.343314
2.5	-0.441704	-0.33971
2.525	-0.449599	-0.335345
2.55	-0.37662	-0.33099
2.575	-0.390475	-0.327085
2.6	-0.443424	-0.322647
2.625	-0.485784	-0.317393
2.65	-0.476135	-0.31118
2.675	-0.477434	-0.303921
2.7	-0.52672	-0.297065
2.725	-0.545931	-0.290723
2.75	-0.531053	-0.282446
2.775	-0.474389	-0.270958
2.8	-0.422193	-0.257305
2.825	-0.382564	-0.24241
2.85	-0.299777	-0.226138
2.875	-0.150566	-0.208368
2.9	-0.183194	-0.189736
2.925	-0.231365	-0.170567
2.95	-0.206448	-0.149999
2.975	-0.163184	-0.128424
3	-0.163292	-0.108554
3.025	-0.0571544	-0.0883381
3.05	-0.0825222	-0.0666353
3.075	-0.0413137	-0.0453815
3.1	0.0369785	-0.0249033
3.125	0.0308147	-0.00539192
3.15	0.030234	0.014219
3.175	0.120215	0.0338747
3.2	0.178864	0.0534943
3.225	0.294307	0.0720627
3.25	0.340564	0.0877756
3.275	0.37061	0.100923
3.3	0.398168	0.114453
3.325	0.432227	0.129205
3.35	0.461992	0.143656
3.375	0.445326	0.158364
3.4	0.451047	0.173785
3.425	0.402171	0.188466
3.45	0.35167	0.202479
3.475	0.33434	0.21727
3.5	0.322329	0.232531
3.525	0.452451	0.24678
3.55	0.551377	0.259559
3.575	0.52326	0.271405
3.6	0.48573	0.28206
3.625	0.542278	0.290812
3.65	0.461626	0.298173
3.675	0.436626	0.304581
3.7	0.362698	0.31045
3.725	0.345227	0.316349
3.75	0.37912	0.321929
3.775	0.416758	0.326721
3.8	0.361668	0.331057
3.825	0.272069	0.334868
3.85	0.245911	0.339112
3.875	0.216879	0.343361
3.9	0.161949	0.346052
3.925	0.108751	0.347038
3.95	0.104286	0.346161
3.975	0.0488967	0.344025
4	-0.0178433	0.340589
4.025	-0.128223	0.335554
4.05	0.00616296	0.329796
4.075	0.0624532	0.323071
4.1	0.0555467	0.3145
4.125	0.0879844	0.305028
4.15	0.108137	0.295196
4.175	0.0722795	0.284029
4.2	0.106026	0.272053
4.225	0.118722	0.260767
4.25	0.155199	0.249901
4.275	0.21188	0.238314
4.3	0.155021	0.225894
4.325	0.167848	0.212637
4.35	0.142848	0.198622
4.375	0.13019	0.184301
4.4	0.120349	0.169769
4.425	0.159491	0.155366
4.45	0.203341	0.141197
4.475	0.177404	0.126968
4.5	0.177648	0.112493
4.525	0.211123	0.0979251
4.55	0.153828	0.0833314
4.575	0.133592	0.0684837
4.6	0.158722	0.0533621
4.625	0.133722	0.0381063
4.65	0.153206	0.0225487
4.675	0.0982702	0.00668053
4.7	0.0732702	-0.00925087
4.725	0.0124703	-0.0252679
4.75	-0.0103962	-0.0416041
4.775	0.00571412	-0.0578925
4.8	0.0363623	-0.073775
4.825	0.00171709	-0.0894526
4.85	-0.0128646	-0.10475
4.875	-0.0809445	-0.120047
4.9	-0.114186	-0.135457
4.925	-0.0991904	-0.150499
4.95	0.0136006	-0.165129
4.975	-0.0229491	-0.179365
5	-0.0296173	-0.192997
5.025	-0.0605885	-0.205874
5.05	-0.125341	-0.218477
5.075	-0.217954	-0.23079
5.1	-0.224982	-0.242471
5.125	-0.236805	-0.253569
5.15	-0.236571	-0.264171
5.175	-0.263629	-0.274724
5.2	-0.269036	-0.284854
5.225	-0.208582	-0.293484
5.25	-0.149639	-0.301035
5.275	-0.216641	-0.307969
5.3	-0.209768	-0.31423
5.325	-0.238166	-0.320141
5.35	-0.188935	-0.325477
5.375	-0.205747	-0.330494
5.4	-0.231389	-0.335471
5.425	-0.153702	-0.339561
5.45	-0.22334	-0.342796
5.475	-0.321891	-0.346036
5.5	-0.218694	-0.347956
5.525	-0.262711	-0.348256
5.55	-0.287711	-0.347998
5.575	-0.347958	-0.346291
5.6	-0.442395	-0.343348
5.625	-0.428288	-0.33989
5.65	-0.450111	-0.335997
5.675	-0.458007	-0.331339
5.7	-0.385028	-0.326694
5.725	-0.398882	-0.322508
5.75	-0.451831	-0.317786
5.775	-0.494191	-0.312245
5.8	-0.484542	-0.30574
5.825	-0.485842	-0.298184
5.85	-0.535127	-0.291038
5.875	-0.576963	-0.284277
5.9	-0.500942	-0.274927
5.925	-0.430468	-0.262821
5.95	-0.4306	-0.249178
5.975	-0.390971	-0.233948
6	-0.239437	-0.217416
6.025	-0.160919	-0.198937
6.05	-0.232911	-0.179099
6.075	-0.239772	-0.159167
6.1	-0.195068	-0.137896
6.125	-0.211265	-0.116458
6.15	-0.124712	-0.0967879
6.175	-0.0655617	-0.0759326
6.2	-0.0809427	-0.0534215
6.225	0.0171431	-0.0317778
6.25	0.0285712	-0.0113947
6.275	0.0224074	0.00841784
