# Supplementary material for: Individuals with autism spectrum disorder have altered visual encoding capacity
Source: PLoS Biol. 2021 May 12;19(5):e3001215. doi: 10.1371/journal.pbio.3001215 (PMC8143398; doi:10.1371/journal.pbio.3001215)
Supplement: S6 Data — (ZIP) [file pbio.3001215.s016.zip › FigS1_S2/ASD/Sub3/wFB2.xlsx]

## Sheet: Sheet1
Target	Response
15.661	39.259
35.806	49.124
78.758	3.856
169.667	161
167.722	17.954
171.024	168.269
79.241	74
148.71	143
112.696	146.742
139.349	156.121
76.193	53.989
177.094	125.742
74.539	79.82
158.499	82.947
167.64	2
47.451	45.306
55.417	28.556
101.901	130.084
13.398	118.734
59.751	57
57.037	50.53
139.723	47.619
17.315	32.199
39.75	145.286
10.212	25.285
95.079	20.76
63.228	96
116.074	123.888
8.833	124.386
47.149	21.812
91.052	98.474
116.893	98.639
4.647	26.862
31.933	47.378
139.163	133.342
27.719	48.289
98.858	116
112.311	116.022
179.44	3.314
171.551	16.216
47.012	27.471
108.422	51.628
71.012	101.089
132.252	142.128
13.365	30.653
79.664	58.038
139.218	130.32
123.045	133.31
110.833	140.729
129.747	113.72
5.746	176.806
40.744	58.718
43.018	139.476
85.57	79.3
136.559	132.1
87.404	72.226
164.382	122.893
141.827	35.25
133.329	128.8
0.467	126.099
54.867	152.252
142.085	114.508
35.311	82.07
52.571	33.005
65.255	54.119
27.692	49.387
97.331	101.364
142.568	83.785
129.428	7.38
25.994	36.329
90.349	103.218
138.553	106.222
39.882	23.902
48.83	55.442
70.924	44.823
134.68	148
162.674	145.214
112.657	169.692
65.761	66.939
2.527	175.851
128.044	152.599
171.661	148.854
77.505	74
138.619	108.381
53.071	32
94.897	21.611
18.205	66.693
89.107	85.58
32.422	125.123
158.917	158
76.539	63
13.019	136.94
113.663	125.6
86.943	110.834
45.155	73
45.342	52.321
93.145	33.253
66.041	74.896
94.337	101.92
0.983	83.893
89.019	85
153.319	3.454
78.203	32.705
61.058	17.093
147.265	146.844
62.618	57
39.821	50
22.748	37
17.315	26.944
62.756	69.218
81.318	69.505
93.843	79.191
53.346	111.435
118.755	112.913
105.346	142.255
93.348	78
57.4	70.166
167.096	149.504
114.129	115.506
39.31	42.11
80.955	168.49
96.496	110.534
132.406	172.178
65.244	51
0.714	179.042
165.195	156
80.247	79
126.231	29.876
85.24	59.393
66.233	44.46
102.489	103.36
136.042	69.288
88.443	125
71.809	71.571
60.476	117.063
96.639	86.329
166.409	160
128.094	158.582
132.829	135
141.058	137.416
73.484	58
151.572	151
151.166	144.089
51.099	40.496
114.278	121.287
98.402	97.622
157.203	109.421
151.072	55.796
127.456	108.048
177.825	171.855
167.426	85.917
78.747	88.493
157.84	94.86
140.997	97.635
11.646	72.44
34.877	85.659
172.82	160.852
176.528	15.501
111.487	129.638
112.47	103.848
139.717	107.556
3.719	145.906
105.34	0
147.046	140
159.812	16
135.224	84.334
145.881	136.996
9.157	149.154
175.792	11.107
99.781	145.948
156.318	126.568
80.499	129.63
28.538	29.965
116.909	46.226
71.831	73.919
34.718	22.791
99.655	23.998
114.184	109
132.257	103.611
164.24	151.979
75.962	21.748
58.91	58.381
112.438	119.695
134.356	5.507
32.163	39
175.083	140.342
156.285	126.087
125.907	163.586
107.982	122.357

## Sheet: Sheet2
Theta	Bias	Fit
0	-0.257909	0
0.025	-0.334863	0.0231089
0.05	-0.272651	0.0478512
0.075	-0.274485	0.0729453
0.1	-0.276783	0.0984624
0.125	-0.215507	0.124066
0.15	-0.195613	0.148695
0.175	-0.224764	0.174014
0.2	-0.286483	0.200216
0.225	-0.183657	0.227899
0.25	-0.100845	0.257371
0.275	-0.20196	0.286379
0.3	-0.0189553	0.315896
0.325	0.115826	0.346028
0.35	0.0474932	0.374661
0.375	0.0341685	0.402612
0.4	0.00916855	0.430172
0.425	0.22821	0.455282
0.45	0.55847	0.47638
0.475	0.532203	0.493018
0.5	0.623255	0.504962
0.525	0.670378	0.513318
0.55	0.676972	0.519374
0.575	0.698756	0.523777
0.6	0.668337	0.526778
0.625	0.660382	0.527711
0.65	0.656955	0.527279
0.675	0.639034	0.525377
0.7	0.577144	0.521649
0.725	0.505183	0.516756
0.75	0.47144	0.511163
0.775	0.502513	0.504428
0.8	0.474168	0.495894
0.825	0.473996	0.486624
0.85	0.38868	0.476787
0.875	0.357047	0.466086
0.9	0.311634	0.454862
0.925	0.412191	0.443703
0.95	0.424313	0.432756
0.975	0.439695	0.421338
1	0.377611	0.409355
1.025	0.430022	0.39681
1.05	0.389005	0.383838
1.075	0.362228	0.370984
1.1	0.415842	0.358159
1.125	0.351651	0.344903
1.15	0.341005	0.331359
1.175	0.454393	0.317635
1.2	0.403497	0.30374
1.225	0.428764	0.289744
1.25	0.491058	0.275559
1.275	0.507658	0.260678
1.3	0.453375	0.245571
1.325	0.509427	0.230571
1.35	0.371509	0.215099
1.375	0.346509	0.199212
1.4	0.236908	0.183021
1.425	0.182957	0.166571
1.45	0.149231	0.149917
1.475	0.0765029	0.133039
1.5	0.067056	0.116196
1.525	-0.051165	0.0994297
1.55	-0.125625	0.082629
1.575	-0.21137	0.0658983
1.6	-0.251628	0.0490469
1.625	-0.297473	0.0321703
1.65	-0.388605	0.0154367
1.675	-0.413605	-0.00124541
1.7	-0.372617	-0.0179973
1.725	-0.343843	-0.0348179
1.75	-0.348361	-0.0515427
1.775	-0.348649	-0.0681631
1.8	-0.378543	-0.0843948
1.825	-0.43434	-0.100193
1.85	-0.424492	-0.115697
1.875	-0.496414	-0.130985
1.9	-0.398504	-0.145851
1.925	-0.383866	-0.160323
1.95	-0.405109	-0.174503
1.975	-0.333021	-0.188161
2	-0.311923	-0.201606
2.025	-0.283009	-0.214845
2.05	-0.309624	-0.227722
2.075	-0.386909	-0.240068
2.1	-0.355134	-0.251469
2.125	-0.355927	-0.26215
2.15	-0.246896	-0.272554
2.175	-0.192563	-0.282452
2.2	-0.211767	-0.292113
2.225	-0.239756	-0.30174
2.25	-0.215659	-0.311361
2.275	-0.222764	-0.320877
2.3	-0.247978	-0.329949
2.325	-0.247671	-0.338211
2.35	-0.326241	-0.345503
2.375	-0.316924	-0.352105
2.4	-0.265942	-0.357374
2.425	-0.327745	-0.361301
2.45	-0.350376	-0.365049
2.475	-0.346229	-0.368845
2.5	-0.313174	-0.371561
2.525	-0.414906	-0.372636
2.55	-0.40122	-0.372519
2.575	-0.42622	-0.371493
2.6	-0.411345	-0.369429
2.625	-0.462314	-0.365888
2.65	-0.378403	-0.360806
2.675	-0.36825	-0.355496
2.7	-0.316746	-0.350641
2.725	-0.237754	-0.345527
2.75	-0.299182	-0.339763
2.775	-0.308817	-0.333002
2.8	-0.29957	-0.325491
2.825	-0.299906	-0.317032
2.85	-0.327758	-0.307063
2.875	-0.292789	-0.295152
2.9	-0.296071	-0.281311
2.925	-0.251568	-0.266313
2.95	-0.301608	-0.250061
2.975	-0.281721	-0.233385
3	-0.241549	-0.215274
3.025	-0.280092	-0.194433
3.05	-0.285568	-0.172906
3.075	-0.254396	-0.152144
3.1	-0.188872	-0.130872
3.125	-0.231136	-0.108468
3.15	-0.292189	-0.0861147
3.175	-0.302907	-0.0620559
3.2	-0.281058	-0.036623
3.225	-0.282892	-0.0119073
3.25	-0.228739	0.0136011
3.275	-0.223914	0.0391872
3.3	-0.202258	0.0642098
3.325	-0.233171	0.0899077
3.35	-0.345019	0.115965
3.375	-0.116791	0.143549
3.4	-0.109253	0.172613
3.425	-0.161446	0.203054
3.45	-0.0273626	0.233991
3.475	0.0800059	0.263986
3.5	0.0507612	0.293621
3.525	0.0257612	0.322199
3.55	0.0677213	0.350231
3.575	0.321883	0.376065
3.6	0.550062	0.396934
3.625	0.701148	0.41332
3.65	0.614848	0.425053
3.675	0.610163	0.432181
3.7	0.668564	0.437027
3.725	0.690349	0.441103
3.75	0.708769	0.443794
3.775	0.632933	0.445195
3.8	0.63427	0.444335
3.825	0.617137	0.441088
3.85	0.568736	0.436936
3.875	0.488033	0.431952
3.9	0.500038	0.426321
3.925	0.490761	0.41885
3.95	0.483951	0.409457
3.975	0.465589	0.399889
4	0.380272	0.389855
4.025	0.34864	0.378965
4.05	0.35091	0.367839
4.075	0.403783	0.356774
4.1	0.456288	0.345645
4.125	0.431288	0.334049
4.15	0.369203	0.321889
4.175	0.421614	0.309175
4.2	0.382114	0.295945
4.225	0.341093	0.282681
4.25	0.368244	0.269592
4.275	0.343244	0.256231
4.3	0.421207	0.242637
4.325	0.442445	0.228759
4.35	0.395089	0.214612
4.375	0.420357	0.200481
4.4	0.53524	0.18579
4.425	0.509118	0.170605
4.45	0.444967	0.155579
4.475	0.396911	0.140416
4.5	0.363102	0.124793
4.525	0.236984	0.108822
4.55	0.211555	0.0924197
4.575	0.172262	0.0758433
4.6	0.140824	0.0592091
4.625	0.0680956	0.0422914
4.65	0.0276324	0.0253804
4.675	-0.0772293	0.00854205
4.7	-0.134033	-0.00828246
4.725	-0.235036	-0.0251945
4.75	-0.296761	-0.0420744
4.775	-0.30588	-0.0587897
4.8	-0.397012	-0.0754953
4.825	-0.378597	-0.0922449
4.85	-0.32725	-0.109079
4.875	-0.35225	-0.125869
4.9	-0.356768	-0.142531
4.925	-0.357056	-0.15908
4.95	-0.38695	-0.175229
4.975	-0.440898	-0.190857
5	-0.4329	-0.20618
5.025	-0.464312	-0.221361
5.05	-0.406911	-0.236109
5.075	-0.392273	-0.250451
5.1	-0.383144	-0.264426
5.125	-0.308212	-0.277928
5.15	-0.337962	-0.291347
5.175	-0.307868	-0.30431
5.2	-0.370316	-0.316705
5.225	-0.445046	-0.328554
5.25	-0.363541	-0.339572
5.275	-0.318763	-0.35003
5.3	-0.255303	-0.360206
5.325	-0.254342	-0.370184
5.35	-0.220174	-0.379921
5.375	-0.239419	-0.389794
5.4	-0.224513	-0.399778
5.425	-0.261137	-0.409321
5.45	-0.22893	-0.418093
5.475	-0.256079	-0.425926
5.5	-0.309952	-0.433216
5.525	-0.32449	-0.439947
5.55	-0.27435	-0.445107
5.575	-0.375582	-0.449121
5.6	-0.339542	-0.453063
5.625	-0.354637	-0.456709
5.65	-0.331361	-0.459008
5.675	-0.380601	-0.459433
5.7	-0.409627	-0.458809
5.725	-0.422056	-0.457645
5.75	-0.419752	-0.455437
5.775	-0.36181	-0.451395
5.8	-0.410806	-0.445985
5.825	-0.300153	-0.441009
5.85	-0.265849	-0.436905
5.875	-0.285514	-0.431951
5.9	-0.329173	-0.426061
5.925	-0.317225	-0.419296
5.95	-0.282251	-0.411542
5.975	-0.308313	-0.402837
6	-0.292486	-0.392562
6.025	-0.279478	-0.380166
6.05	-0.286309	-0.365595
6.075	-0.259975	-0.350033
6.1	-0.336484	-0.333582
6.125	-0.249067	-0.31652
6.15	-0.261831	-0.297057
6.175	-0.314719	-0.275361
6.2	-0.254205	-0.253749
6.225	-0.224065	-0.232444
6.25	-0.197279	-0.210676
6.275	-0.239543	-0.187923
