# Supplementary material for: Individuals with autism spectrum disorder have altered visual encoding capacity
Source: PLoS Biol. 2021 May 12;19(5):e3001215. doi: 10.1371/journal.pbio.3001215 (PMC8143398; doi:10.1371/journal.pbio.3001215)
Supplement: S6 Data — (ZIP) [file pbio.3001215.s016.zip › FigS1_S2/ASD/Sub3/woFB.xlsx]

## Sheet: Sheet1
Target	Response
12.431	0
14.019	25.414
32.542	58.291
1.066	0.827
101.022	110.051
90.981	109.055
132.494	166.906
31.345	66.035
92.151	112.027
74.913	73.123
59.213	70.091
104.5	101.454
46.336	64.259
130.994	113.519
76.676	50
29.933	27.074
171.233	142.952
8.427	47.661
0.994	36.273
108.576	119.832
136.608	104.141
60.278	47.549
145.557	121.207
142.162	113.469
111.383	124.969
157.62	137.81
123.902	108.429
9.811	30.095
158.746	14.265
108.949	100.279
156.357	129.189
113.262	103.675
25.797	41.16
156.302	147.481
166.651	162.512
171.623	146.407
103.923	119.567
119.233	105.059
55.06	65.259
67.37	60.995
16.052	55.652
77.95	56.172
33.932	42.953
144.469	140.743
107.169	111.87
86.855	95.245
92.145	145.404
160.087	131.102
134.241	152.429
9.652	17
174.688	148.305
51.011	36.181
71.853	63.869
27.461	39.452
143.376	115.804
96.183	121.502
29.9	30.103
30.955	29.678
25.412	51.768
36.311	41.799
59.262	67.814
67.985	57.171
155.555	152.438
132.257	133.367
82.169	56.401
57.801	119.073
98.441	109.215
122.93	123.407
3.087	21.128
43.117	49.709
97.325	107.841
144.387	133.284
56.719	44.099
91.437	89.888
155.198	111.666
111.108	121.189
9.009	141.333
36.63	48.774
134.966	31.507
0.78	2.058
147.837	142.091
152.303	144.512
124.49	93.716
63.931	39.405
159.18	135.007
67.87	58.067
133.147	109.17
159.466	127.251
85.416	76.022
78.961	56.923
165.811	113.416
117.491	142.657
1.752	134.113
3.082	38.223
100.753	115.805
150.841	121.787
87.042	38.686
91.986	146.483
57.581	119.381
156.011	59.625
65.448	50.044
51.896	138.058
141.585	135.479
165.47	160.903
54.961	55.683
142.871	119.88
70.49	50.492
72.007	103.441
179.11	176.622
48.643	42.805
90.239	89.744
166.679	154.133
78.17	149.62
27.956	36.547
85.696	84.211
71.496	78.705
176.116	3.039
38.876	56.097
92.804	147.228
128.159	154.68
79.401	69.076
87.273	149.448
18.188	60.819
124.072	134.57
104.06	143
10.635	10.954
152.698	151.773
136.746	131.647
47.188	23.263
148.551	138.307
104.994	150.757
178.138	177.945
119.178	135.913
31.015	104.34
81.422	52.777
179.918	122.281
132.878	118.962
136.031	152.16
158.532	162.158
61.003	147.85
65.925	37.309
67.42	68.386
34.355	22.941
158.603	139.381
72.638	22.44
4.422	4.282
124.841	154.273
144.079	139.005
1.472	0
34.059	36.858
11.525	21
124.743	129.269
94.562	101.189
77.78	136.519
146.886	150.823
73.012	64
45.314	61.881
63.327	49.149
123.391	117.288
23.978	133.043
70.639	45.45
173.435	157.538
132.807	168.09
62.833	134.327
93.694	100.945
102.231	102.098
1.643	172.31
23.281	10.232
153.775	168.041
30.911	48.266
89.283	106.689
78.187	114.679
119.205	38.224
93.755	46.598
54.95	104.042
163.707	142.392
19.864	96.943
145.771	21.322
139.701	120.428
138.35	121.25
155.313	114.117
23.292	30.068
69.754	61.689
57.861	40.744

## Sheet: Sheet2
Theta	Bias	Fit
0	0.102635	0
0.025	0.192292	0.0407152
0.05	0.24723	0.0780662
0.075	0.265138	0.112354
0.1	0.291812	0.143745
0.125	0.2537	0.172687
0.15	0.265978	0.199226
0.175	0.315241	0.223921
0.2	0.350369	0.247278
0.225	0.365027	0.268581
0.25	0.399748	0.288237
0.275	0.374748	0.307067
0.3	0.383482	0.324708
0.325	0.436874	0.340435
0.35	0.417105	0.354296
0.375	0.519427	0.366908
0.4	0.474997	0.378164
0.425	0.399565	0.388195
0.45	0.449343	0.395774
0.475	0.486059	0.401094
0.5	0.417464	0.405058
0.525	0.365972	0.408791
0.55	0.330546	0.412938
0.575	0.35956	0.416507
0.6	0.358141	0.419149
0.625	0.31362	0.42088
0.65	0.382253	0.420817
0.675	0.389564	0.418896
0.7	0.43075	0.416558
0.725	0.409874	0.414631
0.75	0.456277	0.412236
0.775	0.480273	0.408852
0.8	0.499313	0.405052
0.825	0.567405	0.400716
0.85	0.491268	0.395674
0.875	0.393136	0.389204
0.9	0.326932	0.381247
0.925	0.357709	0.372391
0.95	0.299773	0.362892
0.975	0.310992	0.352587
1	0.32086	0.341483
1.025	0.292714	0.329387
1.05	0.291792	0.316341
1.075	0.28303	0.302824
1.1	0.25803	0.288884
1.125	0.211466	0.274358
1.15	0.27301	0.259275
1.175	0.294876	0.243339
1.2	0.271823	0.226621
1.225	0.235013	0.209616
1.25	0.2357	0.192314
1.275	0.243102	0.174996
1.3	0.254253	0.157702
1.325	0.216114	0.140066
1.35	0.187894	0.121875
1.375	0.186603	0.103214
1.4	0.138883	0.0841818
1.425	0.0675979	0.0647712
1.45	0.0425979	0.0451731
1.475	3.31478e-05	0.0254544
1.5	0.0271839	0.00588909
1.525	0.064242	-0.0135084
1.55	-0.0405439	-0.0329477
1.575	-0.0557441	-0.0524415
1.6	-0.0749085	-0.0719702
1.625	-0.00948574	-0.0913449
1.65	-0.0504775	-0.110373
1.675	-0.0714282	-0.129175
1.7	-0.0705521	-0.14769
1.725	-0.0704601	-0.16576
1.75	-0.0613037	-0.18358
1.775	-0.0318193	-0.20124
1.8	-0.0849812	-0.218673
1.825	-0.120798	-0.235544
1.85	-0.145798	-0.251804
1.875	-0.162633	-0.267735
1.9	-0.226537	-0.283296
1.925	-0.247119	-0.298386
1.95	-0.241455	-0.312886
1.975	-0.279962	-0.326915
2	-0.338726	-0.340317
2.025	-0.330257	-0.352916
2.05	-0.288908	-0.365057
2.075	-0.295185	-0.37686
2.1	-0.243744	-0.388039
2.125	-0.277421	-0.398537
2.15	-0.295996	-0.408926
2.175	-0.306405	-0.419137
2.2	-0.241178	-0.428602
2.225	-0.268095	-0.436949
2.25	-0.328141	-0.444299
2.275	-0.3624	-0.451274
2.3	-0.381841	-0.457589
2.325	-0.395535	-0.46337
2.35	-0.457577	-0.468981
2.375	-0.450788	-0.474054
2.4	-0.507227	-0.478257
2.425	-0.486631	-0.479808
2.45	-0.481149	-0.479502
2.475	-0.491559	-0.479013
2.5	-0.513718	-0.477455
2.525	-0.555128	-0.475246
2.55	-0.588932	-0.472737
2.575	-0.613673	-0.469547
2.6	-0.554651	-0.465782
2.625	-0.559174	-0.462074
2.65	-0.559765	-0.458114
2.675	-0.560767	-0.452737
2.7	-0.510871	-0.445364
2.725	-0.565469	-0.436211
2.75	-0.521577	-0.42414
2.775	-0.448812	-0.409022
2.8	-0.406659	-0.392524
2.825	-0.440776	-0.373517
2.85	-0.4262	-0.352901
2.875	-0.269419	-0.330781
2.9	-0.21315	-0.30565
2.925	-0.159319	-0.277276
2.95	-0.0172933	-0.243568
2.975	-0.0200851	-0.206938
3	0.0985323	-0.170312
3.025	0.0735323	-0.132554
3.05	0.00804262	-0.0948278
3.075	0.0276793	-0.057347
3.1	0.06619	-0.0186093
3.125	0.119227	0.0219685
3.15	0.0938237	0.064014
3.175	0.21798	0.104148
3.2	0.242588	0.140431
3.225	0.256731	0.173806
3.25	0.283404	0.204737
3.275	0.28257	0.232756
3.3	0.287649	0.258358
3.325	0.372632	0.2829
3.35	0.355508	0.306362
3.375	0.356619	0.327474
3.4	0.391341	0.346717
3.425	0.393113	0.365177
3.45	0.375074	0.382451
3.475	0.428467	0.397774
3.5	0.43584	0.411287
3.525	0.563436	0.423527
3.55	0.466589	0.434373
3.575	0.409823	0.44382
3.6	0.440935	0.450835
3.625	0.477651	0.455814
3.65	0.409057	0.459446
3.675	0.347139	0.463059
3.7	0.322139	0.467073
3.725	0.351152	0.470294
3.75	0.316751	0.47264
3.775	0.34412	0.47313
3.8	0.395167	0.47211
3.825	0.381157	0.470197
3.85	0.40489	0.468366
3.875	0.387253	0.466542
3.9	0.447869	0.463437
3.925	0.515906	0.459803
3.95	0.499237	0.456178
3.975	0.558998	0.45196
4	0.462194	0.446479
4.025	0.398061	0.439468
4.05	0.353748	0.431172
4.075	0.349302	0.422105
4.1	0.30017	0.412262
4.125	0.337453	0.401596
4.15	0.274841	0.389892
4.175	0.284307	0.377236
4.2	0.293882	0.364058
4.225	0.274623	0.350416
4.25	0.249623	0.336289
4.275	0.289603	0.321586
4.3	0.26811	0.305914
4.325	0.306646	0.289466
4.35	0.250707	0.27271
4.375	0.252292	0.255608
4.4	0.242516	0.238456
4.425	0.234695	0.221296
4.45	0.272111	0.20387
4.475	0.179096	0.186146
4.5	0.19821	0.16792
4.525	0.178196	0.149203
4.55	0.101579	0.130097
4.575	0.0591906	0.110624
4.6	0.0127374	0.0909935
4.625	0.013123	0.0712668
4.65	-0.00284992	0.0517599
4.675	0.00680545	0.0324439
4.7	-0.0489512	0.0130237
4.725	-0.0610487	-0.00642732
4.75	0.00710692	-0.0257864
4.775	-0.00584362	-0.0448846
4.8	-0.0588849	-0.0637417
4.825	-0.0798356	-0.0825022
4.85	-0.0538674	-0.100882
4.875	-0.0775055	-0.118855
4.9	-0.0152267	-0.13669
4.925	-0.0402267	-0.154303
4.95	-0.130114	-0.171648
4.975	-0.129205	-0.188416
5	-0.154205	-0.204546
5.025	-0.163091	-0.22008
5.05	-0.234944	-0.235234
5.075	-0.280626	-0.250113
5.1	-0.249862	-0.264387
5.125	-0.28837	-0.27823
5.15	-0.322121	-0.291534
5.175	-0.338665	-0.30402
5.2	-0.287001	-0.316019
5.225	-0.281687	-0.327785
5.25	-0.262175	-0.338916
5.275	-0.30434	-0.349633
5.3	-0.312598	-0.360231
5.325	-0.264493	-0.370289
5.35	-0.241804	-0.37945
5.375	-0.310127	-0.387542
5.4	-0.310633	-0.39469
5.425	-0.370807	-0.401372
5.45	-0.369682	-0.407453
5.475	-0.455893	-0.413248
5.5	-0.458805	-0.418718
5.525	-0.490634	-0.423265
5.55	-0.50434	-0.426557
5.575	-0.495038	-0.4273
5.6	-0.474967	-0.426751
5.625	-0.499967	-0.426025
5.65	-0.543145	-0.42464
5.675	-0.567881	-0.422752
5.7	-0.59708	-0.420197
5.725	-0.62208	-0.416811
5.75	-0.567837	-0.412534
5.775	-0.541098	-0.40813
5.8	-0.568172	-0.403639
5.825	-0.536533	-0.397706
5.85	-0.532921	-0.389576
5.875	-0.544801	-0.378508
5.9	-0.529984	-0.364687
5.925	-0.421393	-0.349043
5.95	-0.366183	-0.331703
5.975	-0.501743	-0.3122
6	-0.397973	-0.291501
6.025	-0.229271	-0.269596
6.05	-0.142726	-0.243222
6.075	-0.119876	-0.211445
6.1	0.00306999	-0.176016
6.125	-0.0128521	-0.139675
6.15	0.0901249	-0.102959
6.175	0.0159123	-0.065305
6.2	-0.000364722	-0.0276944
6.225	0.0492961	0.00999624
6.25	0.0577827	0.0489428
6.275	0.11082	0.090028
