# Supplementary material for: Individuals with autism spectrum disorder have altered visual encoding capacity
Source: PLoS Biol. 2021 May 12;19(5):e3001215. doi: 10.1371/journal.pbio.3001215 (PMC8143398; doi:10.1371/journal.pbio.3001215)
Supplement: S6 Data — (ZIP) [file pbio.3001215.s016.zip › FigS1_S2/ASD/Sub4/wFB1.xlsx]

## Sheet: Sheet1
Target	Response
157.598	140.745
0.143	171.323
177.775	168.574
9.207	22
81.34	74
87.553	85.506
115.278	113
90.431	89
117.799	109
153.841	124
121.447	124
141.063	126
46.1	47
165.646	143.026
44.051	44
114.503	123
75.775	60
5.037	15
145.024	142
40.788	39
9.383	22
46.572	57.292
134.043	107
90.744	87.335
174.875	156
25.176	20
90.03	93
16.496	25
88.986	88
30.916	30
41.788	40
94.689	90
172.952	173
87.003	88
18.99	36.584
118.26	130
141.668	135
167.255	140
44.897	35
3.637	8
107.603	124
169.156	149
81.829	59
178.951	169
0.873	179
79.109	66
120.969	122
99.979	108
106.323	113
25.615	35
67.304	54
79.961	67
119.398	107
97.1	106
151.495	143
99.374	110
61.569	45
160.339	166
79.379	81
62.086	73
96.963	88
95.892	88
170.777	161
24.121	21
71.029	60
146.721	144
178.632	179.22
1.192	178
132.966	132
176.243	171.066
119.799	138
41.37	36
22.698	36
52.137	39
68.689	63
169.068	159
4.065	18.201
132.038	130
5.158	3
166.497	167
125.1	126
107.505	113
87.635	102
59.163	79
66.903	64
42.343	65
102.989	110
11.267	24
42.359	37
61.778	54
84.35	69
137.46	135
145.689	139
8.405	14
127.846	137
17.216	19
54.428	46
21.49	31
139.992	140
38.107	36
84.877	58
115.679	121
66.568	65
33.899	43
102.242	115
75.325	95.14
74.396	69
44.32	47
166.887	159
80.906	75
157.285	150
102.121	97
137.822	130
143.552	139
77.412	143.996
94.134	83
134.675	87.023
24.088	31
13.239	24
22.314	168
159.482	154
52.659	52
125.413	123
91.162	88
59.438	65
25.538	43
131.741	119
47.721	49
111.976	117
14.843	23
162.614	151
80.378	63
173.265	166
87.965	89
28.016	160
2.752	11
11.607	17
72.523	58
147.507	68.98
108.933	120
26.742	109.043
143.403	135
14.206	32
66.228	75
116.459	124
127.89	123
144.315	131
131.889	128
31.708	28
105.318	113
143.184	142
159.68	150
61.503	47
17.425	29
99.308	105
143.024	113
168.827	161
145.634	141
97.474	94
100.588	104
18.76	27
171.502	164
22.27	29
170.656	163
0.247	1
116.728	135
23.242	27
160.729	159
102.462	106
158.779	139
32.916	38
138.322	149
167.327	156
98.49	109
149.078	144
49.413	50
179.225	7
155.862	153
92.255	91
130.659	123
153.231	150
90.338	92
90.008	93
101.758	115
83.169	72
121.749	120
139.009	132

## Sheet: Sheet2
Theta	Bias	Fit
0	-0.0853558	0
0.025	-0.0193688	0.0165484
0.05	-0.0085823	0.0329589
0.075	-0.0161572	0.047882
0.1	0.0330191	0.0625733
0.125	0.052789	0.076433
0.15	0.0931502	0.0869518
0.175	0.0681502	0.0946533
0.2	0.0721942	0.102164
0.225	0.0769112	0.109748
0.25	0.0830687	0.116672
0.275	0.0890293	0.12288
0.3	0.123613	0.128446
0.325	0.157787	0.133153
0.35	0.225816	0.137121
0.375	0.232937	0.139681
0.4	0.222737	0.140706
0.425	0.204368	0.140993
0.45	0.201272	0.140892
0.475	0.191652	0.140756
0.5	0.226273	0.140108
0.525	0.221734	0.137912
0.55	0.215509	0.134504
0.575	0.214546	0.129657
0.6	0.238659	0.123566
0.625	0.257441	0.120917
0.65	0.254275	0.12199
0.675	0.215496	0.124116
0.7	0.201706	0.126884
0.725	0.179531	0.129367
0.75	0.20892	0.131808
0.775	0.199679	0.133703
0.8	0.187122	0.134484
0.825	0.15819	0.134504
0.85	0.154972	0.13424
0.875	0.144479	0.133543
0.9	0.131191	0.13251
0.925	0.129589	0.13113
0.95	0.108642	0.129419
0.975	0.087791	0.127573
1	0.0552013	0.125624
1.025	0.0597134	0.123175
1.05	0.0347134	0.119967
1.075	0.00980736	0.11643
1.1	0.0318904	0.112087
1.125	0.0114936	0.106708
1.15	0.00786202	0.10047
1.175	0.0430603	0.0939385
1.2	0.0583357	0.0874201
1.225	0.019708	0.0808225
1.25	-0.0565685	0.0733445
1.275	-0.0805694	0.0645921
1.3	-0.0398681	0.0539607
1.325	-0.0459705	0.0419279
1.35	-0.0388698	0.0297982
1.375	-0.0376355	0.0174162
1.4	-0.0411607	0.00506734
1.425	-0.0216396	-0.00729454
1.45	-0.0348783	-0.0196999
1.475	-0.0623083	-0.0322082
1.5	-0.0848775	-0.0447623
1.525	-0.098841	-0.0574478
1.55	-0.120471	-0.0701502
1.575	-0.12833	-0.0827637
1.6	-0.149147	-0.0955274
1.625	-0.163992	-0.108434
1.65	-0.162914	-0.121253
1.675	-0.176852	-0.133958
1.7	-0.224786	-0.145294
1.725	-0.249786	-0.155232
1.75	-0.249947	-0.164941
1.775	-0.197219	-0.173759
1.8	-0.219571	-0.181556
1.825	-0.240345	-0.188834
1.85	-0.245939	-0.196167
1.875	-0.1792	-0.204471
1.9	-0.17536	-0.213386
1.925	-0.215051	-0.221948
1.95	-0.250189	-0.230014
1.975	-0.27046	-0.237578
2	-0.237059	-0.244257
2.025	-0.22684	-0.250005
2.05	-0.237702	-0.255465
2.075	-0.260279	-0.260616
2.1	-0.257391	-0.265438
2.125	-0.252061	-0.270131
2.15	-0.236631	-0.2743
2.175	-0.201329	-0.278256
2.2	-0.202272	-0.28198
2.225	-0.187903	-0.285378
2.25	-0.20456	-0.288463
2.275	-0.205423	-0.290675
2.3	-0.209312	-0.29207
2.325	-0.185601	-0.295226
2.35	-0.222485	-0.300482
2.375	-0.220104	-0.305446
2.4	-0.259434	-0.30677
2.425	-0.284434	-0.304424
2.45	-0.287987	-0.302016
2.475	-0.234853	-0.299385
2.5	-0.26807	-0.296193
2.525	-0.259443	-0.292768
2.55	-0.246405	-0.289907
2.575	-0.271405	-0.287451
2.6	-0.26639	-0.284452
2.625	-0.287664	-0.280751
2.65	-0.323099	-0.276232
2.675	-0.312469	-0.27102
2.7	-0.32429	-0.265104
2.725	-0.306082	-0.258342
2.75	-0.263496	-0.2497
2.775	-0.276049	-0.23898
2.8	-0.246581	-0.22696
2.825	-0.250343	-0.213593
2.85	-0.167422	-0.199086
2.875	-0.156061	-0.184129
2.9	-0.181061	-0.168714
2.925	-0.171649	-0.152147
2.95	-0.209493	-0.134468
2.975	-0.163791	-0.116129
3	-0.168737	-0.0969368
3.025	-0.153464	-0.0801226
3.05	-0.173914	-0.0660381
3.075	-0.174841	-0.0515855
3.1	-0.141169	-0.0368995
3.125	-0.103389	-0.0217606
3.15	-0.0749777	-0.00575127
3.175	-0.00575783	0.0101089
3.2	-0.0066808	0.0251975
3.225	0.0217394	0.0398053
3.25	0.0246118	0.0541592
3.275	0.0443816	0.0677758
3.3	0.0847428	0.0780691
3.325	0.0887869	0.0860008
3.35	0.0749307	0.0938774
3.375	0.0760077	0.101465
3.4	0.0852706	0.108334
3.425	0.107477	0.113878
3.45	0.131119	0.119123
3.475	0.172869	0.123842
3.5	0.24953	0.126704
3.525	0.22453	0.128365
3.55	0.21433	0.1292
3.575	0.195961	0.129302
3.6	0.201379	0.129117
3.625	0.215479	0.128749
3.65	0.217866	0.127769
3.675	0.221881	0.12526
3.7	0.227072	0.12085
3.725	0.255252	0.115229
3.75	0.239022	0.109031
3.775	0.249034	0.106171
3.8	0.239222	0.106927
3.825	0.207089	0.108726
3.85	0.195184	0.111428
3.875	0.191855	0.114012
3.9	0.200512	0.116399
3.925	0.195681	0.118231
3.95	0.178715	0.118957
3.975	0.155395	0.118908
4	0.146564	0.118579
4.025	0.136072	0.117689
4.05	0.122784	0.116468
4.075	0.125234	0.115163
4.1	0.100234	0.11353
4.125	0.0717939	0.111789
4.15	0.0674155	0.109947
4.175	0.0513061	0.10733
4.2	0.0263061	0.103964
4.225	0.00669518	0.100404
4.25	0.0194304	0.0960399
4.275	0.0147757	0.0905075
4.3	0.0246261	0.0841873
4.325	0.034653	0.077594
4.35	0.0422379	0.0711958
4.375	0.024988	0.0646615
4.4	-0.0639768	0.0569071
4.425	-0.0889768	0.0479531
4.45	-0.0531664	0.0373402
4.475	-0.0543778	0.0253374
4.5	-0.04332	0.0130826
4.525	-0.0460428	0.000581492
4.55	-0.049568	-0.0118082
4.575	-0.0182857	-0.0242356
4.6	-0.0432857	-0.0367009
4.625	-0.0707157	-0.0492333
4.65	-0.0951068	-0.0618972
4.675	-0.107248	-0.0746866
4.7	-0.111738	-0.0873997
4.725	-0.137205	-0.1001
4.75	-0.147399	-0.112955
4.775	-0.157249	-0.125936
4.8	-0.171322	-0.138811
4.825	-0.185259	-0.151494
4.85	-0.233193	-0.1628
4.875	-0.258193	-0.172698
4.9	-0.221955	-0.181883
4.925	-0.191189	-0.189992
4.95	-0.227978	-0.197547
4.975	-0.237768	-0.204953
5	-0.196875	-0.212381
5.025	-0.17151	-0.220575
5.05	-0.183767	-0.229405
5.075	-0.223458	-0.237873
5.1	-0.258596	-0.245839
5.125	-0.279092	-0.25316
5.15	-0.256777	-0.259491
5.175	-0.235247	-0.265015
5.2	-0.246109	-0.27034
5.225	-0.268687	-0.275351
5.25	-0.265798	-0.280027
5.275	-0.260468	-0.28457
5.3	-0.22554	-0.288465
5.325	-0.195772	-0.292094
5.35	-0.210679	-0.295605
5.375	-0.196311	-0.298834
5.4	-0.188831	-0.301529
5.425	-0.200753	-0.303449
5.45	-0.21772	-0.304759
5.475	-0.205892	-0.30798
5.5	-0.212293	-0.313172
5.525	-0.252866	-0.317957
5.55	-0.267841	-0.319217
5.575	-0.292841	-0.31665
5.6	-0.277336	-0.313904
5.625	-0.250342	-0.311001
5.65	-0.259044	-0.307905
5.675	-0.249315	-0.30472
5.7	-0.254813	-0.301851
5.725	-0.263852	-0.299066
5.75	-0.274797	-0.295737
5.775	-0.301785	-0.291879
5.8	-0.331507	-0.287197
5.825	-0.320876	-0.281756
5.85	-0.332697	-0.275609
5.875	-0.31449	-0.268611
5.9	-0.254996	-0.259607
5.925	-0.264357	-0.248201
5.95	-0.23375	-0.235268
5.975	-0.218471	-0.221213
6	-0.156674	-0.206519
6.025	-0.164468	-0.191459
6.05	-0.17918	-0.175805
6.075	-0.180057	-0.158996
6.1	-0.184448	-0.141313
6.125	-0.172199	-0.122969
6.15	-0.150822	-0.103266
6.175	-0.157322	-0.0861127
6.2	-0.182322	-0.0719364
6.225	-0.135204	-0.0576304
6.25	-0.135502	-0.0433577
6.275	-0.10073	-0.0283144
