# Supplementary material for: Individuals with autism spectrum disorder have altered visual encoding capacity
Source: PLoS Biol. 2021 May 12;19(5):e3001215. doi: 10.1371/journal.pbio.3001215 (PMC8143398; doi:10.1371/journal.pbio.3001215)
Supplement: S6 Data — (ZIP) [file pbio.3001215.s016.zip › FigS1_S2/ASD/Sub4/wFB2.xlsx]

## Sheet: Sheet1
Target	Response
54.977	49
157.785	150
69.337	58
39.536	40
100.056	96
47.896	47
48.039	40
1.027	8
28.494	96.234
146.754	144
150.336	145
143.585	146
154.494	149
141.871	143
143.123	142
178.077	179.986
170.716	166
159.614	160
54.582	48
58.054	53
101.984	110
108.691	106
28.719	24
101.325	119
165.904	155
143.733	137
59.559	43
32.015	36
91.129	94
55.175	47
66.447	63
59.938	54
64.887	60
71.798	66
51.621	57
92.744	98
80.922	75
162.009	147
81.246	80
17.908	25
38.931	31
140.206	143
11.245	16
30.219	31
67.123	57
4.532	14
139.135	140
161.158	160
178.665	179.963
112.185	119
3.137	1
146.716	140
173.71	161
78.527	72
109.817	107
49.44	39
157.983	156
146.249	143
31.411	41
71.325	76
69.232	72
130.978	135
174.336	171.614
153.528	145
22.929	24
49.325	47
119.744	122
139.448	131
48.231	46
55.873	48
117.783	116
17.106	22
125.682	128
15.145	18
76.489	66
117.349	119
177.704	167
114.986	122
106.851	111
63.898	49
23.352	27
147.463	154
24.923	27
131.708	138
28.395	31
123.633	130
72.627	65
29.669	42
121.979	129
28.373	42
78.285	85
24.116	38
71.309	68
121.502	134
38.118	37
139.223	139
125.358	131
131.571	132
60.048	67
10.624	18
59.07	55
8.361	15
130.994	127
168.497	170
49.044	48
40.623	39
168.991	167
126.286	129
152.336	151
124.918	132
101.198	104
171.518	166
19.155	25
132.285	144
69.381	62
74.649	69
111.185	118
78.538	75
143.651	139
172.502	180
116.354	123
64.772	69
6.175	12
22.325	34
151.588	155
134.07	132
145.837	150
82.861	80
84.696	74
10.992	20
165.113	154
178.533	173
46.688	34
129.615	148
60.515	61
23.204	33
165.607	162
136.91	135
77.857	74
59.564	54
73.369	74
57.279	70
143.381	141
150.44	144
176.709	161.522
124.748	140
52.253	48
138.388	135
23.511	40
148.985	156
155.654	155
169.716	168
75.802	67
1.329	176.598
127.385	129
119.134	119
60.531	37
107.252	108
51.802	48
151.506	152
29.691	34
111.328	108
153.769	145
136.647	138
0.654	180
0.989	8
172.232	166
133.664	131
168.184	164
55.538	53
98.517	96
21.001	24
79.417	84
126.242	127
40.782	37
128.39	133
22.896	25
14.2	26
35.487	43
47.05	52
143.057	137
11.959	20
87.591	93
174.32	173.678
171.266	168.728
135.224	130
0.417	169.431
108.955	107
144.881	137
170.87	161.847
176.589	176
73.49	76
145.359	136
147.545	145
71.128	53
19.688	33
146.743	148

## Sheet: Sheet2
Theta	Bias	Fit
0	-0.105055	0
0.025	-0.093362	0.0155306
0.05	-0.0906227	0.0302031
0.075	-0.0513192	0.0463282
0.1	0.0176658	0.0654001
0.125	0.0637214	0.0856187
0.15	0.0658875	0.104848
0.175	0.0408875	0.122496
0.2	0.0878408	0.138647
0.225	0.0760883	0.153254
0.25	0.103264	0.166241
0.275	0.137101	0.176746
0.3	0.135857	0.185643
0.325	0.12805	0.194115
0.35	0.169058	0.199579
0.375	0.2364	0.201052
0.4	0.210657	0.201098
0.425	0.232399	0.198958
0.45	0.218645	0.194932
0.475	0.232204	0.191606
0.5	0.232106	0.189109
0.525	0.233818	0.187358
0.55	0.237094	0.186636
0.575	0.226713	0.185952
0.6	0.201713	0.184857
0.625	0.213563	0.182767
0.65	0.193817	0.179611
0.675	0.188648	0.175052
0.7	0.216622	0.175791
0.725	0.242944	0.182559
0.75	0.237399	0.188692
0.775	0.212399	0.194396
0.8	0.214546	0.199862
0.825	0.20864	0.205096
0.85	0.194895	0.2099
0.875	0.179462	0.214248
0.9	0.171802	0.218482
0.925	0.206986	0.22258
0.95	0.194204	0.226195
0.975	0.19332	0.228952
1	0.195971	0.230632
1.025	0.190413	0.231478
1.05	0.17927	0.231573
1.075	0.199749	0.231329
1.1	0.184581	0.231184
1.125	0.196245	0.230462
1.15	0.192781	0.228939
1.175	0.182421	0.227474
1.2	0.176018	0.226134
1.225	0.154995	0.224342
1.25	0.136364	0.222163
1.275	0.121914	0.219736
1.3	0.110462	0.216861
1.325	0.0877116	0.209371
1.35	0.083994	0.197491
1.375	0.0979345	0.184987
1.4	0.0784746	0.171819
1.425	0.0657268	0.158694
1.45	0.0593736	0.145771
1.475	0.0343736	0.13297
1.5	0.0362007	0.120574
1.525	0.0145839	0.108546
1.55	0.00393836	0.0965819
1.575	0.000658055	0.084845
1.6	-0.00989028	0.0730961
1.625	-0.0188816	0.0609821
1.65	-0.0206582	0.0487632
1.675	-0.0164295	0.0364616
1.7	-0.0124013	0.0248991
1.725	-0.0341399	0.0142871
1.75	-0.0166622	0.00369938
1.775	-0.0365692	-0.00681593
1.8	-0.0454965	-0.0167214
1.825	-0.0704965	-0.0260062
1.85	-0.0727554	-0.0349416
1.875	-0.0854997	-0.0434962
1.9	-0.103159	-0.0520056
1.925	-0.125275	-0.0606575
1.95	-0.12258	-0.0693425
1.975	-0.137799	-0.0778041
2	-0.138487	-0.0860378
2.025	-0.151657	-0.0940804
2.05	-0.139824	-0.102339
2.075	-0.151889	-0.110678
2.1	-0.176889	-0.118673
2.125	-0.168434	-0.125842
2.15	-0.187683	-0.13218
2.175	-0.187968	-0.138073
2.2	-0.175825	-0.143119
2.225	-0.188665	-0.14762
2.25	-0.168795	-0.152161
2.275	-0.167126	-0.156326
2.3	-0.162085	-0.159817
2.325	-0.189288	-0.162909
2.35	-0.189852	-0.16577
2.375	-0.214852	-0.168431
2.4	-0.210005	-0.171403
2.425	-0.174844	-0.173676
2.45	-0.134972	-0.175546
2.475	-0.129385	-0.177151
2.5	-0.148635	-0.17748
2.525	-0.137283	-0.177299
2.55	-0.118089	-0.17796
2.575	-0.113228	-0.179014
2.6	-0.119971	-0.179106
2.625	-0.139825	-0.178848
2.65	-0.137445	-0.178188
2.675	-0.150391	-0.177414
2.7	-0.159307	-0.176844
2.725	-0.174631	-0.175964
2.75	-0.153986	-0.174313
2.775	-0.166125	-0.171583
2.8	-0.150482	-0.16862
2.825	-0.159299	-0.16582
2.85	-0.153946	-0.164007
2.875	-0.114959	-0.160601
2.9	-0.132733	-0.153875
2.925	-0.133154	-0.14587
2.95	-0.135026	-0.137229
2.975	-0.125031	-0.129408
3	-0.116351	-0.121427
3.025	-0.141351	-0.112381
3.05	-0.133161	-0.101861
3.075	-0.123987	-0.0897244
3.1	-0.140356	-0.0765231
3.125	-0.131149	-0.0613358
3.15	-0.113463	-0.0453111
3.175	-0.101769	-0.0299548
3.2	-0.0752685	-0.0141106
3.225	0.0077792	0.00529191
3.25	0.049065	0.0269843
3.275	0.0824802	0.0467091
3.3	0.0574802	0.0647446
3.325	0.0572071	0.0829116
3.35	0.0794334	0.099586
3.375	0.075734	0.114258
3.4	0.0948566	0.127316
3.425	0.14403	0.137697
3.45	0.12745	0.146476
3.475	0.150247	0.153013
3.5	0.201903	0.156396
3.525	0.22725	0.157332
3.55	0.20225	0.157005
3.575	0.235238	0.154774
3.6	0.210238	0.150665
3.625	0.223797	0.147233
3.65	0.250411	0.145551
3.675	0.253687	0.145068
3.7	0.243306	0.144623
3.725	0.218306	0.143763
3.75	0.212177	0.142625
3.775	0.205156	0.140498
3.8	0.187289	0.137092
3.825	0.220842	0.138895
3.85	0.234833	0.145881
3.875	0.251061	0.152472
3.9	0.228992	0.158665
3.925	0.21656	0.164269
3.95	0.221829	0.169471
3.975	0.200232	0.174397
4	0.186488	0.179064
4.025	0.171055	0.18328
4.05	0.182898	0.187412
4.075	0.203695	0.191282
4.1	0.195141	0.194388
4.125	0.20801	0.196626
4.15	0.204853	0.197961
4.175	0.189561	0.198548
4.2	0.177713	0.198559
4.225	0.191342	0.198301
4.25	0.178285	0.19792
4.275	0.198235	0.196946
4.3	0.184834	0.195472
4.325	0.174014	0.194079
4.35	0.167611	0.192668
4.375	0.146588	0.190811
4.4	0.127956	0.188571
4.425	0.113506	0.186088
4.45	0.110204	0.183326
4.475	0.101498	0.175931
4.5	0.0984687	0.163798
4.525	0.0895272	0.151077
4.55	0.0867569	0.137949
4.575	0.0670029	0.124868
4.6	0.0509663	0.111934
4.625	0.0259663	0.0991218
4.65	0.0277933	0.0867175
4.675	0.00282721	0.0747579
4.7	0.00635683	0.0631075
4.725	0.00457062	0.0515556
4.75	-0.0143328	0.0396294
4.775	-0.027289	0.0273974
4.8	-0.026278	0.015229
4.825	-0.0248368	0.00298055
4.85	-0.0208086	-0.00856793
4.875	-0.0358957	-0.0192323
4.9	-0.0250695	-0.0298694
4.925	-0.030604	-0.04005
4.95	-0.0539039	-0.0496168
4.975	-0.0714154	-0.0587611
5	-0.0752949	-0.067585
5.025	-0.0939071	-0.0761323
5.05	-0.109259	-0.0846563
5.075	-0.133682	-0.0933202
5.1	-0.121206	-0.101885
5.125	-0.13861	-0.110097
5.15	-0.135064	-0.118124
5.175	-0.148079	-0.126015
5.2	-0.144457	-0.134182
5.225	-0.160296	-0.142495
5.25	-0.167807	-0.150163
5.275	-0.176841	-0.156999
5.3	-0.19609	-0.163263
5.325	-0.179549	-0.16862
5.35	-0.184232	-0.173126
5.375	-0.181785	-0.177689
5.4	-0.160124	-0.181942
5.425	-0.169494	-0.185646
5.45	-0.168168	-0.189131
5.475	-0.183533	-0.192217
5.5	-0.194792	-0.195055
5.525	-0.21721	-0.197668
5.55	-0.200226	-0.200408
5.575	-0.128062	-0.203541
5.6	-0.128677	-0.205839
5.625	-0.137792	-0.206812
5.65	-0.149285	-0.207015
5.675	-0.128781	-0.206965
5.7	-0.121215	-0.207808
5.725	-0.103378	-0.20872
5.75	-0.123232	-0.208709
5.775	-0.12982	-0.208135
5.8	-0.133798	-0.20745
5.825	-0.148505	-0.207163
5.85	-0.156709	-0.206423
5.875	-0.182121	-0.204985
5.9	-0.162393	-0.203054
5.925	-0.155759	-0.199831
5.95	-0.151902	-0.196216
5.975	-0.150696	-0.194084
6	-0.150945	-0.192753
6.025	-0.11614	-0.188585
6.05	-0.14114	-0.181435
6.075	-0.141562	-0.173274
6.1	-0.135646	-0.164477
6.125	-0.133439	-0.156505
6.15	-0.124758	-0.148374
6.175	-0.141386	-0.139182
6.2	-0.115693	-0.128476
6.225	-0.132394	-0.116139
6.25	-0.148764	-0.10277
6.275	-0.128094	-0.0874115
