# Supplementary material for: Individuals with autism spectrum disorder have altered visual encoding capacity
Source: PLoS Biol. 2021 May 12;19(5):e3001215. doi: 10.1371/journal.pbio.3001215 (PMC8143398; doi:10.1371/journal.pbio.3001215)
Supplement: S6 Data — (ZIP) [file pbio.3001215.s016.zip › FigS1_S2/ASD/Sub4/woFB.xlsx]

## Sheet: Sheet1
Target	Response
8.548	11.365
49.616	52
35.223	38
20.358	24
153.852	159.148
102.533	117
61.811	80
9.773	29
82.861	88
129.423	131
42.123	63.262
117.206	116
1.516	6
112.558	99.494
29.554	25
1.89	0
33.663	36
35.575	46
87.476	88
151.105	137
105.736	102
94.804	97
60.146	82
92.068	85
135.663	135.763
177.275	172
103.884	106.519
83.806	80
42.667	39.481
56.548	129.196
144.376	117.457
89.898	92.223
173.869	168.361
137.751	133.971
26.78	29
93.497	97.844
44.172	48
62.943	66
144.431	143
55.911	50
125.627	131
48.193	52
172.782	162
159.933	153.147
82.378	87
103.456	111.941
14.618	23.172
179.165	6.383
167.706	144.819
26.654	34
42.87	44
54.626	51
79.159	43.251
3.186	15.143
67.211	56
159.905	147.783
8.235	17
21.957	20.053
50.769	61.451
95.985	39.444
160.707	150.81
99.385	103.641
23.171	74.948
77.231	22
63.844	52
62.575	62
56.169	55
149.463	47.897
57.021	54
162.773	153
88.009	79
41.744	27
161.581	159
10.575	15
103.011	121.115
112.745	119.712
166.508	164
163.976	141.471
92.431	106
73.254	63.548
86.026	88
80.521	61.985
122.798	76.628
85.877	74.039
145.436	146
4.944	16
118.26	132
23.33	28
171.304	163
143.37	145
42.864	38
46.413	42
62.503	78
15.359	29
89.173	87
83.054	94
138.086	130
155.329	152.945
119.601	121
109.608	100
158.389	143.29
54.01	128
126.413	126
75.638	74
135.636	141
91.876	89
56.856	79
113.542	95.119
110.213	95
95.227	100
49.671	75
54.082	52.798
28.878	24
106.565	108
149.111	134
149.298	137
141.179	138
140.256	140
2.818	9
43.842	72.112
170.387	139.577
14.942	24.797
129.796	139
56.103	52
14.997	16.408
173.732	164
44.666	45
10.443	26
57.394	49
83.548	83.168
44.567	39
41.502	43
55.477	48
164.992	152.643
144.799	125.311
52.203	44.531
93.919	95
63.673	69
89.613	88
86.471	85
51.05	61
114.558	128
44.315	60
97.853	100
157.681	134
70.397	64
134.911	132
115.629	127
4.252	1
145.529	149
61.63	71.28
9.174	18
12.223	25
66.42	63
12.497	19
32.361	40.133
26.362	25
99.951	54.83
143.233	141.096
88.695	87
123.88	117
110.976	120.908
29.779	32
158.993	158
96.803	94
80.23	78
39.525	67
12.316	25
3.829	12
113.789	118
87.794	81
101.918	115
47.797	59
135.603	129
65.519	66
146.991	137
15.162	27
173.93	173

## Sheet: Sheet2
Theta	Bias	Fit
0	-0.0244769	0
0.025	-0.00723019	0.00836176
0.05	-0.0318876	0.0184388
0.075	-0.00759418	0.0307045
0.1	0.00486779	0.0430273
0.125	0.0945794	0.0556843
0.15	0.0900435	0.0689898
0.175	0.105373	0.0816037
0.2	0.114753	0.0933188
0.225	0.153864	0.104498
0.25	0.175452	0.114457
0.275	0.168654	0.123078
0.3	0.163648	0.13103
0.325	0.163756	0.138523
0.35	0.138756	0.145472
0.375	0.117624	0.151819
0.4	0.138803	0.157311
0.425	0.135757	0.162176
0.45	0.125665	0.167153
0.475	0.126215	0.171761
0.5	0.17037	0.17764
0.525	0.169778	0.182508
0.55	0.162764	0.184382
0.575	0.154713	0.1858
0.6	0.158038	0.186757
0.625	0.172531	0.187215
0.65	0.166116	0.187146
0.675	0.181433	0.184789
0.7	0.164637	0.18016
0.725	0.146357	0.174967
0.75	0.129009	0.169496
0.775	0.102069	0.164332
0.8	0.0924998	0.159376
0.825	0.0892257	0.154479
0.85	0.037562	0.150962
0.875	0.0440905	0.148511
0.9	0.0317696	0.145705
0.925	0.023106	0.14256
0.95	0.0407412	0.139019
0.975	0.0257692	0.135057
1	0.0246354	0.130521
1.025	0.0390335	0.125367
1.05	0.0133816	0.119892
1.075	0.065563	0.114914
1.1	0.058342	0.110316
1.125	0.0271787	0.104399
1.15	0.0626951	0.0966463
1.175	0.071935	0.0888399
1.2	0.0674453	0.0810872
1.225	0.0818416	0.0735646
1.25	0.148024	0.0667076
1.275	0.145073	0.0595445
1.3	0.137252	0.0517499
1.325	0.133504	0.0434093
1.35	0.14562	0.0348276
1.375	0.162463	0.0258449
1.4	0.137463	0.0165056
1.425	0.15215	0.00739952
1.45	0.138908	-0.00146408
1.475	0.176135	-0.0119133
1.5	0.184844	-0.0241629
1.525	0.155742	-0.0367615
1.55	0.151709	-0.0495895
1.575	0.154923	-0.0605582
1.6	0.113582	-0.0695717
1.625	0.103384	-0.0788228
1.65	0.085834	-0.0884864
1.675	0.0918812	-0.0969099
1.7	0.0600173	-0.10404
1.725	0.03628	-0.111201
1.75	0.00572535	-0.118249
1.775	0.0052787	-0.124375
1.8	-0.00745656	-0.129268
1.825	-0.00621239	-0.133704
1.85	-0.00944713	-0.13777
1.875	0.0153315	-0.141228
1.9	0.0137092	-0.144175
1.925	0.0411565	-0.146887
1.95	0.0302875	-0.149294
1.975	0.0201546	-0.151558
2	0.0300513	-0.15342
2.025	0.0101248	-0.154792
2.05	-0.0416905	-0.155987
2.075	-0.0633125	-0.156889
2.1	-0.0850903	-0.15728
2.125	-0.0994448	-0.157032
2.15	-0.0995572	-0.156598
2.175	-0.114498	-0.156085
2.2	-0.145033	-0.156197
2.225	-0.118793	-0.156908
2.25	-0.107735	-0.157512
2.275	-0.0916938	-0.157614
2.3	-0.163386	-0.158692
2.325	-0.141767	-0.161189
2.35	-0.152034	-0.163377
2.375	-0.163299	-0.165283
2.4	-0.211191	-0.168946
2.425	-0.259377	-0.174645
2.45	-0.288425	-0.180141
2.475	-0.349725	-0.185385
2.5	-0.389524	-0.190522
2.525	-0.405594	-0.195096
2.55	-0.442538	-0.198864
2.575	-0.433707	-0.201209
2.6	-0.376978	-0.200688
2.625	-0.310789	-0.197688
2.65	-0.331545	-0.193623
2.675	-0.342927	-0.188713
2.7	-0.307608	-0.183479
2.725	-0.291735	-0.177791
2.75	-0.280467	-0.171286
2.775	-0.247422	-0.164144
2.8	-0.198496	-0.156088
2.825	-0.181766	-0.146955
2.85	-0.206766	-0.137025
2.875	-0.201187	-0.126349
2.9	-0.142439	-0.115662
2.925	-0.141457	-0.104625
2.95	-0.0882312	-0.0921156
2.975	-0.0725447	-0.0783932
3	-0.0669267	-0.0639224
3.025	-0.0356371	-0.0511402
3.05	-0.0639514	-0.0390592
3.075	-0.0810696	-0.0256009
3.1	-0.0790206	-0.0132265
3.125	-0.0190159	-0.003602
3.15	-0.0170814	0.00488827
3.175	-0.0184073	0.0152817
3.2	-0.00868619	0.0275603
3.225	-0.0160015	0.0400837
3.25	0.0421263	0.0525406
3.275	0.086172	0.0653272
3.3	0.094807	0.0784223
3.325	0.106127	0.0909265
3.35	0.120016	0.102559
3.375	0.156528	0.113595
3.4	0.167044	0.123394
3.425	0.160247	0.131822
3.45	0.1693	0.139547
3.475	0.155349	0.146811
3.5	0.130349	0.153573
3.525	0.13832	0.15968
3.55	0.130396	0.164937
3.575	0.128337	0.169803
3.6	0.134015	0.174661
3.625	0.142861	0.179001
3.65	0.156355	0.184534
3.675	0.161371	0.189027
3.7	0.171305	0.190656
3.725	0.162524	0.191887
3.75	0.158344	0.192726
3.775	0.164124	0.193013
3.8	0.151419	0.192922
3.825	0.182116	0.190741
3.85	0.156229	0.186169
3.875	0.14522	0.180902
3.9	0.125746	0.175601
3.925	0.0936615	0.170555
3.95	0.0840925	0.165477
3.975	0.043696	0.161537
4	0.0236299	0.159153
4.025	0.0356831	0.156753
4.05	0.0233622	0.153816
4.075	0.0573338	0.150602
4.1	0.0423618	0.146876
4.125	0.0173618	0.142676
4.15	0.0162281	0.138028
4.175	0.0306262	0.132768
4.2	0.00497427	0.127191
4.225	0.0749347	0.122161
4.25	0.088304	0.117438
4.275	0.026966	0.111502
4.3	0.092107	0.104332
4.325	0.084038	0.0965621
4.35	0.059038	0.0883339
4.375	0.115967	0.0808273
4.4	0.142301	0.073847
4.425	0.153844	0.066164
4.45	0.128844	0.0579963
4.475	0.125096	0.0496059
4.5	0.173873	0.0409263
4.525	0.154056	0.0318511
4.55	0.129056	0.0224778
4.575	0.143742	0.0133419
4.6	0.148097	0.00448013
4.625	0.167728	-0.00596065
4.65	0.172335	-0.018301
4.675	0.147335	-0.030986
4.7	0.155097	-0.043703
4.725	0.146516	-0.0545566
4.75	0.105174	-0.0635659
4.775	0.0949766	-0.0728081
4.8	0.0774266	-0.0824582
4.825	0.0832756	-0.0910221
4.85	0.0528727	-0.0982003
4.875	0.0278727	-0.105245
4.9	-0.00546804	-0.112336
4.925	-0.00312865	-0.118498
4.95	-0.0050509	-0.123287
4.975	-0.0146197	-0.127613
5	-0.0132882	-0.13152
5.025	0.0303018	-0.134821
5.05	0.0355611	-0.137472
5.075	0.0327492	-0.139875
5.1	0.0218802	-0.14219
5.125	0.022931	-0.144191
5.15	0.0267175	-0.145898
5.175	-0.000632271	-0.14739
5.2	-0.0500978	-0.148585
5.225	-0.0717198	-0.149365
5.25	-0.0828522	-0.149532
5.275	-0.102765	-0.149307
5.3	-0.105864	-0.149114
5.325	-0.118579	-0.148457
5.35	-0.147085	-0.148192
5.375	-0.0995734	-0.148962
5.4	-0.0979253	-0.149545
5.425	-0.100101	-0.149314
5.45	-0.142429	-0.150305
5.475	-0.135441	-0.152787
5.5	-0.146707	-0.154971
5.525	-0.185429	-0.155893
5.55	-0.219598	-0.158514
5.575	-0.267784	-0.164092
5.6	-0.296833	-0.169466
5.625	-0.358132	-0.174586
5.65	-0.397932	-0.179599
5.675	-0.414001	-0.184044
5.7	-0.450945	-0.187679
5.725	-0.395936	-0.189299
5.75	-0.363017	-0.18763
5.775	-0.314952	-0.183853
5.8	-0.339952	-0.179409
5.825	-0.32323	-0.174657
5.85	-0.277335	-0.169576
5.875	-0.284786	-0.16377
5.9	-0.241174	-0.157261
5.925	-0.223155	-0.14998
5.95	-0.206904	-0.141668
5.975	-0.190173	-0.132333
6	-0.200065	-0.122135
6.025	-0.18747	-0.111056
6.05	-0.150847	-0.100032
6.075	-0.111783	-0.0887535
6.1	-0.087954	-0.0758288
6.125	-0.0730689	-0.0618924
6.15	-0.0555089	-0.0471751
6.175	-0.0196003	-0.034821
6.2	-0.0723587	-0.0233726
6.225	-0.062428	-0.0112411
6.25	-0.075432	-0.000193928
6.275	-0.0162916	0.00963409
