# Supplementary material for: Individuals with autism spectrum disorder have altered visual encoding capacity
Source: PLoS Biol. 2021 May 12;19(5):e3001215. doi: 10.1371/journal.pbio.3001215 (PMC8143398; doi:10.1371/journal.pbio.3001215)
Supplement: S6 Data — (ZIP) [file pbio.3001215.s016.zip › FigS1_S2/ASD/Sub5/wFB1.xlsx]

## Sheet: Sheet1
Target	Response
49.347	33.348
159.598	163.664
139.36	144.612
52.384	49.983
24.89	28.906
106.884	117.618
119.639	127.951
153.648	144.587
169.348	158.75
25.473	27.544
157.983	147
86.026	68.639
140.673	137.609
173.93	171.18
161.619	158.308
59.103	36.963
56.4	47.853
121.084	126.228
39.777	33.565
178.072	1.338
102.396	128.279
144.782	136.779
52.412	42.651
162.416	149
162.048	155
49.478	42.118
82.581	64.311
133.96	33.838
16.963	32.169
48.819	39.012
93.453	68.624
10.657	13.031
130.824	144.388
79.642	64.155
71.479	64.165
82.296	69.301
146.947	136.371
33.542	43.886
96.699	44.926
124.424	46.703
151.742	139.755
152.231	140.856
101.561	122.116
166.794	156.944
34.383	33
112.97	125.98
139.712	133.535
92.37	92.965
14.64	22.78
10.377	25.312
5.466	22.547
103.406	117.198
9.751	24.464
140.783	136.713
105.895	135.813
130.703	132.801
11.629	26.142
95.43	108.561
86.102	108.778
42.277	41.985
45.864	41.902
8.729	14.605
169.59	163.51
167.777	164.81
83.455	68.352
147.815	135.743
94.326	115.854
34.833	37.13
96.771	112.366
69.815	57.855
66.299	64.348
53.598	54.299
90.926	101.618
12.728	21.143
51.505	35.42
85.762	72.69
121.672	104.857
166.629	151.061
27.747	27.314
174.309	164.295
131.329	138.469
130.978	145.356
37.305	30.551
70.078	52.393
153.78	138.528
144.645	153.452
142.118	138.233
131.78	117.218
179.835	175.713
94.716	100.26
22.221	28.117
55.159	41.617
54.285	51.589
50.434	51.242
119.167	124.384
168.134	159.551
135.878	149.916
128.302	145.037
105.296	138.383
127.736	135.184
31.257	31
14.997	18.607
0.412	178.069
115.256	138.516
94.573	92.307
93.974	97.703
76.808	29.113
85.949	36.024
123.496	119.386
2.076	15.598
14.25	27.488
9.322	22.627
123.182	131.258
162.701	128.511
105.84	146.483
76.423	66.536
89.492	80.396
141.338	142.053
116.162	130.492
30.373	33.378
82.422	106.7
89.97	96.885
33.004	40.16
16.227	26.206
61.322	36.196
26.72	33.944
113.811	29.208
126.759	45.924
32.905	26.773
156.538	136.794
148.095	140.025
139.926	150.369
163.525	148.064
39.744	36.77
17.238	45.768
44.776	45.306
146.623	147.534
174.205	170.502
32.691	53.646
151.643	133.785
177.056	164.052
17.711	28.284
74.006	43.832
123.122	123.181
123.199	135.47
156.631	137.809
147.88	154.577
42.024	33.823
148.161	149.599
127.072	128.359
129.379	129.866
152.462	131.718
91.442	91.842
135.07	125.154
46.864	53.818
50.396	36.23
142.272	127.422
161.63	153.563
111.443	127.989
79.955	62.695
115.69	119.593
19.221	35.127
52.637	32.04
131.648	122.126
42.952	34.999
145.864	145.566
21.248	37.826
38.761	41.845
107.197	32.944
42.941	35.934
100.665	125.303
8.317	16.417
115.788	138.67
83.202	65.574
148.051	136.499
62.608	52.301
140.574	136.806
175.051	2.64
66.48	49.36
167.722	152.34
177.275	152.46
109.339	128.863
69.359	46.988
25.302	30.575
95.188	107.247
115.129	122.021
138.388	146.042
23.803	34.971
68.711	32.237
150.429	145.475
36.19	26.563
165.272	160.893
61.547	42.204
54.285	44.001
155.126	150.162
84.317	66
175.193	150
166.459	165.239
63.151	51.619
35.086	38.359

## Sheet: Sheet2
Theta	Bias	Fit
0	-0.124185	0
0.025	-0.123211	0.0352753
0.05	-0.094968	0.0701386
0.075	-0.0485374	0.104576
0.1	0.029284	0.1381
0.125	0.120827	0.170884
0.15	0.153292	0.2022
0.175	0.205814	0.229204
0.2	0.235579	0.251929
0.225	0.311553	0.271706
0.25	0.365948	0.29076
0.275	0.350633	0.310061
0.3	0.387895	0.329782
0.325	0.410625	0.349848
0.35	0.421368	0.368542
0.375	0.450707	0.385858
0.4	0.458618	0.401887
0.425	0.433618	0.416899
0.45	0.471002	0.429581
0.475	0.4954	0.439725
0.5	0.513534	0.448511
0.525	0.518272	0.458299
0.55	0.511723	0.467353
0.575	0.515935	0.4732
0.6	0.511688	0.477283
0.625	0.521486	0.479872
0.65	0.507334	0.481486
0.675	0.485323	0.482295
0.7	0.489128	0.482389
0.725	0.480631	0.481773
0.75	0.449853	0.480292
0.775	0.442063	0.477908
0.8	0.400211	0.47469
0.825	0.383298	0.470853
0.85	0.406243	0.466004
0.875	0.35228	0.459876
0.9	0.322262	0.454003
0.925	0.300574	0.447419
0.95	0.273762	0.439033
0.975	0.236829	0.431128
1	0.206135	0.423679
1.025	0.212256	0.415565
1.05	0.19383	0.406736
1.075	0.167566	0.397182
1.1	0.150219	0.387062
1.125	0.166869	0.376507
1.15	0.133651	0.364663
1.175	0.110598	0.351448
1.2	0.0899097	0.337779
1.225	0.0732609	0.324601
1.25	0.056574	0.311938
1.275	0.0292662	0.298915
1.3	0.0386668	0.285504
1.325	0.0279332	0.271781
1.35	0.00822868	0.257863
1.375	0.00549824	0.243833
1.4	-0.0166434	0.22961
1.425	0.00156238	0.215009
1.45	-0.002281	0.200003
1.475	-0.00351184	0.184875
1.5	-0.0153187	0.169711
1.525	-0.0306902	0.153784
1.55	-0.0466873	0.137204
1.575	-0.0621308	0.120657
1.6	-0.048044	0.103339
1.625	-0.0595899	0.0852662
1.65	-0.076357	0.0672457
1.675	-0.0937346	0.0492967
1.7	-0.114345	0.0314401
1.725	-0.0955788	0.0136853
1.75	-0.137966	-0.00392025
1.775	-0.138522	-0.0213605
1.8	-0.141013	-0.0386683
1.825	-0.144746	-0.0557922
1.85	-0.197151	-0.0739646
1.875	-0.220014	-0.0932545
1.9	-0.230986	-0.112471
1.925	-0.254793	-0.131614
1.95	-0.279793	-0.150635
1.975	-0.300157	-0.169391
2	-0.325157	-0.187868
2.025	-0.338041	-0.206117
2.05	-0.347751	-0.224182
2.075	-0.367288	-0.242126
2.1	-0.401264	-0.259609
2.125	-0.392567	-0.276258
2.15	-0.396412	-0.292305
2.175	-0.40512	-0.308211
2.2	-0.394956	-0.32362
2.225	-0.41663	-0.338145
2.25	-0.427116	-0.352088
2.275	-0.457598	-0.365584
2.3	-0.483834	-0.378536
2.325	-0.485619	-0.390658
2.35	-0.513746	-0.401822
2.375	-0.503048	-0.411468
2.4	-0.503252	-0.419945
2.425	-0.496072	-0.427617
2.45	-0.521072	-0.434278
2.475	-0.458118	-0.440475
2.5	-0.448039	-0.446282
2.525	-0.465132	-0.451443
2.55	-0.472721	-0.455721
2.575	-0.449771	-0.457724
2.6	-0.460935	-0.457637
2.625	-0.46654	-0.456671
2.65	-0.414355	-0.45476
2.675	-0.41858	-0.451688
2.7	-0.419788	-0.445888
2.725	-0.410868	-0.438461
2.75	-0.429132	-0.431056
2.775	-0.408939	-0.422469
2.8	-0.433939	-0.41251
2.825	-0.420163	-0.400987
2.85	-0.385277	-0.387053
2.875	-0.354898	-0.371394
2.9	-0.29058	-0.354603
2.925	-0.29753	-0.336495
2.95	-0.324894	-0.317239
2.975	-0.328845	-0.296682
3	-0.214782	-0.274745
3.025	-0.162891	-0.250285
3.05	-0.145678	-0.223086
3.075	-0.174521	-0.193154
3.1	-0.150533	-0.160399
3.125	-0.127969	-0.126117
3.15	-0.132593	-0.0910698
3.175	-0.105407	-0.0559408
3.2	-0.0319447	-0.0209724
3.225	-0.0313062	0.0130936
3.25	0.0351451	0.0461737
3.275	0.128796	0.0785303
3.3	0.166055	0.109184
3.325	0.239582	0.13526
3.35	0.227171	0.157134
3.375	0.303145	0.176543
3.4	0.367226	0.19503
3.425	0.367331	0.213507
3.45	0.412228	0.232244
3.475	0.426092	0.251441
3.5	0.427553	0.269489
3.525	0.442299	0.286288
3.55	0.450211	0.301932
3.575	0.440354	0.316447
3.6	0.483088	0.32861
3.625	0.5074	0.33835
3.65	0.527254	0.347083
3.675	0.509865	0.35682
3.7	0.511574	0.365477
3.725	0.501685	0.370632
3.75	0.518858	0.37409
3.775	0.513078	0.376389
3.8	0.501915	0.377687
3.825	0.485659	0.37829
3.85	0.481085	0.378061
3.875	0.472223	0.37702
3.9	0.441446	0.375268
3.925	0.438034	0.372595
3.95	0.391804	0.369096
3.975	0.409561	0.365093
4	0.399106	0.359917
4.025	0.353541	0.353461
4.05	0.327708	0.34751
4.075	0.299781	0.340868
4.1	0.265355	0.332359
4.125	0.232382	0.324151
4.15	0.209076	0.316335
4.175	0.203848	0.307953
4.2	0.183084	0.299007
4.225	0.159158	0.289344
4.25	0.148769	0.278985
4.275	0.169212	0.268158
4.3	0.122615	0.256063
4.325	0.109169	0.242695
4.35	0.0901488	0.228974
4.375	0.0614164	0.215764
4.4	0.0481666	0.203033
4.425	0.0311297	0.189931
4.45	0.0302595	0.17645
4.475	0.023866	0.162678
4.5	-0.000178669	0.148721
4.525	-0.00290911	0.134609
4.55	-0.0227172	0.120309
4.575	0.0101882	0.105651
4.6	-0.0110553	0.0905497
4.625	0.00937892	0.0753132
4.65	-0.0183977	0.0600647
4.675	-0.0341798	0.0441119
4.7	-0.0455381	0.0275382
4.725	-0.0496277	0.0108876
4.75	-0.0515265	-0.00648386
4.775	-0.0682782	-0.0244824
4.8	-0.0904352	-0.0424708
4.825	-0.102142	-0.0604162
4.85	-0.0917188	-0.0782116
4.875	-0.103986	-0.0958983
4.9	-0.148236	-0.11342
4.925	-0.135997	-0.130778
4.95	-0.149421	-0.148034
4.975	-0.163443	-0.16509
5	-0.202797	-0.183226
5.025	-0.226795	-0.202457
5.05	-0.234326	-0.221594
5.075	-0.263201	-0.240682
5.1	-0.292866	-0.259624
5.125	-0.308564	-0.278297
5.15	-0.32682	-0.296621
5.175	-0.346448	-0.314714
5.2	-0.365436	-0.332747
5.225	-0.37267	-0.350577
5.25	-0.414153	-0.367893
5.275	-0.398631	-0.384491
5.3	-0.388528	-0.400677
5.325	-0.401393	-0.416587
5.35	-0.391878	-0.431721
5.375	-0.420313	-0.446
5.4	-0.43005	-0.459803
5.425	-0.461933	-0.473142
5.45	-0.486473	-0.485834
5.475	-0.486926	-0.497703
5.5	-0.484867	-0.508241
5.525	-0.494944	-0.517417
5.55	-0.492935	-0.525601
5.575	-0.50448	-0.532843
5.6	-0.498869	-0.539468
5.625	-0.461654	-0.545727
5.65	-0.456446	-0.551418
5.675	-0.473539	-0.556361
5.7	-0.481129	-0.560414
5.725	-0.458179	-0.562172
5.75	-0.469342	-0.561821
5.775	-0.443688	-0.56048
5.8	-0.397054	-0.557653
5.825	-0.418984	-0.55388
5.85	-0.428196	-0.547892
5.875	-0.422901	-0.540318
5.9	-0.428837	-0.532649
5.925	-0.417347	-0.523628
5.95	-0.442347	-0.513348
5.975	-0.398663	-0.500849
6	-0.365293	-0.486598
6.025	-0.328853	-0.471127
6.05	-0.298987	-0.453848
6.075	-0.305938	-0.43538
6.1	-0.333302	-0.415761
6.125	-0.295702	-0.393463
6.15	-0.223189	-0.369781
6.175	-0.143531	-0.344792
6.2	-0.154085	-0.317051
6.225	-0.182929	-0.28671
6.25	-0.134592	-0.253648
6.275	-0.116	-0.219078
