# Supplementary material for: Individuals with autism spectrum disorder have altered visual encoding capacity
Source: PLoS Biol. 2021 May 12;19(5):e3001215. doi: 10.1371/journal.pbio.3001215 (PMC8143398; doi:10.1371/journal.pbio.3001215)
Supplement: S6 Data — (ZIP) [file pbio.3001215.s016.zip › FigS1_S2/ASD/Sub5/wFB2.xlsx]

## Sheet: Sheet1
Target	Response
133.719	127.029
172.655	151.719
176.709	167.529
145.617	142.202
164.69	155.444
2.939	4.013
163.273	154.068
52.884	53.634
4.686	10.877
169.931	164.488
84.504	77.767
32.878	41.864
142.453	110.785
156.802	151.165
82.779	73.717
103.027	126.947
92.173	58.727
21.995	15.784
39.86	39.895
86.635	80.578
178	175.645
130.56	159.561
68.079	58.584
164.47	144.16
104.659	133.029
87.333	73.836
155.599	157.58
3.713	15.929
175.347	171.045
168.453	159.229
57.164	42.304
30.916	35.211
38.047	42
87.124	64.21
161.476	146.648
134.911	136.934
101.715	130.051
10.305	23.896
106.367	118.881
86.059	63.406
143.381	132.747
102.214	128.826
13.211	31.72
18.221	24.554
67.606	33.587
91.035	94.651
31.746	29.762
39.299	36.588
39.404	40.578
175.171	163.093
6.367	30.638
17.167	25.497
91.958	97.477
85.141	70.955
175.55	166.25
46.594	39.183
30.318	37.409
137.355	147.736
35.207	29.663
124.061	134.024
92.381	134.836
16.277	38.009
57.576	29.021
76.187	48.327
128.39	139.148
20.858	27.81
156.659	140.866
68.315	45.198
100.226	128.819
151.797	146.552
131.604	138.814
39.431	40.255
21.611	28.634
155.643	148.511
119.194	146.009
9.657	36.672
160.762	146.362
42.227	47.054
166.767	138.794
146.54	142
166.349	140.539
51.462	43.792
16.738	25.396
16.485	30.367
98.38	133.484
125.863	151.386
14.003	23.739
47.402	49.19
45.018	35.469
25.022	34.129
87.553	88.684
129.093	136.933
46.693	48.151
138.267	135.659
57.422	35.521
177.319	39.28
68.722	37.263
171.864	155.589
18.216	28.988
107.988	27.942
123.721	151.712
86.784	82.969
90.733	88.772
87.783	85.933
104.945	103.429
103.527	117.199
92.442	115.13
127.176	144.094
152.028	43.663
10.113	38.137
38.646	33.389
62.36	36.066
30.125	25.476
169.519	154.208
45.04	33.131
72.375	42.549
143.909	140.404
142.81	151.454
3.285	7.96
77.324	58.046
147.436	135.425
24.297	34.413
120.782	146.097
144.398	125.591
111.498	121.187
44.804	32.669
175.6	151.353
67.546	152.157
29.301	32
119.431	45.422
18.353	32.356
67.359	40.657
101.989	121.496
115.986	118.376
71.715	45.371
57.208	47.852
105.175	39.852
0.483	31.933
39.222	30.605
141.986	150.652
97.737	113.12
95.694	118.235
154.418	108.539
155.637	134.092
54.126	43.342
69.21	43.178
121.606	140.595
3.878	35.747
141.437	138.518
127.253	132.948
79.532	52.931
58.07	33.118
122.501	138.792
150.391	153.037
179.253	29.173
126.836	151.62
146.26	149.905
67.486	53.323
47.292	45.8
31.389	35.585
146.612	155.436
84.037	61.999
125.49	131.092
131.076	134.058
111.059	145.674
101.314	133.426
38.783	41.004
145.007	142.316
60.361	38.803
2.329	172.565
122.051	139.353
16.557	32.147
20.474	19.958
141.19	143.641
177.38	179
86.503	97.157
87.943	96.145
111.685	119.804
153.006	158.601
1.269	177.157
150.116	171.192
171.738	161.751
55.065	65.762
102.55	125.101
81.389	60.232
159.763	136.886
3.615	17.617
44.474	22.577
156.692	156.453
99.177	115.078
83.911	68.623
4.603	9.175
163.399	148.274
27.478	35.152
4.356	3.992
135.026	139.468
13.195	25.583
5.927	10.774

## Sheet: Sheet2
Theta	Bias	Fit
0	-0.0158269	0
0.025	0.0283246	0.044269
0.05	0.111104	0.088009
0.075	0.129345	0.130435
0.1	0.155357	0.171673
0.125	0.260695	0.211754
0.15	0.329096	0.24916
0.175	0.388282	0.282901
0.2	0.461429	0.312664
0.225	0.48831	0.339711
0.25	0.544517	0.364583
0.275	0.556399	0.386668
0.3	0.528038	0.406497
0.325	0.504712	0.426426
0.35	0.500127	0.446292
0.375	0.514386	0.464337
0.4	0.541947	0.479104
0.425	0.554188	0.490749
0.45	0.566745	0.500662
0.475	0.569126	0.508642
0.5	0.562086	0.514953
0.525	0.55888	0.520098
0.55	0.537918	0.524193
0.575	0.515994	0.52704
0.6	0.496346	0.528616
0.625	0.458829	0.529153
0.65	0.444522	0.528692
0.675	0.404976	0.527664
0.7	0.379976	0.526083
0.725	0.340024	0.525014
0.75	0.305757	0.524409
0.775	0.307991	0.52306
0.8	0.314434	0.520968
0.825	0.339928	0.51781
0.85	0.344315	0.512536
0.875	0.358234	0.50527
0.9	0.363594	0.497636
0.925	0.350546	0.489439
0.95	0.342561	0.4793
0.975	0.381585	0.467705
1	0.380494	0.455553
1.025	0.358531	0.442511
1.05	0.356718	0.428506
1.075	0.359237	0.41347
1.1	0.357804	0.397478
1.125	0.360569	0.380853
1.15	0.34202	0.36377
1.175	0.33001	0.346153
1.2	0.314456	0.328095
1.225	0.298006	0.309596
1.25	0.242709	0.290689
1.275	0.219255	0.271369
1.3	0.194255	0.251641
1.325	0.170761	0.23156
1.35	0.165948	0.210629
1.375	0.162458	0.188901
1.4	0.134749	0.166954
1.425	0.124647	0.144849
1.45	0.0900653	0.122643
1.475	0.0770152	0.100378
1.5	0.0392154	0.0779793
1.525	0.0092116	0.0555722
1.55	0.020005	0.0332371
1.575	-0.0109575	0.0108516
1.6	-0.0603489	-0.0116029
1.625	-0.0675582	-0.0340167
1.65	-0.0700952	-0.0562933
1.675	-0.0602697	-0.0784221
1.7	-0.0801887	-0.1004
1.725	-0.11117	-0.122235
1.75	-0.154545	-0.143959
1.775	-0.182687	-0.165553
1.8	-0.173072	-0.186718
1.825	-0.198072	-0.207437
1.85	-0.204295	-0.227898
1.875	-0.21495	-0.247591
1.9	-0.175007	-0.26635
1.925	-0.200007	-0.284595
1.95	-0.241476	-0.302203
1.975	-0.274024	-0.318989
2	-0.26757	-0.335124
2.025	-0.260801	-0.350799
2.05	-0.321971	-0.365502
2.075	-0.342338	-0.379188
2.1	-0.379013	-0.392297
2.125	-0.410574	-0.404646
2.15	-0.422293	-0.416229
2.175	-0.456904	-0.427029
2.2	-0.4725	-0.436951
2.225	-0.483578	-0.445976
2.25	-0.503737	-0.454073
2.275	-0.531219	-0.461148
2.3	-0.565176	-0.46709
2.325	-0.526161	-0.471606
2.35	-0.531859	-0.474864
2.375	-0.563044	-0.477474
2.4	-0.580516	-0.479419
2.425	-0.613392	-0.480479
2.45	-0.638392	-0.48051
2.475	-0.652869	-0.479516
2.5	-0.644785	-0.479207
2.525	-0.688376	-0.479554
2.55	-0.669818	-0.47899
2.575	-0.655588	-0.478388
2.6	-0.661438	-0.477538
2.625	-0.668847	-0.47545
2.65	-0.682186	-0.471552
2.675	-0.574807	-0.469555
2.7	-0.577999	-0.470369
2.725	-0.493535	-0.469069
2.75	-0.404623	-0.462861
2.775	-0.372671	-0.452382
2.8	-0.385708	-0.440044
2.825	-0.346668	-0.425234
2.85	-0.316322	-0.407016
2.875	-0.282763	-0.386379
2.9	-0.271125	-0.364052
2.925	-0.220744	-0.338051
2.95	-0.212141	-0.308551
2.975	-0.140026	-0.276621
3	-0.0749852	-0.243263
3.025	-0.0791588	-0.20964
3.05	-0.042348	-0.173808
3.075	-0.0528161	-0.135479
3.1	-0.0138177	-0.095931
3.125	0.000765713	-0.0541511
3.15	-0.00360649	-0.0100825
3.175	0.0592687	0.03361
3.2	0.127191	0.076225
3.225	0.147216	0.118237
3.25	0.215335	0.158784
3.275	0.252288	0.197636
3.3	0.350476	0.23428
3.325	0.405155	0.266511
3.35	0.468526	0.294579
3.375	0.499486	0.320616
3.4	0.556715	0.344622
3.425	0.547992	0.365951
3.45	0.51963	0.385324
3.475	0.496669	0.404789
3.5	0.508673	0.424153
3.525	0.52227	0.441704
3.55	0.526662	0.455877
3.575	0.564	0.466857
3.6	0.546037	0.476216
3.625	0.578678	0.483657
3.65	0.553678	0.489493
3.675	0.550473	0.494262
3.7	0.529511	0.497984
3.725	0.507586	0.500466
3.75	0.475422	0.50174
3.775	0.450422	0.501979
3.8	0.430297	0.501299
3.825	0.396569	0.500052
3.85	0.397621	0.4983
3.875	0.33033	0.497195
3.9	0.291041	0.496503
3.925	0.304671	0.494924
3.95	0.337573	0.492546
3.975	0.319257	0.489198
4	0.335907	0.483687
4.025	0.346571	0.476214
4.05	0.355187	0.468373
4.075	0.342138	0.459874
4.1	0.369172	0.449647
4.125	0.373177	0.437987
4.15	0.372087	0.425589
4.175	0.384015	0.412214
4.2	0.340943	0.397737
4.225	0.374397	0.382159
4.25	0.375506	0.365938
4.275	0.352162	0.349284
4.3	0.333613	0.332035
4.325	0.321602	0.314264
4.35	0.306049	0.296059
4.375	0.289599	0.277424
4.4	0.228959	0.258296
4.425	0.210847	0.238765
4.45	0.185847	0.218931
4.475	0.150823	0.198754
4.5	0.15754	0.177747
4.525	0.154051	0.155962
4.55	0.126341	0.133964
4.575	0.111308	0.11183
4.6	0.081658	0.0896003
4.625	0.0718893	0.0672746
4.65	0.0465347	0.04487
4.675	0.0250403	0.0225203
4.7	0.0153024	0.000215089
4.725	-0.0207225	-0.0221733
4.75	-0.0442111	-0.0445893
4.775	-0.0691662	-0.066949
4.8	-0.0821224	-0.0891975
4.825	-0.0575928	-0.111319
4.85	-0.0823792	-0.133284
4.875	-0.13953	-0.155133
4.9	-0.162953	-0.176877
4.925	-0.191095	-0.198411
4.95	-0.181479	-0.219504
4.975	-0.206479	-0.240139
5	-0.209198	-0.259973
5.025	-0.207657	-0.278986
5.05	-0.183414	-0.297578
5.075	-0.208414	-0.315678
5.1	-0.249883	-0.333127
5.125	-0.255684	-0.349811
5.15	-0.275977	-0.365831
5.175	-0.269209	-0.381308
5.2	-0.330378	-0.395795
5.225	-0.350745	-0.409248
5.25	-0.397548	-0.422112
5.275	-0.430529	-0.434167
5.3	-0.435723	-0.445471
5.325	-0.45051	-0.456018
5.35	-0.474141	-0.465579
5.375	-0.491985	-0.474234
5.4	-0.514627	-0.48193
5.425	-0.551119	-0.488518
5.45	-0.573584	-0.494058
5.475	-0.534568	-0.498227
5.5	-0.542321	-0.501272
5.525	-0.571451	-0.503666
5.55	-0.588924	-0.505247
5.575	-0.621799	-0.505939
5.6	-0.646799	-0.505594
5.625	-0.64735	-0.505865
5.65	-0.653192	-0.506841
5.675	-0.687595	-0.506974
5.7	-0.678225	-0.506192
5.725	-0.644845	-0.505128
5.75	-0.674093	-0.503536
5.775	-0.677255	-0.500817
5.8	-0.674081	-0.496574
5.825	-0.583215	-0.494263
5.85	-0.5555	-0.493415
5.875	-0.48155	-0.490977
5.9	-0.356078	-0.48435
5.925	-0.381078	-0.472872
5.95	-0.366026	-0.458765
5.975	-0.355076	-0.442169
6	-0.308832	-0.42354
6.025	-0.275375	-0.402443
6.05	-0.29513	-0.379648
6.075	-0.213553	-0.353265
6.1	-0.175265	-0.322861
6.125	-0.112958	-0.290441
6.15	-0.0833926	-0.257057
6.175	-0.0631999	-0.22245
6.2	-0.0362234	-0.18556
6.225	-0.0612234	-0.14663
6.25	-0.00961639	-0.106413
6.275	-0.00764163	-0.0639575
