# Supplementary material for: Individuals with autism spectrum disorder have altered visual encoding capacity
Source: PLoS Biol. 2021 May 12;19(5):e3001215. doi: 10.1371/journal.pbio.3001215 (PMC8143398; doi:10.1371/journal.pbio.3001215)
Supplement: S6 Data — (ZIP) [file pbio.3001215.s016.zip › FigS1_S2/ASD/Sub5/woFB.xlsx]

## Sheet: Sheet1
Target	Response
73.869	64.811
98.441	118.085
70.963	48.979
36.97	20.756
61.207	66.081
62.673	49.65
133.027	153.32
65.964	40.828
170.365	162.785
41.975	16
9.679	16.787
48.1	33.108
80.587	78.02
162.652	158.418
29.483	23.488
115.118	108.292
4.389	12.227
124.27	18.637
82.85	62.161
28.521	21.851
18.968	17.85
169.98	162.06
176.001	167.681
82.817	74.055
101.643	100.752
125.38	136.711
119.238	121.195
105.324	112.147
115.305	116.173
27.225	25.191
26.192	16.082
163.927	148.979
70.205	43.87
102.983	123.728
59.762	35.914
113.959	131.911
88.322	87.873
22.808	31.056
21.342	23.829
155.511	149.626
36.492	21.808
44.985	26.113
99.589	108.46
72.248	63.459
54.736	59.425
16.068	18.196
134.751	161.623
43.32	28.263
145.875	139.429
107.202	121.588
155.115	150.36
159.246	160.895
52.588	32.315
147.49	139.915
81.428	58.404
93.205	82.479
108.565	82.193
176.056	176.463
96.04	106.378
19.106	22.554
149.457	146.615
153.808	154.524
112.525	116.524
87.426	83.496
50.368	28.265
16.161	22.313
22.391	35.849
90.113	86.61
55.796	89.659
168.2	161.205
54.939	52.325
46.138	13.65
148.452	147.589
3.054	10.559
46.534	25.214
98.419	116
43.178	33.482
125.429	35.992
15.749	22.205
93.804	84.855
132.153	158.166
100.775	45.616
120.205	138.925
117.101	133.006
107.647	140.362
112.009	126.908
51.863	47
10.536	13.472
88.734	94
144.574	148.415
86.564	65.825
49.934	50.877
77.884	66.14
41.343	26.534
64.448	54.685
88.591	89.178
54.142	33
168.552	160.346
137.207	145.122
60.449	31.146
128.588	119.728
93.909	89.708
98.545	109.676
53.67	26.723
8.877	30.08
58.317	31.411
54.192	36.144
145.705	154.805
78.708	44.658
122.364	138.635
147.518	156.568
11.404	17.814
98.699	110.487
148.672	143.8
117.118	115.085
115.239	131.408
174.759	166.687
1.747	0.395
2.653	8.232
178.78	11.876
0.385	26.441
66.178	50.719
75.077	57.556
155	145.877
119.019	146.179
24.649	26.797
47.638	43.62
120.419	129.504
132.62	140.556
136.943	135.873
143.76	145.055
176.254	162
122.952	130.226
81.296	71.81
118.162	130.916
10.135	35.753
31.658	19.345
139.152	141.497
67.453	70
109.405	133.504
25.363	36.099
144.771	147.369
26.362	22.265
137.262	128.7
12.179	24.526
80.807	71.025
26.033	17.896
63.058	49.322
75.731	65.673
81.175	63.213
130.401	141.197
98.05	121.441
173.051	162.545
122.369	136.173
147.106	149.245
167.75	158.827
142.497	148.354
44.705	38.419
149.029	28.836
12.107	33.31
168.096	142.465
4.389	10.351
62.904	60.379
104.994	124.493
46.336	39.431
17.93	19.705
1.022	5.939
163.828	156.162
101.896	116.526
140.146	132.468
132.433	135.754
121.106	139.981
118.403	142.085
116.821	129.454
149.831	148.863
148.683	155.274
30.537	21.751
53.384	31.684
8.421	12.512
106.17	116.016
3.686	6.613
40.98	25.618
12.992	16.512
44.787	25.248
47.457	33.641
100.902	125.899
129.401	138.386
157.867	148.376
29.241	26.379
8.828	12.707
16.771	26.538
9.179	19.332
54.142	30.935
0.198	4.398
16.705	21.379
110.449	112.359
97.452	116.709
117.673	120.757
95.622	110.407
99.281	105.56

## Sheet: Sheet2
Theta	Bias	Fit
0	0.103327	0
0.025	0.203191	0.0307321
0.05	0.201873	0.0584441
0.075	0.247215	0.0863265
0.1	0.231469	0.113237
0.125	0.251435	0.138853
0.15	0.266902	0.163333
0.175	0.260436	0.186106
0.2	0.296235	0.205646
0.225	0.310996	0.222108
0.25	0.299455	0.236905
0.275	0.335599	0.249816
0.3	0.321566	0.261379
0.325	0.345491	0.272339
0.35	0.305019	0.283098
0.375	0.300161	0.293563
0.4	0.291325	0.303002
0.425	0.282982	0.311364
0.45	0.310485	0.317829
0.475	0.346539	0.321962
0.5	0.327603	0.324853
0.525	0.32569	0.327237
0.55	0.302673	0.329076
0.575	0.29362	0.33001
0.6	0.258298	0.330185
0.625	0.254688	0.330036
0.65	0.262192	0.329639
0.675	0.252795	0.328616
0.7	0.279867	0.325494
0.725	0.273387	0.319892
0.75	0.273688	0.313737
0.775	0.264738	0.307647
0.8	0.231486	0.30115
0.825	0.232501	0.294257
0.85	0.218324	0.287091
0.875	0.200066	0.279491
0.9	0.222555	0.273191
0.925	0.207884	0.26941
0.95	0.178387	0.266295
0.975	0.17121	0.262064
1	0.148541	0.256804
1.025	0.123541	0.251009
1.05	0.106002	0.244574
1.075	0.105811	0.237568
1.1	0.0930013	0.230235
1.125	0.0705165	0.222648
1.15	0.0372331	0.214567
1.175	0.0503284	0.206209
1.2	0.0612744	0.197848
1.225	0.05537	0.189215
1.25	0.0854648	0.180201
1.275	0.0696611	0.171041
1.3	0.023716	0.161931
1.325	-0.00284773	0.15254
1.35	0.011918	0.142585
1.375	-0.0317937	0.132231
1.4	-0.0520492	0.121772
1.425	-0.0370485	0.111198
1.45	-0.0782987	0.100321
1.475	-0.104529	0.0893174
1.5	-0.119766	0.0782026
1.525	-0.15501	0.0662424
1.55	-0.197386	0.0535431
1.575	-0.221305	0.0399104
1.6	-0.19523	0.0253378
1.625	-0.192333	0.0106843
1.65	-0.165272	-0.00350686
1.675	-0.178861	-0.0171178
1.7	-0.170119	-0.0305226
1.725	-0.212255	-0.0436875
1.75	-0.172868	-0.0561005
1.775	-0.17098	-0.0678516
1.8	-0.20385	-0.0795745
1.825	-0.220569	-0.0910356
1.85	-0.230385	-0.102106
1.875	-0.245219	-0.112873
1.9	-0.24056	-0.123551
1.925	-0.226931	-0.134325
1.95	-0.218725	-0.145046
1.975	-0.195923	-0.155475
2	-0.207926	-0.165569
2.025	-0.232926	-0.175307
2.05	-0.241646	-0.184455
2.075	-0.229436	-0.193042
2.1	-0.254436	-0.201162
2.125	-0.256879	-0.208626
2.15	-0.276756	-0.215463
2.175	-0.306366	-0.221855
2.2	-0.287679	-0.227986
2.225	-0.231344	-0.234131
2.25	-0.25088	-0.239784
2.275	-0.285038	-0.245212
2.3	-0.310038	-0.250657
2.325	-0.340182	-0.255279
2.35	-0.326393	-0.259556
2.375	-0.388566	-0.266117
2.4	-0.397203	-0.274331
2.425	-0.344214	-0.283407
2.45	-0.374	-0.293223
2.475	-0.407559	-0.302148
2.5	-0.381444	-0.309856
2.525	-0.352219	-0.316513
2.55	-0.384474	-0.322742
2.575	-0.40054	-0.328339
2.6	-0.39025	-0.333162
2.625	-0.368114	-0.338184
2.65	-0.378369	-0.343417
2.675	-0.40978	-0.347827
2.7	-0.378773	-0.350716
2.725	-0.404574	-0.352359
2.75	-0.415658	-0.353017
2.775	-0.393196	-0.352773
2.8	-0.319443	-0.349786
2.825	-0.344443	-0.343713
2.85	-0.288645	-0.333936
2.875	-0.285026	-0.319781
2.9	-0.253223	-0.303786
2.925	-0.254428	-0.28616
2.95	-0.228106	-0.267224
2.975	-0.201813	-0.247488
3	-0.185966	-0.226319
3.025	-0.185843	-0.202833
3.05	-0.120081	-0.177813
3.075	-0.0984204	-0.153626
3.1	-0.0949592	-0.129031
3.125	0.0111322	-0.0999093
3.15	0.13661	-0.0677882
3.175	0.194784	-0.0381075
3.2	0.199327	-0.0109893
3.225	0.238808	0.0162911
3.25	0.237623	0.0428711
3.275	0.261958	0.0678396
3.3	0.258494	0.0916343
3.325	0.287939	0.113343
3.35	0.287828	0.131837
3.375	0.302589	0.147975
3.4	0.312817	0.162219
3.425	0.327192	0.174588
3.45	0.334012	0.186607
3.475	0.331128	0.198142
3.5	0.299634	0.208562
3.525	0.305871	0.218418
3.55	0.291936	0.227447
3.575	0.296598	0.234913
3.6	0.330817	0.240194
3.625	0.344195	0.243706
3.65	0.319195	0.246248
3.675	0.317282	0.248372
3.7	0.294266	0.249952
3.725	0.285213	0.250633
3.75	0.24959	0.250507
3.775	0.259649	0.250039
3.8	0.265403	0.249322
3.825	0.269455	0.248192
3.85	0.272579	0.244844
3.875	0.266675	0.238942
3.9	0.259258	0.232626
3.925	0.256331	0.226282
3.95	0.223079	0.219587
3.975	0.224094	0.2125
4	0.209917	0.20514
4.025	0.224776	0.199061
4.05	0.214147	0.194268
4.075	0.182898	0.190247
4.1	0.169979	0.186885
4.125	0.175686	0.18246
4.15	0.140134	0.177018
4.175	0.122595	0.17098
4.2	0.0975946	0.164311
4.225	0.094084	0.157208
4.25	0.0930562	0.14986
4.275	0.0538257	0.142097
4.3	0.0309538	0.134065
4.325	0.0419211	0.125838
4.35	0.052867	0.117321
4.375	0.0686393	0.108517
4.4	0.0627779	0.0993773
4.425	0.0708204	0.0901991
4.45	0.000113669	0.0809933
4.475	-0.0325668	0.0714482
4.5	0.00351065	0.0614007
4.525	-0.0212688	0.0510632
4.55	-0.0444849	0.0405788
4.575	-0.0316367	0.0298257
4.6	-0.0867061	0.0188328
4.625	-0.112937	0.00778373
4.65	-0.128173	-0.00336602
4.675	-0.163417	-0.0153491
4.7	-0.20891	-0.0289712
4.725	-0.245548	-0.0436718
4.75	-0.17574	-0.0584659
4.775	-0.181281	-0.0730795
4.8	-0.173679	-0.0871479
4.825	-0.173293	-0.100717
4.85	-0.178527	-0.114071
4.875	-0.208802	-0.127193
4.9	-0.165933	-0.139561
4.925	-0.158673	-0.151356
4.95	-0.216459	-0.163051
4.975	-0.213792	-0.174371
5	-0.238792	-0.185342
5.025	-0.243658	-0.196132
5.05	-0.248967	-0.206827
5.075	-0.226905	-0.217428
5.1	-0.217947	-0.227962
5.125	-0.19728	-0.238182
5.15	-0.216334	-0.248067
5.175	-0.241486	-0.257567
5.2	-0.24301	-0.266452
5.225	-0.237844	-0.27485
5.25	-0.246537	-0.282759
5.275	-0.265287	-0.290002
5.3	-0.285163	-0.296641
5.325	-0.294807	-0.302943
5.35	-0.222857	-0.309547
5.375	-0.234287	-0.315806
5.4	-0.259287	-0.321002
5.425	-0.293445	-0.326215
5.45	-0.320449	-0.33145
5.475	-0.33794	-0.335946
5.5	-0.334302	-0.339931
5.525	-0.396974	-0.346133
5.55	-0.367728	-0.354647
5.575	-0.357408	-0.363681
5.6	-0.390966	-0.372932
5.625	-0.400284	-0.381489
5.65	-0.365016	-0.38892
5.675	-0.365028	-0.395558
5.7	-0.392881	-0.401718
5.725	-0.387947	-0.407126
5.75	-0.394136	-0.411615
5.775	-0.376521	-0.416304
5.8	-0.386777	-0.42135
5.825	-0.40941	-0.425485
5.85	-0.387982	-0.428271
5.875	-0.418401	-0.429739
5.9	-0.424066	-0.430034
5.925	-0.354283	-0.428044
5.95	-0.32785	-0.423291
5.975	-0.336321	-0.416785
6	-0.291323	-0.406327
6.025	-0.293433	-0.391626
6.05	-0.261631	-0.375301
6.075	-0.262835	-0.357337
6.1	-0.202914	-0.33784
6.125	-0.169374	-0.316975
6.15	-0.194374	-0.294889
6.175	-0.165732	-0.270965
6.2	-0.11374	-0.245444
6.225	-0.106828	-0.220851
6.25	-0.0878922	-0.195884
6.275	0.0549798	-0.166006
