# Supplementary material for: Individuals with autism spectrum disorder have altered visual encoding capacity
Source: PLoS Biol. 2021 May 12;19(5):e3001215. doi: 10.1371/journal.pbio.3001215 (PMC8143398; doi:10.1371/journal.pbio.3001215)
Supplement: S6 Data — (ZIP) [file pbio.3001215.s016.zip › FigS1_S2/ASD/Sub6/wFB1.xlsx]

## Sheet: Sheet1
Target	Response
102.83	107.852
149.842	127.327
132.34	147.144
15.167	17.18
92.854	107.282
149.539	117.701
165.52	148.67
173.88	170.908
116.838	146.064
153.044	149.076
61.547	47
7.372	37.39
7.454	31.277
159.735	156.282
70.018	52.201
3.983	16.944
168.936	159.596
9.674	15.232
32.4	38.997
33.982	33.692
105.955	106.979
61.893	51.462
92.497	109.175
143.623	116.901
47.083	51
149.133	140.176
96.842	123.25
58.658	50
138.762	131.673
60.696	50
171.54	166.616
19.051	19
146.447	137.49
124.237	134.036
101.555	135.55
165.899	122.979
78.774	73
98.094	97.548
178.962	167.813
21.787	23.32
171.375	165.03
165.141	150.266
66.222	52
146.134	126.275
106.098	125.417
79.664	64.664
140.679	123.869
126.259	141.338
42.524	40
78.236	50.373
66.837	52
25.956	71.466
97.419	92.187
146.095	143.313
142.327	143.739
172.447	154.062
128.802	140
170.063	152.029
163.965	155.994
103.176	109.133
60.613	37
89.492	68
100.204	121
13.585	25
84.438	69
56.175	59.698
16.03	50.132
127.099	129.185
74.297	70.967
74.858	68.561
116.92	116
68.766	62
71.018	57.795
35.141	45.818
157.598	154.073
143.552	150.496
92.271	107.906
146.496	139.569
162.311	134.11
120.656	129.997
44.507	39
167.316	146.654
82.62	73.327
125.16	121.951
153.171	134.22
139.366	135.355
159.081	143.832
138.102	137.406
167.283	165.475
118.887	154.437
152.808	140
6.411	32.701
94.859	87
175.561	6.607
113.663	128
63.778	58
5.147	13
130.67	139.21
130.774	133.477
123.869	135.319
34.114	39
125.627	132.277
112.026	121
6.916	7
109.405	128
52.093	40
98.49	105
81.296	71.634
171.024	147.556
15.052	15
0.368	180
120.864	145
43.848	32
40.03	44.299
160.378	160
179.824	175.14
98.567	134.557
115.64	129
10.981	8.68
165.833	175.528
56.801	38
42.793	61.502
11.745	17.129
13.124	31.615
137.185	140
1.879	178.228
172.985	171.391
16.469	17.186
98.166	102.71
48.962	66.963
171.996	112.631
167.536	166
14.244	17
172.441	170.046
128.132	160.439
34.602	35
141.448	144
21.325	43.61
22.907	51.557
7.229	10
108.625	131
116.459	128
71.534	49
46.809	55
10.745	23.187
55.785	57.653
31.927	40.482
4.395	1.927
40.228	46.024
25.061	47.988
117.568	133
167.135	147.03
152.879	136.275
45.249	42
60.476	63.554
154.346	149
4.477	178.88
27.703	48.348
70.496	38.525
44.721	51.772
114.322	125
108.57	120
57.164	53
55.697	49.122
171.908	145
13.58	15
140.382	139
136.454	112.291
123.248	143.805
164.421	148
76.154	59.075
115.552	134.45
132.664	116.643
38.063	46.242
83.762	67.819
144.678	147.738
16.656	22.925
90.19	87
160.389	151
99.611	98.966
6.015	14
54.054	68.92
9.575	30.496
19.749	21.778
12.278	32.766
105.933	119.184
89.876	92
67.348	70.003
154.95	140.655
48.49	53.731
149.743	148.362
107.807	129
85.669	95
123.259	126
74.995	73
92.189	87
45.611	45
43.595	56.976
135.141	133

## Sheet: Sheet2
Theta	Bias	Fit
0	0.0259018	0
0.025	0.127835	0.0490254
0.05	0.172508	0.0919703
0.075	0.246672	0.127955
0.1	0.283652	0.160821
0.125	0.324814	0.191333
0.15	0.327104	0.219185
0.175	0.32875	0.245413
0.2	0.306135	0.270142
0.225	0.283939	0.292924
0.25	0.310274	0.314927
0.275	0.291504	0.336259
0.3	0.307857	0.354315
0.325	0.343306	0.369032
0.35	0.35727	0.382193
0.375	0.344199	0.394281
0.4	0.355281	0.404532
0.425	0.335982	0.413314
0.45	0.328121	0.421567
0.475	0.347668	0.428332
0.5	0.371219	0.433527
0.525	0.366063	0.43787
0.55	0.34294	0.441386
0.575	0.364328	0.443868
0.6	0.423465	0.446428
0.625	0.427869	0.449486
0.65	0.428783	0.451647
0.675	0.434298	0.452845
0.7	0.465129	0.453718
0.725	0.443947	0.454071
0.75	0.419741	0.453679
0.775	0.458853	0.452678
0.8	0.468384	0.450815
0.825	0.471795	0.44758
0.85	0.506982	0.442582
0.875	0.504693	0.435916
0.9	0.524647	0.427491
0.925	0.495632	0.417647
0.95	0.474146	0.407119
0.975	0.471998	0.396129
1	0.47122	0.384373
1.025	0.4977	0.371944
1.05	0.479463	0.359134
1.075	0.475926	0.345667
1.1	0.466635	0.33141
1.125	0.437717	0.31646
1.15	0.42002	0.301093
1.175	0.412602	0.285394
1.2	0.382609	0.269652
1.225	0.339544	0.253735
1.25	0.322644	0.23732
1.275	0.299523	0.22033
1.3	0.273222	0.202874
1.325	0.218834	0.185311
1.35	0.205905	0.167561
1.375	0.183574	0.149538
1.4	0.177628	0.131477
1.425	0.152771	0.113394
1.45	0.141308	0.0951665
1.475	0.0982605	0.0768815
1.5	0.0898543	0.0585777
1.525	0.0972986	0.0402346
1.55	0.0877123	0.0218255
1.575	0.0821757	0.00373288
1.6	0.0634729	-0.0139745
1.625	0.0472027	-0.0316004
1.65	0.0199834	-0.0493334
1.675	-0.0145043	-0.0672197
1.7	-0.034717	-0.0850922
1.725	-0.05497	-0.102801
1.75	-0.0729951	-0.120298
1.775	-0.114613	-0.137527
1.8	-0.127738	-0.154374
1.825	-0.154766	-0.171131
1.85	-0.171947	-0.188007
1.875	-0.188856	-0.204774
1.9	-0.201307	-0.221297
1.925	-0.214948	-0.237527
1.95	-0.215794	-0.25371
1.975	-0.241406	-0.269816
2	-0.262168	-0.285544
2.025	-0.296747	-0.301058
2.05	-0.286645	-0.316016
2.075	-0.310162	-0.330198
2.1	-0.306522	-0.344081
2.125	-0.320451	-0.357561
2.15	-0.324216	-0.370271
2.175	-0.344378	-0.382392
2.2	-0.359558	-0.394519
2.225	-0.411095	-0.406728
2.25	-0.436095	-0.418567
2.275	-0.436911	-0.429743
2.3	-0.407448	-0.439897
2.325	-0.403905	-0.448976
2.35	-0.420469	-0.456356
2.375	-0.440496	-0.46207
2.4	-0.404598	-0.467169
2.425	-0.418998	-0.47206
2.45	-0.400171	-0.476622
2.475	-0.401616	-0.480584
2.5	-0.424155	-0.484004
2.525	-0.403097	-0.487038
2.55	-0.430055	-0.487947
2.575	-0.423745	-0.486226
2.6	-0.42286	-0.483171
2.625	-0.428457	-0.478923
2.65	-0.429553	-0.473777
2.675	-0.43694	-0.466598
2.7	-0.439272	-0.456586
2.725	-0.461727	-0.444652
2.75	-0.477703	-0.431149
2.775	-0.465541	-0.416353
2.8	-0.469487	-0.400474
2.825	-0.436062	-0.383242
2.85	-0.402925	-0.36481
2.875	-0.427925	-0.34532
2.9	-0.431883	-0.324288
2.925	-0.372732	-0.299178
2.95	-0.349999	-0.268854
2.975	-0.288865	-0.236187
3	-0.275467	-0.203069
3.025	-0.223914	-0.168569
3.05	-0.195456	-0.132642
3.075	-0.111302	-0.0929772
3.1	-0.0280173	-0.0477482
3.125	0.0123417	-0.000598569
3.15	0.0454476	0.0472742
3.175	0.149452	0.0940685
3.2	0.231238	0.134163
3.225	0.238265	0.168393
3.25	0.294548	0.200605
3.275	0.316407	0.230471
3.3	0.318696	0.257907
3.325	0.322728	0.283464
3.35	0.297728	0.307526
3.375	0.275532	0.329909
3.4	0.301867	0.351512
3.425	0.302136	0.371895
3.45	0.33109	0.388952
3.475	0.349844	0.403013
3.5	0.347865	0.415416
3.525	0.352256	0.426475
3.55	0.348888	0.436046
3.575	0.343866	0.444964
3.6	0.330908	0.453234
3.625	0.33926	0.459723
3.65	0.362812	0.464609
3.675	0.357655	0.468648
3.7	0.343197	0.47176
3.725	0.381663	0.473984
3.75	0.415058	0.476383
3.775	0.415604	0.47899
3.8	0.450149	0.480732
3.825	0.42589	0.481657
3.85	0.456721	0.48223
3.875	0.43554	0.482287
3.9	0.418192	0.481483
3.925	0.450446	0.480074
3.95	0.464766	0.477791
3.975	0.463387	0.474148
4	0.498575	0.468903
4.025	0.505327	0.461886
4.05	0.51624	0.453132
4.075	0.488868	0.443001
4.1	0.476486	0.432185
4.125	0.483281	0.420603
4.15	0.484499	0.408
4.175	0.489293	0.395139
4.2	0.471056	0.382173
4.225	0.481941	0.368418
4.25	0.462789	0.353827
4.275	0.42931	0.338695
4.3	0.411613	0.323209
4.325	0.401866	0.307649
4.35	0.386892	0.292122
4.375	0.331136	0.276176
4.4	0.321767	0.259496
4.425	0.289814	0.242293
4.45	0.243729	0.225024
4.475	0.222497	0.207555
4.5	0.197497	0.189688
4.525	0.183384	0.171607
4.55	0.16922	0.153494
4.575	0.148708	0.135399
4.6	0.122616	0.117183
4.625	0.106237	0.0988813
4.65	0.0936256	0.0805241
4.675	0.0888913	0.0621392
4.7	0.0785471	0.043925
4.725	0.0697423	0.0260761
4.75	0.0550655	0.00841687
4.775	0.0494467	-0.00925241
4.8	0.012825	-0.0271053
4.825	-0.0181244	-0.0450764
4.85	-0.0431244	-0.0629429
4.875	-0.0614165	-0.0806502
4.9	-0.0814025	-0.0981378
4.925	-0.123021	-0.115308
4.95	-0.138173	-0.132289
4.975	-0.163173	-0.149173
5	-0.180354	-0.165969
5.025	-0.200615	-0.182703
5.05	-0.206398	-0.199141
5.075	-0.214871	-0.215231
5.1	-0.224511	-0.231313
5.125	-0.249814	-0.247313
5.15	-0.274306	-0.26288
5.175	-0.305154	-0.278226
5.2	-0.295053	-0.293057
5.225	-0.30278	-0.307233
5.25	-0.314929	-0.321103
5.275	-0.317569	-0.33454
5.3	-0.332623	-0.347196
5.325	-0.355756	-0.359216
5.35	-0.382087	-0.371396
5.375	-0.419502	-0.383592
5.4	-0.441819	-0.395188
5.425	-0.435172	-0.405833
5.45	-0.398256	-0.415282
5.475	-0.388094	-0.423236
5.5	-0.428876	-0.429711
5.525	-0.442438	-0.435214
5.55	-0.395799	-0.440353
5.575	-0.407561	-0.445431
5.6	-0.408578	-0.449923
5.625	-0.407563	-0.453765
5.65	-0.423631	-0.457035
5.675	-0.384619	-0.459542
5.7	-0.438463	-0.459928
5.725	-0.406267	-0.457674
5.75	-0.431267	-0.454076
5.775	-0.422608	-0.449611
5.8	-0.437961	-0.444244
5.825	-0.422679	-0.436066
5.85	-0.447679	-0.425031
5.875	-0.459991	-0.412656
5.9	-0.473698	-0.398665
5.925	-0.473949	-0.383452
5.95	-0.477894	-0.367193
5.975	-0.44447	-0.349574
6	-0.411333	-0.330753
6.025	-0.436333	-0.310871
6.05	-0.39768	-0.287999
6.075	-0.347901	-0.25972
6.1	-0.341556	-0.227587
6.125	-0.280965	-0.194486
6.15	-0.239615	-0.160863
6.175	-0.232321	-0.125771
6.2	-0.170997	-0.088006
6.225	-0.103096	-0.046623
6.25	-0.0364246	-0.00101546
6.275	0.0340871	0.0479304
