# Supplementary material for: Individuals with autism spectrum disorder have altered visual encoding capacity
Source: PLoS Biol. 2021 May 12;19(5):e3001215. doi: 10.1371/journal.pbio.3001215 (PMC8143398; doi:10.1371/journal.pbio.3001215)
Supplement: S6 Data — (ZIP) [file pbio.3001215.s016.zip › FigS1_S2/ASD/Sub6/wFB2.xlsx]

## Sheet: Sheet1
Target	Response
45.683	33.867
49.083	47.043
26.154	29
14.096	5.879
109.768	112.659
13.233	14.769
64.481	56.503
166.536	130.13
110.982	137.957
71.963	62.275
67.557	74.341
140.514	114.978
116.365	124
103.022	121.729
165.36	130.737
76.462	67.805
93.634	95.74
116.25	107.445
49.369	71.075
116.86	128.194
164.674	149.791
78.066	68.222
84.229	62.981
176.177	176
80.708	71
90.893	91
94.255	94.692
26.527	39.451
90.332	99.311
174.122	164.03
65.843	43.626
115.256	125.961
151.759	140.288
152.391	123.674
167.261	145.199
110.779	129.391
20.303	35.287
157.988	140.09
6.828	21
92.821	98
42.722	32.516
93.063	93.073
110.965	119.885
123.353	130.838
149.248	150.974
178.325	175.464
143.244	150.752
54.538	29.432
114.86	122.601
34.317	31.025
85.614	87.498
169.881	165.306
20.946	26.884
41.414	39.614
163.295	155.644
14.689	35
28.587	30
85.009	71
154.286	141
152.522	131.972
14.739	29
151.935	134.796
164.992	157
63.195	43
162.493	145.131
44.573	57.303
93.057	88.713
159.444	144.174
176.885	178.531
158.73	147.911
38.761	36
57.614	39.3
17.145	24.517
51.5	40
146.156	135.566
179.385	164.747
177.001	170
165.651	168.269
155.181	159
80.208	70
84.031	74.785
16.409	53.08
26.115	24
41.129	49.688
29.433	35.778
7.246	13.205
117.541	119.92
39.948	37.364
159.477	132.602
0.505	3
118.947	142
118.134	128.65
139.717	132.887
9.63	6.962
79.56	60
39.612	34
43.54	43.761
98.754	103
34.24	42.147
97.924	109
135.932	137
176.226	170
128.033	143
67.678	47
103.934	122
8.196	9
80.389	62
136.773	128
85.103	73
138.52	141
70.49	63
95.529	107
84.916	77
81.246	74
84.724	67
79.12	77
134.702	138
51.906	54
167.821	154
39.349	39
121.177	135
83.938	78
58.636	42
162.163	157
18.892	28.992
96.397	85
111.993	99
127.182	119
176.781	163
159.241	146
7.779	9
145.359	146
50.105	45
22.468	39
28.62	35
51.044	50.621
69.062	59
35.311	40
147.21	135
104.956	125
175.309	160.453
1.791	173.957
84.724	70
143.848	146
77.538	63
78.802	68
81.516	72
13.574	16
157.516	153
83.043	74
141.278	132
81.505	61
157.768	155
53.093	34
10.009	13.483
84.663	64
162.114	159
52.681	39
170.98	158
149.891	154.716
100.341	113
81.658	64
176.902	167
82.087	61
128.313	133
60.712	37
0.786	0
36.97	42
94.705	86
36.256	31
6.367	14
114.602	128
85.57	63
31.515	55
179.687	177
9.751	15
78.126	60
50.275	50
162.828	148
35.481	41
154.923	148

## Sheet: Sheet2
Theta	Bias	Fit
0	-0.233151	0
0.025	-0.196319	0.028954
0.05	-0.154095	0.0567837
0.075	-0.168378	0.084203
0.1	-0.193378	0.110639
0.125	-0.1667	0.135559
0.15	-0.0458886	0.157634
0.175	0.0193483	0.176538
0.2	0.0452854	0.194399
0.225	0.138483	0.211797
0.25	0.113483	0.227989
0.275	0.136496	0.245436
0.3	0.150871	0.263185
0.325	0.143081	0.278932
0.35	0.185885	0.29392
0.375	0.160885	0.308308
0.4	0.190354	0.321393
0.425	0.292245	0.333953
0.45	0.284506	0.346318
0.475	0.283855	0.357737
0.5	0.285921	0.367591
0.525	0.267771	0.376094
0.55	0.302531	0.383213
0.575	0.320556	0.388808
0.6	0.326039	0.393156
0.625	0.362173	0.395622
0.65	0.339044	0.396579
0.675	0.382013	0.395705
0.7	0.392456	0.393519
0.725	0.372349	0.390905
0.75	0.347349	0.38758
0.775	0.336398	0.383934
0.8	0.370192	0.379978
0.825	0.375127	0.37471
0.85	0.355593	0.368572
0.875	0.338603	0.362253
0.9	0.296977	0.354811
0.925	0.297973	0.346194
0.95	0.272973	0.336975
0.975	0.250317	0.327324
1	0.226179	0.317147
1.025	0.241854	0.306714
1.05	0.217916	0.296125
1.075	0.19332	0.284969
1.1	0.193733	0.272411
1.125	0.182596	0.258816
1.15	0.15996	0.245016
1.175	0.134425	0.230975
1.2	0.111144	0.216865
1.225	0.0931278	0.20258
1.25	0.1564	0.187787
1.275	0.134109	0.172618
1.3	0.124704	0.157313
1.325	0.10334	0.141577
1.35	0.0857216	0.125514
1.375	0.0607216	0.109369
1.4	0.0565104	0.0931373
1.425	0.0444864	0.0776232
1.45	0.0128546	0.062944
1.475	-0.00198581	0.0483067
1.5	-0.0153832	0.0335733
1.525	-0.0311476	0.0187296
1.55	-0.0439267	0.00408917
1.575	-0.052596	-0.0101589
1.6	-0.0791657	-0.0242363
1.625	-0.0722745	-0.0382485
1.65	-0.105718	-0.0522771
1.675	-0.119148	-0.066207
1.7	-0.130526	-0.0800684
1.725	-0.145948	-0.0939174
1.75	-0.18072	-0.107634
1.775	-0.179448	-0.121023
1.8	-0.182486	-0.133824
1.825	-0.202372	-0.14632
1.85	-0.221586	-0.158809
1.875	-0.281353	-0.171135
1.9	-0.30943	-0.183281
1.925	-0.322102	-0.195215
1.95	-0.319269	-0.206872
1.975	-0.308993	-0.217937
2	-0.338484	-0.228428
2.025	-0.367333	-0.238584
2.05	-0.367911	-0.247958
2.075	-0.370946	-0.256372
2.1	-0.352333	-0.26454
2.125	-0.354841	-0.272887
2.15	-0.370308	-0.280862
2.175	-0.373516	-0.288473
2.2	-0.391207	-0.295736
2.225	-0.35504	-0.302752
2.25	-0.365006	-0.309566
2.275	-0.380603	-0.315793
2.3	-0.399589	-0.321575
2.325	-0.415789	-0.326753
2.35	-0.402518	-0.330879
2.375	-0.417035	-0.334017
2.4	-0.440929	-0.336589
2.425	-0.451589	-0.33879
2.45	-0.431617	-0.340508
2.475	-0.432769	-0.341479
2.5	-0.397287	-0.3429
2.525	-0.380416	-0.345178
2.55	-0.39523	-0.347336
2.575	-0.407729	-0.349217
2.6	-0.425181	-0.35035
2.625	-0.40447	-0.350716
2.65	-0.413026	-0.350864
2.675	-0.4152	-0.350275
2.7	-0.394486	-0.348417
2.725	-0.373896	-0.34509
2.75	-0.365949	-0.341388
2.775	-0.37541	-0.337538
2.8	-0.40041	-0.332635
2.825	-0.409323	-0.326799
2.85	-0.383534	-0.318215
2.875	-0.368544	-0.306358
2.9	-0.384952	-0.292954
2.925	-0.401121	-0.278732
2.95	-0.362102	-0.2636
2.975	-0.375742	-0.246914
3	-0.354847	-0.229719
3.025	-0.337663	-0.212045
3.05	-0.315623	-0.192397
3.075	-0.30767	-0.170241
3.1	-0.286449	-0.145387
3.125	-0.252266	-0.117951
3.15	-0.241558	-0.0886163
3.175	-0.189135	-0.0596864
3.2	-0.162502	-0.0318798
3.225	-0.176786	-0.00479572
3.25	-0.182772	0.0214645
3.275	-0.116995	0.0445223
3.3	-0.0333416	0.0639344
3.325	0.0368212	0.0814657
3.35	0.135061	0.0987487
3.375	0.130076	0.115983
3.4	0.121136	0.131724
3.425	0.128089	0.148708
3.45	0.159674	0.165986
3.475	0.15201	0.181615
3.5	0.177478	0.196643
3.525	0.185647	0.209997
3.55	0.181946	0.222054
3.575	0.283838	0.234317
3.6	0.262287	0.246332
3.625	0.302514	0.256689
3.65	0.284364	0.265743
3.675	0.259364	0.274171
3.7	0.308813	0.281104
3.725	0.312149	0.286522
3.75	0.335828	0.290129
3.775	0.353766	0.291867
3.8	0.369563	0.291922
3.825	0.382548	0.290245
3.85	0.384048	0.287943
3.875	0.363942	0.285132
3.9	0.338942	0.281615
3.925	0.346149	0.277521
3.95	0.39172	0.272342
3.975	0.372777	0.266376
4	0.355195	0.260227
4.025	0.339228	0.253574
4.05	0.28857	0.245907
4.075	0.289566	0.237146
4.1	0.259948	0.227694
4.125	0.249753	0.217763
4.15	0.231607	0.207303
4.175	0.233446	0.196642
4.2	0.209508	0.185933
4.225	0.212515	0.173692
4.25	0.185325	0.160062
4.275	0.176553	0.146301
4.3	0.151553	0.132338
4.325	0.125922	0.118218
4.35	0.10972	0.103998
4.375	0.134927	0.0888215
4.4	0.150702	0.0732575
4.425	0.130575	0.0580118
4.45	0.116296	0.0425564
4.475	0.0949324	0.0267724
4.5	0.0773142	0.010666
4.525	0.0657578	-0.00545698
4.55	0.043562	-0.0215984
4.575	0.0360791	-0.0370791
4.6	0.00444726	-0.0517875
4.625	-0.00901784	-0.0664504
4.65	-0.0237905	-0.0812037
4.675	-0.039555	-0.0960598
4.7	-0.0498595	-0.110631
4.725	-0.046911	-0.124867
4.75	-0.0857561	-0.138922
4.775	-0.0806819	-0.152843
4.8	-0.112644	-0.166771
4.825	-0.127045	-0.180682
4.85	-0.138933	-0.194602
4.875	-0.15833	-0.208497
4.9	-0.170335	-0.222107
4.925	-0.165894	-0.235074
4.95	-0.185779	-0.247689
4.975	-0.210779	-0.260218
5	-0.229993	-0.272638
5.025	-0.289761	-0.284889
5.05	-0.317838	-0.296955
5.075	-0.324455	-0.308881
5.1	-0.314905	-0.320502
5.125	-0.3174	-0.331444
5.15	-0.35074	-0.341732
5.175	-0.375218	-0.351566
5.2	-0.358684	-0.360567
5.225	-0.354495	-0.369143
5.25	-0.34498	-0.377641
5.275	-0.366978	-0.385777
5.3	-0.365485	-0.39353
5.325	-0.381923	-0.401025
5.35	-0.36463	-0.407835
5.375	-0.35862	-0.414499
5.4	-0.373413	-0.421257
5.425	-0.38901	-0.427316
5.45	-0.395038	-0.432866
5.475	-0.385925	-0.437482
5.5	-0.41421	-0.440915
5.525	-0.431447	-0.443707
5.55	-0.450033	-0.446125
5.575	-0.459996	-0.448138
5.6	-0.440025	-0.44965
5.625	-0.428809	-0.450505
5.65	-0.396205	-0.451788
5.675	-0.380538	-0.453942
5.7	-0.395671	-0.456173
5.725	-0.412647	-0.45792
5.75	-0.433588	-0.458746
5.775	-0.413383	-0.459038
5.8	-0.410399	-0.459175
5.825	-0.41179	-0.458631
5.85	-0.402894	-0.456748
5.875	-0.374552	-0.453235
5.9	-0.374356	-0.449347
5.925	-0.383818	-0.445273
5.95	-0.404582	-0.440227
5.975	-0.410841	-0.433879
6	-0.369634	-0.424419
6.025	-0.376951	-0.412034
6.05	-0.393359	-0.398351
6.075	-0.388829	-0.383041
6.1	-0.359149	-0.366221
6.125	-0.365603	-0.348182
6.15	-0.363254	-0.330232
6.175	-0.336541	-0.312328
6.2	-0.318994	-0.292594
6.225	-0.297824	-0.269519
6.25	-0.271962	-0.24259
6.275	-0.236667	-0.213452
