# Supplementary material for: Individuals with autism spectrum disorder have altered visual encoding capacity
Source: PLoS Biol. 2021 May 12;19(5):e3001215. doi: 10.1371/journal.pbio.3001215 (PMC8143398; doi:10.1371/journal.pbio.3001215)
Supplement: S6 Data — (ZIP) [file pbio.3001215.s016.zip › FigS1_S2/ASD/Sub6/woFB.xlsx]

## Sheet: Sheet1
Target	Response
105.236	104.829
53.225	36.548
45.419	35.145
101.006	115.952
135.663	142.318
153.676	158.621
75.22	128.354
79.214	56.475
55.208	55.345
121.589	111.974
64.294	56.797
155.719	124.11
167.706	56.684
38.552	40.943
28.972	21
38.453	32.872
98.583	97
100.176	98.588
6.268	28.028
84.861	82.591
70.21	64.683
75.632	76.586
100.308	102.783
127.539	116.732
149.748	120.165
168.491	149.849
104.862	115.881
111.795	115.025
1.494	3.889
5.147	7.388
63.014	58.177
81.494	89.821
54.389	45.054
37.08	53.108
65.426	64.681
109.334	122.762
136.257	147.667
103.181	13.826
108.383	117.543
47.776	30.243
85.938	71.31
158.362	54.539
112.795	109.404
56.933	62.627
14.491	60.125
74.874	49.992
25.445	54.973
165.778	1.943
46.93	51.319
102.346	110.872
103.917	116.34
2.62	1.72
95.386	108.31
152.846	138.931
46.04	38.84
11.432	23.317
35.432	41.668
37.459	33.993
125.561	133.354
70.051	39
116.261	132.266
80.285	72.467
114.97	108.68
66.645	53.024
176.484	167.935
96.326	110.614
56.894	63.896
150.55	133.519
16.414	36.067
119.403	117.211
105.214	128.256
173.897	130.71
38.415	54.979
146.513	138.898
77.231	59.949
0.115	159.281
6.12	14
124.605	139
78.066	47.228
15.722	17.486
74.363	44.435
146.348	123.758
138.635	148.841
101.495	126.777
140.443	140.462
100.83	104.842
48.264	62.889
179.33	177.459
48.578	36.431
5.686	9.43
23.561	40.193
51.17	32.876
118.195	121.377
86.773	90
154.192	138.599
26.005	64
27.895	55.968
31.675	34.634
167.558	155
51.418	49.566
25.83	43.229
83.273	64.321
152.962	113.081
105.763	127.047
158.12	129.473
159.603	121.325
6.9	19.392
107.334	128.031
46.347	65.505
26.445	31
40.651	61.073
116.783	46.989
125.44	120.783
128.571	140.829
151.253	127.35
168.871	161.447
33.191	53.306
166.107	140.537
177.413	165.739
150.012	144.229
102.786	111.224
62.349	52.27
101.297	100.779
137.828	79.186
29.208	41.758
48.962	61.262
17.65	48.728
178.693	128.474
121.326	110.215
15.162	19
151.435	122
99.946	98.748
110.443	122.75
66.92	55.5
125.16	114
132.79	124.675
26.785	59.847
102.451	105
97.386	99.888
61.926	31.951
95.166	107.361
170.387	153.645
93.288	103
18.666	54.452
20.935	51.174
136.63	111.842
148.924	120
93.381	131.499
17.711	48.788
66.486	64
110.108	115.769
83.554	73.042
167.909	144.039
27.895	37.403
87.459	86
153.978	153
107.406	121.277
2.445	69
48.55	53.036
125.034	131.981
125.665	131.349
50.033	61
88.745	89.551
145.425	126
92.442	92
153.786	134.102
41.59	60.142
105.648	110.472
2.395	3.711
71.128	47.455
150.462	147.145
8.454	18.739
168.86	164.803
57.62	41
22.325	32.289
92.387	86
177.918	170.522
89.426	88
105	120.215
44.93	36.528
34.328	56.677
70.99	52.279
29.268	42.735
61.229	45.757
90.063	89.862
94.024	95.001
36.97	47.227
24.846	48.325
127.193	120
174.062	152.395
16.37	41.715
106.675	125.274
126.11	125.182
150.781	154
25.983	33
138.35	130.668
30.29	39
78.489	66

## Sheet: Sheet2
Theta	Bias	Fit
0	0.0294216	0
0.025	0.0056799	0.0392081
0.05	0.0108405	0.07648
0.075	0.0221358	0.111433
0.1	0.0961596	0.144696
0.125	0.146771	0.173799
0.15	0.143394	0.201314
0.175	0.158454	0.229454
0.2	0.18248	0.256902
0.225	0.252549	0.283466
0.25	0.290681	0.307677
0.275	0.348909	0.328719
0.3	0.383253	0.34689
0.325	0.440295	0.363329
0.35	0.441537	0.378489
0.375	0.439192	0.39249
0.4	0.450687	0.403582
0.425	0.461816	0.412061
0.45	0.43375	0.419417
0.475	0.430286	0.425347
0.5	0.421813	0.429892
0.525	0.429511	0.433321
0.55	0.422339	0.436019
0.575	0.451505	0.438238
0.6	0.464843	0.439931
0.625	0.486527	0.441933
0.65	0.461527	0.443977
0.675	0.510554	0.444586
0.7	0.497131	0.443807
0.725	0.505316	0.441849
0.75	0.512466	0.438613
0.775	0.482222	0.433352
0.8	0.439807	0.426213
0.825	0.395981	0.418082
0.85	0.429481	0.409144
0.875	0.438136	0.399564
0.9	0.44367	0.389491
0.925	0.411341	0.378857
0.95	0.371183	0.367291
0.975	0.340408	0.354926
1	0.321907	0.341815
1.025	0.308089	0.327987
1.05	0.299773	0.31354
1.075	0.28696	0.298488
1.1	0.268311	0.282936
1.125	0.279603	0.266911
1.15	0.272239	0.250476
1.175	0.247239	0.233643
1.2	0.228528	0.216306
1.225	0.172458	0.198507
1.25	0.142033	0.179619
1.275	0.108356	0.159633
1.3	0.0904286	0.13931
1.325	0.0990604	0.118918
1.35	0.106032	0.0984809
1.375	0.0618227	0.0782032
1.4	0.0774828	0.058097
1.425	0.100596	0.0377447
1.45	0.0982471	0.017168
1.475	0.053521	-0.00354455
1.5	0.0340329	-0.0243769
1.525	-0.00853665	-0.0452835
1.55	-0.0204492	-0.0662346
1.575	-0.0137426	-0.0871299
1.6	-0.0383595	-0.107953
1.625	-0.0216413	-0.128766
1.65	-0.0466413	-0.149511
1.675	-0.0359304	-0.170102
1.7	-0.0683295	-0.190536
1.725	-0.0933295	-0.210849
1.75	-0.155341	-0.230978
1.775	-0.216197	-0.250894
1.8	-0.218073	-0.270644
1.825	-0.221248	-0.290225
1.85	-0.273537	-0.309551
1.875	-0.291582	-0.3286
1.9	-0.30249	-0.347294
1.925	-0.293728	-0.36549
1.95	-0.313453	-0.383354
1.975	-0.326577	-0.400885
2	-0.337706	-0.418542
2.025	-0.345145	-0.436356
2.05	-0.370145	-0.453711
2.075	-0.427627	-0.469622
2.1	-0.452627	-0.484012
2.125	-0.481824	-0.497714
2.15	-0.497675	-0.510732
2.175	-0.506543	-0.52323
2.2	-0.531543	-0.535156
2.225	-0.553619	-0.546304
2.25	-0.573902	-0.556538
2.275	-0.598902	-0.565907
2.3	-0.611267	-0.574573
2.325	-0.659257	-0.581268
2.35	-0.608987	-0.585259
2.375	-0.611286	-0.587697
2.4	-0.592217	-0.588227
2.425	-0.629624	-0.586779
2.45	-0.587543	-0.584158
2.475	-0.556644	-0.58032
2.5	-0.522252	-0.575339
2.525	-0.503705	-0.569141
2.55	-0.494194	-0.560882
2.575	-0.499702	-0.55012
2.6	-0.52527	-0.537519
2.625	-0.519849	-0.524103
2.65	-0.508383	-0.509361
2.675	-0.52401	-0.49238
2.7	-0.501944	-0.4739
2.725	-0.485065	-0.456152
2.75	-0.432181	-0.439572
2.775	-0.403099	-0.422426
2.8	-0.387338	-0.403614
2.825	-0.366245	-0.383064
2.85	-0.370314	-0.361509
2.875	-0.395314	-0.338848
2.9	-0.395414	-0.314685
2.925	-0.309534	-0.287405
2.95	-0.28317	-0.256869
2.975	-0.277932	-0.224389
3	-0.302932	-0.190122
3.025	-0.210533	-0.153599
3.05	-0.101618	-0.116712
3.075	-0.0251593	-0.0798403
3.1	-0.00519682	-0.0418048
3.125	0.0384952	-0.00312163
3.15	0.0210142	0.0360521
3.175	0.00652844	0.0744541
3.2	0.00243316	0.110924
3.225	0.0472585	0.14479
3.25	0.142885	0.174728
3.275	0.150763	0.201034
3.3	0.134987	0.227996
3.325	0.150047	0.255663
3.35	0.199729	0.282687
3.375	0.266164	0.308652
3.4	0.302806	0.332393
3.425	0.340502	0.353159
3.45	0.415988	0.371439
3.475	0.436578	0.387844
3.5	0.433129	0.402434
3.525	0.430784	0.41602
3.55	0.459471	0.426539
3.575	0.450597	0.43451
3.6	0.44144	0.44143
3.625	0.416549	0.446775
3.65	0.431681	0.450924
3.675	0.43233	0.454244
3.7	0.430699	0.456869
3.725	0.443097	0.458844
3.75	0.466247	0.460136
3.775	0.47812	0.461725
3.8	0.45312	0.463402
3.825	0.502147	0.463656
3.85	0.501937	0.462376
3.875	0.496909	0.459927
3.9	0.504059	0.456369
3.925	0.46069	0.450818
3.95	0.4314	0.443413
3.975	0.395525	0.435064
4	0.421073	0.425916
4.025	0.429728	0.416084
4.05	0.435263	0.405762
4.075	0.390459	0.394818
4.1	0.372919	0.38299
4.125	0.355537	0.370399
4.15	0.3135	0.357036
4.175	0.327094	0.342949
4.2	0.291365	0.328252
4.225	0.278553	0.313014
4.25	0.278406	0.297338
4.275	0.271196	0.281197
4.3	0.263831	0.264599
4.325	0.225873	0.247606
4.35	0.20659	0.230121
4.375	0.161554	0.212232
4.4	0.129911	0.193238
4.425	0.112813	0.173137
4.45	0.123395	0.15289
4.475	0.109435	0.132521
4.5	0.0549176	0.112302
4.525	0.0603496	0.0922605
4.55	0.0888525	0.0720137
4.575	0.10869	0.0515787
4.6	0.0898398	0.0309668
4.625	0.0506255	0.010196
4.65	0.0256255	-0.0106853
4.675	-0.016944	-0.0316119
4.7	-0.0116052	-0.0525206
4.725	-0.0221499	-0.0733641
4.75	-0.0497775	-0.0941513
4.775	-0.0300487	-0.114919
4.8	-0.065821	-0.135621
4.825	-0.0443377	-0.156159
4.85	-0.0767369	-0.176547
4.875	-0.119485	-0.196803
4.9	-0.163749	-0.216865
4.925	-0.213224	-0.236727
4.95	-0.194788	-0.256379
4.975	-0.24364	-0.275835
5	-0.281944	-0.295062
5.025	-0.28789	-0.314015
5.05	-0.317364	-0.332574
5.075	-0.317676	-0.350679
5.1	-0.32624	-0.368436
5.125	-0.331751	-0.38581
5.15	-0.324139	-0.403289
5.175	-0.353552	-0.420903
5.2	-0.378552	-0.438111
5.225	-0.436034	-0.453849
5.25	-0.445579	-0.468032
5.275	-0.498971	-0.481572
5.3	-0.506082	-0.494424
5.325	-0.51495	-0.506695
5.35	-0.53995	-0.51839
5.375	-0.562026	-0.529296
5.4	-0.582309	-0.539278
5.425	-0.595908	-0.548467
5.45	-0.653657	-0.556946
5.475	-0.59322	-0.562666
5.5	-0.617394	-0.565644
5.525	-0.608601	-0.567837
5.55	-0.597945	-0.568248
5.575	-0.60207	-0.566642
5.6	-0.564848	-0.563669
5.625	-0.538961	-0.559426
5.65	-0.520947	-0.553915
5.675	-0.478275	-0.546917
5.7	-0.487171	-0.537806
5.725	-0.508109	-0.526392
5.75	-0.477938	-0.513596
5.775	-0.528256	-0.499985
5.8	-0.507417	-0.484479
5.825	-0.532417	-0.466717
5.85	-0.501545	-0.449832
5.875	-0.493472	-0.433697
5.9	-0.422745	-0.416785
5.925	-0.445097	-0.398994
5.95	-0.349652	-0.379502
5.975	-0.353721	-0.358876
6	-0.378721	-0.337144
6.025	-0.378822	-0.313919
6.05	-0.403822	-0.289188
6.075	-0.292326	-0.261541
6.1	-0.2918	-0.230306
6.125	-0.286339	-0.196991
6.15	-0.260807	-0.161987
6.175	-0.223282	-0.126635
6.2	-0.064185	-0.0912718
6.225	-0.00219905	-0.054465
6.25	-0.0136042	-0.0163634
6.275	0.0376069	0.0224914
