# Supplementary material for: Individuals with autism spectrum disorder have altered visual encoding capacity
Source: PLoS Biol. 2021 May 12;19(5):e3001215. doi: 10.1371/journal.pbio.3001215 (PMC8143398; doi:10.1371/journal.pbio.3001215)
Supplement: S6 Data — (ZIP) [file pbio.3001215.s016.zip › FigS1_S2/ASD/Sub7/wFB1.xlsx]

## Sheet: Sheet1
Target	Response
28.17	46.862
8.443	42.092
166.69	136
139.146	147
66.887	39
68.227	87
50.824	40.305
142.354	40
112.421	143.17
0.352	3.76
65.947	101.918
69.749	77.652
30.153	28
132.807	1.929
175.402	170.354
69.474	130.323
161.213	24.65
145.606	143.624
129.225	139.674
21.072	28.362
57.812	49.149
29.367	29
53.478	55.556
152.715	159.263
96.754	133
150.248	157.629
120.452	135.794
95.282	114.525
41.771	178.015
27.362	39
121.271	146.658
29.807	29
146.623	0
109.174	101
121.935	41.344
24.308	31.635
129.412	147.669
34.844	35.157
144.118	136
136.24	141
170.2	19.682
6.944	165.818
52.022	20.116
77.022	70.964
162.427	152
21.814	18
106.543	134
114.734	136
110.015	139
163.569	148
127.78	140.972
31.191	64.214
60.822	50.74
128.462	96.909
67.519	110
149.853	75.851
128.236	142
105.252	124
112.58	94
170.524	145
71.759	90.76
98.451	107.594
60.537	110.239
7.438	19
68.007	65.856
0.187	4
48.863	35
166.695	163
163.46	160
17.244	25
38.849	23
99.292	151
39.898	50
159.384	156
135.669	128.6
166.382	168.365
4.169	16.22
15.304	18
45.523	22
72.49	55.483
153.253	120.388
42.37	36
111.421	125.307
123.314	137.652
66.002	43
16.442	65.609
68.672	54.46
144.134	154
112.679	133.947
8.037	26.112
121.458	137.276
75.281	83
73.852	73
71.062	61.941
121.6	128.227
140.745	39.195

## Sheet: Sheet2
Theta	Bias	Fit
0	0.551317	0
0.025	0.63667	0.0304897
0.05	0.61167	0.0630773
0.075	0.58667	0.0944554
0.1	0.56167	0.124626
0.125	0.53667	0.153591
0.15	0.51167	0.181355
0.175	0.584803	0.20716
0.2	0.559803	0.231028
0.225	0.561803	0.251959
0.25	0.536803	0.270001
0.275	0.659478	0.28634
0.3	0.629499	0.300466
0.325	0.665115	0.312845
0.35	0.708392	0.325753
0.375	0.63087	0.33732
0.4	0.657	0.345883
0.425	0.627104	0.353161
0.45	0.587211	0.358631
0.475	0.587374	0.363382
0.5	0.603808	0.368049
0.525	0.578808	0.371972
0.55	0.559424	0.374824
0.575	0.623618	0.375346
0.6	0.617364	0.374011
0.625	0.616242	0.372342
0.65	0.543331	0.369441
0.675	0.547646	0.365035
0.7	0.522646	0.35987
0.725	0.48425	0.353859
0.75	0.45676	0.346603
0.775	0.477033	0.338818
0.8	0.504318	0.330817
0.825	0.472632	0.323762
0.85	0.502399	0.317748
0.875	0.477399	0.311101
0.9	0.398463	0.303789
0.925	0.392013	0.295764
0.95	0.367013	0.287084
0.975	0.342013	0.277839
1	0.362032	0.267884
1.025	0.363812	0.257199
1.05	0.282378	0.246263
1.075	0.313914	0.235172
1.1	0.319626	0.223576
1.125	0.341817	0.211258
1.15	0.261114	0.198738
1.175	0.244353	0.186219
1.2	0.266433	0.173865
1.225	0.241433	0.161701
1.25	0.216433	0.149161
1.275	0.158978	0.136367
1.3	0.136968	0.123246
1.325	0.111968	0.109733
1.35	0.111737	0.0960202
1.375	0.147274	0.0822645
1.4	0.097191	0.0684352
1.425	0.0180344	0.0546968
1.45	-0.00695469	0.0402155
1.475	-0.0290117	0.0254473
1.5	-0.0717344	0.0113939
1.525	-0.149709	-0.00197343
1.55	-0.161231	-0.0145848
1.575	-0.128501	-0.0273275
1.6	-0.10107	-0.0403815
1.625	-0.12607	-0.0534394
1.65	-0.168876	-0.0662829
1.675	0.0287335	-0.0787471
1.7	-0.0308005	-0.0905546
1.725	-0.0588594	-0.101796
1.75	-0.0838594	-0.112814
1.775	-0.00910874	-0.123984
1.8	0.0965608	-0.134075
1.825	-0.0423049	-0.143072
1.85	-0.0673049	-0.152127
1.875	-0.0923049	-0.160763
1.9	-0.123363	-0.169248
1.925	-0.0192615	-0.177356
1.95	-0.0300588	-0.184436
1.975	-0.0550588	-0.190636
2	-0.0189617	-0.196149
2.025	-0.0329412	-0.200997
2.05	0.0550962	-0.204301
2.075	0.128055	-0.2065
2.1	0.0738767	-0.209444
2.125	0.157491	-0.212357
2.15	0.149882	-0.215408
2.175	0.186634	-0.21865
2.2	0.244544	-0.22082
2.225	0.233249	-0.222187
2.25	0.208249	-0.222835
2.275	0.196321	-0.22321
2.3	0.130325	-0.223198
2.325	0.133364	-0.222395
2.35	0.152482	-0.220813
2.375	0.0994844	-0.218983
2.4	0.0744844	-0.216982
2.425	0.0645865	-0.215034
2.45	0.0218152	-0.213526
2.475	-0.00318481	-0.211509
2.5	-0.00439882	-0.208297
2.525	0.030202	-0.20415
2.55	0.00520197	-0.199361
2.575	-0.019798	-0.193632
2.6	-0.044798	-0.186949
2.625	-0.0682161	-0.179764
2.65	-0.0370272	-0.172581
2.675	-0.105615	-0.165848
2.7	-0.142543	-0.158638
2.725	-0.125708	-0.150033
2.75	-0.208197	-0.142057
2.775	-0.233197	-0.134762
2.8	-0.310115	-0.126584
2.825	-0.390916	-0.117772
2.85	-0.210527	-0.107138
2.875	-0.235527	-0.0943943
2.9	-0.155371	-0.0787459
2.925	-0.180371	-0.0601385
2.95	-0.22639	-0.0390399
2.975	-0.144843	-0.0148485
3	0.0631167	0.0114747
3.025	0.282194	0.0400108
3.05	0.257194	0.0703747
3.075	0.286178	0.103789
3.1	0.317949	0.138764
3.125	0.56791	0.169351
3.15	0.54291	0.196599
3.175	0.628263	0.226704
3.2	0.603263	0.258885
3.225	0.578263	0.289857
3.25	0.553263	0.319621
3.275	0.528263	0.348182
3.3	0.601396	0.374769
3.325	0.576396	0.399406
3.35	0.551396	0.422886
3.375	0.553395	0.443446
3.4	0.528395	0.461133
3.425	0.651071	0.477125
3.45	0.621092	0.490917
3.475	0.724985	0.504715
3.5	0.647463	0.516935
3.525	0.622463	0.526077
3.55	0.648593	0.534333
3.575	0.618697	0.54131
3.6	0.578804	0.546491
3.625	0.605879	0.55081
3.65	0.595401	0.55504
3.675	0.570401	0.558675
3.7	0.610076	0.559904
3.725	0.61521	0.558825
3.75	0.608957	0.557243
3.775	0.607835	0.555328
3.8	0.534924	0.552192
3.825	0.539239	0.547564
3.85	0.514239	0.542182
3.875	0.464031	0.535769
3.9	0.448353	0.528122
3.925	0.502225	0.520271
3.95	0.489225	0.513878
3.975	0.464225	0.50829
4	0.493992	0.502057
4.025	0.468992	0.495195
4.05	0.386374	0.487524
4.075	0.383605	0.479149
4.1	0.358605	0.470277
4.125	0.333605	0.460846
4.15	0.375214	0.450639
4.175	0.30781	0.439955
4.2	0.293506	0.429027
4.225	0.35729	0.417565
4.25	0.35841	0.405471
4.275	0.33341	0.392799
4.3	0.252707	0.380142
4.325	0.283026	0.368074
4.35	0.258026	0.356174
4.375	0.233026	0.343881
4.4	0.208026	0.331221
4.425	0.145652	0.318202
4.45	0.128561	0.304866
4.475	0.103561	0.29126
4.5	0.130933	0.277532
4.525	0.133379	0.263895
4.55	0.0415191	0.25013
4.575	0.00963796	0.235489
4.6	-0.00920226	0.220946
4.625	-0.0551417	0.207105
4.65	-0.131495	0.193111
4.675	-0.144638	0.179854
4.7	-0.125332	0.167281
4.725	-0.0844776	0.154374
4.75	-0.109478	0.141287
4.775	-0.127981	0.128261
4.8	-0.100031	0.115332
4.825	0.0174861	0.102973
4.85	-0.0422667	0.0914126
4.875	-0.0672667	0.0802418
4.9	-0.0922667	0.0693067
4.925	-0.100591	0.058874
4.95	-0.0243725	0.0493798
4.975	-0.0507122	0.0403515
5	-0.0757122	0.0314334
5.025	-0.0438157	0.0227784
5.05	-0.00266885	0.0144784
5.075	-0.0134662	0.0070419
5.1	-0.0384662	0.00045539
5.125	-0.0634662	-0.00554277
5.15	-0.0273691	-0.0108408
5.175	-0.0410767	-0.0150821
5.2	0.0466889	-0.0177574
5.225	0.0929276	-0.020019
5.25	0.0761806	-0.0233649
5.275	0.230076	-0.0267437
5.3	0.141474	-0.0299285
5.325	0.209926	-0.0326938
5.35	0.315242	-0.0340335
5.375	0.224841	-0.0347782
5.4	0.207771	-0.0354676
5.425	0.187913	-0.0358824
5.45	0.121918	-0.0355761
5.475	0.169074	-0.034397
5.5	0.158231	-0.0326912
5.525	0.0910771	-0.0308121
5.55	0.0747278	-0.0296631
5.575	0.00400906	-0.028983
5.6	0.0134078	-0.0275915
5.625	-0.0115922	-0.0252787
5.65	-0.00849494	-0.0215063
5.675	0.0217946	-0.0167937
5.7	-0.00320537	-0.0116901
5.725	-0.0282054	-0.00564205
5.75	-0.0532054	0.00136576
5.775	-0.0766235	0.00887516
5.8	-0.0454346	0.0163776
5.825	-0.114022	0.0234206
5.85	-0.15095	0.0309406
5.875	-0.134116	0.0398633
5.9	-0.216605	0.0481456
5.925	-0.241605	0.0557358
5.95	-0.318522	0.0642118
5.975	-0.399324	0.0733223
6	-0.218935	0.084265
6.025	-0.159989	0.098171
6.05	-0.163778	0.115
6.075	-0.188778	0.133965
6.1	-0.234797	0.155435
6.125	-0.139417	0.181695
6.15	0.168103	0.211218
6.175	0.273786	0.241284
6.2	0.248786	0.27206
6.225	0.277771	0.305901
6.25	0.380307	0.340503
6.275	0.559503	0.370677
