# Supplementary material for: Individuals with autism spectrum disorder have altered visual encoding capacity
Source: PLoS Biol. 2021 May 12;19(5):e3001215. doi: 10.1371/journal.pbio.3001215 (PMC8143398; doi:10.1371/journal.pbio.3001215)
Supplement: S6 Data — (ZIP) [file pbio.3001215.s016.zip › FigS1_S2/ASD/Sub7/wFB2.xlsx]

## Sheet: Sheet1
Target	Response
141.206	141.781
10.657	14
16.431	21.245
179.791	5
98.215	133
46.144	31
106.735	102
109.619	135
33.449	32
85.416	83
156.653	137
169.129	160
150.413	105.094
38.426	32
134.729	138.252
97.012	115
139.849	110.737
152.478	143.647
80.51	65.405
130.62	147
21.831	45
151.001	138.305
32.828	19.216
5.999	23.629
130.631	147
43.853	29
164.119	15.608
39.893	35.179
73.819	51
55.049	47
142.085	66.06
29.889	50.912
96.716	106.857
174.446	174
159.752	154.248
169.046	168.38
3.472	170
19.413	23
135.422	144
71.254	15.43
146.09	152
52.89	70.638
63.536	34.114
103.538	100.268
172.551	30.214
163.965	158.519
177.858	0.081
41.53	33.672
45.276	39.499
77.341	42.892
128.115	157
144.392	164
101.396	125.02
117.799	14.893
151.561	151.147
25.495	19
165.706	153
136.158	138.97
20.309	35.418
55.049	42.99
67.865	49.251
162.581	38.321
6.136	158
130.846	140.352
135.07	148.576
53.846	44.754
3.73	167
13.547	11.674
51.165	43.841
80.768	84
153.687	125.571
22.676	31.008
53.835	36.648
81.713	75
6.504	26.889
169.486	167
160.834	154
28.95	168.957
108.966	140
123.078	142.45
136.597	144.445
173.677	145.725
173.858	173.78
66.024	34
30.592	30.272
16.112	32.997
54.604	80.824
155.588	165
38.442	35.69
27.066	51.123
25.819	23.84
86.976	20.048
57.273	34
146.881	56.87
111.207	89.255
74.792	75.209
26.417	14

## Sheet: Sheet2
Theta	Bias	Fit
0	0.0613817	0
0.025	0.0892776	0.0323452
0.05	0.0642776	0.0639316
0.075	-0.00168726	0.0935033
0.1	0.186509	0.120928
0.125	0.212633	0.148167
0.15	0.187633	0.175355
0.175	0.223687	0.199599
0.2	0.198687	0.220944
0.225	0.199588	0.239003
0.25	0.269471	0.254204
0.275	0.253478	0.265832
0.3	0.228478	0.27359
0.325	0.231488	0.280805
0.35	0.279148	0.288425
0.375	0.322402	0.296145
0.4	0.331048	0.302881
0.425	0.306048	0.308663
0.45	0.398593	0.312468
0.475	0.373593	0.314336
0.5	0.362312	0.315232
0.525	0.339672	0.315439
0.55	0.400022	0.313721
0.575	0.380946	0.310159
0.6	0.328475	0.305797
0.625	0.23934	0.300132
0.65	0.264976	0.294203
0.675	0.26598	0.290769
0.7	0.2033	0.289958
0.725	0.154547	0.289367
0.75	0.186005	0.288332
0.775	0.169114	0.286381
0.8	0.224814	0.283615
0.825	0.199814	0.280307
0.85	0.200086	0.276154
0.875	0.179311	0.270975
0.9	0.215686	0.265365
0.925	0.190686	0.259543
0.95	0.165686	0.253096
0.975	0.140686	0.246045
1	0.0468135	0.238826
1.025	0.100807	0.232041
1.05	0.0852167	0.224751
1.075	0.140573	0.216124
1.1	0.086391	0.206672
1.125	0.223639	0.19671
1.15	0.186223	0.18615
1.175	0.161223	0.174999
1.2	0.136223	0.163449
1.225	0.170958	0.151498
1.25	0.224967	0.138945
1.275	0.234872	0.125688
1.3	0.150917	0.111049
1.325	0.199331	0.0943171
1.35	0.174331	0.0764906
1.375	0.135521	0.0585752
1.4	0.135981	0.0405743
1.425	0.110981	0.0224515
1.45	0.045479	0.00440172
1.475	0.0613878	-0.013846
1.5	0.0598479	-0.032446
1.525	-0.00595993	-0.0499751
1.55	0.0161239	-0.0663026
1.575	-0.0238155	-0.08268
1.6	0.041554	-0.0988796
1.625	0.0101513	-0.114876
1.65	-0.02126	-0.131006
1.675	-0.0198166	-0.146396
1.7	-0.0669979	-0.16103
1.725	-0.071725	-0.175527
1.75	-0.14286	-0.189564
1.775	-0.141152	-0.203092
1.8	-0.221583	-0.21623
1.825	-0.240308	-0.229144
1.85	-0.203337	-0.241923
1.875	-0.215998	-0.254533
1.9	-0.265402	-0.266469
1.925	-0.309217	-0.277732
1.95	-0.362305	-0.288451
1.975	-0.387305	-0.298455
2	-0.38067	-0.308067
2.025	-0.40432	-0.317429
2.05	-0.42932	-0.326467
2.075	-0.399879	-0.335209
2.1	-0.424879	-0.343638
2.125	-0.413309	-0.351262
2.15	-0.403039	-0.359075
2.175	-0.496711	-0.367177
2.2	-0.486912	-0.374237
2.225	-0.61516	-0.379384
2.25	-0.632743	-0.382249
2.275	-0.546465	-0.383043
2.3	-0.489347	-0.383784
2.325	-0.464915	-0.385046
2.35	-0.463868	-0.385666
2.375	-0.488868	-0.385755
2.4	-0.541549	-0.385276
2.425	-0.494512	-0.384722
2.45	-0.416706	-0.383808
2.475	-0.40536	-0.381823
2.5	-0.401197	-0.378788
2.525	-0.375713	-0.374876
2.55	-0.258456	-0.370707
2.575	-0.216968	-0.365128
2.6	-0.241968	-0.357469
2.625	-0.212348	-0.349359
2.65	-0.156832	-0.341045
2.675	-0.156898	-0.332292
2.7	-0.134391	-0.322902
2.725	-0.223954	-0.311348
2.75	-0.230525	-0.297139
2.775	-0.215683	-0.281696
2.8	-0.217429	-0.265003
2.825	-0.138431	-0.248734
2.85	-0.227335	-0.234931
2.875	-0.252335	-0.221769
2.9	-0.205947	-0.20751
2.925	-0.294245	-0.192144
2.95	-0.306985	-0.176327
2.975	-0.296168	-0.160313
3	-0.321168	-0.143603
3.025	-0.274367	-0.127118
3.05	-0.25921	-0.110084
3.075	-0.0945971	-0.0890036
3.1	-0.0573852	-0.0638634
3.125	0.0560975	-0.0354733
3.15	0.0529744	-0.00421519
3.175	0.0808702	0.0277413
3.2	0.0149054	0.0580725
3.225	-0.0100946	0.0863956
3.25	0.178101	0.113444
3.275	0.204226	0.1403
3.3	0.239352	0.166577
3.325	0.21528	0.189925
3.35	0.19028	0.210911
3.375	0.191181	0.228631
3.4	0.261063	0.243509
3.425	0.245071	0.254839
3.45	0.248081	0.262593
3.475	0.223081	0.269804
3.5	0.270741	0.277144
3.525	0.313995	0.284577
3.55	0.322641	0.291031
3.575	0.254698	0.296635
3.6	0.390185	0.300274
3.625	0.378904	0.301656
3.65	0.353904	0.302072
3.675	0.393761	0.3001
3.7	0.391615	0.296216
3.725	0.351933	0.292229
3.75	0.255932	0.287228
3.775	0.281568	0.281688
3.8	0.282573	0.278699
3.825	0.257573	0.277638
3.85	0.194892	0.276575
3.875	0.202598	0.275818
3.9	0.185706	0.274363
3.925	0.160706	0.271907
3.95	0.216407	0.2689
3.975	0.166887	0.26516
4	0.195903	0.260373
4.025	0.164342	0.254965
4.05	0.207279	0.249342
4.075	0.182279	0.243308
4.1	0.157279	0.236656
4.125	0.0844284	0.229462
4.15	0.0384062	0.222103
4.175	0.101809	0.214593
4.2	0.157166	0.206319
4.225	0.102984	0.197199
4.25	0.207055	0.18769
4.275	0.215232	0.177731
4.3	0.177816	0.167025
4.325	0.152816	0.155737
4.35	0.175349	0.14408
4.375	0.162551	0.132031
4.4	0.216559	0.119368
4.425	0.226465	0.106012
4.45	0.14251	0.0912905
4.475	0.190923	0.0744976
4.5	0.152113	0.0566743
4.525	0.152574	0.0387554
4.55	0.127574	0.020704
4.575	0.0620717	0.00271635
4.6	0.0370717	-0.0151936
4.625	0.0764406	-0.0334687
4.65	0.0106327	-0.0509663
4.675	0.0327165	-0.0672702
4.7	0.00771651	-0.0834915
4.725	-0.0322228	-0.0998701
4.75	0.026744	-0.116206
4.775	0.001744	-0.132331
4.8	0.0126555	-0.148383
4.825	-0.028224	-0.163686
4.85	-0.0551323	-0.178222
4.875	-0.117731	-0.192468
4.9	-0.151267	-0.2063
4.925	-0.14956	-0.219758
4.95	-0.22999	-0.232818
4.975	-0.248715	-0.245644
5	-0.211745	-0.258328
5.025	-0.22588	-0.270719
5.05	-0.302043	-0.28253
5.075	-0.324168	-0.293622
5.1	-0.370712	-0.304054
5.125	-0.333853	-0.313843
5.15	-0.389077	-0.323233
5.175	-0.412728	-0.332432
5.2	-0.383287	-0.341512
5.225	-0.408287	-0.35029
5.25	-0.43242	-0.358179
5.275	-0.386447	-0.366256
5.3	-0.411447	-0.374879
5.325	-0.505119	-0.382793
5.35	-0.495319	-0.389652
5.375	-0.623567	-0.394577
5.4	-0.641151	-0.397194
5.425	-0.554872	-0.397718
5.45	-0.497754	-0.398188
5.475	-0.447275	-0.399456
5.5	-0.472275	-0.400075
5.525	-0.497275	-0.399892
5.55	-0.549957	-0.399137
5.575	-0.502919	-0.398308
5.6	-0.425114	-0.397119
5.625	-0.413767	-0.394851
5.65	-0.35912	-0.391516
5.675	-0.32612	-0.387467
5.7	-0.266863	-0.383171
5.725	-0.225375	-0.377286
5.75	-0.296799	-0.369263
5.775	-0.220755	-0.360789
5.8	-0.165239	-0.352156
5.825	-0.117798	-0.343132
5.85	-0.142798	-0.33347
5.875	-0.232361	-0.321581
5.9	-0.199091	-0.307233
5.925	-0.224091	-0.291646
5.95	-0.163233	-0.276339
5.975	-0.146839	-0.261465
6	-0.235743	-0.247335
6.025	-0.260743	-0.233856
6.05	-0.278068	-0.219796
6.075	-0.302652	-0.204624
6.1	-0.279575	-0.188727
6.125	-0.304575	-0.172638
6.15	-0.329575	-0.155612
6.175	-0.282775	-0.13882
6.2	-0.201295	-0.120402
6.225	-0.0659537	-0.0976644
6.25	-0.0657926	-0.0719219
6.275	0.0476901	-0.0431652
