# Supplementary material for: Individuals with autism spectrum disorder have altered visual encoding capacity
Source: PLoS Biol. 2021 May 12;19(5):e3001215. doi: 10.1371/journal.pbio.3001215 (PMC8143398; doi:10.1371/journal.pbio.3001215)
Supplement: S6 Data — (ZIP) [file pbio.3001215.s016.zip › FigS1_S2/ASD/Sub7/woFB.xlsx]

## Sheet: Sheet1
Target	Response
5.57	37.397
149.721	153
132.235	143
125.111	127
9.366	30.601
95.567	103
117.112	128
0.769	146.946
118.705	137
176.742	133.048
151.435	158
128.115	146.877
174.248	150.042
171.787	143.496
117.848	152
144.304	123.771
169.239	157
146.903	154.981
40.134	39
30.834	54.747
0.423	178.899
168.025	126.259
91.942	88.24
132.582	135.654
175.995	173.897
22.072	36.647
37.898	52.754
179.11	3.035
116.684	140.481
38.668	34.575
53.802	53.773
109.438	107.155
46.358	29.386
143.332	130.232
11.657	18.493
101.66	92.472
48.281	39.045
33.696	41.996
76.225	56.708
88.514	94.729
123.364	137
129.857	143.654
59.02	40
120.211	141
46.534	66.449
69.991	34
16.216	36
55.845	31.373
157.703	166.354
162.839	161.751
76.555	16.36
124.583	154
83.284	76.015
47.781	58.29
5.702	60.483
117.651	59.303
124.776	139.228
154.396	155.165
93.046	90.325
12.931	52.262
150.479	131.434
32.059	69.435
87.41	72
152.83	145.184
6.685	48.846
41.497	60.022
107.807	133
176.924	174.175
64.624	28.648
118.975	74
75.544	48
50.742	32.729
159.296	150
124.819	138.982
153.912	146.432
51.736	28.24
36.459	43.656
167.217	164.412
1.653	3.797
173.804	172
104.258	110
12.69	31.592
46.556	58.728
131.433	112.441
25.33	24
114.481	134
65.365	37
65.14	143.45
66.03	31
129.994	145.647
76.264	70.217
68.919	72.886
38.794	24.332
158.796	160.841
90.168	81.867
81.329	95.033
33.949	33

## Sheet: Sheet2
Theta	Bias	Fit
0	-0.141568	0
0.025	-0.121129	0.0470794
0.05	-0.0770097	0.0930823
0.075	-0.10201	0.136561
0.1	-0.0197705	0.178328
0.125	0.0248999	0.217724
0.15	0.133718	0.256402
0.175	0.14627	0.295498
0.2	0.148276	0.332686
0.225	0.301007	0.364834
0.25	0.276007	0.392661
0.275	0.331612	0.419235
0.3	0.347279	0.444926
0.325	0.45266	0.469039
0.35	0.56971	0.488231
0.375	0.57745	0.502325
0.4	0.626289	0.515674
0.425	0.678503	0.527924
0.45	0.653503	0.537852
0.475	0.643074	0.545884
0.5	0.618074	0.552059
0.525	0.551011	0.556326
0.55	0.511232	0.558302
0.575	0.465627	0.558221
0.6	0.440627	0.556566
0.625	0.472962	0.554271
0.65	0.470243	0.551412
0.675	0.449715	0.549868
0.7	0.383665	0.550417
0.725	0.475793	0.550635
0.75	0.497737	0.549412
0.775	0.492966	0.547235
0.8	0.467966	0.54427
0.825	0.584729	0.540515
0.85	0.559729	0.53598
0.875	0.536999	0.529626
0.9	0.597442	0.521552
0.925	0.57284	0.512221
0.95	0.547629	0.501803
0.975	0.524281	0.490503
1	0.550566	0.478116
1.025	0.566826	0.464661
1.05	0.486034	0.450217
1.075	0.461034	0.435
1.1	0.474881	0.418989
1.125	0.449881	0.402225
1.15	0.415282	0.384865
1.175	0.404825	0.366898
1.2	0.409784	0.348335
1.225	0.384784	0.329254
1.25	0.35275	0.309744
1.275	0.340985	0.289867
1.3	0.311989	0.269256
1.325	0.309202	0.247987
1.35	0.31992	0.226127
1.375	0.292572	0.203685
1.4	0.256945	0.181072
1.425	0.231945	0.158306
1.45	0.175366	0.135352
1.475	0.130056	0.112243
1.5	0.103154	0.0890987
1.525	0.0486461	0.0659145
1.55	0.014218	0.0426931
1.575	0.00542242	0.0194705
1.6	-0.0372546	-0.00374321
1.625	-0.0622546	-0.0269118
1.65	-0.150509	-0.0500151
1.675	-0.0819663	-0.0730121
1.7	-0.106966	-0.0958857
1.725	-0.159471	-0.118567
1.75	-0.195605	-0.141058
1.775	-0.166106	-0.163439
1.8	-0.218941	-0.185666
1.825	-0.244879	-0.207621
1.85	-0.219361	-0.229186
1.875	-0.244361	-0.250372
1.9	-0.250034	-0.271266
1.925	-0.255414	-0.291879
1.95	-0.30873	-0.31214
1.975	-0.371193	-0.331156
2	-0.444277	-0.348759
2.025	-0.469277	-0.365681
2.05	-0.432767	-0.381827
2.075	-0.457767	-0.397154
2.1	-0.348857	-0.411631
2.125	-0.306635	-0.42535
2.15	-0.368217	-0.438439
2.175	-0.393217	-0.450743
2.2	-0.398988	-0.461944
2.225	-0.380546	-0.471957
2.25	-0.362418	-0.481037
2.275	-0.334802	-0.489246
2.3	-0.359802	-0.496517
2.325	-0.427835	-0.502799
2.35	-0.413408	-0.508386
2.375	-0.469839	-0.512625
2.4	-0.470962	-0.514978
2.425	-0.535956	-0.51606
2.45	-0.531413	-0.515842
2.475	-0.558591	-0.514242
2.5	-0.583591	-0.511401
2.525	-0.537425	-0.506328
2.55	-0.569876	-0.498946
2.575	-0.550628	-0.489958
2.6	-0.492945	-0.482262
2.625	-0.40452	-0.47669
2.65	-0.438033	-0.470809
2.675	-0.463033	-0.46408
2.7	-0.472892	-0.455841
2.725	-0.538106	-0.445235
2.75	-0.53363	-0.432416
2.775	-0.495217	-0.418839
2.8	-0.405773	-0.403722
2.825	-0.430773	-0.386376
2.85	-0.38875	-0.367923
2.875	-0.444396	-0.348148
2.9	-0.393409	-0.326679
2.925	-0.418409	-0.30371
2.95	-0.411049	-0.279375
2.975	-0.360784	-0.253898
3	-0.322569	-0.23011
3.025	-0.232752	-0.204396
3.05	-0.152164	-0.172037
3.075	-0.115625	-0.133889
3.1	-0.0999758	-0.0913613
3.125	-0.124976	-0.0468512
3.15	-0.149976	-0.00120493
3.175	-0.060417	0.0445114
3.2	-0.085417	0.0891462
3.225	-0.0747806	0.1326
3.25	-0.0281778	0.174343
3.275	0.0765901	0.213343
3.3	0.125311	0.251619
3.325	0.137863	0.290112
3.35	0.248575	0.324624
3.375	0.292599	0.354131
3.4	0.316743	0.38132
3.425	0.363872	0.407632
3.45	0.399271	0.433193
3.475	0.508725	0.456706
3.5	0.561303	0.47531
3.525	0.642882	0.490216
3.55	0.617882	0.504376
3.575	0.670096	0.516181
3.6	0.659667	0.525036
3.625	0.634667	0.532009
3.65	0.609667	0.537782
3.675	0.542604	0.541663
3.7	0.502824	0.543274
3.725	0.45722	0.542847
3.75	0.43222	0.540859
3.775	0.482673	0.537836
3.8	0.466307	0.536539
3.825	0.441307	0.536922
3.85	0.375257	0.537067
3.875	0.467386	0.536875
3.9	0.502856	0.535576
3.925	0.484559	0.533327
3.95	0.542305	0.530249
3.975	0.576322	0.526384
4	0.571626	0.521202
4.025	0.541227	0.514436
4.05	0.603171	0.506073
4.075	0.564432	0.496259
4.1	0.539221	0.485538
4.125	0.515873	0.473945
4.15	0.542159	0.46128
4.175	0.558419	0.447564
4.2	0.477627	0.432876
4.225	0.487641	0.417317
4.25	0.466474	0.400978
4.275	0.40833	0.384033
4.3	0.406874	0.366501
4.325	0.396417	0.34835
4.35	0.401377	0.329616
4.375	0.376377	0.310374
4.4	0.344343	0.290713
4.425	0.352965	0.27032
4.45	0.277846	0.249219
4.475	0.336513	0.22749
4.5	0.326568	0.205176
4.525	0.284165	0.18266
4.55	0.248538	0.159988
4.575	0.191959	0.137125
4.6	0.146649	0.114089
4.625	0.120023	0.09097
4.65	0.094747	0.0678174
4.675	0.0246969	0.0446505
4.7	0.00581063	0.0214548
4.725	-0.0226128	-0.00177316
4.75	-0.0456619	-0.0249836
4.775	-0.0706619	-0.0481364
4.8	-0.158917	-0.0712153
4.825	-0.0903737	-0.0941787
4.85	-0.132581	-0.116993
4.875	-0.167878	-0.139604
4.9	-0.204013	-0.162033
4.925	-0.174514	-0.184345
4.95	-0.228286	-0.206451
4.975	-0.202768	-0.2282
5	-0.227768	-0.249591
5.025	-0.233441	-0.270706
5.05	-0.258441	-0.29152
5.075	-0.224425	-0.312071
5.1	-0.317137	-0.332262
5.125	-0.409042	-0.351071
5.15	-0.452684	-0.368434
5.175	-0.477684	-0.385147
5.2	-0.441175	-0.401069
5.225	-0.466175	-0.416157
5.25	-0.336248	-0.430474
5.275	-0.351625	-0.444049
5.3	-0.376625	-0.456895
5.325	-0.377405	-0.468821
5.35	-0.407396	-0.479629
5.375	-0.345826	-0.489372
5.4	-0.370826	-0.498171
5.425	-0.343209	-0.506049
5.45	-0.39379	-0.512799
5.475	-0.436243	-0.518551
5.5	-0.484355	-0.523315
5.525	-0.437229	-0.526757
5.55	-0.479369	-0.528762
5.575	-0.514821	-0.529277
5.6	-0.513368	-0.52868
5.625	-0.566998	-0.526859
5.65	-0.592729	-0.523252
5.675	-0.545832	-0.51739
5.7	-0.578284	-0.509537
5.725	-0.559036	-0.500066
5.75	-0.501352	-0.491917
5.775	-0.42144	-0.48629
5.8	-0.44644	-0.480359
5.825	-0.50339	-0.47305
5.85	-0.481299	-0.464222
5.875	-0.539441	-0.452726
5.9	-0.478625	-0.439657
5.925	-0.442763	-0.42573
5.95	-0.41418	-0.4096
5.975	-0.410531	-0.39205
6	-0.427804	-0.373184
6.025	-0.452804	-0.35273
6.05	-0.401816	-0.330783
6.075	-0.426816	-0.307333
6.1	-0.377174	-0.282814
6.125	-0.359151	-0.256668
6.15	-0.330976	-0.231938
6.175	-0.20033	-0.202303
6.2	-0.160571	-0.165975
6.225	-0.0833831	-0.127005
6.25	-0.108383	-0.0836306
6.275	-0.133383	-0.0385449
