# Supplementary material for: Individuals with autism spectrum disorder have altered visual encoding capacity
Source: PLoS Biol. 2021 May 12;19(5):e3001215. doi: 10.1371/journal.pbio.3001215 (PMC8143398; doi:10.1371/journal.pbio.3001215)
Supplement: S6 Data — (ZIP) [file pbio.3001215.s016.zip › FigS1_S2/ASD/Sub8/wFB1.xlsx]

## Sheet: Sheet1
Target	Response
114.118	113.273
32.29	38.587
49.314	44.883
30.966	29.62
145.952	140.527
47.1	50.42
127.533	126.962
47.869	34.173
2.181	4.197
32.647	27.934
82.982	81.438
40.909	47.873
37.728	55.478
23.275	46.871
115.184	122.053
124.006	123.173
113.498	118.231
8.361	21.366
100.078	100.668
57.054	45.853
86.542	84.609
126.435	127.62
132.757	126.724
2.851	9.936
104.318	126.314
7.751	20.477
24.594	24.033
100.66	103.186
128.824	119.976
66.76	64.638
151.05	129.638
127.786	149.271
97.122	94
165.448	153.35
106.499	119.895
160.12	166.061
144.502	130.673
69.035	65.159
82.18	67.615
83.213	77.799
136.35	133.764
175.122	171.468
163.718	166.786
124.918	148.008
95.243	97
97.71	98.626
124.149	129.354
80.95	68.325
49.237	49.197
67.085	47.753
129.187	132.747
124.545	127.606
167.799	145.557
27.132	37.395
70.353	62.574
151.61	151.937
71.578	63
130.999	127.174
102.874	105.735
12.365	20.766
162.229	153.803
36.679	179.294
104.082	102.021
101.028	102.496
78.522	70.367
163.476	159
88.827	83.235
154.527	152.835
5.18	8.162
150.869	159
18.123	19
51.67	43.406
120.326	121.246
20.77	29.832
137.185	123
103.912	113.011
128.203	128.589
4.609	172.06
99.226	106.305
129.055	119
103.132	99.532
36.437	42.813
171.194	161.732
19.007	22
91.025	86
93.26	90.38
77.681	81.777
13.091	19
54.801	46.515
43.947	37.663
39.31	50.1
147.798	139.776
129.818	127.418
7.85	17.913
101.83	114.066
154.571	128.767
75.649	66
64.426	63.136
152.143	152.887
176.699	1.788

## Sheet: Sheet2
Theta	Bias	Fit
0	0.0166339	0
0.025	0.0531354	0.0242561
0.05	0.0839605	0.0444583
0.075	0.111402	0.0606771
0.1	0.146157	0.0754638
0.125	0.143412	0.0898608
0.15	0.173882	0.10264
0.175	0.168373	0.113827
0.2	0.214006	0.125782
0.225	0.189006	0.138102
0.25	0.164006	0.149743
0.275	0.189748	0.160463
0.3	0.164748	0.170271
0.325	0.147788	0.179207
0.35	0.157878	0.186433
0.375	0.132878	0.192188
0.4	0.122769	0.197251
0.425	0.126146	0.202216
0.45	0.123633	0.206655
0.475	0.0986327	0.209987
0.5	0.181077	0.213095
0.525	0.169835	0.215929
0.55	0.155811	0.217689
0.575	0.170129	0.217984
0.6	0.172766	0.217434
0.625	0.149115	0.21679
0.65	0.159867	0.216481
0.675	0.157207	0.21598
0.7	0.175961	0.214351
0.725	0.150961	0.211868
0.75	0.150743	0.20926
0.775	0.2126	0.20513
0.8	0.201249	0.200497
0.825	0.225923	0.195659
0.85	0.195345	0.188908
0.875	0.178053	0.180263
0.9	0.190561	0.170509
0.925	0.215469	0.16298
0.95	0.220616	0.156893
0.975	0.168831	0.152356
1	0.172953	0.149483
1.025	0.230257	0.147082
1.05	0.194028	0.145232
1.075	0.200953	0.142721
1.1	0.177219	0.139539
1.125	0.167902	0.135583
1.15	0.141483	0.131204
1.175	0.157125	0.126453
1.2	0.139421	0.121169
1.225	0.113351	0.11536
1.25	0.0883515	0.1091
1.275	0.0648433	0.102776
1.3	0.0398433	0.0964026
1.325	0.0229212	0.0896802
1.35	0.00614767	0.0825258
1.375	-0.0148661	0.0750527
1.4	-0.0265627	0.0674232
1.425	-0.0312204	0.0595504
1.45	-0.0543488	0.0515601
1.475	-0.0624126	0.0435866
1.5	-0.0833339	0.0353626
1.525	-0.090156	0.0273277
1.55	-0.141252	0.0194074
1.575	-0.166252	0.0112369
1.6	-0.133469	0.000634561
1.625	-0.149796	-0.0123088
1.65	-0.206858	-0.0259598
1.675	-0.209845	-0.0406775
1.7	-0.217912	-0.0562096
1.725	-0.215631	-0.0721766
1.75	-0.237047	-0.0874061
1.775	-0.262047	-0.101962
1.8	-0.287047	-0.116425
1.825	-0.250793	-0.129396
1.85	-0.218935	-0.140271
1.875	-0.208587	-0.149962
1.9	-0.233587	-0.159018
1.925	-0.258587	-0.167859
1.95	-0.233367	-0.175749
1.975	-0.225569	-0.182809
2	-0.213251	-0.190209
2.025	-0.208197	-0.197583
2.05	-0.219175	-0.204283
2.075	-0.244175	-0.2105
2.1	-0.240542	-0.216237
2.125	-0.241526	-0.221477
2.15	-0.203442	-0.225591
2.175	-0.228442	-0.228551
2.2	-0.238505	-0.231257
2.225	-0.217322	-0.234253
2.25	-0.218807	-0.237427
2.275	-0.169831	-0.239619
2.3	-0.194831	-0.240736
2.325	-0.184885	-0.241979
2.35	-0.177138	-0.243738
2.375	-0.202138	-0.245398
2.4	-0.191598	-0.245787
2.425	-0.230816	-0.245032
2.45	-0.213004	-0.245256
2.475	-0.233602	-0.246021
2.5	-0.255717	-0.245619
2.525	-0.258637	-0.244785
2.55	-0.283637	-0.24386
2.575	-0.246372	-0.244868
2.6	-0.223643	-0.246979
2.625	-0.248643	-0.247735
2.65	-0.26669	-0.247714
2.675	-0.228379	-0.248455
2.7	-0.253379	-0.250251
2.725	-0.203944	-0.249062
2.75	-0.228944	-0.244832
2.775	-0.241739	-0.239741
2.8	-0.245434	-0.233667
2.825	-0.248866	-0.227002
2.85	-0.251368	-0.219983
2.875	-0.252026	-0.212244
2.9	-0.26604	-0.202843
2.925	-0.250346	-0.190719
2.95	-0.171107	-0.175237
2.975	-0.165278	-0.157986
3	-0.186825	-0.140946
3.025	-0.148035	-0.122481
3.05	-0.121099	-0.10442
3.075	-0.115903	-0.0886449
3.1	-0.0519929	-0.070213
3.125	-0.00339408	-0.0459086
3.15	0.069728	-0.0204109
3.175	0.044728	0.00289814
3.2	0.0918057	0.0227618
3.225	0.133271	0.0375009
3.25	0.137749	0.0509001
3.275	0.135005	0.0650682
3.3	0.165474	0.0776251
3.325	0.163054	0.0882745
3.35	0.205599	0.0996839
3.375	0.180599	0.111775
3.4	0.155599	0.123189
3.425	0.181341	0.133684
3.45	0.156341	0.14327
3.475	0.139381	0.151989
3.5	0.149471	0.159005
3.525	0.124471	0.164558
3.55	0.114362	0.169422
3.575	0.140225	0.173661
3.6	0.115225	0.177376
3.625	0.124192	0.178613
3.65	0.186428	0.179575
3.675	0.166577	0.18192
3.7	0.147403	0.183251
3.725	0.180434	0.183065
3.75	0.165708	0.182314
3.775	0.16502	0.182215
3.8	0.15146	0.182174
3.825	0.1488	0.1815
3.85	0.167553	0.179706
3.875	0.144779	0.177371
3.9	0.142335	0.174911
3.925	0.204192	0.170634
3.95	0.236429	0.164495
3.975	0.211938	0.157763
4	0.186938	0.150496
4.025	0.189941	0.141899
4.05	0.232061	0.134402
4.075	0.207061	0.128956
4.1	0.239	0.122538
4.125	0.182508	0.117671
4.15	0.242032	0.116067
4.175	0.221849	0.114926
4.2	0.217546	0.112857
4.225	0.193811	0.109932
4.25	0.168811	0.10642
4.275	0.145943	0.102388
4.3	0.153125	0.097855
4.325	0.146545	0.0927251
4.35	0.131013	0.0871551
4.375	0.104944	0.0812543
4.4	0.0799442	0.0749104
4.425	0.0564359	0.0685072
4.45	0.0395138	0.0619218
4.475	0.0227403	0.0548903
4.5	-0.00851235	0.0474479
4.525	-0.0232734	0.0397974
4.55	-0.0146277	0.0319692
4.575	-0.0396277	0.0239043
4.6	-0.04582	0.0158442
4.625	-0.07082	0.00780713
4.65	-0.078829	-0.000204823
4.675	-0.124659	-0.00825545
4.7	-0.149659	-0.0164175
4.725	-0.174659	-0.024589
4.75	-0.141877	-0.0351872
4.775	-0.212458	-0.0491921
4.8	-0.215266	-0.0639008
4.825	-0.185495	-0.0790781
4.85	-0.199039	-0.0949882
4.875	-0.224039	-0.110856
4.9	-0.245454	-0.126061
4.925	-0.270454	-0.140587
4.95	-0.277484	-0.15505
4.975	-0.2592	-0.168012
5	-0.191995	-0.178395
5.025	-0.216995	-0.187585
5.05	-0.241995	-0.19657
5.075	-0.257212	-0.205124
5.1	-0.244512	-0.212471
5.125	-0.233976	-0.219191
5.15	-0.221658	-0.226496
5.175	-0.219927	-0.233742
5.2	-0.227582	-0.240307
5.225	-0.252582	-0.246411
5.25	-0.248949	-0.252031
5.275	-0.249933	-0.257146
5.3	-0.211849	-0.261126
5.325	-0.236849	-0.263942
5.35	-0.232076	-0.26665
5.375	-0.202214	-0.269715
5.4	-0.205367	-0.27279
5.425	-0.178238	-0.274808
5.45	-0.172775	-0.276067
5.475	-0.160545	-0.277838
5.5	-0.185545	-0.27982
5.525	-0.210545	-0.281314
5.55	-0.214223	-0.281681
5.575	-0.226048	-0.281046
5.6	-0.221411	-0.281244
5.625	-0.239124	-0.281493
5.65	-0.264124	-0.280568
5.675	-0.267044	-0.279551
5.7	-0.287106	-0.278741
5.725	-0.226316	-0.279166
5.75	-0.232051	-0.280403
5.775	-0.257051	-0.280991
5.8	-0.211786	-0.282329
5.825	-0.236786	-0.284435
5.85	-0.235236	-0.285309
5.875	-0.212351	-0.283178
5.9	-0.237351	-0.278752
5.925	-0.250147	-0.273462
5.95	-0.253842	-0.267184
5.975	-0.257273	-0.260313
6	-0.259775	-0.253089
6.025	-0.246387	-0.244877
6.05	-0.233753	-0.233736
6.075	-0.21232	-0.218274
6.1	-0.148685	-0.201058
6.125	-0.173685	-0.183915
6.15	-0.160686	-0.165792
6.175	-0.104507	-0.14866
6.2	-0.0993099	-0.133343
6.225	-0.104559	-0.118003
6.25	-0.0245428	-0.0982289
6.275	-0.0118014	-0.0724595
