# Supplementary material for: Individuals with autism spectrum disorder have altered visual encoding capacity
Source: PLoS Biol. 2021 May 12;19(5):e3001215. doi: 10.1371/journal.pbio.3001215 (PMC8143398; doi:10.1371/journal.pbio.3001215)
Supplement: S6 Data — (ZIP) [file pbio.3001215.s016.zip › FigS1_S2/ASD/Sub8/wFB2.xlsx]

## Sheet: Sheet1
Target	Response
89.338	91.289
12.805	14.005
11.091	14.085
130.56	134.45
87.86	85
172.82	149.071
35.174	34
132.829	121.806
136.619	136.246
102.489	98.94
10.696	16.311
35.926	48.773
148.65	152
31.131	39.668
64.025	54.37
77.588	70.509
80.406	81.83
60.795	71
155.044	143.221
120.255	113.235
38.096	38.699
71.99	66.707
44.699	90.869
153.594	147.172
75.412	71.322
15.59	14.529
84.4	81.31
131.016	131.511
8.844	16
151.973	148.76
3.812	9.866
51.676	46.703
116.794	110.693
78.489	71
72.918	62.027
119.008	117.498
168.766	154.949
67.057	72.245
14.854	25.16
87.273	88.091
170.909	173
132.406	130.224
45.726	47.293
147.15	130.85
94.161	104.9
172.798	166.611
137.597	131.221
121.798	139.991
171.128	157.801
24.264	15.456
80.922	72.904
44.469	52.976
108.131	117.955
69.447	53.079
42.683	56.021
149.106	137.188
58.581	47
162.685	141.524
56.559	49.431
104.983	101
83.834	65.886
32.125	48.888
121.155	118.283
26.835	31
47.984	50.063
0.588	178.518
62.794	57.969
31.57	43.875
92.7	98.193
145.98	133.392
118.991	117.978
152.868	142.534
38.371	37.33
162.883	157
138.816	141.045
84.943	78.37
17.82	30.847
26.33	30.937
156.593	150.961
26.692	39
148.913	149
119.106	129.657
54.911	63.016
117.497	126.274
112.141	122.256
23.83	28.499
173.413	174.553
95.853	168.115
39.662	39
41.085	34.766
39.525	40.571
92.233	96.318
161.79	157.829
134.669	140.645
137.372	132.269
47.292	47.666
77.396	66.273
5.581	9.167
111.207	116.608

## Sheet: Sheet2
Theta	Bias	Fit
0	-0.0929498	0
0.025	-0.0712669	0.0269128
0.05	-0.0962669	0.0532224
0.075	0.0484568	0.0775909
0.1	0.114114	0.0993805
0.125	0.136046	0.119507
0.15	0.176839	0.137747
0.175	0.151839	0.154657
0.2	0.126839	0.17114
0.225	0.171753	0.186776
0.25	0.193352	0.200868
0.275	0.168352	0.213851
0.3	0.173064	0.22663
0.325	0.219067	0.239222
0.35	0.234226	0.251217
0.375	0.209226	0.262605
0.4	0.211493	0.273851
0.425	0.212914	0.287486
0.45	0.235471	0.303173
0.475	0.259528	0.318685
0.5	0.234528	0.334094
0.525	0.189358	0.339929
0.55	0.151472	0.335959
0.575	0.126472	0.331442
0.6	0.101472	0.326714
0.625	0.170104	0.321812
0.65	0.171609	0.317073
0.675	0.146609	0.312465
0.7	0.151473	0.307294
0.725	0.174034	0.301857
0.75	0.14443	0.296298
0.775	0.197773	0.289349
0.8	0.231642	0.282772
0.825	0.235492	0.278165
0.85	0.251046	0.273413
0.875	0.25536	0.267301
0.9	0.23036	0.26042
0.925	0.208169	0.25318
0.95	0.222846	0.246387
0.975	0.197846	0.240244
1	0.172846	0.23395
1.025	0.156723	0.227358
1.05	0.137504	0.220301
1.075	0.142383	0.212744
1.1	0.121742	0.205039
1.125	0.119408	0.197137
1.15	0.105193	0.188922
1.175	0.114945	0.179667
1.2	0.107547	0.169916
1.225	0.0825473	0.160663
1.25	0.169074	0.154726
1.275	0.166222	0.152346
1.3	0.150355	0.14995
1.325	0.132221	0.147118
1.35	0.157928	0.143435
1.375	0.169207	0.13852
1.4	0.153543	0.132875
1.425	0.153596	0.12728
1.45	0.122348	0.122032
1.475	0.0973478	0.116932
1.5	0.0750499	0.111597
1.525	0.0500499	0.106036
1.55	0.043524	0.100433
1.575	0.0129461	0.0949948
1.6	-0.0120539	0.0897565
1.625	-0.00879501	0.0848278
1.65	-0.025891	0.0801279
1.675	-0.0304665	0.0752154
1.7	-0.040612	0.0702755
1.725	-0.065612	0.0654651
1.75	-0.0127295	0.0605306
1.775	-0.0377295	0.0554794
1.8	-0.0459488	0.0505347
1.825	-0.0134413	0.045943
1.85	-0.0262508	0.0415174
1.875	-0.105989	0.0344699
1.9	-0.114539	0.024713
1.925	-0.117037	0.0146857
1.95	-0.132036	0.00471136
1.975	-0.128151	-0.00529889
2	-0.122938	-0.0155661
2.025	-0.12699	-0.0257394
2.05	-0.11805	-0.0348952
2.075	-0.14305	-0.0431638
2.1	-0.16805	-0.0513132
2.125	-0.180413	-0.0595713
2.15	-0.205413	-0.0679344
2.175	-0.230413	-0.0761661
2.2	-0.214322	-0.083954
2.225	-0.24858	-0.0914207
2.25	-0.25834	-0.0988109
2.275	-0.260562	-0.106348
2.3	-0.270721	-0.114104
2.325	-0.243281	-0.122268
2.35	-0.268281	-0.130824
2.375	-0.270919	-0.139214
2.4	-0.238665	-0.147986
2.425	-0.263665	-0.157151
2.45	-0.282939	-0.166335
2.475	-0.307939	-0.175535
2.5	-0.291711	-0.183231
2.525	-0.229001	-0.188867
2.55	-0.214339	-0.19405
2.575	-0.239339	-0.199318
2.6	-0.206761	-0.2041
2.625	-0.2364	-0.208612
2.65	-0.226855	-0.212836
2.675	-0.241411	-0.216317
2.7	-0.266411	-0.219341
2.725	-0.291411	-0.222133
2.75	-0.259037	-0.22468
2.775	-0.262102	-0.226671
2.8	-0.287102	-0.228113
2.825	-0.274968	-0.228331
2.85	-0.264339	-0.226815
2.875	-0.213911	-0.226108
2.9	-0.238911	-0.226717
2.925	-0.195528	-0.225102
2.95	-0.207769	-0.221051
2.975	-0.159149	-0.214491
3	-0.184149	-0.205589
3.025	-0.134002	-0.19612
3.05	-0.149952	-0.180022
3.075	-0.113822	-0.157327
3.1	-0.138822	-0.134027
3.125	-0.157025	-0.109729
3.15	-0.0546742	-0.0837517
3.175	-0.0796742	-0.0571069
3.2	-0.104674	-0.0309671
3.225	0.0400494	-0.00676337
3.25	0.105707	0.0148688
3.275	0.144241	0.0343406
3.3	0.168431	0.0519305
3.325	0.143431	0.0686971
3.35	0.156662	0.0850151
3.375	0.17079	0.0999692
3.4	0.184944	0.113406
3.425	0.159944	0.126256
3.45	0.205533	0.139049
3.475	0.21066	0.151655
3.5	0.225819	0.16352
3.525	0.200819	0.174779
3.55	0.229507	0.188442
3.575	0.226459	0.201892
3.6	0.227064	0.214842
3.625	0.251121	0.230211
3.65	0.226121	0.245479
3.675	0.168065	0.250873
3.7	0.143065	0.246497
3.725	0.118065	0.241908
3.75	0.118664	0.236276
3.775	0.161697	0.23047
3.8	0.163201	0.225663
3.825	0.138201	0.220986
3.85	0.190627	0.216041
3.875	0.165627	0.210832
3.9	0.166149	0.204498
3.925	0.189366	0.196781
3.95	0.252085	0.190769
3.975	0.23585	0.186882
4	0.271953	0.181623
4.025	0.246953	0.174849
4.05	0.221953	0.167915
4.075	0.199762	0.160624
4.1	0.214439	0.15378
4.125	0.189439	0.147586
4.15	0.164439	0.141243
4.175	0.154096	0.134429
4.2	0.141904	0.127209
4.225	0.133976	0.119668
4.25	0.128129	0.111937
4.275	0.111001	0.104011
4.3	0.0967854	0.0957604
4.325	0.12414	0.0870574
4.35	0.09914	0.0778614
4.375	0.0835614	0.0686336
4.4	0.175174	0.0627872
4.425	0.166948	0.0602742
4.45	0.141948	0.057678
4.475	0.17196	0.0548056
4.5	0.149521	0.0510857
4.525	0.160799	0.04615
4.55	0.175259	0.0403498
4.575	0.145189	0.0346031
4.6	0.11394	0.0293424
4.625	0.0889405	0.0242312
4.65	0.0666426	0.0188881
4.675	0.0416426	0.0133211
4.7	0.0351167	0.00771513
4.725	0.00453871	0.00227642
4.75	0.00779765	-0.00265934
4.775	-0.0172024	-0.0072827
4.8	-0.0180392	-0.0119103
4.825	-0.0490159	-0.0168917
4.85	-0.0490193	-0.0219626
4.875	-0.0458695	-0.0266474
4.9	-0.0211368	-0.0314538
4.925	-0.0461368	-0.0364845
4.95	-0.0303458	-0.0407148
4.975	-0.0218486	-0.0445892
5	-0.0346581	-0.0489861
5.025	-0.0979462	-0.0562406
5.05	-0.112625	-0.066286
5.075	-0.125444	-0.0763667
5.1	-0.138478	-0.0864888
5.125	-0.113766	-0.0969398
5.15	-0.131346	-0.107471
5.175	-0.101458	-0.116837
5.2	-0.126458	-0.125182
5.225	-0.151458	-0.133411
5.25	-0.176458	-0.141519
5.275	-0.18882	-0.149735
5.3	-0.21382	-0.158054
5.325	-0.23882	-0.166241
5.35	-0.222729	-0.173981
5.375	-0.241747	-0.181342
5.4	-0.266747	-0.188625
5.425	-0.26897	-0.19611
5.45	-0.279128	-0.203813
5.475	-0.251688	-0.211925
5.5	-0.276688	-0.220429
5.525	-0.250883	-0.229326
5.55	-0.247072	-0.238605
5.575	-0.255131	-0.247607
5.6	-0.291346	-0.256626
5.625	-0.309717	-0.26561
5.65	-0.289471	-0.272945
5.675	-0.237408	-0.278374
5.7	-0.222746	-0.28349
5.725	-0.244516	-0.288636
5.75	-0.215168	-0.293294
5.775	-0.224113	-0.297463
5.8	-0.224819	-0.301114
5.825	-0.249819	-0.304291
5.85	-0.274819	-0.307238
5.875	-0.27107	-0.309231
5.9	-0.24551	-0.310674
5.925	-0.27051	-0.312279
5.95	-0.266738	-0.312869
5.975	-0.272238	-0.312064
6	-0.222438	-0.311483
6.025	-0.222318	-0.311882
6.05	-0.213067	-0.311394
6.075	-0.203935	-0.308674
6.1	-0.216176	-0.304522
6.125	-0.167557	-0.297853
6.15	-0.192557	-0.288834
6.175	-0.133359	-0.27323
6.2	-0.134508	-0.250748
6.225	-0.122229	-0.227664
6.25	-0.147229	-0.204203
6.275	-0.165433	-0.179743
