# Supplementary material for: Individuals with autism spectrum disorder have altered visual encoding capacity
Source: PLoS Biol. 2021 May 12;19(5):e3001215. doi: 10.1371/journal.pbio.3001215 (PMC8143398; doi:10.1371/journal.pbio.3001215)
Supplement: S6 Data — (ZIP) [file pbio.3001215.s016.zip › FigS1_S2/ASD/Sub8/woFB.xlsx]

## Sheet: Sheet1
Target	Response
14.931	19.517
21.386	9.98
89.838	94.505
118.738	123.254
176.391	168
89.107	96
157.747	159.514
160.026	154.583
102.912	110
142.222	129.629
8.822	24.231
69.903	57.7
80.488	65.485
137.91	141
26.291	19.216
94.656	98.53
42.65	43.179
58.455	47.742
14.513	30.331
127.341	124.007
51.67	44
132.823	132
19.479	25.844
171.535	163.552
32.251	37.195
60.399	68
2.34	12
105.527	112
164.102	146.042
38.371	31.003
42.59	42.919
18.068	25.372
99.633	106.724
93.733	101
46.715	45
47.028	58.087
32.839	21.307
161.4	147.102
99.039	107.157
92.255	96.119
165.937	154.725
109.597	114.664
70.573	63.62
133.785	143.152
159.653	147.298
173.672	154.682
162.427	148.457
86.63	82.966
153.742	151.141
99.792	128.272
99.907	137.998
103.621	105.296
83.729	74
159.576	156.809
93.524	168
77.154	179
140.344	149
176.957	174
23.27	20.182
151.583	135.391
177.577	175.202
88.723	85.688
142.321	152
97.078	98.381
16.068	16.886
159.636	141.496
116.387	106.277
76.412	52.052
67.661	56.398
53.681	41.888
55.087	48.648
115.931	121.103
87.536	94.449
102.544	87.423
171.562	172
91.881	90.307
160.29	166
12.585	11.832
26.373	15.882
63.371	71.787
105.922	108
151.638	145.618
112.306	115.003
63.25	57.404
152.341	144.101
116.755	129.14
76.011	97.917
78.11	69.974
140.278	147.866
84.301	79.896
112.85	117.767
48.649	35.716
107.12	109.141
3.439	19.521
11.228	9.241
81.79	61.801
55.79	54.388
154.527	132.433
42.639	45
165.492	156.6
135.021	139.711
113.421	128.608
153.605	147.381
117.936	123.915
117.068	111.095
3.054	4.724
35.893	29.648
141.876	28.255
119.398	107.03
173.65	161.725
131.148	126.485
15.821	33.858
16.37	38.103
132.494	28.988
26.165	30.17
172.985	156.131
27.318	31.415
64.948	55
55.285	58
179.429	170.885
107.043	93.488
67.425	75.643
79.977	70.043
81.878	87.976
71.27	72.126
136.592	0
143.695	135.705
42.529	44.248
77.725	78.082
140.519	132.036
96.54	108.902
6.696	7.217
127.187	131.261
136.042	127.75
128.939	125.98
120.474	125.451
149.265	142.454
130.615	136.949
109.74	106.844
23.742	25.148
65.014	63.684
58.954	58.191
61.201	53.522
170.211	167.491
11.888	7.124
53	43.157
114.432	110
26.132	28.883
32.444	27
161.13	149.957
136.355	130.683
134.274	125.306
47.539	48.993
113.256	117.477
119.727	118.313
89.118	77.562
35.74	44.936
87.739	77.706
87.124	82.894
129.621	127.738
159.927	148.241
16.678	22.325
60.454	67.15
15.898	17.317
42.337	40.722
5.394	5.533
107.021	100.7
15.887	21.782
169.612	165.636
122.908	132.442
113.536	119.89
8.394	86.151
128.522	120.899
159.12	147.399
19.227	28.053
88.712	97.306
74.259	137.161
125.38	115.492
159.384	124.709
123.023	111.21
132.082	121.132
114.421	132.203
110.493	103.201
17.952	14.368
173.754	171.563
115.948	118.926
8.322	20.267
131.45	136.836
70.007	72.027
24.308	41.539
30.065	64.16
171.09	154.365
160.295	149.923
74.286	23.136
31.977	24.075
146.441	22.816
61.058	64
141.338	136.95
73.556	67.96
101.346	120.041
53.664	48.672
122.567	130.376
39.711	41.108
32.581	25.653
113.503	119.936
14.629	10.076
171.925	161.423
141.107	128.469
101.275	112.095
104.873	112.626
179.995	2.511
122.084	135.206
137.751	144.2
71.891	56.213

## Sheet: Sheet2
Theta	Bias	Fit
0	-0.0824994	0
0.025	-0.025132	0.0198916
0.05	0.0656039	0.0407108
0.075	0.0681435	0.0621184
0.1	0.186224	0.0819706
0.125	0.167509	0.100117
0.15	0.158413	0.116927
0.175	0.140119	0.132623
0.2	0.17224	0.147346
0.225	0.201693	0.160994
0.25	0.270366	0.172945
0.275	0.295698	0.183561
0.3	0.308783	0.1928
0.325	0.312705	0.200384
0.35	0.287705	0.207242
0.375	0.281014	0.213154
0.4	0.288201	0.21817
0.425	0.270163	0.22265
0.45	0.221541	0.224977
0.475	0.20156	0.225205
0.5	0.199639	0.224693
0.525	0.218132	0.223427
0.55	0.233445	0.221972
0.575	0.219054	0.220431
0.6	0.214132	0.218215
0.625	0.172238	0.213601
0.65	0.155581	0.206867
0.675	0.116999	0.199358
0.7	0.0990593	0.191149
0.725	0.0785331	0.182639
0.75	0.0920055	0.174723
0.775	0.0954368	0.167053
0.8	0.0774663	0.158724
0.825	0.0905016	0.150201
0.85	0.0761438	0.141586
0.875	0.0656864	0.133031
0.9	0.0435405	0.124501
0.925	0.0536984	0.115264
0.95	0.0561958	0.105324
0.975	0.0311958	0.0952427
1	0.0274223	0.0851638
1.025	0.0129606	0.0750445
1.05	0.00787724	0.0643478
1.075	0.0121024	0.05285
1.1	-0.0079161	0.0409544
1.125	-0.0140189	0.0290799
1.15	-0.00851045	0.0175184
1.175	0.00764608	0.00810552
1.2	-0.0106068	0.00044925
1.225	-0.0132524	-0.00717067
1.25	0.016151	-0.0148115
1.275	0.0233547	-0.0226711
1.3	0.00217417	-0.0306249
1.325	0.0188515	-0.0377829
1.35	0.0393632	-0.0442469
1.375	0.0279377	-0.051111
1.4	0.00318475	-0.0582495
1.425	-0.0218153	-0.0654696
1.45	0.0134202	-0.0726197
1.475	0.0428675	-0.0798704
1.5	0.0370032	-0.0861969
1.525	0.0242089	-0.0914789
1.55	0.0151483	-0.0969972
1.575	0.00541948	-0.102855
1.6	-0.0195805	-0.108901
1.625	-0.01556	-0.114929
1.65	-0.0330267	-0.120999
1.675	0.00296967	-0.126098
1.7	-0.0115376	-0.130072
1.725	-0.0288594	-0.133816
1.75	-0.0432527	-0.137462
1.775	-0.0494333	-0.141031
1.8	-0.024851	-0.145344
1.825	0.00210216	-0.150271
1.85	-0.0278144	-0.154981
1.875	-0.0331082	-0.159777
1.9	-0.0308077	-0.164508
1.925	-0.0283606	-0.169236
1.95	-0.0710976	-0.174438
1.975	-0.0837466	-0.179862
2	-0.105105	-0.184816
2.025	-0.109599	-0.189389
2.05	-0.111635	-0.19384
2.075	-0.127772	-0.197847
2.1	-0.115818	-0.201548
2.125	-0.159566	-0.206882
2.15	-0.121911	-0.213999
2.175	-0.119405	-0.221337
2.2	-0.111984	-0.228933
2.225	-0.138235	-0.236745
2.25	-0.150984	-0.244325
2.275	-0.167147	-0.251637
2.3	-0.232689	-0.257196
2.325	-0.250917	-0.260985
2.35	-0.246073	-0.263957
2.375	-0.265446	-0.265949
2.4	-0.290101	-0.266063
2.425	-0.319689	-0.264207
2.45	-0.348334	-0.261694
2.475	-0.331296	-0.258397
2.5	-0.321457	-0.254591
2.525	-0.339567	-0.250518
2.55	-0.310746	-0.245793
2.575	-0.316553	-0.240491
2.6	-0.329583	-0.234724
2.625	-0.326866	-0.228783
2.65	-0.339947	-0.222802
2.675	-0.373352	-0.216294
2.7	-0.392833	-0.208967
2.725	-0.37848	-0.200982
2.75	-0.289084	-0.192679
2.775	-0.278483	-0.183272
2.8	-0.219021	-0.172381
2.825	-0.181165	-0.160649
2.85	-0.17262	-0.148362
2.875	-0.19762	-0.135557
2.9	-0.199889	-0.12214
2.925	-0.164033	-0.111146
2.95	-0.13775	-0.102111
2.975	-0.141863	-0.089653
3	-0.12487	-0.0746693
3.025	-0.131013	-0.0620051
3.05	-0.138155	-0.0510986
3.075	-0.115155	-0.0392157
3.1	-0.131252	-0.0264432
3.125	-0.0906243	-0.0102758
3.15	-0.0499353	0.00912573
3.175	0.0821965	0.0301185
3.2	0.0571965	0.0521711
3.225	0.108338	0.0732433
3.25	0.176578	0.0925198
3.275	0.162924	0.11
3.3	0.150006	0.126392
3.325	0.131712	0.141897
3.35	0.20023	0.156176
3.375	0.228539	0.169388
3.4	0.281119	0.181319
3.425	0.302442	0.191463
3.45	0.300376	0.200081
3.475	0.304297	0.207504
3.5	0.287885	0.214111
3.525	0.287222	0.219684
3.55	0.274195	0.224338
3.575	0.253331	0.228473
3.6	0.213133	0.230585
3.625	0.202661	0.230716
3.65	0.231649	0.230082
3.675	0.209725	0.228667
3.7	0.225037	0.227092
3.725	0.210646	0.225431
3.75	0.179191	0.221096
3.775	0.166517	0.214351
3.8	0.141438	0.207444
3.825	0.108592	0.19979
3.85	0.100545	0.19149
3.875	0.0808086	0.182748
3.9	0.108523	0.17413
3.925	0.0870295	0.165898
3.95	0.0815239	0.157627
3.975	0.081196	0.149173
4	0.0708522	0.140546
4.025	0.0647965	0.131976
4.05	0.0476784	0.123253
4.075	0.0581581	0.113968
4.1	0.0477885	0.104108
4.125	0.0227885	0.093962
4.15	0.0295533	0.0837723
4.175	0.0197327	0.0732391
4.2	-0.000530106	0.0621804
4.225	0.003695	0.0506306
4.25	-0.00438608	0.0388078
4.275	-0.00286924	0.0271579
4.3	-0.0183009	0.0156233
4.325	0.00598583	0.00602809
4.35	-0.0190142	-0.00173658
4.375	0.00163716	-0.00938582
4.4	0.0200253	-0.0170499
4.425	0.0149474	-0.0249508
4.45	-0.00296278	-0.0330385
4.475	0.027754	-0.0402579
4.5	0.06426	-0.046709
4.525	0.0241096	-0.0535384
4.55	-0.0052226	-0.0606173
4.575	-0.0154478	-0.0678934
4.6	0.0223874	-0.0750241
4.625	0.0380527	-0.0823206
4.65	0.0285959	-0.088761
4.675	0.0158016	-0.0940526
4.7	0.006741	-0.099576
4.725	-0.00298787	-0.105435
4.75	-0.0279879	-0.111477
4.775	-0.016434	-0.117567
4.8	-0.00725272	-0.122755
4.825	-0.00543767	-0.126897
4.85	-0.0122668	-0.130758
4.875	-0.0364203	-0.134385
4.9	-0.0355276	-0.138053
4.925	-0.039153	-0.141653
4.95	-0.00811406	-0.145666
4.975	-0.00630518	-0.150277
5	-0.0362217	-0.15494
5.025	-0.0415155	-0.159685
5.05	-0.035218	-0.164472
5.075	-0.0227015	-0.169231
5.1	-0.0725763	-0.174423
5.125	-0.0921759	-0.179734
5.15	-0.113512	-0.184496
5.175	-0.118006	-0.188997
5.2	-0.105425	-0.193391
5.225	-0.120374	-0.197313
5.25	-0.136546	-0.200675
5.275	-0.142027	-0.205929
5.3	-0.130318	-0.213201
5.325	-0.129428	-0.220562
5.35	-0.120391	-0.228179
5.375	-0.146643	-0.235914
5.4	-0.152091	-0.243471
5.425	-0.189811	-0.248007
5.45	-0.241096	-0.250723
5.475	-0.259324	-0.254411
5.5	-0.250865	-0.257331
5.525	-0.289382	-0.257831
5.55	-0.298508	-0.256388
5.575	-0.328096	-0.254397
5.6	-0.349986	-0.251628
5.625	-0.331033	-0.248181
5.65	-0.329864	-0.244338
5.675	-0.32891	-0.240055
5.7	-0.319154	-0.235115
5.725	-0.314312	-0.22971
5.75	-0.33206	-0.224117
5.775	-0.323355	-0.218335
5.8	-0.348355	-0.212235
5.825	-0.37624	-0.205323
5.85	-0.390498	-0.197665
5.875	-0.365024	-0.18952
5.9	-0.275269	-0.180689
5.925	-0.241078	-0.17057
5.95	-0.201718	-0.159217
5.975	-0.173416	-0.147293
6	-0.181028	-0.134846
6.025	-0.196767	-0.121706
6.05	-0.168388	-0.111246
6.075	-0.17244	-0.103372
6.1	-0.125009	-0.0918641
6.125	-0.124492	-0.077273
6.15	-0.126682	-0.0648862
6.175	-0.134592	-0.0542991
6.2	-0.124016	-0.0426971
6.225	-0.123563	-0.0302949
6.25	-0.125132	-0.0173508
6.275	-0.0990316	-0.000998955
