# Supplementary material for: Individuals with autism spectrum disorder have altered visual encoding capacity
Source: PLoS Biol. 2021 May 12;19(5):e3001215. doi: 10.1371/journal.pbio.3001215 (PMC8143398; doi:10.1371/journal.pbio.3001215)
Supplement: S6 Data — (ZIP) [file pbio.3001215.s016.zip › FigS1_S2/ASD/Sub9/wFB1.xlsx]

## Sheet: Sheet1
Target	Response
161.905	149.634
123.688	132.587
45.661	45.344
86.196	82.344
159.708	152.089
150.391	152.919
35.306	34.452
57.823	56.503
153.918	151.511
168.332	169.999
76.105	67.301
82.548	76.046
145.337	150.089
96.507	103.156
106.829	110.877
176.957	175.926
45.633	35.269
135.427	133.336
79.461	69.112
84.438	74.225
26.472	33.535
124.666	126.795
131.582	133.33
63.239	51.578
0.253	0.991
65.563	63.411
143.409	150.464
100.215	118.274
43.903	37.039
155.115	153.419
40.92	38.569
126.55	127.077
156.576	160.978
117.552	126.333
46.149	43.676
31.713	41.773
82.9	75.916
139.728	140.639
76.149	69.391
71.847	65.743
112.871	128.279
136.592	135.427
11.531	18.975
108.812	126.281
169.546	170.422
12.898	10.536
36.179	34.103
76.313	57.577
75.901	59.752
167.673	164.363
69.167	63.439
109.021	120.985
112.179	127.748
47.27	51.851
10.179	11.724
31.367	30.565
74.72	67.432
113.756	127.614
179.687	170.602
61.91	38.55
87.822	85.216
174.463	172.154
75.22	66.924
89.679	80.297
119.628	133.213
159.125	134.444
44.804	31.287
98.732	115.681
13.519	19.259
70.935	70.955
38.975	48.268
177.187	158.778
46.045	39.652
157.604	161.186
42.507	35.864
166.887	161.023
42.815	53.095
8.745	14.139
127.291	118.814
90.151	87.832
123.468	121.46
145.908	129.38
47.248	44.441
149.518	140.581
27.115	38.123
131.329	135.902
96.968	116.815
177.187	171.051
89.349	85.038
1.868	4.201
95.024	100.395
29.961	42.636
102.132	113.835
134.252	126.473
13.288	15.106
86.295	78.829
27.956	32.344
47.759	32.65
13.585	46.07
101.379	115.271

## Sheet: Sheet2
Theta	Bias	Fit
0	-0.0807537	0
0.025	-0.105754	0.0252045
0.05	-0.0646772	0.0517392
0.075	-0.0406166	0.0794906
0.1	0.00078271	0.107612
0.125	0.0611131	0.136334
0.15	0.0604487	0.163728
0.175	0.0996782	0.191971
0.2	0.129481	0.221425
0.225	0.208425	0.247494
0.25	0.215192	0.270243
0.275	0.204082	0.2916
0.3	0.212864	0.31138
0.325	0.354654	0.324341
0.35	0.385541	0.331978
0.375	0.360541	0.339994
0.4	0.37006	0.346592
0.425	0.34506	0.351792
0.45	0.32006	0.35654
0.475	0.32577	0.36145
0.5	0.355962	0.366655
0.525	0.355701	0.371781
0.55	0.354865	0.376486
0.575	0.32791	0.380936
0.6	0.30291	0.385341
0.625	0.322543	0.389307
0.65	0.33837	0.392745
0.675	0.356299	0.394966
0.7	0.331299	0.396088
0.725	0.370693	0.397217
0.75	0.388523	0.398535
0.775	0.412185	0.397886
0.8	0.448729	0.3922
0.825	0.423729	0.383316
0.85	0.398729	0.374202
0.875	0.379184	0.36404
0.9	0.355994	0.352648
0.925	0.357719	0.339164
0.95	0.327549	0.323736
0.975	0.304108	0.308106
1	0.274971	0.292583
1.025	0.249971	0.277171
1.05	0.246248	0.262379
1.075	0.221248	0.248205
1.1	0.19504	0.234051
1.125	0.170611	0.219924
1.15	0.172382	0.206123
1.175	0.143801	0.19252
1.2	0.143615	0.179531
1.225	0.116261	0.167143
1.25	0.08483	0.154492
1.275	0.0678765	0.141814
1.3	0.0688116	0.128993
1.325	0.0522648	0.115956
1.35	0.0447777	0.103222
1.375	0.00665195	0.0909139
1.4	-0.018348	0.0786636
1.425	-0.0192724	0.0665423
1.45	-0.0442724	0.0545577
1.475	-0.0692724	0.0425309
1.5	-0.0847751	0.030475
1.525	-0.103946	0.018489
1.55	-0.118823	0.0065879
1.575	-0.115509	-0.00440536
1.6	-0.119255	-0.0144139
1.625	-0.0929657	-0.0241044
1.65	-0.125364	-0.0336652
1.675	-0.158261	-0.0432007
1.7	-0.183261	-0.0525797
1.725	-0.187413	-0.0616355
1.75	-0.202966	-0.0702566
1.775	-0.217699	-0.0784026
1.8	-0.195405	-0.0855715
1.825	-0.234079	-0.0919578
1.85	-0.256259	-0.0982003
1.875	-0.262803	-0.104385
1.9	-0.23947	-0.11091
1.925	-0.177929	-0.117606
1.95	-0.171988	-0.122347
1.975	-0.111975	-0.124361
2	-0.0792854	-0.126972
2.025	-0.0614394	-0.130351
2.05	-0.0298435	-0.132026
2.075	-0.0548435	-0.132683
2.1	-0.114218	-0.13287
2.125	-0.112263	-0.134427
2.15	-0.137263	-0.137553
2.175	-0.134301	-0.140155
2.2	-0.146197	-0.142376
2.225	-0.171197	-0.14445
2.25	-0.19893	-0.145891
2.275	-0.182771	-0.147806
2.3	-0.191788	-0.150629
2.325	-0.203621	-0.153401
2.35	-0.202559	-0.156463
2.375	-0.212084	-0.159616
2.4	-0.198761	-0.162401
2.425	-0.196831	-0.163958
2.45	-0.221831	-0.164261
2.475	-0.214668	-0.163858
2.5	-0.203841	-0.164723
2.525	-0.20645	-0.167801
2.55	-0.223032	-0.170998
2.575	-0.232864	-0.173611
2.6	-0.237508	-0.175527
2.625	-0.255154	-0.176656
2.65	-0.252164	-0.176587
2.675	-0.281496	-0.175219
2.7	-0.26936	-0.172716
2.725	-0.270682	-0.168725
2.75	-0.222667	-0.166298
2.775	-0.228937	-0.165644
2.8	-0.250804	-0.163918
2.825	-0.205662	-0.162132
2.85	-0.192093	-0.159484
2.875	-0.217093	-0.155358
2.9	-0.219176	-0.149917
2.925	-0.231212	-0.143193
2.95	-0.241527	-0.136188
2.975	-0.208999	-0.130401
3	-0.184302	-0.128552
3.025	-0.177972	-0.127076
3.05	-0.186428	-0.122801
3.075	-0.128725	-0.111545
3.1	-0.11702	-0.0936937
3.125	-0.14202	-0.0753903
3.15	-0.0891611	-0.0534397
3.175	-0.114161	-0.0284563
3.2	-0.0497604	-0.00215932
3.225	-0.010197	0.02635
3.25	-0.00762464	0.0552327
3.275	0.0527057	0.0837073
3.3	0.072227	0.110787
3.325	0.115332	0.138685
3.35	0.144035	0.167949
3.375	0.200018	0.193863
3.4	0.206784	0.216381
3.425	0.195674	0.237512
3.45	0.29418	0.253737
3.475	0.346247	0.263174
3.5	0.377133	0.270649
3.525	0.386653	0.277563
3.55	0.361653	0.283066
3.575	0.336653	0.288113
3.6	0.311653	0.29271
3.625	0.317363	0.297468
3.65	0.347554	0.30252
3.675	0.347293	0.307491
3.7	0.344503	0.312448
3.725	0.319503	0.317151
3.75	0.294503	0.321406
3.775	0.337615	0.325258
3.8	0.329962	0.328586
3.825	0.347891	0.330669
3.85	0.322891	0.33166
3.875	0.38623	0.332734
3.9	0.380116	0.333997
3.925	0.437711	0.331368
3.95	0.440322	0.323728
3.975	0.415322	0.314765
4	0.380132	0.304627
4.025	0.370777	0.293447
4.05	0.379366	0.280366
4.075	0.349312	0.265203
4.1	0.319142	0.249733
4.125	0.307348	0.233902
4.15	0.266564	0.218181
4.175	0.241564	0.202728
4.2	0.23784	0.187896
4.225	0.21284	0.17368
4.25	0.186633	0.159485
4.275	0.178359	0.145589
4.3	0.163975	0.132019
4.325	0.160208	0.119231
4.35	0.135208	0.107057
4.375	0.104833	0.0945118
4.4	0.0764226	0.0817054
4.425	0.0680197	0.0690501
4.45	0.0604043	0.056255
4.475	0.0438574	0.0431906
4.5	0.0271384	0.0304684
4.525	-0.00175539	0.0181726
4.55	-0.0267554	0.00590188
4.575	-0.0276798	-0.00623722
4.6	-0.0526798	-0.018237
4.625	-0.0652577	-0.0303885
4.65	-0.0931825	-0.0425664
4.675	-0.112354	-0.0545588
4.7	-0.0989163	-0.0655588
4.725	-0.111396	-0.0756604
4.75	-0.127662	-0.0856786
4.775	-0.101373	-0.0953627
4.8	-0.133771	-0.104914
4.825	-0.166668	-0.114436
4.85	-0.17082	-0.123529
4.875	-0.19582	-0.132296
4.9	-0.214261	-0.1407
4.925	-0.226107	-0.148625
4.95	-0.203813	-0.155759
4.975	-0.242486	-0.162105
5	-0.264667	-0.168303
5.025	-0.240559	-0.17492
5.05	-0.213365	-0.181935
5.075	-0.169756	-0.187362
5.1	-0.180395	-0.190761
5.125	-0.0626927	-0.194404
5.15	-0.0876927	-0.198643
5.175	-0.0698468	-0.201945
5.2	-0.0382508	-0.203534
5.225	-0.0632508	-0.204097
5.25	-0.106573	-0.205762
5.275	-0.12067	-0.208802
5.3	-0.14567	-0.211836
5.325	-0.147361	-0.214016
5.35	-0.154604	-0.215811
5.375	-0.179604	-0.217782
5.4	-0.207338	-0.219115
5.425	-0.191178	-0.220921
5.45	-0.200196	-0.223639
5.475	-0.202844	-0.226067
5.5	-0.210966	-0.228786
5.525	-0.220491	-0.231831
5.55	-0.207168	-0.234505
5.575	-0.205239	-0.235945
5.6	-0.230239	-0.236123
5.625	-0.187248	-0.237558
5.65	-0.212248	-0.240266
5.675	-0.214857	-0.243231
5.7	-0.231439	-0.246317
5.725	-0.227602	-0.248754
5.75	-0.238561	-0.250302
5.775	-0.2532	-0.251228
5.8	-0.260571	-0.251139
5.825	-0.289903	-0.249637
5.85	-0.277767	-0.246993
5.875	-0.221309	-0.245257
5.9	-0.212344	-0.244673
5.925	-0.237344	-0.243469
5.95	-0.241523	-0.241304
5.975	-0.196106	-0.238666
6	-0.200501	-0.235466
6.025	-0.225501	-0.231197
6.05	-0.227584	-0.225607
6.075	-0.239619	-0.21873
6.1	-0.249934	-0.211572
6.125	-0.183854	-0.208114
6.15	-0.161379	-0.206555
6.175	-0.173511	-0.202887
6.2	-0.159589	-0.196427
6.225	-0.137133	-0.182964
6.25	-0.125428	-0.164921
6.275	-0.0725684	-0.143157
