# Supplementary material for: Individuals with autism spectrum disorder have altered visual encoding capacity
Source: PLoS Biol. 2021 May 12;19(5):e3001215. doi: 10.1371/journal.pbio.3001215 (PMC8143398; doi:10.1371/journal.pbio.3001215)
Supplement: S6 Data — (ZIP) [file pbio.3001215.s016.zip › FigS1_S2/ASD/Sub9/wFB2.xlsx]

## Sheet: Sheet1
Target	Response
77.703	64.825
168.195	166.436
66.909	63.183
66.706	63.567
179.846	179.962
101.797	126.121
95.177	106.057
107.301	111.665
124.116	130.16
3.983	6.784
123.93	126.393
33.872	41.9
129.428	134.099
82.405	67.438
177.347	171.522
172.749	174.145
0.308	179.55
12.981	22.346
178.709	179.727
120.678	150.15
146.436	150.563
66.793	58.869
35.004	52.404
156.219	149.66
93.799	93.7
40.936	37.744
9.091	14.182
168.057	162.726
124.451	142.705
144.98	143.183
85.718	77.806
162.097	141.003
160.361	151.726
73.792	64.684
97.54	106.857
108.213	119.125
88.234	70.463
58.482	48.477
37.618	35.384
127.984	136.727
141.113	138.944
126.446	142.637
164.349	159.408
44.804	41.693
133.263	144.745
101.687	124.341
145.26	144.364
17.364	45.02
124.501	123.63
176.858	171.892
85.932	77.486
18.057	18.848
50.22	53.794
88.234	74.739
170.266	145.925
57.252	45.666
173.37	177.137
144.76	143.345
138.163	148.83
174.952	167.425
74.616	162.885
162.498	149.626
7.251	24.057
120.875	120.098
16.98	23.066
95.71	103.381
24.566	27.839
84.367	80.464
61.196	54.881
35.899	44.385
174.556	176.629
55.296	54.406
48.001	49.656
129.912	131.709
109.702	125.753
77.231	76.187
143.601	122.252
68.408	65.873
9.976	10.287
54.098	57.187
24.61	28.151
136.13	140.68
177.363	0.405
111.696	124.406
178.791	174.772
54.862	53.28
51.626	52.196
175.04	163.986
157.488	157.72
130.67	134.789
33.866	36.636
123.248	126.703
136.619	134.349
36.437	30.275
143.656	136.093
82.669	80.175
81.823	80.4
101.171	101.147
156.395	154.472
59.949	61.681

## Sheet: Sheet2
Theta	Bias	Fit
0	-0.132339	0
0.025	-0.133706	0.0167199
0.05	-0.104413	0.0328897
0.075	-0.109751	0.0484943
0.1	-0.0296738	0.0687373
0.125	-0.0268494	0.0935857
0.15	0.0357994	0.117957
0.175	0.0736367	0.140716
0.2	0.0486367	0.162137
0.225	0.10336	0.182868
0.25	0.0783598	0.202912
0.275	0.240817	0.219181
0.3	0.305838	0.231629
0.325	0.382129	0.241111
0.35	0.357129	0.247774
0.375	0.36291	0.254329
0.4	0.33791	0.260774
0.425	0.31291	0.266694
0.45	0.348447	0.271481
0.475	0.356744	0.274529
0.5	0.349563	0.276613
0.525	0.351009	0.27825
0.55	0.338556	0.278612
0.575	0.316785	0.278188
0.6	0.312891	0.277742
0.625	0.287891	0.276924
0.65	0.293528	0.276815
0.675	0.312945	0.276356
0.7	0.287945	0.274432
0.725	0.296304	0.27098
0.75	0.246737	0.266223
0.775	0.335863	0.265534
0.8	0.310863	0.268656
0.825	0.285863	0.27131
0.85	0.276017	0.27289
0.875	0.295385	0.271072
0.9	0.320904	0.266744
0.925	0.367913	0.262349
0.95	0.421526	0.256671
0.975	0.405198	0.249963
1	0.37174	0.243062
1.025	0.368995	0.235795
1.05	0.343995	0.228374
1.075	0.338705	0.220659
1.1	0.316039	0.212444
1.125	0.293456	0.203472
1.15	0.268456	0.193977
1.175	0.290208	0.183736
1.2	0.287685	0.173006
1.225	0.262685	0.162361
1.25	0.236084	0.151403
1.275	0.211084	0.140144
1.3	0.19929	0.128757
1.325	0.176492	0.117111
1.35	0.151492	0.105221
1.375	0.157949	0.0935366
1.4	0.129668	0.0813616
1.425	0.104668	0.0684126
1.45	0.0943762	0.0554993
1.475	0.0876187	0.0425388
1.5	0.10605	0.029412
1.525	0.102207	0.0159918
1.55	0.0657123	0.00236696
1.575	0.0386576	-0.0106634
1.6	0.0436529	-0.0236767
1.625	0.0602923	-0.0373467
1.65	0.0592327	-0.0513473
1.675	0.0526699	-0.065322
1.7	0.030196	-0.079073
1.725	0.0184664	-0.0928647
1.75	0.0211803	-0.10708
1.775	-0.0038197	-0.121663
1.8	-0.0105982	-0.135951
1.825	-0.0353679	-0.149931
1.85	-0.0603679	-0.16382
1.875	-0.0853679	-0.177613
1.9	-0.0935522	-0.191476
1.925	-0.116533	-0.205264
1.95	-0.126861	-0.218856
1.975	-0.151861	-0.232381
2	-0.16974	-0.245586
2.025	-0.127014	-0.257937
2.05	-0.130857	-0.269276
2.075	-0.136367	-0.279812
2.1	-0.150069	-0.289803
2.125	-0.168425	-0.29939
2.15	-0.183676	-0.308705
2.175	-0.208676	-0.317885
2.2	-0.174823	-0.329025
2.225	-0.207855	-0.342078
2.25	-0.184508	-0.35453
2.275	-0.197276	-0.366492
2.3	-0.23234	-0.369258
2.325	-0.224284	-0.362558
2.35	-0.249284	-0.355264
2.375	-0.243457	-0.347245
2.4	-0.225443	-0.338979
2.425	-0.195833	-0.330539
2.45	-0.220833	-0.321426
2.475	-0.224781	-0.311438
2.5	-0.268599	-0.300882
2.525	-0.293599	-0.290029
2.55	-0.285539	-0.278487
2.575	-0.246643	-0.266477
2.6	-0.238756	-0.253763
2.625	-0.263756	-0.240101
2.65	-0.167695	-0.22429
2.675	-0.168165	-0.206689
2.7	-0.172719	-0.189498
2.725	-0.169811	-0.172272
2.75	-0.155292	-0.154493
2.775	-0.166798	-0.136856
2.8	-0.157286	-0.11935
2.825	-0.163453	-0.101373
2.85	-0.117199	-0.0837678
2.875	-0.142199	-0.0665206
2.9	-0.1481	-0.0485912
2.925	-0.168222	-0.0384381
2.95	-0.193222	-0.0361862
2.975	-0.176389	-0.0322613
3	-0.201389	-0.0266423
3.025	-0.189889	-0.0186363
3.05	-0.141986	-0.00750914
3.075	-0.166986	0.00486598
3.1	-0.126256	0.0208171
3.125	-0.115746	0.0385013
3.15	-0.117113	0.0552261
3.175	-0.132708	0.0725069
3.2	-0.10048	0.0888946
3.225	-0.0964939	0.104866
3.25	-0.0380811	0.125284
3.275	-0.0352567	0.149879
3.3	0.0273921	0.173997
3.325	0.0652293	0.196507
3.35	0.0690813	0.217586
3.375	0.0949524	0.237976
3.4	0.179442	0.253913
3.425	0.252821	0.263829
3.45	0.29743	0.273805
3.475	0.373721	0.283097
3.5	0.348721	0.289584
3.525	0.354502	0.295963
3.55	0.329502	0.30223
3.575	0.304502	0.307975
3.6	0.373337	0.311961
3.625	0.348337	0.314217
3.65	0.341156	0.316145
3.675	0.342602	0.317629
3.7	0.330148	0.317844
3.725	0.329484	0.317328
3.75	0.304484	0.316789
3.775	0.31012	0.316967
3.8	0.28512	0.31785
3.825	0.304538	0.31725
3.85	0.328094	0.313671
3.875	0.26333	0.308771
3.9	0.32638	0.30877
3.925	0.327456	0.31262
3.95	0.302456	0.315583
3.975	0.277456	0.318082
4	0.26761	0.319515
4.025	0.302174	0.317391
4.05	0.370469	0.313065
4.075	0.359505	0.308854
4.1	0.42179	0.30336
4.125	0.39679	0.296845
4.15	0.370998	0.290063
4.175	0.360588	0.282918
4.2	0.335588	0.275415
4.225	0.332632	0.267402
4.25	0.315333	0.258737
4.275	0.285049	0.249538
4.3	0.260049	0.239978
4.325	0.281801	0.229679
4.35	0.279278	0.218896
4.375	0.254278	0.2082
4.4	0.227677	0.197195
4.425	0.202677	0.185893
4.45	0.190882	0.174466
4.475	0.168085	0.162784
4.5	0.143085	0.150863
4.525	0.149541	0.139149
4.55	0.121261	0.126949
4.575	0.0962608	0.11398
4.6	0.0859688	0.101049
4.625	0.0792113	0.0880749
4.65	0.107626	0.0749822
4.675	0.0937998	0.0615994
4.7	0.0316536	0.0483559
4.725	0.0302503	0.0357101
4.75	0.0561312	0.0226137
4.775	0.0721833	0.00852819
4.8	0.0692626	-0.00557522
4.825	0.0442626	-0.0193141
4.85	0.035059	-0.0330994
4.875	0.00766394	-0.0470436
4.9	0.012773	-0.0613598
4.925	0.0059944	-0.0756951
4.95	-0.0190056	-0.0897321
4.975	-0.0437753	-0.103684
5	-0.0687753	-0.117541
5.025	-0.0769596	-0.131474
5.05	-0.10196	-0.145474
5.075	-0.124941	-0.159223
5.1	-0.135268	-0.172773
5.125	-0.160268	-0.186253
5.15	-0.154783	-0.199077
5.175	-0.135422	-0.211041
5.2	-0.139264	-0.222319
5.225	-0.144774	-0.232789
5.25	-0.158477	-0.242709
5.275	-0.176832	-0.252221
5.3	-0.192083	-0.261458
5.325	-0.217083	-0.270558
5.35	-0.194714	-0.281416
5.375	-0.187923	-0.29404
5.4	-0.192915	-0.306268
5.425	-0.185278	-0.317892
5.45	-0.240747	-0.320268
5.475	-0.232692	-0.31339
5.5	-0.226864	-0.305738
5.525	-0.215255	-0.297403
5.55	-0.232289	-0.28853
5.575	-0.20424	-0.279435
5.6	-0.208189	-0.269846
5.625	-0.233189	-0.259376
5.65	-0.277006	-0.248612
5.675	-0.302006	-0.23755
5.7	-0.293947	-0.225795
5.725	-0.25505	-0.213569
5.75	-0.247163	-0.200635
5.775	-0.22877	-0.186245
5.8	-0.159151	-0.170483
5.825	-0.165524	-0.153797
5.85	-0.16911	-0.136393
5.875	-0.178218	-0.118582
5.9	-0.163699	-0.100561
5.925	-0.153928	-0.0826843
5.95	-0.165694	-0.0649412
5.975	-0.140643	-0.0474468
6	-0.125607	-0.0303283
6.025	-0.150607	-0.0128503
6.05	-0.156507	0.00531149
6.075	-0.176629	0.0156532
6.1	-0.201629	0.0180496
6.125	-0.184797	0.0221261
6.15	-0.179939	0.0295692
6.175	-0.149122	0.0398841
6.2	-0.150394	0.0516688
6.225	-0.138483	0.0663704
6.25	-0.134664	0.0846631
6.275	-0.124154	0.102555
