# Supplementary material for: Individuals with autism spectrum disorder have altered visual encoding capacity
Source: PLoS Biol. 2021 May 12;19(5):e3001215. doi: 10.1371/journal.pbio.3001215 (PMC8143398; doi:10.1371/journal.pbio.3001215)
Supplement: S6 Data — (ZIP) [file pbio.3001215.s016.zip › FigS1_S2/ASD/Sub9/woFB.xlsx]

## Sheet: Sheet1
Target	Response
29.823	42.133
50.237	42
165.014	163
61.663	60
41.623	50.782
93.403	124.728
78.917	65.589
72.226	60.47
25.253	25.395
119.661	116.692
179.083	177
163.839	162.684
107.746	112.768
139.717	138.659
157.856	150.423
105.686	118.905
122.391	139.911
170.881	164.615
152	151.674
1.692	11.232
14.986	23.364
143.156	157.48
169.134	156.637
76.044	73.97
172.095	160.717
39.634	47.615
71.71	67.247
46.023	37.698
107.444	113.276
102.154	105.394
85.026	76.382
163.443	162.367
62.844	54.335
33.691	30.435
175.078	172.742
65.728	54.09
179.78	4.717
88.542	82.401
62.833	59.715
38.102	41.254
177.863	169.237
101.737	122
21.193	33.183
108.026	128.681
136.718	132.33
68.837	59.77
80.56	68.245
133.043	129.169
97.062	77.371
127.28	139.831
129.676	134.72
83.592	68.824
157.653	153.093
130.752	25.304
157.725	155.44
81.653	66.808
44.111	38.186
87.575	81.065
63.953	55.58
116.75	137.628
6.054	15.341
34.564	35.838
81.202	74.986
80.422	60.835
38.497	127.339
77.5	63
159.499	147.157
40.552	39.739
4.136	27.81
69.502	67.313
75.918	63.492
136.564	137.149
172.48	163.355
18.502	27.813
57.142	38.578
17.024	25.557
72.259	65.695
155.187	144.184
80.703	71.58
80.67	56.332
33.202	168.567
132.477	133.481
161.383	140.28
122.243	124
73.567	71.162
68.013	60.778
148.99	146.787
164.349	161.736
149.666	141.898
20.671	30.591
83.614	63.535
156.554	153.371
23.462	34.304
72.556	57.164
174.721	172.021
82.96	78.675
64.788	40.579
127.599	126.967
10.421	20.667
39.673	39.719
164.135	152.763
158.021	154.293
22.973	40.075
23.171	16.786
52.445	51.036
9.965	21.419
136.905	134.632
70.924	48.579
4.115	5.062
39.568	36.715
65.904	55.607
135.68	143.002
179.462	175.038
70.534	65.454
144.892	142.182
154.286	150.719
102.808	111.021
104.785	120.944
143.37	131.404
52.818	44.893
132.675	139.318
97.056	103.957
166.289	162.03
148.639	150.792
120.013	125.978
65.08	64.712
8.822	16.892
71.281	56.863
170.98	164.068
6.202	8.593
171.271	161.352
82.878	69.084
150.429	147.011
172.079	167.312
0.077	10.359
39.722	28.522
142.316	134.036
92.392	111.233
121.699	123.296
56.07	47.283
123.259	122.461
139.003	148.955
135.048	137.346
91.431	98.798
165.717	163.576
61.773	48.988
169.255	168.736
2.642	18.358
146.666	143.146
87.168	79
152.528	148.031
161.976	153.67
98.369	113.622
91.129	103.436
178.813	173.456
42.485	42.913
177.314	163.352
97.281	108.858
138.036	114.592
91.887	100.324
127.594	126.672
131.736	138.239
16.705	41.255
156.17	141.705
94.958	111.026
165.882	156.297
114.552	149.691
134.284	139.797
147.93	144.175
158.263	145.168
63.992	52.521
85.042	80
1.934	5.522
26.807	35.91

## Sheet: Sheet2
Theta	Bias	Fit
0	-0.0227006	0
0.025	0.00525399	0.0371912
0.05	0.0518343	0.0727563
0.075	0.0859845	0.106436
0.1	0.141647	0.136836
0.125	0.125813	0.1646
0.15	0.191853	0.189985
0.175	0.166853	0.213238
0.2	0.141853	0.235471
0.225	0.203656	0.255462
0.25	0.244921	0.271962
0.275	0.295725	0.285858
0.3	0.334818	0.296709
0.325	0.363001	0.30525
0.35	0.347337	0.313188
0.375	0.355875	0.320383
0.4	0.366477	0.326842
0.425	0.358886	0.332576
0.45	0.331841	0.337608
0.475	0.323803	0.341518
0.5	0.316773	0.344928
0.525	0.307121	0.34813
0.55	0.35901	0.352368
0.575	0.408197	0.354548
0.6	0.383197	0.352947
0.625	0.424733	0.351229
0.65	0.399733	0.349389
0.675	0.389136	0.346972
0.7	0.38118	0.343987
0.725	0.346807	0.340433
0.75	0.373842	0.335815
0.775	0.36799	0.330029
0.8	0.343914	0.323408
0.825	0.345628	0.316274
0.85	0.293083	0.311372
0.875	0.270522	0.308413
0.9	0.237038	0.304733
0.925	0.240249	0.300582
0.95	0.225154	0.296321
0.975	0.212082	0.291928
1	0.223371	0.286805
1.025	0.208686	0.280638
1.05	0.188748	0.27686
1.075	0.197119	0.27498
1.1	0.172119	0.271911
1.125	0.194762	0.26985
1.15	0.211625	0.268719
1.175	0.170638	0.266585
1.2	0.180081	0.263365
1.225	0.155081	0.259458
1.25	0.136335	0.255105
1.275	0.121818	0.250223
1.3	0.110042	0.244651
1.325	0.100007	0.238226
1.35	0.0912842	0.231202
1.375	0.0521323	0.224127
1.4	0.0476402	0.217005
1.425	0.0410529	0.209659
1.45	0.0161594	0.202177
1.475	0.0251517	0.193862
1.5	0.0298855	0.184784
1.525	0.0243261	0.175591
1.55	0.020486	0.166133
1.575	-0.00451402	0.15656
1.6	-0.029514	0.146992
1.625	-0.051841	0.13747
1.65	-0.0491725	0.128161
1.675	-0.0755538	0.117435
1.7	-0.0913389	0.105416
1.725	-0.0849845	0.0935975
1.75	-0.0974015	0.0795141
1.775	-0.122138	0.0634116
1.8	-0.124008	0.0476571
1.825	-0.138611	0.0322619
1.85	-0.147906	0.0170933
1.875	-0.132522	0.00221577
1.9	-0.136594	-0.0123077
1.925	-0.140259	-0.0267602
1.95	-0.150466	-0.0410256
1.975	-0.148396	-0.0548638
2	-0.141898	-0.0695193
2.025	-0.16212	-0.0849473
2.05	-0.158714	-0.0998191
2.075	-0.148247	-0.114438
2.1	-0.168816	-0.129039
2.125	-0.18137	-0.143341
2.15	-0.182169	-0.157328
2.175	-0.213653	-0.171333
2.2	-0.214953	-0.185486
2.225	-0.229477	-0.19956
2.25	-0.238227	-0.213087
2.275	-0.229111	-0.225719
2.3	-0.239599	-0.237538
2.325	-0.238882	-0.249128
2.35	-0.223679	-0.260252
2.375	-0.245422	-0.270423
2.4	-0.262013	-0.280154
2.425	-0.283697	-0.289511
2.45	-0.30156	-0.298466
2.475	-0.303562	-0.306807
2.5	-0.321392	-0.314391
2.525	-0.305258	-0.321066
2.55	-0.314375	-0.327028
2.575	-0.317119	-0.332427
2.6	-0.307118	-0.337769
2.625	-0.306548	-0.343987
2.65	-0.318657	-0.349984
2.675	-0.318187	-0.354482
2.7	-0.315941	-0.357795
2.725	-0.334329	-0.360509
2.75	-0.328874	-0.362556
2.775	-0.346563	-0.363824
2.8	-0.323143	-0.364328
2.825	-0.294571	-0.363998
2.85	-0.266586	-0.362246
2.875	-0.27196	-0.357732
2.9	-0.221673	-0.347737
2.925	-0.188401	-0.331204
2.95	-0.184726	-0.309171
2.975	-0.136629	-0.282308
3	-0.153225	-0.252541
3.025	-0.13942	-0.220924
3.05	-0.132807	-0.187335
3.075	-0.132256	-0.152448
3.1	-0.118112	-0.116015
3.125	-0.102301	-0.0777304
3.15	-0.0173885	-0.0392064
3.175	-0.00315335	-0.00236874
3.2	0.0626953	0.0325738
3.225	0.0775771	0.0656366
3.25	0.133239	0.0956618
3.275	0.147864	0.122958
3.3	0.183446	0.147884
3.325	0.158446	0.170794
3.35	0.155707	0.193117
3.375	0.236022	0.212805
3.4	0.236514	0.228591
3.425	0.320086	0.241505
3.45	0.347448	0.250974
3.475	0.363929	0.258729
3.5	0.346756	0.266446
3.525	0.382069	0.273141
3.55	0.375479	0.2791
3.575	0.348434	0.284635
3.6	0.347691	0.288816
3.625	0.315396	0.291969
3.65	0.323714	0.295133
3.675	0.334414	0.297852
3.7	0.350602	0.301595
3.725	0.39979	0.303532
3.75	0.382405	0.30191
3.775	0.416326	0.300169
3.8	0.391326	0.298116
3.825	0.397772	0.295489
3.85	0.372772	0.292298
3.875	0.357225	0.288591
3.9	0.365434	0.28383
3.925	0.359583	0.277861
3.95	0.335506	0.271064
3.975	0.341385	0.263929
4	0.284676	0.259003
4.025	0.262114	0.255833
4.05	0.228631	0.251947
4.075	0.231842	0.247598
4.1	0.216747	0.243139
4.125	0.203675	0.238551
4.15	0.214964	0.233242
4.175	0.19677	0.229805
4.2	0.18484	0.228957
4.225	0.188711	0.227092
4.25	0.185407	0.225272
4.275	0.192448	0.224645
4.3	0.203218	0.223504
4.325	0.177499	0.22108
4.35	0.171674	0.217585
4.375	0.158302	0.213287
4.4	0.138411	0.208439
4.425	0.130248	0.203243
4.45	0.101634	0.197484
4.475	0.0915994	0.190949
4.5	0.0818292	0.183937
4.525	0.0437249	0.176883
4.55	0.0392329	0.169683
4.575	0.0326456	0.16227
4.6	0.00775204	0.154731
4.625	0.0299253	0.146431
4.65	0.0214782	0.137378
4.675	0.0165445	0.128057
4.7	0.0120786	0.11848
4.725	-0.0129214	0.108905
4.75	-0.0299104	0.0992684
4.775	-0.0400421	0.0898326
4.8	-0.0676601	0.0791134
4.825	-0.0920273	0.0667799
4.85	-0.0683918	0.0545723
4.875	-0.0671187	0.0427125
4.9	-0.105809	0.0287554
4.925	-0.130546	0.0126952
4.95	-0.134179	-0.00292763
4.975	-0.147018	-0.0181846
5	-0.126534	-0.0332514
5.025	-0.123859	-0.0480702
5.05	-0.145001	-0.062569
5.075	-0.137212	-0.0769233
5.1	-0.134148	-0.0909526
5.125	-0.154727	-0.104655
5.15	-0.150305	-0.119311
5.175	-0.170527	-0.134657
5.2	-0.160544	-0.149464
5.225	-0.156654	-0.164014
5.25	-0.177224	-0.17852
5.275	-0.189778	-0.192723
5.3	-0.179714	-0.206731
5.325	-0.214271	-0.221048
5.35	-0.212882	-0.235388
5.375	-0.233654	-0.249328
5.4	-0.235978	-0.262532
5.425	-0.227584	-0.2747
5.45	-0.237458	-0.286051
5.475	-0.236887	-0.297131
5.5	-0.232086	-0.307921
5.525	-0.253829	-0.317949
5.55	-0.27042	-0.327534
5.575	-0.292105	-0.336741
5.6	-0.29802	-0.345205
5.625	-0.31155	-0.352961
5.65	-0.319293	-0.36022
5.675	-0.313665	-0.366655
5.7	-0.306605	-0.372237
5.725	-0.298819	-0.377912
5.75	-0.314857	-0.383894
5.775	-0.314955	-0.390103
5.8	-0.301595	-0.395366
5.825	-0.31681	-0.398944
5.85	-0.324348	-0.401899
5.875	-0.334817	-0.404327
5.9	-0.329971	-0.406015
5.925	-0.342483	-0.406738
5.95	-0.306668	-0.407887
5.975	-0.278305	-0.407245
6	-0.274993	-0.40405
6.025	-0.258045	-0.398153
6.05	-0.219057	-0.386847
6.075	-0.192284	-0.369929
6.1	-0.188288	-0.34716
6.125	-0.136632	-0.319544
6.15	-0.139328	-0.288554
6.175	-0.147827	-0.255876
6.2	-0.141214	-0.221887
6.225	-0.101519	-0.186088
6.25	-0.126519	-0.148741
6.275	-0.0572694	-0.111
