# Supplementary material for: Individuals with autism spectrum disorder have altered visual encoding capacity
Source: PLoS Biol. 2021 May 12;19(5):e3001215. doi: 10.1371/journal.pbio.3001215 (PMC8143398; doi:10.1371/journal.pbio.3001215)
Supplement: S6 Data — (ZIP) [file pbio.3001215.s016.zip › FigS1_S2/NT/Sub1/wFB1.xlsx]

## Sheet: Sheet1
Target	Response
33.268	35
68.073	62
61.816	64
55.307	61
63.289	63
156.066	157
1.329	176.601
113.553	105
56.406	60
98.572	100
31.988	36
135.581	138
42.87	41
58.218	53
166.003	168
24.396	20
134.526	138
56.84	58
165.811	163
108.966	102
135.685	139
107.862	111
91.865	89
85.85	84
63.173	76
141.288	140
32.581	32
54.087	48
146.716	145
47.583	49
18.018	24
99.512	99
140.926	140
166.486	163
38.135	41
104.758	103
120.276	113
27.23	34
87.141	81
21.314	35
68.139	59
166.393	159
155.099	158
119.601	124
71.303	72
149.507	149
88.058	84
13.656	15
51	49
142.711	137
137.949	139
116.492	127
121.914	121
60.844	69
143.464	141
2.34	4.727
150.325	148
38.063	39
143.261	148
32.196	35
142.64	147
27.214	29
2.571	2
178.682	180
35.531	38
114.41	111
134.784	127
66.793	70
158.993	157
74.825	78
178.759	0
106.439	96
43.513	44
116.173	110
53.664	70
173.282	170
82.735	83
75.945	76
72.193	73
33.96	33
122.573	125
98.682	99
33.57	35
132.093	134
28.395	27
59.707	55
97.567	96
91.145	85
81.268	84
41.31	49
120.831	128
30.603	32
134.614	134
27.851	27
76.665	77
71.49	75
62.432	72
45.864	56
39.629	42
67.683	58
70.545	75
175.523	174
16.095	16
159.125	163
161.921	160
39.761	38
82.153	80
43.222	44
27.318	30
77.066	76
29.895	35
80.818	80
92.678	92
64.442	76
63.695	66
152.676	156
134.367	136
76.742	82
127.215	129
103.082	105
153.544	156
68.518	65
122.902	123
26.549	25
100.918	96
24.638	25
44.93	48
94.084	101
83.169	83
106.131	109
126.858	115
155.005	148
162.311	160
37.278	39
25.374	30
70.809	66
118.986	107
40.244	45
21.259	26
117.294	117
91.469	98
43.601	56
18.925	24
71.001	64
121.018	124
10.866	18
45.606	41
96.424	95
55.307	73
95.518	100
11.701	19
70.205	73
0.884	2
48.374	50
93.299	93
98.528	97
76.083	78
3.928	7
38.217	39
123.858	124
15.607	23
91.766	90
16.843	17
117.524	117
77.857	68
99.286	102
58.993	70
14.217	14
26.604	30
51.983	49
157.972	163
164.613	164
157.867	161
57.548	64
63.256	70
22.517	27
63.552	71
100.143	97
122.831	114
162.751	158
2.933	9
110.861	106
36.608	43
125.891	127
33.301	34.383
100.869	100
122.117	127
66.266	69
150.924	153
143.354	145
153.654	152
139.443	144
13.777	18
170.54	171
16.238	13
25.324	29
57.065	67
91.969	96
115.64	95.083

## Sheet: Sheet2
Theta	Bias	Fit
0	0.0287544	0
0.025	0.0326041	0.00186394
0.05	0.0262375	0.00343364
0.075	0.0387943	0.00484166
0.1	0.0548754	0.00647182
0.125	0.0298754	0.00781445
0.15	0.0157788	0.00930031
0.175	0.0370526	0.010886
0.2	0.0200796	0.0123614
0.225	0.0167753	0.0129413
0.25	0.0387068	0.0132337
0.275	0.0394898	0.013697
0.3	0.0144898	0.0136643
0.325	0.0128353	0.0144198
0.35	0.0086019	0.016236
0.375	0.0118946	0.017161
0.4	0.022514	0.0160855
0.425	0.0273185	0.0133458
0.45	0.0483574	0.011766
0.475	0.0489885	0.0125679
0.5	0.0239885	0.013764
0.525	0.00458269	0.0147344
0.55	0.0114976	0.015192
0.575	0.0124183	0.0160876
0.6	-0.0103213	0.0176318
0.625	0.0269171	0.0199374
0.65	0.0639884	0.0235126
0.675	0.0566276	0.0269981
0.7	0.0594001	0.029212
0.725	0.0479748	0.0309572
0.75	0.0347103	0.0331049
0.775	0.0458301	0.0358587
0.8	0.0392404	0.0391212
0.825	0.0643178	0.0426426
0.85	0.0661457	0.0460686
0.875	0.0598343	0.0491047
0.9	0.0735993	0.0507703
0.925	0.0569318	0.0508524
0.95	0.0551438	0.0509005
0.975	0.0413911	0.051396
1	0.0430706	0.0517105
1.025	0.0384526	0.0517802
1.05	0.0234468	0.0516718
1.075	0.0119038	0.0514373
1.1	-0.0036428	0.0517078
1.125	-0.0254646	0.0522735
1.15	-0.0272722	0.0528796
1.175	-0.0211828	0.0532188
1.2	-0.0268559	0.0535878
1.225	-0.0117983	0.0535814
1.25	0.0082909	0.0528259
1.275	0.0189365	0.0520985
1.3	0.0344284	0.0521229
1.325	0.0178579	0.0526172
1.35	0.0197096	0.0521732
1.375	0.025773	0.0506948
1.4	0.0143673	0.0490324
1.425	1.83157e-05	0.0477562
1.45	-0.00329537	0.0468615
1.475	0.0248799	0.0449958
1.5	0.0521991	0.0412547
1.525	0.0437587	0.0370046
1.55	0.0413181	0.0334944
1.575	0.057207	0.0314667
1.6	0.0356775	0.0306116
1.625	0.0789162	0.0303485
1.65	0.081767	0.0302819
1.675	0.0794059	0.029997
1.7	0.0890415	0.0305704
1.725	0.083817	0.0315306
1.75	0.0746656	0.0327484
1.775	0.0611725	0.0345725
1.8	0.0487473	0.036234
1.825	0.0651326	0.0379966
1.85	0.0567034	0.0401112
1.875	0.0825281	0.0428564
1.9	0.11777	0.0461602
1.925	0.157215	0.0489313
1.95	0.146336	0.0515825
1.975	0.126361	0.0545739
2	0.133604	0.0570763
2.025	0.125546	0.0591401
2.05	0.103935	0.061034
2.075	0.0929226	0.0627948
2.1	0.100854	0.0639263
2.125	0.085746	0.0642483
2.15	0.0872885	0.0642367
2.175	0.0919298	0.0633112
2.2	0.0926357	0.0611443
2.225	0.0889972	0.0577536
2.25	0.0642463	0.0534941
2.275	0.0392463	0.0492047
2.3	0.0494545	0.0448321
2.325	0.0274475	0.0405738
2.35	0.0401235	0.0364791
2.375	0.0333164	0.0328025
2.4	0.0307173	0.0289784
2.425	0.0128938	0.0241291
2.45	-0.00621546	0.018978
2.475	-0.0264994	0.0139356
2.5	-0.0445764	0.00934873
2.525	-0.0455248	0.00599865
2.55	-0.0531745	0.00354997
2.575	-0.0646831	0.00173463
2.6	-0.0574009	0.00032555
2.625	-0.0770769	-0.00113648
2.65	-0.0953294	-0.00225386
2.675	-0.11036	-0.00278933
2.7	-0.0797934	-0.00457752
2.725	-0.0849966	-0.00843876
2.75	-0.101143	-0.0126519
2.775	-0.114028	-0.0163799
2.8	-0.0819455	-0.0193531
2.825	-0.0859925	-0.0219046
2.85	-0.0921178	-0.0246574
2.875	-0.0703363	-0.0274071
2.9	-0.0397235	-0.0275855
2.925	-0.0223531	-0.0247279
2.95	-0.016466	-0.020281
2.975	0.0238335	-0.0141132
3	0.0500191	-0.00849359
3.025	0.0540409	-0.00410326
3.05	0.0528149	-0.00128432
3.075	0.0353082	-0.000123915
3.1	0.0184663	0.0011466
3.125	-0.00653367	0.00256248
3.15	0.0203471	0.00405666
3.175	0.0241968	0.00587683
3.2	0.0178302	0.00740307
3.225	0.0558931	0.00778805
3.25	0.0464681	0.00839469
3.275	0.0214681	0.00969385
3.3	0.0187782	0.0108169
3.325	0.0366722	0.0121026
3.35	0.018289	0.0135882
3.375	0.0235726	0.0149516
3.4	0.0347429	0.0159509
3.425	0.0310825	0.016286
3.45	0.0060825	0.0162121
3.475	0.004428	0.0169254
3.5	0.0132672	0.0180837
3.525	0.0316592	0.0175781
3.55	0.0361395	0.0150009
3.575	0.0649501	0.0135201
3.6	0.0520855	0.0139958
3.625	0.0405811	0.0148662
3.65	0.0211753	0.0159172
3.675	-0.00382465	0.016743
3.7	0.00309026	0.0171613
3.725	0.0031619	0.0180853
3.75	-0.0187286	0.0196574
3.775	0.0185098	0.0219222
3.8	0.061332	0.0253929
3.825	0.0535217	0.0287035
3.85	0.0509928	0.0308074
3.875	0.0508319	0.0327959
3.9	0.0343654	0.0352621
3.925	0.0374227	0.0380534
3.95	0.050818	0.0416622
3.975	0.0642946	0.0451831
4	0.0640052	0.0482453
4.025	0.0752113	0.0508574
4.05	0.0735245	0.0519148
4.075	0.055951	0.0519048
4.1	0.0467364	0.0520288
4.125	0.045613	0.0519198
4.15	0.0346633	0.0516309
4.175	0.0300452	0.0516749
4.2	0.0154136	0.0516946
4.225	0.00349646	0.0515892
4.25	-0.0088719	0.0519186
4.275	-0.0221771	0.0530265
4.3	-0.0275082	0.0542548
4.325	-0.0238031	0.0547463
4.35	-0.0131575	0.0560168
4.375	-0.00962046	0.0565141
4.4	0.00826692	0.0555444
4.425	0.0302404	0.0552126
4.45	0.0344506	0.0552947
4.475	0.0247291	0.0546964
4.5	0.0146872	0.0533946
4.525	0.02378	0.0519456
4.55	0.00595991	0.0502302
4.575	0.00400664	0.0489012
4.6	0.00317184	0.047873
4.625	0.0390401	0.0457329
4.65	0.0484003	0.0417308
4.675	0.0373401	0.0372814
4.7	0.0447533	0.0335413
4.725	0.0487996	0.031412
4.75	0.045957	0.0293105
4.775	0.0705088	0.0278021
4.8	0.0835725	0.0278794
4.825	0.0857017	0.0282976
4.85	0.092836	0.0291356
4.875	0.0754096	0.0298038
4.9	0.0693885	0.0311742
4.925	0.0527652	0.0331525
4.95	0.0403399	0.0348257
4.975	0.0659913	0.0365054
5	0.0482961	0.0385385
5.025	0.10004	0.0405173
5.05	0.155296	0.0424425
5.075	0.148808	0.0446184
5.1	0.142953	0.0471124
5.125	0.127651	0.049811
5.15	0.134808	0.0520518
5.175	0.117139	0.0539918
5.2	0.103242	0.0559579
5.225	0.0867441	0.0576702
5.25	0.102339	0.058429
5.275	0.0883416	0.0581139
5.3	0.0984305	0.0569918
5.325	0.109228	0.0548822
5.35	0.102719	0.0515111
5.375	0.0818593	0.0472763
5.4	0.055839	0.0429422
5.425	0.0357923	0.0386626
5.45	0.041296	0.0344148
5.475	0.0235585	0.0302805
5.5	0.0354568	0.026042
5.525	0.0298679	0.0222674
5.55	0.0211221	0.0184036
5.575	0.00448648	0.0134862
5.6	-0.0146228	0.00836338
5.625	-0.0349068	0.00334979
5.65	-0.0420452	-0.000971723
5.675	-0.049537	-0.0038761
5.7	-0.0541167	-0.00600231
5.725	-0.0608338	-0.00822855
5.75	-0.0658083	-0.0101579
5.775	-0.0817333	-0.0114913
5.8	-0.103737	-0.0124791
5.825	-0.0921557	-0.0133803
5.85	-0.0775706	-0.0158811
5.875	-0.0845501	-0.0199486
5.9	-0.10955	-0.0240232
5.925	-0.106271	-0.0268343
5.95	-0.0834285	-0.0288937
5.975	-0.0943998	-0.0314129
6	-0.0685963	-0.0339699
6.025	-0.058284	-0.0351374
6.05	-0.0481309	-0.0338882
6.075	-0.00926433	-0.0302131
6.1	-0.0248734	-0.024946
6.125	0.0334725	-0.019563
6.15	0.0558768	-0.0150982
6.175	0.0694075	-0.0127826
6.2	0.0519009	-0.0117071
6.225	0.0269009	-0.0105387
6.25	0.010059	-0.00922508
6.275	0.0250894	-0.00744164
