# Supplementary material for: Individuals with autism spectrum disorder have altered visual encoding capacity
Source: PLoS Biol. 2021 May 12;19(5):e3001215. doi: 10.1371/journal.pbio.3001215 (PMC8143398; doi:10.1371/journal.pbio.3001215)
Supplement: S6 Data — (ZIP) [file pbio.3001215.s016.zip › FigS1_S2/NT/Sub1/wFB2.xlsx]

## Sheet: Sheet1
Target	Response
124.836	129
39.189	41
154.264	152
50.912	46
6.422	8
90.349	86
86.899	82
133.296	134
62.921	56
76.572	71
61.113	67
111.74	104
65.101	72
75.451	68
54.609	61
141.893	143
179.681	179
25.725	22
14.354	13
13.157	13
167.47	161
17.936	18
109.79	106
54.17	56
131.906	130
73.847	71
179.467	177
137.729	137
129.192	135
100.962	99
92.497	97
81.483	81
91.36	91
168.393	171
46.056	38
60.498	56
73.424	71
170.249	169
0.104	1
8.064	8
116.058	108
102.901	108
150.589	150
41.03	37
94.694	93
22.325	24
22.512	23
165.613	165
106.774	102
7.751	9
63.948	68
40.475	39
147.864	149
97.858	98
82.312	80
112.74	102
168.393	167
165.932	164
24.209	23
43.601	38
161.938	161
59.877	50
139.959	138
59.57	51
116.343	116
153.824	148
94.216	97
65.755	71
19.078	16
117.074	112
3.851	4
177.248	179
107.966	105
7.02	8
84.251	80
25	24
118.475	125
52.11	47
85.553	75
132.455	131
58.982	59
171.084	172
59.713	55
19.045	21
5.175	6
94.87	98
39.964	45
106.983	99
4.829	6
57.273	57
173.743	173
107.362	103
104.143	96
40.739	44
150.407	151
62.196	61
147.133	149
63.437	54
4.911	8
138.163	139
79.016	83
33.932	36
58.845	60
128.665	132
45.073	42
39.695	40
99.863	101
160.422	161
116.102	116
135.702	133
61.003	57
140.58	143
11.772	11
139.283	147
140.953	143
160.955	157
93.211	95
117.667	101
106.56	108
115.36	109
35.778	35
94.271	98
38.931	42
26.439	28
53.67	46
20.089	21
104.247	108
58.18	64
7.361	8
156.428	155
170.595	163
90.404	82
5.136	7
35.163	37
92.063	94
171.452	170
170.046	174
102.923	103
41.398	47
105.302	109
123.523	111
75.248	75
92.392	94
29.411	29
176.896	176
87.163	83
53.219	65
59.526	67
101.951	101
106.219	106
12.195	14
137.63	133
172.013	172
94.535	94
76.89	81
139.454	140
164.575	157
165.701	168
128.132	131
117.541	117
116.865	117
163.218	163
49.912	47
16.442	21
145.562	153
66.354	64
176.709	179
175.968	175
61.805	69
109.949	100
79.126	78
158.917	158
52.967	56
44.177	39
109.499	109
99.638	100
102.313	93
20.781	24
48.336	40
129.351	125
137.652	133
11.756	14
173.216	175
94.782	96
20.567	21
66.931	75
171.002	168
166.294	168
107.169	102
116.607	111
134.955	139
51.593	55
51.758	48
5.504	4
147.826	150
111.498	111
4.675	7
84.356	80
172.249	172
113.8	114

## Sheet: Sheet2
Theta	Bias	Fit
0	-0.00288277	0
0.025	0.0111119	0.00312977
0.05	0.0188047	0.00514707
0.075	-0.000394259	0.00666454
0.1	0.00489083	0.008319
0.125	0.0154394	0.00925822
0.15	0.0141588	0.0100053
0.175	0.011113	0.0099955
0.2	0.00646018	0.00885336
0.225	0.0259634	0.0068468
0.25	0.000963431	0.00365319
0.275	0.00368467	0.00131952
0.3	-0.00655667	-0.000683532
0.325	-0.00841219	-0.00336829
0.35	-0.0122435	-0.00779213
0.375	-0.0124198	-0.0134231
0.4	-0.0177906	-0.0185931
0.425	-0.0247508	-0.0229724
0.45	-0.0321951	-0.0266868
0.475	-0.0298137	-0.0299556
0.5	-0.0146095	-0.0334099
0.525	-0.0237878	-0.0376082
0.55	-0.0368197	-0.0417543
0.575	-0.0402538	-0.0458338
0.6	-0.0325628	-0.0500436
0.625	-0.0306946	-0.0535754
0.65	-0.0451955	-0.0561793
0.675	-0.0649239	-0.0587232
0.7	-0.0718303	-0.0606912
0.725	-0.0860807	-0.0617127
0.75	-0.0846569	-0.0632123
0.775	-0.0985308	-0.0653875
0.8	-0.123531	-0.0674978
0.825	-0.129709	-0.0701415
0.85	-0.153847	-0.0731791
0.875	-0.164295	-0.0754252
0.9	-0.17508	-0.0767964
0.925	-0.138298	-0.0770211
0.95	-0.13784	-0.0759094
0.975	-0.16284	-0.0744245
1	-0.171904	-0.0726967
1.025	-0.147318	-0.070355
1.05	-0.125642	-0.0657594
1.075	-0.0674906	-0.0582942
1.1	-0.0497453	-0.0490839
1.125	-0.032087	-0.039763
1.15	-0.0227798	-0.0306863
1.175	-0.0280094	-0.0212639
1.2	-0.0151799	-0.0122161
1.225	-0.00389851	-0.00452903
1.25	0.0256786	0.00119081
1.275	0.0534368	0.00526913
1.3	0.0777712	0.00445166
1.325	0.0586321	-0.00047802
1.35	0.0552831	-0.00618377
1.375	0.0474784	-0.012485
1.4	0.0224784	-0.0185636
1.425	0.0239288	-0.0232755
1.45	0.0110436	-0.0266227
1.475	0.0103637	-0.0294127
1.5	0.0344011	-0.0328864
1.525	0.0120999	-0.0376973
1.55	0.0253481	-0.0408954
1.575	0.00998712	-0.0427688
1.6	0.00650035	-0.0441492
1.625	-0.0184997	-0.0446575
1.65	-0.0255005	-0.0443922
1.675	-0.0423581	-0.0431715
1.7	-0.0222216	-0.0415222
1.725	-0.0105316	-0.0385857
1.75	0.00822027	-0.0347652
1.775	0.00476256	-0.0306951
1.8	0.00936169	-0.0267179
1.825	0.00666519	-0.0229202
1.85	0.0128816	-0.0187459
1.875	0.00542431	-0.0149138
1.9	-0.00401379	-0.011766
1.925	0.00617976	-0.00970924
1.95	-0.0135276	-0.00846473
1.975	-0.0262648	-0.00663751
2	-0.00538244	-0.00458832
2.025	0.00758405	-0.00295741
2.05	-0.0095829	-0.00126933
2.075	-0.0158348	8.02033e-05
2.1	-0.0101641	0.000690029
2.125	-0.0192889	0.00073026
2.15	-0.0139297	0.000124505
2.175	-0.0316253	-0.000704128
2.2	-0.0320373	-0.00203165
2.225	-0.0492726	-0.00382868
2.25	-0.0548708	-0.00501029
2.275	-0.0717876	-0.00547317
2.3	-0.0929351	-0.00574877
2.325	-0.0914343	-0.00577055
2.35	-0.0613116	-0.00389544
2.375	-0.0548248	7.91726e-05
2.4	-0.0490246	0.00375171
2.425	-0.0274951	0.00616169
2.45	0.00936282	0.00784188
2.475	-0.0140013	0.00942119
2.5	-0.00383735	0.0113862
2.525	0.00343059	0.0129071
2.55	0.0402843	0.0119229
2.575	0.0402663	0.00857432
2.6	0.0279157	0.00519443
2.625	0.014685	0.00244937
2.65	0.0196652	-0.00121474
2.675	-0.00533484	-0.00597109
2.7	-0.0222773	-0.0104674
2.725	-0.015461	-0.0142473
2.75	-0.0261905	-0.0171514
2.775	-0.0449938	-0.0197079
2.8	-0.0600339	-0.022716
2.825	-0.0688302	-0.0256199
2.85	-0.0693318	-0.0277848
2.875	-0.0796887	-0.0293977
2.9	-0.0781344	-0.0305154
2.925	-0.0687373	-0.0308392
2.95	-0.0658333	-0.0307006
2.975	-0.0510472	-0.0300697
3	0.0162267	-0.0271494
3.025	0.0227317	-0.0228882
3.05	-0.0022683	-0.0188946
3.075	0.00462213	-0.0146114
3.1	0.00227593	-0.00994558
3.125	0.00170947	-0.00505594
3.15	0.00420385	-0.00104764
3.175	0.0105037	0.00187169
3.2	0.0103973	0.00403089
3.225	-0.00277351	0.0054957
3.25	0.0029194	0.00715752
3.275	0.00703201	0.00813663
3.3	0.00575141	0.00886361
3.325	0.0125247	0.00913679
3.35	0.0163167	0.00742649
3.375	0.0175561	0.00455002
3.4	-0.00058767	0.00151979
3.425	-0.00398332	-0.000766983
3.45	-0.00825645	-0.00310818
3.475	0.00434911	-0.00760377
3.5	-0.0083807	-0.0131773
3.525	-0.0172898	-0.0184403
3.55	-0.0166056	-0.0233979
3.575	-0.0286898	-0.0275374
3.6	-0.0406025	-0.0313121
3.625	-0.017549	-0.0350889
3.65	-0.0150033	-0.0393521
3.675	-0.0254724	-0.0436916
3.7	-0.045227	-0.0476778
3.725	-0.0486611	-0.0517718
3.75	-0.0334181	-0.0557475
3.775	-0.0355033	-0.0590765
3.8	-0.0529101	-0.06177
3.825	-0.061566	-0.0635634
3.85	-0.0802376	-0.0647369
3.875	-0.0834901	-0.0658683
3.9	-0.0930642	-0.0674773
3.925	-0.106938	-0.0696661
3.95	-0.120733	-0.0723513
3.975	-0.138116	-0.0755691
4	-0.16129	-0.0787553
4.025	-0.16872	-0.0810773
4.05	-0.155116	-0.0817444
4.075	-0.146705	-0.081338
4.1	-0.146247	-0.0802392
4.125	-0.160605	-0.0786086
4.15	-0.171145	-0.0767748
4.175	-0.150395	-0.074322
4.2	-0.0970782	-0.0683762
4.225	-0.0582851	-0.0592175
4.25	-0.0222039	-0.0500046
4.275	-0.0238292	-0.0407434
4.3	-0.0311872	-0.0312345
4.325	-0.0364168	-0.0218236
4.35	-0.0190861	-0.0129889
4.375	0.00280724	-0.00575151
4.4	0.0451295	-9.77214e-05
4.425	0.0962993	0.000170963
4.45	0.0752248	-0.00458165
4.475	0.0502248	-0.00946277
4.5	0.0550424	-0.0150526
4.525	0.039071	-0.0212374
4.55	0.0312064	-0.0261386
4.575	0.0276363	-0.0296756
4.6	0.0134121	-0.0326654
4.625	0.00195638	-0.0350947
4.65	0.0286925	-0.0386581
4.675	0.00825797	-0.0435428
4.7	0.0169408	-0.0467259
4.725	0.010613	-0.0483482
4.75	-0.001907	-0.049477
4.775	-0.0135146	-0.0492741
4.8	-0.0339079	-0.048297
4.825	-0.0328305	-0.0465895
4.85	-0.0105034	-0.0440273
4.875	-0.00973059	-0.040786
4.9	-0.000187078	-0.0370855
4.925	0.00496162	-0.0333465
4.95	0.00774032	-0.0296861
4.975	0.00514249	-0.0258963
5	0.022017	-0.0221516
5.025	0.00275522	-0.0187754
5.05	-0.0126806	-0.0158305
5.075	0.00306508	-0.0139412
5.1	-0.00967217	-0.0121309
5.125	0.00463038	-0.0100625
5.15	0.0112585	-0.00909669
5.175	-0.000823294	-0.0082042
5.2	0.000757852	-0.00696737
5.225	-0.0188946	-0.00603089
5.25	-0.0185714	-0.00537243
5.275	-0.00716275	-0.00594543
5.3	-0.0223371	-0.00716429
5.325	-0.0400327	-0.00798148
5.35	-0.0340767	-0.00930139
5.375	-0.0576799	-0.0110907
5.4	-0.0633985	-0.0120852
5.425	-0.0801949	-0.0123602
5.45	-0.101342	-0.0126221
5.475	-0.0724045	-0.0117906
5.5	-0.0697189	-0.00906072
5.525	-0.0632321	-0.00506887
5.55	-0.0402026	-0.0023428
5.575	-0.0132433	-0.00148298
5.6	0.000955472	-0.00038916
5.625	-0.00819686	0.0017064
5.65	-0.0122447	0.00418818
5.675	0.0278831	0.00459883
5.7	0.0517271	0.00202688
5.725	0.031859	-0.00178276
5.75	0.0195084	-0.00514756
5.775	0.0362578	-0.0090131
5.8	0.0127587	-0.0136677
5.825	-0.0137422	-0.018279
5.85	-0.0306846	-0.0227603
5.875	-0.00959783	-0.0261513
5.9	-0.0345978	-0.0286655
5.925	-0.0534012	-0.0312052
5.95	-0.0684413	-0.0341967
5.975	-0.0602395	-0.0367931
6	-0.0777391	-0.0386498
6.025	-0.0805163	-0.0404349
6.05	-0.0865418	-0.0417243
6.075	-0.0771447	-0.042029
6.1	-0.0633882	-0.0418899
6.125	-0.0424669	-0.0406982
6.15	0.0227031	-0.0369625
6.175	0.0143244	-0.0324447
6.2	0.00987616	-0.028416
6.225	0.00406077	-0.0242518
6.25	0.00427227	-0.019564
6.275	0.00530254	-0.0151362
