# Supplementary material for: Individuals with autism spectrum disorder have altered visual encoding capacity
Source: PLoS Biol. 2021 May 12;19(5):e3001215. doi: 10.1371/journal.pbio.3001215 (PMC8143398; doi:10.1371/journal.pbio.3001215)
Supplement: S6 Data — (ZIP) [file pbio.3001215.s016.zip › FigS1_S2/NT/Sub1/woFB.xlsx]

## Sheet: Sheet1
Target	Response
117.964	130
26.829	31
56.499	51.644
10.086	11.361
107.153	119.506
45.677	51.322
131.472	133.101
18.677	20.019
17.288	17.873
38.585	43
49.704	59
132.131	130
135.021	130
103.456	104
64.118	72
112.229	114
153.473	153
85.306	80
86.427	81
83.405	79
120.793	117
15.651	12
34.19	30
76.528	70
53.467	62
57.526	59
40.793	48
164.19	162
115.69	114
12.448	16
179.423	0
73.495	78
25.956	31
65.59	71
72.622	73
42.678	48
132.17	129
125.435	128
18.32	21
7.795	8
116.547	110
154.115	148
43.837	44
145.788	146
111.52	108
104.653	102
139.053	135
40.052	50
7.894	8
61.542	53
59.85	60
34.921	46
116.541	111
100.594	105
153.363	153
65.14	63
44.853	57
104.697	103
155.967	154
66.771	67
29.181	39
131.296	131
115.508	118
135.537	132
144.645	137
128.297	127
28.845	35
39.091	47
13.255	16
134.29	136
6.125	5
29.45	27
12.03	15
119.496	120
72.831	78
41.48	58
122.001	117
63.69	70
161.13	158
124.259	125
119.458	122
147.364	146
121.414	123
91.118	89
130.818	135
32.224	38
125.665	131
154.736	159
32.185	37
167.525	169
33.603	39
173.65	175
134.911	148
138.245	143
72.979	76
176.292	174
18.474	14
51.566	53
145.343	141
148.864	144
111.894	116
157.741	155
108.329	107
133.296	134
4.757	8
21.655	11
145.941	151
61.52	65
69.502	67
1.412	2
157.889	167
12.338	8
15.738	11
50.033	52
159.427	158
137.136	138
58.24	57
36.684	46
82.691	79
40.563	50
119.617	107
23.572	27
71.034	76
102.753	98
49.022	59
14.75	23
17.474	15
28.867	30
58.18	59
133.257	129
158.516	152
172.716	168
35.822	45
22.556	35
34.619	40
20.237	32
2.005	1
48.781	56
148.611	147
99.473	98
3.345	7
39.882	38
33.081	41
83.004	84
90.602	89
118.03	107
118.431	129
69.326	65
119.678	113
81.367	76
32.246	31
149.171	154
17.551	24
91.634	91
1.868	5
23.264	26
73.979	69
23.522	25
150.869	153
77.61	78
100.704	101
52.483	66
41.041	54
102.665	100
79.055	75
16.76	19
90.975	89
122.452	126
57.29	59
130.296	128
22.578	27
60.152	53
119.079	121
42.441	42
106.724	103
6.235	10
164.097	171
81.087	76
179.203	3
155.34	154
142.255	147
54.922	56
38.426	44
18.342	31
122.639	121
171.76	171
155.983	157
115.635	118
118.453	114
168.524	163
11.316	15
178.127	179
129.269	123
129.61	128
1.813	5.909
121.963	117
141.805	131
169.629	166
99.556	96
163.333	164

## Sheet: Sheet2
Theta	Bias	Fit
0	-0.0582385	0
0.025	-0.0306752	0.0065662
0.05	-0.0301149	0.0119207
0.075	0.0166407	0.0167535
0.1	0.0365975	0.0202873
0.125	0.0445495	0.0237852
0.15	0.0409991	0.0278579
0.175	0.0418675	0.0308441
0.2	0.0600047	0.0307956
0.225	0.0510044	0.0297386
0.25	0.0426918	0.0290872
0.275	0.0325163	0.028031
0.3	0.0670465	0.0290257
0.325	0.0420465	0.0317542
0.35	0.0791484	0.0346838
0.375	0.086116	0.0367247
0.4	0.105631	0.0378585
0.425	0.0806306	0.0391818
0.45	0.0628281	0.0399767
0.475	0.0825617	0.0419584
0.5	0.0731615	0.0455069
0.525	0.0639748	0.0490785
0.55	0.0551422	0.0523535
0.575	0.0301422	0.0551576
0.6	0.0547526	0.0579644
0.625	0.0418268	0.0607132
0.65	0.0360749	0.0626594
0.675	0.0305513	0.0645783
0.7	0.0514087	0.06782
0.725	0.0629744	0.0719097
0.75	0.0583155	0.0757651
0.775	0.0562262	0.0784252
0.8	0.0511189	0.080084
0.825	0.058635	0.0817414
0.85	0.0662304	0.0833847
0.875	0.0694118	0.0842629
0.9	0.0748827	0.0842197
0.925	0.0829409	0.0840956
0.95	0.0797879	0.084729
0.975	0.0981802	0.0855564
1	0.0731802	0.085993
1.025	0.0518434	0.0863519
1.05	0.0442885	0.0869921
1.075	0.0573153	0.0870437
1.1	0.0611869	0.0864658
1.125	0.0792397	0.0874285
1.15	0.0949502	0.0901805
1.175	0.0787481	0.0930964
1.2	0.0674262	0.0955951
1.225	0.0684284	0.0978621
1.25	0.0690599	0.099303
1.275	0.0722097	0.100803
1.3	0.0682078	0.102571
1.325	0.0617353	0.103739
1.35	0.0856158	0.103751
1.375	0.081216	0.102314
1.4	0.0891753	0.100684
1.425	0.081587	0.0995338
1.45	0.109903	0.0976094
1.475	0.098386	0.0944042
1.5	0.0810508	0.0909203
1.525	0.104372	0.0877433
1.55	0.0799282	0.0850245
1.575	0.08123	0.0829023
1.6	0.0570918	0.0812574
1.625	0.0418987	0.0795341
1.65	0.0333809	0.0779807
1.675	0.027942	0.0765795
1.7	0.0476783	0.0747153
1.725	0.055516	0.0721682
1.75	0.0445406	0.0695505
1.775	0.0488968	0.0672977
1.8	0.0574151	0.0642315
1.825	0.0599616	0.0599369
1.85	0.0633427	0.0550594
1.875	0.0469638	0.0497985
1.9	0.0401789	0.0441118
1.925	0.0713373	0.038689
1.95	0.0574637	0.0342002
1.975	0.0524771	0.0298666
2	0.0563732	0.0258153
2.025	0.0411543	0.0224378
2.05	0.0297364	0.0191295
2.075	0.0324564	0.0163386
2.1	0.00895569	0.01413
2.125	0.0231999	0.0107206
2.15	-0.00172305	0.00637542
2.175	-0.00855925	0.00277209
2.2	-0.0335004	-7.11748e-05
2.225	-0.0354837	-0.00301437
2.25	-0.0097527	-0.00550789
2.275	0.00508455	-0.0062852
2.3	-0.00252457	-0.00643126
2.325	-0.00559786	-0.0069608
2.35	-0.0139672	-0.00762664
2.375	-0.0130723	-0.00908407
2.4	-0.0133025	-0.0105961
2.425	-0.0141915	-0.0122172
2.45	-0.0230068	-0.0146513
2.475	-0.0201833	-0.0180249
2.5	-0.0451833	-0.0222078
2.525	-0.0644455	-0.0262289
2.55	-0.0568886	-0.0299375
2.575	-0.0508344	-0.0336861
2.6	-0.0377209	-0.0376913
2.625	-0.029096	-0.0414137
2.65	-0.0454524	-0.0449116
2.675	-0.0643068	-0.0483763
2.7	-0.069795	-0.0516383
2.725	-0.0729328	-0.0556095
2.75	-0.0620789	-0.061962
2.775	-0.0723512	-0.0688578
2.8	-0.0638026	-0.0736069
2.825	-0.0744393	-0.0764568
2.85	-0.0793936	-0.0780736
2.875	-0.0660112	-0.0782063
2.9	-0.00197357	-0.0754537
2.925	-0.0105512	-0.0708387
2.95	-0.0193549	-0.0655029
2.975	-0.0443549	-0.0592931
3	-0.0358865	-0.052933
3.025	-0.0438797	-0.0463266
3.05	-0.0396537	-0.0385106
3.075	-0.0329598	-0.0306362
3.1	-0.0293076	-0.0236849
3.125	-0.0416458	-0.0163608
3.15	-0.0507109	-0.0092022
3.175	-0.027525	-0.00351763
3.2	-0.0213304	0.00234124
3.225	0.0236322	0.00846971
3.25	0.0425489	0.0129715
3.275	0.0456864	0.0165658
3.3	0.0584602	0.0193632
3.325	0.0334602	0.0213684
3.35	0.0675971	0.0223599
3.375	0.0468758	0.0222472
3.4	0.0342844	0.021427
3.425	0.024109	0.0203014
3.45	0.0586392	0.0212207
3.475	0.067127	0.0249986
3.5	0.0822571	0.0285231
3.525	0.092945	0.0298536
3.55	0.0972233	0.0307338
3.575	0.0798104	0.0319305
3.6	0.0648266	0.0329031
3.625	0.0812624	0.0350808
3.65	0.0720302	0.038563
3.675	0.0717349	0.0418619
3.7	0.0467349	0.0448213
3.725	0.0443015	0.0477765
3.75	0.0463452	0.050735
3.775	0.0334194	0.0534073
3.8	0.0276676	0.0552798
3.825	0.0385615	0.0576656
3.85	0.062152	0.061877
3.875	0.0545671	0.0663954
3.9	0.0593231	0.0699452
3.925	0.0602016	0.0723422
3.95	0.046492	0.0737398
3.975	0.0730071	0.0746922
4	0.057823	0.0758644
4.025	0.0682176	0.076593
4.05	0.0778027	0.0769235
4.075	0.0861062	0.0775007
4.1	0.0851534	0.0782179
4.125	0.0897728	0.0788926
4.15	0.0647728	0.0792766
4.175	0.0608812	0.0799395
4.2	0.0472318	0.081081
4.225	0.0571886	0.0812554
4.25	0.0669567	0.0811417
4.275	0.080679	0.0825394
4.3	0.0914589	0.0849922
4.325	0.0776278	0.0877595
4.35	0.0640205	0.0903223
4.375	0.0654814	0.0925651
4.4	0.0888024	0.0947692
4.425	0.0732416	0.0970469
4.45	0.069206	0.0986704
4.475	0.0651529	0.0997774
4.5	0.089702	0.0993329
4.525	0.0728087	0.0973493
4.55	0.080768	0.0957024
4.575	0.101035	0.0937732
4.6	0.111802	0.0907636
4.625	0.0899787	0.0872403
4.65	0.0842765	0.0833088
4.675	0.0965209	0.0798083
4.7	0.090556	0.0775276
4.725	0.0728227	0.0757239
4.75	0.0557622	0.074106
4.775	0.0400342	0.0724285
4.8	0.0399104	0.0707327
4.825	0.0210393	0.0693011
4.85	0.049102	0.0673605
4.875	0.0529454	0.0646935
4.9	0.055849	0.062261
4.925	0.0404894	0.0601152
4.95	0.0540413	0.0571246
4.975	0.0714568	0.0529338
5	0.0549353	0.0481053
5.025	0.0334226	0.0431031
5.05	0.0531601	0.0371418
5.075	0.06293	0.0312108
5.1	0.0490564	0.0267515
5.125	0.0555589	0.0228066
5.15	0.0479659	0.0191462
5.175	0.0457816	0.0154713
5.2	0.0414237	0.0125121
5.225	0.0255483	0.0102688
5.25	0.00465182	0.00788358
5.275	0.0147926	0.00443471
5.3	-0.0101304	0.000131944
5.325	-0.0169077	-0.00328804
5.35	-0.0419077	-0.00594496
5.375	-0.013269	-0.0079729
5.4	-0.00647999	-0.00916006
5.425	0.00237016	-0.00952359
5.45	-0.0109319	-0.00964184
5.475	-0.0140052	-0.0101112
5.5	-0.0193894	-0.0108482
5.525	-0.0176256	-0.012266
5.55	-0.013237	-0.0136943
5.575	-0.0185888	-0.0154439
5.6	-0.0314141	-0.017919
5.625	-0.0285907	-0.0212342
5.65	-0.0535907	-0.0253603
5.675	-0.0516217	-0.0296106
5.7	-0.0515604	-0.0341263
5.725	-0.0473212	-0.0379248
5.75	-0.03134	-0.0408048
5.775	-0.0375034	-0.0438707
5.8	-0.0538597	-0.0473069
5.825	-0.0613405	-0.0510975
5.85	-0.0563402	-0.0556127
5.875	-0.0813402	-0.0604511
5.9	-0.0704863	-0.0667495
5.925	-0.0807586	-0.0735926
5.95	-0.0578466	-0.0776278
5.975	-0.0828466	-0.0797584
6	-0.0859891	-0.0811023
6.025	-0.056238	-0.0802648
6.05	0.00604149	-0.0768858
6.075	-0.0189585	-0.0723323
6.1	-0.0277622	-0.066909
6.125	-0.0527622	-0.0606096
6.15	-0.0442938	-0.0541597
6.175	-0.052287	-0.0474633
6.2	-0.0315776	-0.040153
6.225	-0.0413672	-0.0327845
6.25	-0.0250532	-0.0255035
6.275	-0.0500532	-0.0178491
