# Supplementary material for: Individuals with autism spectrum disorder have altered visual encoding capacity
Source: PLoS Biol. 2021 May 12;19(5):e3001215. doi: 10.1371/journal.pbio.3001215 (PMC8143398; doi:10.1371/journal.pbio.3001215)
Supplement: S6 Data — (ZIP) [file pbio.3001215.s016.zip › FigS1_S2/NT/Sub10/wFB1.xlsx]

## Sheet: Sheet1
Target	Response
82.713	70.149
89.997	89.405
81.675	78.984
110.114	111.779
61.937	56.945
132.241	133.268
32.735	36.607
150.786	140.647
56.598	64.268
43.573	47.01
56.532	61.412
134.504	126.003
154.637	138.458
38.536	43.856
54.587	59.993
161.378	148.321
101.599	110.21
22.77	29.242
2.785	11.86
145.029	136.069
92.804	97.544
141.783	135.723
150.396	148.811
160.526	152.57
134.576	139.014
42.101	42.42
41.332	43.285
5.477	15.952
145.881	139.761
51.396	47.523
58.998	52.767
10.63	38.643
91.607	106.317
103.544	104.625
15.876	49.031
96.111	111.895
158.79	125.015
155.165	138.683
109.043	116.831
9.718	16.442
86.877	53.863
79.67	67.352
23.121	53.022
83.246	59.446
3.444	29.088
85.097	60.842
61.586	49.326
43.485	80.636
76.566	56.324
2.06	14.839
87.921	87.425
73.726	76.04
75.061	74.961
108.114	115.517
157.79	146.257
42.337	39.648
107.812	116.614
34.504	37.747
63.426	40.086
14.48	34.465
33.63	32.471
41.936	39.879
51.599	46.257
123.358	122.544
72.572	66.021
131.307	128.816
116.261	127.7
37.053	51.989
110.312	126.514
15.793	37.208
127.346	133
57.416	53.388
46.523	48.18
100.55	101.72
176.677	164.59
127.143	157.613
118.782	127.179
16.205	22.846
162.471	160.422
41.189	30.713
132.988	141.698
72.43	61.064
153.659	142.148
19.1	29.996
131.736	126.371
17.826	19.301
15.107	26.044
74.116	55.678
171.831	166.461
112.465	113.746
15.178	26.834
35.52	26.965
122.221	126.207
159.136	144.963
176.786	154.948
100.528	123.093
33.41	39.355
59.811	58.358
93.249	100.276
171.727	170.587
10.069	7.585
63.294	57.303
30.07	53.386
16.612	30.828
137.416	133.244
130.566	133.341
174.144	162.181
125.281	133.67
113.311	134.771
3.895	16.022
111.251	113.838
82.488	74.362
36.772	59.239
126.017	140.293
73.545	63.984
90.591	108.263
24.55	17.81
135.735	135.317
97.919	108.341
119.211	118.33
106.637	116.416
125.946	113.888
76.665	65.573
158.356	149.714
52.417	59.913
130.62	130.817
81.713	70.92
10.783	17.209
38.212	53.358
146.853	144.425
163.476	152.054
120.178	135.563
7.938	168.91
118.123	110.825
85.916	73.897
71.249	74.594
77.692	76.326
25.319	29.595
178.753	167.012
38.041	29.789
15.931	30.395
51.39	49.694
168.167	157.702
16.672	24.964
150.16	148.702
66.255	68.54
47.336	50.463
138.844	133.118
111.498	131.534
17.903	38.952
28.021	42.639
142.184	139.601
108.499	132.302
116.167	118.562
34.245	43.252
33.938	42.935
61.278	52.333
55.257	55.811
99.731	102.683
24.006	28.34
27.291	32.049
121.436	121.337
149.836	136.173
143.722	141.516
130.011	138.621
11.97	23.177
169.804	157.609
146.529	151.3
1.736	1.878
11.64	9.902
139.948	148.377
107.027	119.87
91.849	102.566
173.216	161.37
19.694	20.541
154.247	164.514
171.573	154.171
167.794	164.323
61.064	49.193
115.794	107.834
86.784	79.95
131.659	129.26
113.476	112.703
28.878	48.573
69.903	53.721
135.614	139.161
0.494	15.641
134.532	148.372
82.081	78.731
43.194	68.451
170.458	159.307
51.368	51.992
177.22	175.039
83.889	82.78
21.506	30.694
64.876	56.658
98.655	100.296
127.758	116.744
122.902	122.798
88.904	89.105

## Sheet: Sheet2
Theta	Bias	Fit
0	-0.131539	0
0.025	-0.108382	0.0340269
0.05	-0.0541432	0.0674317
0.075	0.05041	0.101514
0.1	0.100606	0.134402
0.125	0.131496	0.164561
0.15	0.137448	0.192345
0.175	0.143579	0.217284
0.2	0.167531	0.240578
0.225	0.275993	0.257862
0.25	0.335304	0.271172
0.275	0.370477	0.284129
0.3	0.373611	0.294403
0.325	0.39328	0.30305
0.35	0.393175	0.311325
0.375	0.400657	0.319128
0.4	0.402595	0.325702
0.425	0.401614	0.331518
0.45	0.40537	0.336556
0.475	0.387329	0.340924
0.5	0.402813	0.34558
0.525	0.38541	0.350363
0.55	0.357056	0.354363
0.575	0.335015	0.35772
0.6	0.333918	0.358934
0.625	0.330078	0.357975
0.65	0.308757	0.356239
0.675	0.324685	0.353421
0.7	0.332885	0.349719
0.725	0.330157	0.345139
0.75	0.3407	0.340358
0.775	0.3157	0.335918
0.8	0.303913	0.330733
0.825	0.280358	0.324837
0.85	0.269109	0.318541
0.875	0.243518	0.311575
0.9	0.252225	0.304136
0.925	0.238818	0.296613
0.95	0.233728	0.289051
0.975	0.221017	0.281911
1	0.251544	0.276053
1.025	0.251949	0.270863
1.05	0.233122	0.265242
1.075	0.220812	0.259355
1.1	0.218017	0.253225
1.125	0.188958	0.246456
1.15	0.17769	0.238641
1.175	0.18427	0.229601
1.2	0.195898	0.220437
1.225	0.214398	0.212226
1.25	0.21593	0.20441
1.275	0.198606	0.196436
1.3	0.196326	0.188017
1.325	0.175542	0.179209
1.35	0.16747	0.170107
1.375	0.132832	0.160757
1.4	0.10777	0.15129
1.425	0.092157	0.141615
1.45	0.0846546	0.131936
1.475	0.0751709	0.122321
1.5	0.0905876	0.112408
1.525	0.0887351	0.102275
1.55	0.0659147	0.0922862
1.575	0.0756677	0.0818599
1.6	0.0512739	0.0709506
1.625	0.0155562	0.0598453
1.65	0.0199373	0.0480113
1.675	0.0406513	0.036003
1.7	0.0192667	0.0243051
1.725	-0.00517833	0.0126942
1.75	-0.0142627	0.00123102
1.775	0.0210679	-0.0107302
1.8	0.0507669	-0.0234733
1.825	0.00597174	-0.0367782
1.85	-0.0355269	-0.051428
1.875	-0.048188	-0.0674222
1.9	-0.0800576	-0.0834738
1.925	-0.0951395	-0.0992573
1.95	-0.0999492	-0.114237
1.975	-0.113544	-0.128472
2	-0.12444	-0.142383
2.025	-0.139089	-0.15595
2.05	-0.164089	-0.169444
2.075	-0.18565	-0.182797
2.1	-0.226263	-0.195601
2.125	-0.222636	-0.207676
2.15	-0.240543	-0.219385
2.175	-0.246523	-0.230301
2.2	-0.26448	-0.240432
2.225	-0.264183	-0.249988
2.25	-0.278499	-0.258889
2.275	-0.268006	-0.267175
2.3	-0.305245	-0.274543
2.325	-0.30807	-0.280767
2.35	-0.33307	-0.286165
2.375	-0.346247	-0.291257
2.4	-0.353767	-0.295683
2.425	-0.339443	-0.298835
2.45	-0.342031	-0.301038
2.475	-0.328984	-0.302989
2.5	-0.339763	-0.30462
2.525	-0.359283	-0.305566
2.55	-0.288728	-0.30624
2.575	-0.277763	-0.307095
2.6	-0.277213	-0.30838
2.625	-0.281332	-0.309583
2.65	-0.307765	-0.309938
2.675	-0.338946	-0.309739
2.7	-0.346716	-0.309282
2.725	-0.337034	-0.310164
2.75	-0.335312	-0.312113
2.775	-0.330683	-0.313319
2.8	-0.326465	-0.313378
2.825	-0.343373	-0.312471
2.85	-0.281432	-0.306709
2.875	-0.306432	-0.295953
2.9	-0.218972	-0.281151
2.925	-0.202187	-0.262081
2.95	-0.158099	-0.239903
2.975	-0.161063	-0.214287
3	-0.149579	-0.187751
3.025	-0.153131	-0.160358
3.05	-0.122278	-0.130634
3.075	-0.147278	-0.0989267
3.1	-0.137398	-0.0663178
3.125	-0.129736	-0.0327714
3.15	-0.139946	0.00135126
3.175	-0.0590177	0.0354627
3.2	0.0285467	0.0705863
3.225	0.0962795	0.10481
3.25	0.123901	0.136325
3.275	0.123089	0.166293
3.3	0.12904	0.193776
3.325	0.135172	0.218425
3.35	0.245008	0.236539
3.375	0.267586	0.248676
3.4	0.33318	0.26156
3.425	0.390204	0.273659
3.45	0.371858	0.282966
3.475	0.407045	0.291718
3.5	0.397147	0.300189
3.525	0.400951	0.307593
3.55	0.394188	0.314003
3.575	0.405457	0.319338
3.6	0.404822	0.323964
3.625	0.382955	0.328069
3.65	0.400058	0.332284
3.675	0.380596	0.336895
3.7	0.348648	0.340836
3.725	0.326607	0.344003
3.75	0.333958	0.345062
3.775	0.321671	0.343961
3.8	0.320792	0.34186
3.825	0.325899	0.338506
3.85	0.323447	0.334368
3.875	0.327843	0.329579
3.9	0.332292	0.324702
3.925	0.307367	0.320014
3.95	0.295506	0.314588
3.975	0.275969	0.308492
4	0.266851	0.301864
4.025	0.251391	0.294683
4.05	0.243817	0.287166
4.075	0.225126	0.279481
4.1	0.225321	0.271759
4.125	0.261764	0.265622
4.15	0.248081	0.26063
4.175	0.249714	0.25513
4.2	0.235668	0.249295
4.225	0.222486	0.243263
4.25	0.217144	0.236854
4.275	0.180311	0.229698
4.3	0.180767	0.221614
4.325	0.175862	0.21243
4.35	0.214812	0.204031
4.375	0.218966	0.196636
4.4	0.207523	0.188799
4.425	0.197719	0.180632
4.45	0.187919	0.172026
4.475	0.167134	0.163163
4.5	0.159063	0.154012
4.525	0.124425	0.144619
4.55	0.0993622	0.135114
4.575	0.095128	0.125475
4.6	0.0823266	0.11588
4.625	0.0937578	0.106136
4.65	0.0854431	0.0959904
4.675	0.0803277	0.0857802
4.7	0.0730577	0.0755949
4.725	0.0672604	0.0649778
4.75	0.0376503	0.0540553
4.775	0.0242752	0.0426581
4.8	0.01153	0.0305537
4.825	0.032244	0.0185629
4.85	0.0108594	0.00688749
4.875	-0.000470851	-0.0046374
4.9	0.0108122	-0.0162972
4.925	0.0237626	-0.0285843
4.95	0.0400327	-0.0414375
4.975	-0.026116	-0.0558151
5	-0.0439343	-0.0714658
5.025	-0.0565953	-0.0874254
5.05	-0.0855118	-0.103457
5.075	-0.0836301	-0.118494
5.1	-0.104818	-0.132757
5.125	-0.121951	-0.146991
5.15	-0.132847	-0.160847
5.175	-0.147496	-0.174353
5.2	-0.174597	-0.187809
5.225	-0.194057	-0.201121
5.25	-0.222866	-0.213695
5.275	-0.231845	-0.225628
5.3	-0.248951	-0.237349
5.325	-0.251838	-0.248264
5.35	-0.272887	-0.258389
5.375	-0.272591	-0.267846
5.4	-0.274151	-0.276733
5.425	-0.276413	-0.284999
5.45	-0.296084	-0.29191
5.475	-0.316477	-0.297669
5.5	-0.341477	-0.302936
5.525	-0.354654	-0.307894
5.55	-0.333277	-0.311933
5.575	-0.34785	-0.314691
5.6	-0.340885	-0.316677
5.625	-0.331975	-0.318268
5.65	-0.34817	-0.319599
5.675	-0.341536	-0.321304
5.7	-0.292921	-0.322563
5.725	-0.276389	-0.323072
5.75	-0.28562	-0.324188
5.775	-0.291172	-0.325072
5.8	-0.322353	-0.325199
5.825	-0.336695	-0.324986
5.85	-0.347342	-0.324374
5.875	-0.318719	-0.324895
5.9	-0.31409	-0.326399
5.925	-0.332032	-0.327291
5.95	-0.32678	-0.327225
5.975	-0.335716	-0.32567
6	-0.28984	-0.319176
6.025	-0.293075	-0.308151
6.05	-0.207483	-0.293416
6.075	-0.192707	-0.274215
6.1	-0.166506	-0.251533
6.125	-0.169471	-0.225621
6.15	-0.157987	-0.198787
6.175	-0.147004	-0.170635
6.2	-0.130686	-0.140141
6.225	-0.155686	-0.108121
6.25	-0.129791	-0.0751717
6.275	-0.123353	-0.0413638
