# Supplementary material for: Individuals with autism spectrum disorder have altered visual encoding capacity
Source: PLoS Biol. 2021 May 12;19(5):e3001215. doi: 10.1371/journal.pbio.3001215 (PMC8143398; doi:10.1371/journal.pbio.3001215)
Supplement: S6 Data — (ZIP) [file pbio.3001215.s016.zip › FigS1_S2/NT/Sub10/wFB2.xlsx]

## Sheet: Sheet1
Target	Response
108.043	112.584
90.766	87.341
153.138	140.918
22.149	37.486
163.536	162.125
23.478	23.223
103.016	118.281
71.276	68.644
11.25	22.408
161.075	160.524
29.977	33.452
45.282	44.203
122.056	117.204
37.525	40.437
112.317	118.402
8.603	13.656
124.874	119.767
39.129	38.689
111.696	116.645
74.528	59.159
45.029	52.416
74.742	63.137
167.426	167.763
47.473	52.468
162.114	160.971
46.748	50.737
148.578	151.29
151.682	150.682
129.137	138.906
18.957	31.607
95.199	104.887
112.432	108.075
153.808	157.112
137.729	143.13
140.031	139.062
156.12	146.662
23.248	19.304
2.565	7.135
101.715	103.176
115.42	113.585
33.691	22.851
62.355	60.939
21.017	32.951
25.665	30.57
145.985	148.645
53.604	55.56
31.153	35.761
19.029	28.409
168.475	160.168
116.904	122.288
113.437	106.752
22.297	28.579
168.382	168.076
147.765	144.726
109.702	119.027
124.858	120.721
132.988	127.564
138.229	135.972
2.494	8.565
142.969	129.673
61.652	61.169
125.418	128.671
114.498	119.927
146.661	137.387
50.39	56.493
163.267	158.751
158.219	162.673
115.376	128.288
109.702	114.087
13.689	21.457
27.483	29.992
128.764	137.213
177.325	171.382
53.56	57.548
1.703	2.737
158.746	157.046
66.898	66.623
33.454	39.526
14.343	24.387
149.254	149.18
174.007	170.678
64.816	72.874
156.708	147.454
169.64	162.724
160.652	167.727
111.355	114.967
88.41	88.57
68.304	79.499
39.464	32.253
21.369	31.695
65.86	57.885
32.641	32.717
159.087	156.047
156.862	152.787
179.566	1.605
41.442	42.215
11.64	15.477
155.835	153.551
152.237	153.999
156.285	156.825
103.775	105.221
24.27	26.752
68.134	67.815
177.852	176.607
152.55	149.768
13.503	15.023
65.645	62.784
73.726	73.901
7.24	19.53
59.806	48.02
83.801	78.141
63.607	69.945
158.472	156.597
101.984	116.872
34.147	34.009
148.534	146.202
135.784	137.417
73.556	68.87
49.522	54.473
129.983	119.733
115.085	119.644
165.629	155.145
100.352	75.529
85.515	81.47
77.017	78.19
156.593	153.579
70.43	69.103
6.757	11.773
37.624	31.244
25.181	35.313
122.858	122.396
6.471	8.417
12.563	10.473
102.929	112.936
107.735	110.429
160.471	161.27
176.023	170.736
102.236	105.814
2.697	8.648
131.005	118.858
55.702	53.173
136.592	138.781
137.63	139.52
157.692	142.482
105.065	104.941
8.756	20.843
134.718	134.046
142.239	134.681
174.062	165.868
63.635	69.37
175.204	4.357
33.306	30.166
19.622	22.205
61.657	69.359
103.978	102.198
37.64	40.275
157.247	150.442
89.217	92.659
163.339	158.049
83.828	79.423
94.7	89.513
142.299	124.671
127.154	121.075
124.836	122.65
169.453	166.135
59.548	58.135
86.613	69.492
165.657	167.192
70.628	74.892
41.035	35.821
18.952	28.077
162.306	156.817
87.207	88.314
9.004	18.492
130.236	118.254
118.348	126.068
143.266	130.947
26.769	28.561
3.565	4.948
165.267	166.937
141.959	146.512
32.109	27.62
163.921	158.919
52.923	52.307
99.105	99.224
21.386	22.403
130.95	136.411
176.347	175.531
167.816	164.584
20.545	21.607
170.799	169.074
145.117	144.478
115.442	117.82
79.412	77.453
98.391	98.98
81.483	83.174
154.05	148.768
165.3	162.734
1.34	4.512
113.684	112.129

## Sheet: Sheet2
Theta	Bias	Fit
0	0.032989	0
0.025	0.0455664	0.0113956
0.05	0.00292646	0.0234834
0.075	-0.0220735	0.0357719
0.1	0.0284068	0.0482657
0.125	0.0767057	0.0608977
0.15	0.091482	0.0745764
0.175	0.114824	0.0887483
0.2	0.158295	0.100185
0.225	0.167866	0.108521
0.25	0.157573	0.115332
0.275	0.146215	0.12136
0.3	0.143496	0.126804
0.325	0.137141	0.131906
0.35	0.160847	0.137236
0.375	0.200681	0.142836
0.4	0.175681	0.148295
0.425	0.19711	0.153837
0.45	0.21551	0.159155
0.475	0.220202	0.164319
0.5	0.21534	0.168884
0.525	0.190852	0.172114
0.55	0.187381	0.174557
0.575	0.205683	0.177095
0.6	0.186598	0.179935
0.625	0.190676	0.182448
0.65	0.184653	0.184424
0.675	0.159653	0.186038
0.7	0.164332	0.185027
0.725	0.157451	0.181146
0.75	0.145297	0.176936
0.775	0.141156	0.172475
0.8	0.140395	0.167227
0.825	0.131453	0.160622
0.85	0.128179	0.152584
0.875	0.108184	0.144219
0.9	0.0878729	0.136132
0.925	0.0764761	0.128006
0.95	0.0624516	0.119681
0.975	0.0374516	0.111144
1	0.0372983	0.103094
1.025	0.0173875	0.0956283
1.05	0.0101611	0.0888804
1.075	0.0219285	0.0835336
1.1	0.00397188	0.0785619
1.125	-0.0080419	0.073451
1.15	0.0161625	0.0674063
1.175	0.000619484	0.0602076
1.2	-0.022721	0.0531599
1.225	-0.0272302	0.0460588
1.25	-0.0357094	0.0389448
1.275	-0.0246983	0.0330858
1.3	-0.0377502	0.0285348
1.325	-0.0355891	0.0250151
1.35	-0.0341005	0.0229051
1.375	-0.0331027	0.0218327
1.4	-0.0581027	0.021176
1.425	-0.0658705	0.0209992
1.45	-0.0437534	0.0214579
1.475	-0.0531937	0.0221156
1.5	-0.0315686	0.0226427
1.525	-0.053175	0.0227892
1.55	-0.0379291	0.0220072
1.575	-0.0323401	0.0210345
1.6	-0.0573401	0.0206099
1.625	-0.0547272	0.0201258
1.65	-0.0389091	0.0195782
1.675	-0.0637278	0.0190367
1.7	-0.0682049	0.0183857
1.725	-0.0453212	0.0160586
1.75	-0.00798475	0.0110943
1.775	-0.00729321	0.00504868
1.8	-0.0322932	-0.000984532
1.825	-0.0427377	-0.00747208
1.85	-0.0291891	-0.0132359
1.875	-0.027248	-0.0174976
1.9	-0.0359481	-0.021586
1.925	-0.00816875	-0.0246172
1.95	-0.00650568	-0.0257095
1.975	-0.0282589	-0.0258836
2	-0.00831452	-0.0260987
2.025	-0.0143151	-0.0267478
2.05	-0.0385836	-0.027667
2.075	-0.0188268	-0.0274754
2.1	-0.0261436	-0.0262022
2.125	-0.0511436	-0.0249636
2.15	-0.0289101	-0.0247212
2.175	0.0173555	-0.0265011
2.2	0.0023004	-0.0291659
2.225	-0.013875	-0.0317675
2.25	-0.0247724	-0.0345478
2.275	-0.018185	-0.0375438
2.3	-0.0366685	-0.0412366
2.325	-0.0484274	-0.0452735
2.35	-0.0589201	-0.0490291
2.375	-0.0664557	-0.0525635
2.4	-0.073404	-0.0557052
2.425	-0.073828	-0.0590957
2.45	-0.0969635	-0.0629353
2.475	-0.0989423	-0.0665485
2.5	-0.110358	-0.0698673
2.525	-0.116511	-0.0735715
2.55	-0.12342	-0.0771379
2.575	-0.14842	-0.0800855
2.6	-0.17598	-0.0828319
2.625	-0.146244	-0.0857488
2.65	-0.139678	-0.0893984
2.675	-0.130586	-0.0923654
2.7	-0.122853	-0.0947366
2.725	-0.139293	-0.0976738
2.75	-0.139064	-0.100228
2.775	-0.134263	-0.101537
2.8	-0.155665	-0.101606
2.825	-0.145228	-0.100098
2.85	-0.154996	-0.0974053
2.875	-0.137109	-0.0940663
2.9	-0.115675	-0.089722
2.925	-0.0508844	-0.0848626
2.95	-0.0595065	-0.0797581
2.975	-0.0458841	-0.0749245
3	-0.0647469	-0.0705403
3.025	-0.0540435	-0.0649133
3.05	-0.0668773	-0.0580242
3.075	-0.0328557	-0.050885
3.1	0.0110054	-0.0430083
3.125	-0.0021461	-0.0345438
3.15	0.0523461	-0.0243616
3.175	0.037159	-0.012614
3.2	-0.00548089	-0.000594397
3.225	-0.0094049	0.0123497
3.25	0.0768184	0.0256597
3.275	0.0682984	0.0383832
3.3	0.106867	0.0516064
3.325	0.122695	0.0649371
3.35	0.149887	0.0759211
3.375	0.159459	0.0841951
3.4	0.149165	0.0909464
3.425	0.137807	0.0969168
3.45	0.143552	0.102248
3.475	0.128734	0.107239
3.5	0.165977	0.112766
3.525	0.192273	0.118563
3.55	0.198571	0.123839
3.575	0.212254	0.129179
3.6	0.207103	0.134424
3.625	0.228114	0.13884
3.65	0.206099	0.142383
3.675	0.187356	0.145219
3.7	0.18641	0.147502
3.725	0.20319	0.149935
3.75	0.187912	0.152503
3.775	0.196564	0.154594
3.8	0.176246	0.156359
3.825	0.180924	0.155426
3.85	0.157721	0.151971
3.875	0.154202	0.148318
3.9	0.148926	0.143713
3.925	0.132748	0.138693
3.95	0.14537	0.132572
3.975	0.131948	0.125052
4	0.12925	0.117287
4.025	0.104466	0.109251
4.05	0.0856762	0.100958
4.075	0.0742296	0.0924988
4.1	0.0540442	0.0840367
4.125	0.0298466	0.07565
4.15	0.0339801	0.067848
4.175	0.015725	0.0603536
4.2	0.0220844	0.0542516
4.225	0.0121097	0.0495461
4.25	-0.00443547	0.0444432
4.275	0.0149067	0.0385874
4.3	0.0077552	0.0317996
4.325	-0.00778786	0.024585
4.35	-0.0145543	0.0172746
4.375	-0.0356376	0.00991163
4.4	-0.0234	0.00374926
4.425	-0.0331057	-0.00115788
4.45	-0.0460562	-0.00556916
4.475	-0.0439965	-0.00894853
4.5	-0.0284115	-0.0107022
4.525	-0.04151	-0.0114176
4.55	-0.063868	-0.0119417
4.575	-0.053748	-0.0120844
4.6	-0.0447463	-0.0116906
4.625	-0.0491494	-0.0108983
4.65	-0.0311483	-0.0102524
4.675	-0.014707	-0.0105273
4.7	-0.0157475	-0.0112071
4.725	-0.0407475	-0.0116326
4.75	-0.0657475	-0.012056
4.775	-0.0352826	-0.0127602
4.8	-0.0473164	-0.0135265
4.825	-0.0669913	-0.0138637
4.85	-0.0679118	-0.0143314
4.875	-0.0310672	-0.0163317
4.9	-0.00584993	-0.0208043
4.925	-0.0157006	-0.0266987
4.95	-0.0407006	-0.0327223
4.975	-0.0511451	-0.0391994
5	-0.0257562	-0.0447012
5.025	-0.0269049	-0.0487806
5.05	-0.0141905	-0.0519132
5.075	-0.0165761	-0.0539046
5.1	-0.014913	-0.054977
5.125	-0.0201883	-0.0549667
5.15	-0.0167219	-0.0549961
5.175	-0.0203265	-0.055743
5.2	-0.046991	-0.0567592
5.225	-0.021047	-0.0565779
5.25	-0.0345509	-0.0553128
5.275	-0.0572449	-0.0539207
5.3	-0.0148562	-0.0529101
5.325	0.00894819	-0.0540462
5.35	-1.05239e-06	-0.0566681
5.375	-0.0222824	-0.059226
5.4	-0.0235573	-0.0619987
5.425	-0.0265924	-0.0649865
5.45	-0.0450759	-0.0686486
5.475	-0.0423275	-0.0727029
5.5	-0.0610541	-0.0765697
5.525	-0.0701024	-0.0801693
5.55	-0.0644541	-0.0839123
5.575	-0.0803709	-0.0879807
5.6	-0.0989513	-0.0917493
5.625	-0.10735	-0.0952103
5.65	-0.111597	-0.0983487
5.675	-0.115533	-0.101516
5.7	-0.131828	-0.104688
5.725	-0.159388	-0.107511
5.75	-0.179235	-0.110129
5.775	-0.151399	-0.112935
5.8	-0.148085	-0.116478
5.825	-0.123047	-0.120479
5.85	-0.124847	-0.123914
5.875	-0.128329	-0.126456
5.9	-0.137648	-0.128322
5.925	-0.143886	-0.129037
5.95	-0.142158	-0.128145
5.975	-0.148126	-0.125883
6	-0.153911	-0.122959
6.025	-0.129224	-0.119468
6.05	-0.124082	-0.115067
6.075	-0.0592918	-0.110152
6.1	-0.0292914	-0.105482
6.125	-0.0542914	-0.101084
6.15	-0.0664881	-0.0965407
6.175	-0.0502846	-0.0908615
6.2	-0.0333289	-0.0842951
6.225	-0.0179569	-0.0762284
6.25	0.00259807	-0.0671506
6.275	0.0277998	-0.057369
