# Supplementary material for: Individuals with autism spectrum disorder have altered visual encoding capacity
Source: PLoS Biol. 2021 May 12;19(5):e3001215. doi: 10.1371/journal.pbio.3001215 (PMC8143398; doi:10.1371/journal.pbio.3001215)
Supplement: S6 Data — (ZIP) [file pbio.3001215.s016.zip › FigS1_S2/NT/Sub10/woFB.xlsx]

## Sheet: Sheet1
Target	Response
62.146	41.843
87.415	76.804
158.966	131.402
39.299	42.125
122.243	126.518
134.647	130.944
114.514	119.904
61.624	60.538
26.214	48.817
156.186	138.541
110.438	125.18
129.154	127.812
26.95	35.795
56.658	44.551
63.206	52.126
161.416	148.02
98.798	98.85
174.073	154.551
155.736	144.783
159.021	151.529
31.993	48.423
141.47	131.098
157.307	142.656
128.78	129.618
62.261	55.515
103.423	115.11
139.207	135.089
141.75	133.614
21.556	25.408
68.502	50.092
122.331	145.616
175.463	160.977
36.553	26
18.974	35.148
153.028	143.447
111.465	117.658
40.881	41
159.065	154.855
143.316	127.875
79.576	58.739
47.435	54.92
142.98	144.85
71.864	54.688
80.021	73.746
67.052	70.239
83.933	77.996
61.893	63.762
154.582	130.114
179.769	8.905
25.385	22.83
32.301	43.101
38.387	36.872
4.79	15.412
135.976	124.727
58.268	51.972
103.099	106.739
55.785	59.687
108.949	111.226
57.449	57.443
3.115	17.968
87.212	72.114
27.873	46.596
118.299	124.095
75.874	64.329
158.439	141.316
99.44	108.177
86.405	77.621
107.625	112.178
61.608	65.904
74.797	74.935
85.471	73.636
155.687	149.679
139.591	151.139
80.774	57.889
48.83	53.001
18.727	32.479
40.25	25.8
81.966	67.701
118.002	130.915
66.178	56.978
53.335	57.629
55.181	45.504
164.465	150.339
17.958	25.824
136.147	128.659
77.368	63.076
110.806	120.471
5.889	22.824
14.294	28.932
68.332	52.137
27.664	43.55
148.04	142.231
143.843	131.106
9.41	16.855
62.558	38.329
87.08	70.996
80.9	70.278
19.529	39.975
76.956	69.584
124.226	115.513
165.184	148.318
29.593	23.806
127.747	132.413
179.621	164.301
3.598	6.613
56.834	47.012
49.495	41.899
10.756	12.795
20.111	24.45
100.105	118.621
173.617	160.125
159.955	142.263
98.254	121.86
117.283	124.01
0.687	14.561
42.26	39.548
142.448	139.387
6.526	21.989
102.313	125.146
24.978	36.551
4.34	28.283
51.961	45.679
108.647	115.93
130.121	124.656
0.632	175.596
135.531	130.313
37.855	38.692
50.945	56.401
8.262	25.594
156.181	152.198
163.795	150.532
133.933	132.979
163.608	144.792
137.41	133.817
18.139	28.324
97.369	111.971
71.611	70.51
124.699	132.805
3.301	26.263
177.858	165.748
91.447	57.244
153.874	145.069
92.057	101.826
35.932	51.454
164.481	143.761
31.795	42.209
170.722	156.969
112.086	121.375
111.3	118.223
110.586	105.119
101.44	120.89
44.419	37.948
103.692	164.419
96.49	112.722
100.446	106.704
99.215	112.825
18.029	56.081
134.911	129.966
48.116	47.832
45.6	43.789
156.153	128.79
132.631	140.406
127.275	129.893
165.64	148.157
60.108	53.635
118.53	124.875
145.963	126.573
91.09	119.994
67.057	69.756
124.133	130.651
120.914	116.676
157.977	141.675
170.326	142.311
45.095	54.532
17.936	35.701
70.364	52.256
113.234	124.122
125.05	119.637
145.557	131.947
104.489	115.179
141.602	133.646
2.884	19.662
98.072	102.683
4.554	22.572
41.392	27.648
24.808	46.79
84.35	69.43
81.422	70.582
27.719	38.563
62.487	53.67
18.54	34.545
25.423	37.148
31.389	43.28
78.329	58.192
29.005	45.849
124.539	124.035
49.226	45.251
19.419	22.594

## Sheet: Sheet2
Theta	Bias	Fit
0	0.0919673	0
0.025	0.147619	0.0442191
0.05	0.175822	0.0864053
0.075	0.169136	0.126577
0.1	0.19378	0.164797
0.125	0.275684	0.200403
0.15	0.256525	0.233334
0.175	0.328597	0.265881
0.2	0.355498	0.297601
0.225	0.418709	0.324994
0.25	0.423623	0.347853
0.275	0.398623	0.368753
0.3	0.373623	0.388726
0.325	0.451734	0.407093
0.35	0.491274	0.422654
0.375	0.497558	0.433272
0.4	0.492406	0.439967
0.425	0.474615	0.445737
0.45	0.468094	0.450222
0.475	0.449149	0.453558
0.5	0.440502	0.456334
0.525	0.419256	0.458521
0.55	0.405701	0.460328
0.575	0.413432	0.461817
0.6	0.401725	0.462735
0.625	0.411329	0.463134
0.65	0.425578	0.462913
0.675	0.444553	0.461901
0.7	0.461676	0.459863
0.725	0.43067	0.456861
0.75	0.403856	0.453552
0.775	0.386952	0.449605
0.8	0.360429	0.443332
0.825	0.385488	0.435625
0.85	0.360488	0.428104
0.875	0.335488	0.420175
0.9	0.313775	0.411698
0.925	0.28495	0.402633
0.95	0.278192	0.393019
0.975	0.256102	0.383079
1	0.254726	0.372815
1.025	0.247858	0.3619
1.05	0.25028	0.350014
1.075	0.257925	0.337051
1.1	0.224985	0.32359
1.125	0.202663	0.309913
1.15	0.172135	0.296061
1.175	0.165827	0.282128
1.2	0.135028	0.26807
1.225	0.129023	0.25369
1.25	0.0963478	0.23878
1.275	0.0929276	0.223769
1.3	0.0570453	0.208799
1.325	0.0403796	0.193733
1.35	0.0416788	0.17859
1.375	0.0239731	0.163305
1.4	0.0225394	0.147894
1.425	0.0194101	0.132651
1.45	-0.0227837	0.117592
1.475	-0.0336291	0.102603
1.5	-0.0509862	0.0875058
1.525	-0.0477345	0.0720162
1.55	-0.0425579	0.0565099
1.575	-0.0766059	0.0410772
1.6	-0.087192	0.0253668
1.625	-0.107134	0.00944456
1.65	-0.120806	-0.00624493
1.675	-0.132571	-0.0217372
1.7	-0.13835	-0.0370627
1.725	-0.125415	-0.0525338
1.75	-0.145969	-0.0682766
1.775	-0.154807	-0.0842173
1.8	-0.166615	-0.10038
1.825	-0.195118	-0.116394
1.85	-0.172667	-0.131533
1.875	-0.185097	-0.145883
1.9	-0.200399	-0.160212
1.925	-0.184771	-0.174687
1.95	-0.218629	-0.189183
1.975	-0.243184	-0.203384
2	-0.246927	-0.217159
2.025	-0.274384	-0.230499
2.05	-0.256878	-0.242952
2.075	-0.281012	-0.254787
2.1	-0.30059	-0.266439
2.125	-0.303611	-0.27769
2.15	-0.320634	-0.288721
2.175	-0.347757	-0.299419
2.2	-0.334037	-0.309772
2.225	-0.359037	-0.319844
2.25	-0.377043	-0.329556
2.275	-0.37531	-0.339384
2.3	-0.363855	-0.349088
2.325	-0.388081	-0.358168
2.35	-0.396964	-0.366784
2.375	-0.410551	-0.374778
2.4	-0.429834	-0.38225
2.425	-0.45097	-0.389345
2.45	-0.47597	-0.396017
2.475	-0.51709	-0.402273
2.5	-0.499021	-0.40829
2.525	-0.495201	-0.413835
2.55	-0.498343	-0.418468
2.575	-0.507525	-0.422855
2.6	-0.532525	-0.427237
2.625	-0.492646	-0.431097
2.65	-0.509759	-0.434432
2.675	-0.522085	-0.437102
2.7	-0.527126	-0.439226
2.725	-0.48862	-0.441735
2.75	-0.484665	-0.444333
2.775	-0.471232	-0.446755
2.8	-0.496232	-0.449181
2.825	-0.465243	-0.448855
2.85	-0.471412	-0.445177
2.875	-0.434853	-0.434796
2.9	-0.417921	-0.417003
2.925	-0.410795	-0.397287
2.95	-0.318717	-0.372249
2.975	-0.283974	-0.341439
3	-0.210627	-0.306899
3.025	-0.20136	-0.268521
3.05	-0.165028	-0.228219
3.075	-0.127006	-0.185487
3.1	-0.0933834	-0.140688
3.125	0.0141368	-0.094407
3.15	0.106786	-0.0483297
3.175	0.139211	-0.00450451
3.2	0.179042	0.0370174
3.225	0.160728	0.07653
3.25	0.237901	0.113451
3.275	0.267276	0.147768
3.3	0.317414	0.178918
3.325	0.320189	0.20968
3.35	0.34709	0.241029
3.375	0.410302	0.268075
3.4	0.415216	0.290612
3.425	0.390216	0.3112
3.45	0.411503	0.329403
3.475	0.455474	0.345936
3.5	0.477131	0.361318
3.525	0.489151	0.371861
3.55	0.475053	0.378304
3.575	0.467964	0.383836
3.6	0.463972	0.387992
3.625	0.450603	0.39098
3.65	0.432095	0.393529
3.675	0.410848	0.395509
3.7	0.421478	0.397366
3.725	0.405024	0.398907
3.75	0.410342	0.400213
3.775	0.408481	0.400901
3.8	0.435452	0.400357
3.825	0.451325	0.398865
3.85	0.453269	0.39638
3.875	0.422263	0.393203
3.9	0.395449	0.389722
3.925	0.394402	0.385633
3.95	0.364351	0.379426
3.975	0.377081	0.37177
4	0.352081	0.364111
4.025	0.324619	0.355995
4.05	0.305368	0.347336
4.075	0.285779	0.338072
4.1	0.269785	0.328263
4.125	0.259872	0.318169
4.15	0.254292	0.307638
4.175	0.258626	0.296062
4.2	0.254501	0.283493
4.225	0.249518	0.270296
4.25	0.216578	0.256756
4.275	0.188727	0.243107
4.3	0.163727	0.229288
4.325	0.150125	0.215274
4.35	0.141642	0.200999
4.375	0.111278	0.186366
4.4	0.0916962	0.17134
4.425	0.0863165	0.156275
4.45	0.053053	0.141297
4.475	0.0254426	0.126237
4.5	0.0332715	0.111069
4.525	0.0155658	0.0957493
4.55	0.0218858	0.0802297
4.575	0.00466675	0.0648949
4.6	-0.0311911	0.0498258
4.625	-0.0422176	0.0347539
4.65	-0.0586316	0.0196352
4.675	-0.056592	0.00425076
4.7	-0.0509652	-0.0112026
4.725	-0.0850133	-0.026636
4.75	-0.0955993	-0.0423428
4.775	-0.102384	-0.0580688
4.8	-0.122988	-0.0735462
4.825	-0.135252	-0.0889932
4.85	-0.146757	-0.10428
4.875	-0.133822	-0.119726
4.9	-0.154376	-0.13544
4.925	-0.163214	-0.151349
4.95	-0.178525	-0.167435
4.975	-0.203525	-0.183369
5	-0.18667	-0.198489
5.025	-0.185949	-0.212823
5.05	-0.196586	-0.227079
5.075	-0.193178	-0.241467
5.1	-0.227036	-0.255901
5.125	-0.237667	-0.270031
5.15	-0.255334	-0.28373
5.175	-0.241183	-0.296302
5.2	-0.265286	-0.307979
5.225	-0.290498	-0.319793
5.25	-0.308997	-0.33142
5.275	-0.306473	-0.342617
5.3	-0.329041	-0.35359
5.325	-0.343488	-0.364336
5.35	-0.342445	-0.374734
5.375	-0.367445	-0.38469
5.4	-0.374317	-0.394459
5.425	-0.383717	-0.404344
5.45	-0.372263	-0.413926
5.475	-0.394179	-0.422964
5.5	-0.405371	-0.431534
5.525	-0.418959	-0.439392
5.55	-0.438241	-0.446722
5.575	-0.459378	-0.453674
5.6	-0.484378	-0.460199
5.625	-0.51106	-0.465964
5.65	-0.498524	-0.471568
5.675	-0.492872	-0.476911
5.7	-0.50675	-0.481257
5.725	-0.515932	-0.485483
5.75	-0.53164	-0.489493
5.775	-0.493166	-0.492982
5.8	-0.535471	-0.496199
5.825	-0.530492	-0.498745
5.85	-0.495743	-0.500712
5.875	-0.480774	-0.503111
5.9	-0.468737	-0.505739
5.925	-0.47964	-0.508148
5.95	-0.495739	-0.510437
5.975	-0.473651	-0.509957
6	-0.449497	-0.503804
6.025	-0.456531	-0.490935
6.05	-0.426328	-0.472882
6.075	-0.388733	-0.451
6.1	-0.282778	-0.42365
6.125	-0.255978	-0.391077
6.15	-0.206112	-0.354607
6.175	-0.176426	-0.314991
6.2	-0.110413	-0.272891
6.225	-0.135413	-0.228925
6.25	-0.0859334	-0.183442
6.275	0.0320716	-0.1366
