# Supplementary material for: Individuals with autism spectrum disorder have altered visual encoding capacity
Source: PLoS Biol. 2021 May 12;19(5):e3001215. doi: 10.1371/journal.pbio.3001215 (PMC8143398; doi:10.1371/journal.pbio.3001215)
Supplement: S6 Data — (ZIP) [file pbio.3001215.s016.zip › FigS1_S2/NT/Sub11/wFB1.xlsx]

## Sheet: Sheet1
Target	Response
5.515	8.05
69.919	65.397
61.388	62.78
38.354	48.302
177.264	158.856
139.481	140.881
51.082	43
96.496	99
34.416	33.823
133.691	132.298
50.154	47.61
157.664	142
25.242	38
29.944	31.682
120.315	117
55.192	54.831
54.313	52.928
100.583	117.809
26.176	37.115
10.256	18.531
13.135	13
86.267	85
140.267	143
121.875	143.123
94.826	106
96.875	96
45.199	47
105.324	119.678
4.197	13.143
146.282	137.192
154.483	147.09
54.79	64
134.504	137
87.135	84.05
152.989	156.339
126.956	137
41.953	40.663
92.129	97.999
118.508	120.446
101.264	118.347
169.64	158
27.577	27.376
105.51	108
133.697	123
171.513	140.298
26.115	19.315
92.491	94
59.713	70
148.265	126.629
64.272	56
34.026	41
3.098	20
126.023	14.914
131.444	133
118.881	131.6
6.685	16.088
129.038	138.29
56.471	0
75.336	64
1.231	11.947
138.069	153.403
37.986	18.935
145.09	146.129
168.887	148.021
125.1	147.753
44.875	36.824
46.869	37.925
137.207	141.902
176.111	161.169
33.075	8.745
171.117	160.622
120.222	127.306
173.001	145.792
44.908	42.705
66.87	53.492
102.703	106.308
125.819	112.19
157.307	120.151
82.213	78.732
3.818	6.481
86.679	83.186
65.019	66.419
139.514	131.911
156.554	142.143
16.546	29.3
65.294	65.685
66.568	66.673
179.066	172
156.252	166
169.969	155.643
145.139	150.25
74.209	46.824
112.712	117.813
11.476	12.358
177.924	175.776
13.601	19.47
92.008	98
49.022	69
55.312	48.55
122.298	122.151
150.188	130.993
80.878	73
123.232	121
140.443	140.262
173.282	165
69.392	164.609
13.074	32
98.166	104.231
57.718	56.916
4.862	21.81
175.38	171.034
79.911	72.286
102.346	117.067
34.366	29.451
98.039	0
34.399	45.005
3.351	19.087
102	117
150.754	142.913
46.71	43
63.338	51.075
146.683	145
136.548	143.986
48.341	42.83
125.808	132
103.769	127.788
51.939	48.336
101.973	107
26.192	29
36.767	24.479
96.842	99
56.664	52.806
130.917	135
5.34	18.521
35.405	37.741
70.249	73.298
175.484	158.949
176.006	163.628
169.244	165.061
74.819	81
12.986	29
61.443	41.958
64.091	57
41.612	49.77
124.347	120
95.095	104
171.26	170.217
21.693	29
101.27	100
107.016	108
145.117	130.108
18.578	143.421
153.467	142.933
67.244	65.01
77.78	77.682
109.015	109.855
71.27	79
3.087	18.276
72.424	12.376
148.243	152
154.852	149.881
136.493	147.395
56.219	39
15.958	27.969
161.284	154
127.572	133
114.443	120
99.243	109
60.861	56
90.97	0
6.674	4.25
88.651	84.176
93.683	99
110.905	131
126.709	118.85
103.84	123.615
138.02	111
21.226	27
47.061	39.919
64.739	50.27
21.397	33.439
137.015	141.144
149.583	155
64.893	56.171
65.98	70.712
23.478	51
143.316	146
2.818	19
79.274	63
128.972	137
150.852	147
147.946	154.107
41.42	39.598
127.857	134
144.497	138.73
177.132	170.182
160.515	165.154
59.822	45

## Sheet: Sheet2
Theta	Bias	Fit
0	0.0294798	0
0.025	0.0865345	0.0281813
0.05	0.0929725	0.0546854
0.075	0.121232	0.0796893
0.1	0.14784	0.10277
0.125	0.167168	0.124492
0.15	0.187898	0.145124
0.175	0.266343	0.16424
0.2	0.29582	0.181479
0.225	0.346441	0.196282
0.25	0.349971	0.208806
0.275	0.353859	0.219875
0.3	0.348798	0.2294
0.325	0.323798	0.237721
0.35	0.262251	0.244573
0.375	0.2421	0.250104
0.4	0.234488	0.255303
0.425	0.240786	0.260771
0.45	0.269114	0.266371
0.475	0.251688	0.27149
0.5	0.245758	0.276442
0.525	0.266662	0.281739
0.55	0.294789	0.286972
0.575	0.325103	0.291346
0.6	0.292414	0.292491
0.625	0.27129	0.290481
0.65	0.255686	0.287789
0.675	0.239241	0.284669
0.7	0.233862	0.281257
0.725	0.243692	0.277421
0.75	0.249105	0.273059
0.775	0.257141	0.268439
0.8	0.26166	0.264316
0.825	0.239276	0.260278
0.85	0.187403	0.255854
0.875	0.199172	0.25138
0.9	0.195926	0.246295
0.925	0.22622	0.240684
0.95	0.220476	0.236468
0.975	0.200964	0.231587
1	0.215338	0.224382
1.025	0.197465	0.216721
1.05	0.19101	0.208774
1.075	0.18465	0.200801
1.1	0.15965	0.192756
1.125	0.153178	0.184411
1.15	0.13664	0.175589
1.175	0.122538	0.166286
1.2	0.0966594	0.15681
1.225	0.0726516	0.147031
1.25	0.0840519	0.136886
1.275	0.0704115	0.126344
1.3	0.0562398	0.115424
1.325	0.0696079	0.104415
1.35	0.0643927	0.0932002
1.375	0.0657826	0.0819886
1.4	0.0614315	0.0711147
1.425	0.0438649	0.0602284
1.45	0.0377519	0.0490618
1.475	0.044076	0.0373397
1.5	0.0229184	0.0250999
1.525	0.031675	0.0128716
1.55	0.0052446	0.000705013
1.575	-0.0151626	-0.012841
1.6	0.0184716	-0.0279947
1.625	0.015751	-0.0433717
1.65	0.0106604	-0.059057
1.675	-0.0284144	-0.074037
1.7	-0.054391	-0.0878781
1.725	-0.055757	-0.101483
1.75	-0.0784482	-0.114841
1.775	-0.0667361	-0.127747
1.8	-0.091474	-0.140242
1.825	-0.101864	-0.152742
1.85	-0.105161	-0.165276
1.875	-0.127806	-0.177644
1.9	-0.120862	-0.189728
1.925	-0.139719	-0.201681
1.95	-0.151516	-0.213607
1.975	-0.132544	-0.225295
2	-0.116831	-0.236812
2.025	-0.126405	-0.248349
2.05	-0.160191	-0.259606
2.075	-0.176114	-0.270282
2.1	-0.192147	-0.280513
2.125	-0.232259	-0.289055
2.15	-0.21473	-0.295687
2.175	-0.217212	-0.301689
2.2	-0.242145	-0.307139
2.225	-0.282012	-0.311365
2.25	-0.298111	-0.313963
2.275	-0.323111	-0.31562
2.3	-0.280413	-0.31742
2.325	-0.299531	-0.31947
2.35	-0.313168	-0.320873
2.375	-0.338168	-0.321509
2.4	-0.383615	-0.321424
2.425	-0.353849	-0.320525
2.45	-0.365351	-0.318683
2.475	-0.342186	-0.316171
2.5	-0.349622	-0.31352
2.525	-0.339469	-0.310512
2.55	-0.354707	-0.306776
2.575	-0.323654	-0.301833
2.6	-0.3336	-0.295307
2.625	-0.366483	-0.28744
2.65	-0.375217	-0.278002
2.675	-0.328118	-0.267992
2.7	-0.293341	-0.258541
2.725	-0.299339	-0.248908
2.75	-0.289496	-0.242399
2.775	-0.293352	-0.23855
2.8	-0.294908	-0.233548
2.825	-0.319237	-0.227512
2.85	-0.312018	-0.22437
2.875	-0.32643	-0.21914
2.9	-0.323633	-0.207551
2.925	-0.271151	-0.194968
2.95	-0.158994	-0.179058
2.975	-0.122794	-0.159565
3	-0.0972779	-0.138631
3.025	-0.0658695	-0.116214
3.05	-0.0835276	-0.0926274
3.075	-0.0249533	-0.0688378
3.1	0.00135977	-0.0452282
3.125	0.0285887	-0.0189341
3.15	0.0414755	0.00996809
3.175	0.0781271	0.0378277
3.2	0.107365	0.0641732
3.225	0.158916	0.0888043
3.25	0.166789	0.111266
3.275	0.166048	0.132422
3.3	0.217806	0.152181
3.325	0.280175	0.170179
3.35	0.287413	0.186739
3.375	0.339502	0.201103
3.4	0.341564	0.2132
3.425	0.365391	0.22349
3.45	0.340391	0.232244
3.475	0.315391	0.240346
3.5	0.258692	0.247115
3.525	0.233692	0.25257
3.55	0.238831	0.25755
3.575	0.253418	0.262833
3.6	0.260707	0.268258
3.625	0.255324	0.273185
3.65	0.283255	0.278591
3.675	0.258255	0.28432
3.7	0.32658	0.289252
3.725	0.316695	0.293329
3.75	0.287882	0.294135
3.775	0.262882	0.29181
3.8	0.247279	0.288955
3.825	0.235621	0.285543
3.85	0.242604	0.281869
3.875	0.254789	0.277957
3.9	0.25602	0.273493
3.925	0.248733	0.268724
3.95	0.253253	0.264449
3.975	0.230869	0.26026
4	0.196305	0.255734
4.025	0.190764	0.25116
4.05	0.205615	0.245933
4.075	0.217813	0.240186
4.1	0.212068	0.235827
4.125	0.222642	0.230784
4.15	0.216704	0.223374
4.175	0.189058	0.21554
4.2	0.191287	0.207543
4.225	0.176242	0.199523
4.25	0.160447	0.191444
4.275	0.154361	0.182892
4.3	0.132028	0.173713
4.325	0.11413	0.164238
4.35	0.088252	0.15468
4.375	0.0912501	0.144895
4.4	0.0787066	0.134583
4.425	0.0728324	0.123829
4.45	0.0478324	0.11287
4.475	0.0709983	0.10171
4.5	0.0559854	0.0903504
4.525	0.0573752	0.0790958
4.55	0.0530242	0.0681829
4.575	0.026268	0.0572848
4.6	0.0293446	0.0461122
4.625	0.0356686	0.0343682
4.65	0.0166635	0.0221725
4.675	0.0232676	0.00999333
4.7	0.00304841	-0.00212958
4.725	-0.0160426	-0.0156459
4.75	0.00946465	-0.0307564
4.775	0.0107669	-0.0460234
4.8	-0.0235931	-0.0606208
4.825	-0.0377983	-0.0744911
4.85	-0.054623	-0.0882624
4.875	-0.0641643	-0.101853
4.9	-0.0868555	-0.115181
4.925	-0.0682358	-0.128018
4.95	-0.0966851	-0.140496
4.975	-0.106105	-0.153019
5	-0.113568	-0.165516
5.025	-0.119694	-0.177816
5.05	-0.127719	-0.189891
5.075	-0.144472	-0.201896
5.1	-0.126254	-0.213802
5.125	-0.140951	-0.225414
5.15	-0.116708	-0.236855
5.175	-0.137472	-0.248366
5.2	-0.168598	-0.259592
5.225	-0.184521	-0.270178
5.25	-0.215667	-0.278929
5.275	-0.226886	-0.285941
5.3	-0.223138	-0.292412
5.325	-0.225552	-0.298199
5.35	-0.250552	-0.303427
5.375	-0.297292	-0.307438
5.4	-0.306518	-0.309806
5.425	-0.316434	-0.311303
5.45	-0.288821	-0.312943
5.475	-0.306838	-0.3147
5.5	-0.321575	-0.315805
5.525	-0.346575	-0.316263
5.55	-0.356857	-0.315879
5.575	-0.362256	-0.314674
5.6	-0.355632	-0.312662
5.625	-0.333029	-0.310219
5.65	-0.358029	-0.30761
5.675	-0.338114	-0.304283
5.7	-0.331203	-0.299962
5.725	-0.326684	-0.294354
5.75	-0.342008	-0.287417
5.775	-0.39056	-0.279185
5.8	-0.383624	-0.269372
5.825	-0.312826	-0.259065
5.85	-0.301748	-0.249323
5.875	-0.278038	-0.23988
5.9	-0.27409	-0.233339
5.925	-0.29094	-0.228856
5.95	-0.302644	-0.22314
5.975	-0.327644	-0.216582
6	-0.320425	-0.213254
6.025	-0.334837	-0.207829
6.05	-0.275773	-0.196236
6.075	-0.253025	-0.182624
6.1	-0.146316	-0.16541
6.125	-0.131201	-0.145615
6.15	-0.0854017	-0.124345
6.175	-0.0669349	-0.101382
6.2	-0.0782146	-0.0774138
6.225	-0.000658015	-0.0535396
6.25	0.0308371	-0.0276109
6.275	0.0201814	0.00110229
