# Supplementary material for: Individuals with autism spectrum disorder have altered visual encoding capacity
Source: PLoS Biol. 2021 May 12;19(5):e3001215. doi: 10.1371/journal.pbio.3001215 (PMC8143398; doi:10.1371/journal.pbio.3001215)
Supplement: S6 Data — (ZIP) [file pbio.3001215.s016.zip › FigS1_S2/NT/Sub11/wFB2.xlsx]

## Sheet: Sheet1
Target	Response
58.493	45.505
131.785	130.543
69.359	66
106.186	109.551
21.457	21
35.075	29.166
125.891	134
148.798	150
3.104	10
43.672	22.763
113.569	127.365
162.822	154
157.027	149.744
52.099	49
3.12	15.871
13.437	28.713
115.887	108
57.889	58
55.257	64.076
138.597	134
125.479	127
44.573	41
136.756	137
45.875	45
19.402	19
42.518	38
122.875	134
30.175	29
50.747	51
18.985	22.169
92.381	98
93.815	98.485
36.943	34.897
148.485	148
101.27	98
130.088	132.658
114.102	121
34.822	26.087
41.738	42.227
31.543	34.909
97.029	105
136.02	152.933
92.392	94
4.417	17
21.188	19.7
3.4	14
106.005	119
110.13	123
122.935	120
6.032	17
61.179	43
35.465	47
134.07	128
71.82	67
104.044	115
92.486	100
107.252	106
136.537	143
146.271	145
129.357	136
128.247	133
151.874	147
65.689	60
53.604	50.938
51.423	47
24.033	42.194
115.766	130
88.745	89
34.707	31.143
33.877	33.041
70.067	75
145.716	142
130.225	129
129.939	130
128.11	147
30.411	34
66.92	76
85.674	81.244
128.808	132.093
48.369	50.11
1.34	12
171.996	160.263
97.737	100.76
128.011	130.465
132.922	131.914
16.513	31
114.421	119.64
83.674	85.543
139.893	143
160.647	150.874
5.977	2.318
39.634	36
112.278	113
25.896	26
93.458	96
36.404	41
157.939	154
40.464	43.237
76.753	68.082
0.527	1
178.176	179
17.562	22.525
164.904	157
179.187	172.676
49.022	43
96.551	121
97.413	106
160.735	163.446
84.438	76
118.343	132.932
163.394	151.892
2.615	8
37.739	31.628
145.974	143
44.447	40
147.716	149.078
117.541	132
162.092	147
127.539	128.439
50.467	53
114.228	130
34.092	43.084
34.344	39.638
114.053	119
113.641	134.473
118.585	103
93.128	97.815
19.787	23.773
153.692	157
176.072	174.308
139.355	155
30.081	24
140.64	150
27.434	31
111.526	125
146.117	144.31
80.95	85
163.207	160
68.227	77.303
101.561	0
145.183	146
156.999	150
132.845	152.114
113.591	103.957
79.999	74
114.366	125
152.022	153
152.336	148
4.691	169
128.242	133
114.3	108
170.139	164
128.456	127
92.354	95.396
34.916	39
131.911	128.373
164.437	148.113
63.69	62.355
173.435	165
127.594	117
117.195	133.51
105.406	110
109.933	120.646
128.264	130.675
159.51	159
161.35	156.391
66.469	50.056
26.906	26.149
14.821	27
153.511	147
119.755	119
65.338	64.958
61.855	69.667
133.559	127.956
151.506	117.589
128.247	131.131
77.198	72.052
139.833	134.56
142.514	132.31
165.849	152.477
172.419	171.273
130.917	138.841
56.867	49
46.215	42.924
21.973	39.911
7.147	16.505
2.521	8.083
18.765	19.223
37.997	22.953
91.228	89
94.353	96.289
89.915	93.889
48.188	37
99.243	102
166.135	157
32.174	29

## Sheet: Sheet2
Theta	Bias	Fit
0	0.15365	0
0.025	0.136247	0.0106028
0.05	0.147668	0.0194846
0.075	0.122668	0.0267764
0.1	0.138674	0.0389242
0.125	0.135414	0.0554441
0.15	0.110414	0.07109
0.175	0.125157	0.0865223
0.2	0.13363	0.101795
0.225	0.137422	0.116744
0.25	0.13073	0.131539
0.275	0.158804	0.146266
0.3	0.166174	0.160055
0.325	0.15094	0.172872
0.35	0.152624	0.185038
0.375	0.150244	0.196355
0.4	0.196079	0.207483
0.425	0.224489	0.219438
0.45	0.257378	0.231764
0.475	0.280078	0.243727
0.5	0.288608	0.254197
0.525	0.345868	0.263326
0.55	0.34798	0.271812
0.575	0.356016	0.279548
0.6	0.351009	0.286685
0.625	0.326009	0.293027
0.65	0.3468	0.29871
0.675	0.3218	0.303744
0.7	0.295844	0.308636
0.725	0.266492	0.309428
0.75	0.242995	0.305696
0.775	0.217995	0.301454
0.8	0.198213	0.297064
0.825	0.176603	0.29251
0.85	0.166236	0.287953
0.875	0.152295	0.283426
0.9	0.154762	0.278837
0.925	0.160017	0.274009
0.95	0.15098	0.268928
0.975	0.142168	0.263685
1	0.136887	0.257816
1.025	0.156751	0.252058
1.05	0.139127	0.246686
1.075	0.140065	0.240873
1.1	0.135445	0.234551
1.125	0.118617	0.22803
1.15	0.108293	0.220992
1.175	0.102995	0.21322
1.2	0.0966364	0.205781
1.225	0.0808438	0.198481
1.25	0.0598509	0.190633
1.275	0.0428166	0.182552
1.3	0.0378723	0.174925
1.325	0.0394742	0.167374
1.35	0.0144742	0.159358
1.375	0.0182868	0.150976
1.4	0.00188039	0.142153
1.425	-0.00514922	0.133784
1.45	-0.00508043	0.125969
1.475	-0.0074285	0.118391
1.5	-0.0235744	0.110991
1.525	-0.0430985	0.103547
1.55	-0.0386492	0.0958013
1.575	-0.0569107	0.0878889
1.6	-0.080091	0.0802175
1.625	-0.0723656	0.0730855
1.65	-0.0344034	0.0657792
1.675	-0.0390074	0.057806
1.7	-0.0540333	0.0498481
1.725	-0.0417509	0.0421638
1.75	-0.046968	0.0348997
1.775	-0.0585471	0.0279152
1.8	-0.0628862	0.0209134
1.825	-0.0986769	0.0137015
1.85	-0.0847845	0.00640994
1.875	-0.0592214	-0.00105207
1.9	-0.0842214	-0.00866569
1.925	-0.0845436	-0.0160331
1.95	-0.0938428	-0.0230046
1.975	-0.107194	-0.0296268
2	-0.109864	-0.0364335
2.025	-0.0997149	-0.0430514
2.05	-0.117902	-0.0493154
2.075	-0.100725	-0.055079
2.1	-0.119414	-0.0597527
2.125	-0.111228	-0.0638904
2.15	-0.0919991	-0.0677765
2.175	-0.100317	-0.0714051
2.2	-0.101997	-0.0749291
2.225	-0.130083	-0.0785024
2.25	-0.139963	-0.0820164
2.275	-0.141986	-0.0851951
2.3	-0.150919	-0.0881785
2.325	-0.170238	-0.0912075
2.35	-0.182241	-0.0941127
2.375	-0.176276	-0.0969963
2.4	-0.191646	-0.0998657
2.425	-0.216646	-0.102507
2.45	-0.221048	-0.105591
2.475	-0.212294	-0.112097
2.5	-0.205529	-0.121058
2.525	-0.209794	-0.128581
2.55	-0.214462	-0.134951
2.575	-0.22288	-0.140665
2.6	-0.235886	-0.145585
2.625	-0.231423	-0.149487
2.65	-0.226811	-0.153369
2.675	-0.235493	-0.158104
2.7	-0.229089	-0.162084
2.725	-0.254089	-0.165071
2.75	-0.269572	-0.167475
2.775	-0.275744	-0.168307
2.8	-0.248013	-0.167106
2.825	-0.22383	-0.16368
2.85	-0.199272	-0.15902
2.875	-0.141537	-0.152804
2.9	-0.14124	-0.145237
2.925	-0.00221053	-0.136807
2.95	0.0864349	-0.126293
2.975	0.123406	-0.116307
3	0.136682	-0.108053
3.025	0.131063	-0.100383
3.05	0.125304	-0.0927196
3.075	0.140473	-0.0829749
3.1	0.150014	-0.0711594
3.125	0.160896	-0.0598262
3.15	0.145242	-0.049163
3.175	0.12784	-0.0386842
3.2	0.139261	-0.0299215
3.225	0.11666	-0.0229486
3.25	0.130266	-0.0111382
3.275	0.127007	0.00523196
3.3	0.123574	0.0211406
3.325	0.150223	0.0368904
3.35	0.143492	0.0522517
3.375	0.129014	0.0672349
3.4	0.143501	0.0817705
3.425	0.150397	0.0962374
3.45	0.157766	0.109881
3.475	0.155741	0.122564
3.5	0.159542	0.134488
3.525	0.165059	0.145528
3.55	0.216116	0.156881
3.575	0.223283	0.169055
3.6	0.271308	0.181467
3.625	0.3052	0.192274
3.65	0.2802	0.201336
3.675	0.364419	0.21
3.7	0.339572	0.218023
3.725	0.347609	0.225636
3.75	0.342602	0.232653
3.775	0.316469	0.238681
3.8	0.338393	0.244053
3.825	0.326574	0.249045
3.85	0.305384	0.25357
3.875	0.258085	0.253944
3.9	0.234587	0.250137
3.925	0.209356	0.245942
3.95	0.192929	0.241696
3.975	0.182073	0.237508
4	0.165456	0.23321
4.025	0.163346	0.228714
4.05	0.149962	0.224082
4.075	0.158175	0.219105
4.1	0.149518	0.213978
4.125	0.143304	0.208568
4.15	0.134218	0.202422
4.175	0.150436	0.196431
4.2	0.139888	0.190789
4.225	0.131716	0.184788
4.25	0.127038	0.17842
4.275	0.11021	0.171855
4.3	0.103792	0.164875
4.325	0.109954	0.157787
4.35	0.0887669	0.150853
4.375	0.0724364	0.143439
4.4	0.0587669	0.135487
4.425	0.0314469	0.127363
4.45	0.026356	0.119823
4.475	0.0310669	0.112304
4.5	0.0127323	0.104228
4.525	0.0165669	0.0957663
4.55	-0.00652696	0.0869026
4.575	-0.00341949	0.0785343
4.6	0.00312043	0.0709792
4.625	-0.0127226	0.0635969
4.65	-0.0282198	0.056181
4.675	-0.0312355	0.0485799
4.7	-0.0399599	0.0407189
4.725	-0.065318	0.0328882
4.75	-0.082141	0.0252184
4.775	-0.0536647	0.0177048
4.8	-0.0281242	0.00999669
4.825	-0.0474148	0.00201003
4.85	-0.0375657	-0.00578446
4.875	-0.0398479	-0.0133046
4.9	-0.0553753	-0.0205532
4.925	-0.0570427	-0.027573
4.95	-0.0712935	-0.0346078
4.975	-0.12626	-0.0412482
5	-0.0699025	-0.047996
5.025	-0.0676287	-0.0554589
5.05	-0.0878762	-0.0631152
5.075	-0.0834682	-0.0705637
5.1	-0.10225	-0.0775394
5.125	-0.109236	-0.0841792
5.15	-0.118325	-0.0910012
5.175	-0.0919555	-0.0977896
5.2	-0.103954	-0.104198
5.225	-0.109005	-0.109648
5.25	-0.117941	-0.114039
5.275	-0.0925548	-0.117809
5.3	-0.0837243	-0.121282
5.325	-0.101657	-0.124887
5.35	-0.113491	-0.128543
5.375	-0.134642	-0.132291
5.4	-0.148371	-0.13585
5.425	-0.143807	-0.138867
5.45	-0.153646	-0.141791
5.475	-0.175774	-0.144706
5.5	-0.168643	-0.147639
5.525	-0.175053	-0.150698
5.55	-0.200053	-0.153495
5.575	-0.225053	-0.156056
5.6	-0.229455	-0.159061
5.625	-0.197758	-0.16513
5.65	-0.213936	-0.173662
5.675	-0.207212	-0.181238
5.7	-0.22287	-0.187657
5.725	-0.231287	-0.193298
5.75	-0.21483	-0.197498
5.775	-0.231221	-0.200707
5.8	-0.2189	-0.204765
5.825	-0.229633	-0.209413
5.85	-0.237496	-0.213075
5.875	-0.262496	-0.215978
5.9	-0.27798	-0.218296
5.925	-0.27041	-0.218927
5.95	-0.246197	-0.217394
5.975	-0.205795	-0.214403
6	-0.188993	-0.210454
6.025	-0.124647	-0.204733
6.05	-0.149647	-0.197501
6.075	0.0114188	-0.189332
6.1	0.0780275	-0.179071
6.125	0.142868	-0.168671
6.15	0.128275	-0.16001
6.175	0.122656	-0.152221
6.2	0.143648	-0.142951
6.225	0.146151	-0.131452
6.25	0.159153	-0.119814
6.275	0.152488	-0.108801
