# Supplementary material for: Individuals with autism spectrum disorder have altered visual encoding capacity
Source: PLoS Biol. 2021 May 12;19(5):e3001215. doi: 10.1371/journal.pbio.3001215 (PMC8143398; doi:10.1371/journal.pbio.3001215)
Supplement: S6 Data — (ZIP) [file pbio.3001215.s016.zip › FigS1_S2/NT/Sub11/woFB.xlsx]

## Sheet: Sheet1
Target	Response
18.93	14
159.51	158
139.734	141
152.533	151
15.914	24
173.924	171
114.915	122
68.315	56
154.61	152
69.436	57
124.259	127
140.497	138
93.661	98
36.393	31
117.92	125
35.097	37
125.814	125
64.47	51
43.348	42
160.153	152
75.374	67
55.049	47.49
93.266	101
67.123	63
179.39	179.048
103.005	120
85.125	76.687
177.22	175
93.381	97
104.28	108
143.612	131.796
139.13	132.178
83.218	80.237
5.285	11
177.105	174
84.334	81
4.257	22
30.702	40.511
139.778	134
66.239	50
128.89	132
45.485	39.66
10.053	25.738
169.376	162.088
143.991	149.796
87.794	85.366
37.201	35.664
174.853	164.896
19.32	19.325
148.732	155.796
6.9	12
8.625	15.497
148.139	153
155.34	152
57.317	53
38.31	51.241
141.453	130.493
33.092	41
176.693	171.667
105.225	114
156.939	140
83.982	85
13.959	30
137.762	142
3.889	24
116.673	110
93.409	97.315
152.292	148.602
85.515	78.289
84.751	77.764
124.776	116.328
147.902	132
139.58	138.156
129.577	132.54
179.967	168.749
41.266	34
19.012	23.719
83.647	80.39
67.65	71.709
147.787	144
93.392	81.757
111.037	113.09
157.049	153
15.26	24.813
112.762	124.114
21.05	33.327
62.058	47
76.566	70
54.895	58.629
11.305	25
57.059	51
147.199	137
177.418	170
16.425	20
15.546	24
134.312	148
15.892	17
58.85	66
23.012	50.402
43.211	55.403
29.137	33
37.69	35
155.077	136
147.782	138
53.17	48.029
92.211	95
152.429	135.752
30.889	46.515
64.75	53.924
155.835	135.768
83.466	72
61.201	65.725
116.096	121
17.2	27
26.264	30
52.516	144.687
81.834	74.056
124.429	112.925
40.772	49
112.009	118.05
39.327	0
128.802	44
82.801	78
43.425	44.983
123.979	124
84.163	83.833
50.725	61
151.731	140.523
140.388	144.914
38.272	39.375
156.549	151.607
175.232	166.783
110.866	115.356
52.368	48.341
12.113	15.591
91.64	97.784
62.415	72.395
165.168	159.587
42.156	27.324
64.107	40
53.478	47
177.561	175.391
15.162	23.733
33.652	23.314
1.752	2.625
34.317	18.803
103.346	130.311
4.109	10.566
134.197	123.537
138.937	137
163.037	156.918
86.026	83.897
0.626	9.325
37.964	21.582
126.742	141
85.432	82
112.009	114
30.982	57
78.121	67.295
44.183	44
4.823	14
2.664	5.636
20.902	13.107
77.67	63
32.641	34
32.9	41.526
73.523	70
16.475	37
146.304	142
141.442	139.464
20.089	30
78.11	73
83.729	79
123.237	124.256
29.45	37
14.964	27
170.892	158
70.721	59.368
33.268	67
125.039	116.135
134.938	123.749
19.342	18
114.596	114.49
131.236	131.173
170.925	169.844
32.422	37
117.964	117.889
36.003	47
43.167	46.325
61.932	60
112.553	112.712
37.129	45.368
102.868	107.91
0.967	0.538
99.221	105.631
11.124	23
2.692	7.778
164.663	155
53.241	51
150.539	147.038

## Sheet: Sheet2
Theta	Bias	Fit
0	-0.0548451	0
0.025	-0.0663403	0.0237913
0.05	-0.0600675	0.0479789
0.075	-0.0578964	0.0728713
0.1	-0.01942	0.0978711
0.125	0.0049456	0.122533
0.15	0.083716	0.145748
0.175	0.140419	0.168956
0.2	0.157492	0.192185
0.225	0.239791	0.212653
0.25	0.272204	0.229794
0.275	0.270692	0.24521
0.3	0.270811	0.259916
0.325	0.268245	0.272154
0.35	0.268697	0.281657
0.375	0.254413	0.289328
0.4	0.26608	0.295358
0.425	0.278552	0.299707
0.45	0.321523	0.300131
0.475	0.316208	0.296728
0.5	0.34623	0.293875
0.525	0.32123	0.292021
0.55	0.296472	0.289438
0.575	0.290557	0.285898
0.6	0.27141	0.281523
0.625	0.255074	0.276351
0.65	0.238995	0.270352
0.675	0.224638	0.263848
0.7	0.199638	0.256944
0.725	0.194701	0.249872
0.75	0.17969	0.242515
0.775	0.213151	0.236524
0.8	0.17687	0.231889
0.825	0.168426	0.226693
0.85	0.221024	0.222782
0.875	0.218828	0.219919
0.9	0.180001	0.216207
0.925	0.159837	0.211715
0.95	0.151825	0.206625
0.975	0.15636	0.200959
1	0.1765	0.194495
1.025	0.164235	0.187454
1.05	0.173109	0.182234
1.075	0.130958	0.179147
1.1	0.12142	0.176124
1.125	0.10765	0.172824
1.15	0.0867992	0.168926
1.175	0.064262	0.164306
1.2	0.073459	0.159259
1.225	0.055659	0.153778
1.25	0.0750165	0.147879
1.275	0.0479699	0.14148
1.3	0.0338882	0.134697
1.325	0.00888819	0.127729
1.35	-0.010332	0.120646
1.375	-0.0237507	0.113462
1.4	-0.0657814	0.106071
1.425	-0.0640864	0.0982867
1.45	-0.0676881	0.0901571
1.475	-0.0685962	0.0823371
1.5	-0.0916469	0.0744367
1.525	-0.0784139	0.0671987
1.55	-0.0548919	0.0609634
1.575	-0.058125	0.054628
1.6	-0.0784641	0.0483918
1.625	-0.0788262	0.042363
1.65	-0.0723742	0.0364345
1.675	-0.088031	0.0293229
1.7	-0.065477	0.0199728
1.725	-0.0730327	0.00950478
1.75	-0.0679694	-0.000661077
1.775	-0.0732487	-0.0103264
1.8	-0.0718896	-0.0200089
1.825	-0.0844161	-0.02948
1.85	-0.0865952	-0.0384648
1.875	-0.0696738	-0.0472045
1.9	-0.0786169	-0.0557953
1.925	-0.103322	-0.0641818
1.95	-0.119334	-0.0724453
1.975	-0.141815	-0.0806536
2	-0.173966	-0.0886247
2.025	-0.189219	-0.0962959
2.05	-0.17252	-0.10342
2.075	-0.186381	-0.109807
2.1	-0.212049	-0.115456
2.125	-0.207588	-0.120483
2.15	-0.221347	-0.128124
2.175	-0.232932	-0.138409
2.2	-0.241471	-0.148412
2.225	-0.266471	-0.158131
2.25	-0.275644	-0.167283
2.275	-0.288539	-0.175688
2.3	-0.301503	-0.183411
2.325	-0.286115	-0.190427
2.35	-0.283745	-0.197028
2.375	-0.31177	-0.203185
2.4	-0.332607	-0.208745
2.425	-0.336079	-0.213697
2.45	-0.358152	-0.217785
2.475	-0.366688	-0.220981
2.5	-0.369639	-0.223591
2.525	-0.364756	-0.225262
2.55	-0.375742	-0.225639
2.575	-0.347198	-0.226359
2.6	-0.299541	-0.227488
2.625	-0.216604	-0.227143
2.65	-0.185107	-0.226184
2.675	-0.141182	-0.226664
2.7	-0.136023	-0.228169
2.725	-0.152421	-0.229405
2.75	-0.117199	-0.230373
2.775	-0.119536	-0.231421
2.8	-0.128391	-0.233063
2.825	-0.141311	-0.234603
2.85	-0.145324	-0.233916
2.875	-0.148511	-0.231224
2.9	-0.136123	-0.226494
2.925	-0.10615	-0.218688
2.95	-0.0671364	-0.208225
2.975	-0.045826	-0.19378
3	-0.0261005	-0.174624
3.025	-0.0392702	-0.152883
3.05	-0.0230821	-0.131316
3.075	-0.036195	-0.10992
3.1	-0.0492917	-0.0876211
3.125	-0.0742917	-0.0646579
3.15	-0.0497477	-0.0407832
3.175	-0.0627221	-0.0171444
3.2	-0.0684748	0.00649279
3.225	-0.0394088	0.0319095
3.25	-0.0104334	0.0576087
3.275	0.0117193	0.0818659
3.3	0.136651	0.105633
3.325	0.147432	0.129477
3.35	0.165475	0.152453
3.375	0.259164	0.172366
3.4	0.263797	0.188719
3.425	0.262284	0.203835
3.45	0.262403	0.218242
3.475	0.259837	0.230195
3.5	0.26029	0.239431
3.525	0.259854	0.24651
3.55	0.281431	0.251589
3.575	0.32677	0.252833
3.6	0.332091	0.250074
3.625	0.327441	0.246152
3.65	0.337823	0.243248
3.675	0.312823	0.241198
3.7	0.30715	0.238178
3.725	0.28215	0.234207
3.75	0.267642	0.229581
3.775	0.246666	0.224164
3.8	0.230588	0.217995
3.825	0.216231	0.211326
3.85	0.200412	0.204345
3.875	0.186294	0.197198
3.9	0.183667	0.189926
3.925	0.193462	0.183913
3.95	0.166458	0.179121
3.975	0.165349	0.173785
4	0.219368	0.169688
4.025	0.215981	0.166611
4.05	0.171594	0.162604
4.075	0.15143	0.157926
4.1	0.142926	0.152546
4.125	0.166339	0.146672
4.15	0.169215	0.140019
4.175	0.155828	0.132721
4.2	0.164702	0.12733
4.225	0.138013	0.124194
4.25	0.124272	0.121153
4.275	0.103392	0.117493
4.3	0.0712097	0.113146
4.325	0.0558547	0.108299
4.35	0.0722517	0.103042
4.375	0.0774306	0.0974569
4.4	0.0630852	0.0914413
4.425	0.0395626	0.0848414
4.45	0.0254808	0.0779509
4.475	0.00504687	0.070962
4.5	-0.00715804	0.0638558
4.525	-0.032158	0.0565812
4.55	-0.0706339	0.0490337
4.575	-0.0724938	0.0411039
4.6	-0.0553555	0.0330854
4.625	-0.0888825	0.0250523
4.65	-0.0943767	0.0168553
4.675	-0.0726017	0.00967354
4.7	-0.0603969	0.00325727
4.725	-0.0665323	-0.00325812
4.75	-0.0693607	-0.00958983
4.775	-0.0777108	-0.0156365
4.8	-0.0736249	-0.0213714
4.825	-0.0891678	-0.0285376
4.85	-0.0705894	-0.0382514
4.875	-0.08144	-0.0488884
4.9	-0.0566561	-0.058974
4.925	-0.0816561	-0.0685493
4.95	-0.080297	-0.0781569
4.975	-0.0796924	-0.0874049
5	-0.0759301	-0.0962768
5.025	-0.0620243	-0.105153
5.05	-0.0751531	-0.113765
5.075	-0.111729	-0.122049
5.1	-0.133252	-0.130254
5.125	-0.149776	-0.138308
5.15	-0.182373	-0.146055
5.175	-0.173555	-0.153615
5.2	-0.170686	-0.160506
5.225	-0.189657	-0.166549
5.25	-0.220456	-0.171958
5.275	-0.215996	-0.17681
5.3	-0.226365	-0.184358
5.325	-0.233792	-0.194584
5.35	-0.249878	-0.204462
5.375	-0.277288	-0.213951
5.4	-0.271946	-0.222707
5.425	-0.292258	-0.230727
5.45	-0.303953	-0.238171
5.475	-0.279726	-0.244947
5.5	-0.292152	-0.251354
5.525	-0.320178	-0.257337
5.55	-0.341015	-0.262718
5.575	-0.34156	-0.26736
5.6	-0.360234	-0.27091
5.625	-0.359857	-0.273748
5.65	-0.378047	-0.276216
5.675	-0.373163	-0.277679
5.7	-0.359697	-0.278863
5.725	-0.337841	-0.280043
5.75	-0.290442	-0.280249
5.775	-0.191574	-0.279928
5.8	-0.146865	-0.280559
5.825	-0.148624	-0.281863
5.85	-0.144431	-0.283001
5.875	-0.13964	-0.28371
5.9	-0.116112	-0.284013
5.925	-0.111799	-0.285569
5.95	-0.124718	-0.287466
5.975	-0.14791	-0.288576
6	-0.153731	-0.287843
6.025	-0.149106	-0.284981
6.05	-0.130823	-0.27958
6.075	-0.114558	-0.271047
6.1	-0.0632436	-0.259989
6.125	-0.0351502	-0.243743
6.15	-0.0345078	-0.223101
6.175	-0.0314401	-0.201754
6.2	-0.0314895	-0.180588
6.225	-0.0446024	-0.158886
6.25	-0.057699	-0.136282
6.275	-0.0688777	-0.112571
