# Supplementary material for: Individuals with autism spectrum disorder have altered visual encoding capacity
Source: PLoS Biol. 2021 May 12;19(5):e3001215. doi: 10.1371/journal.pbio.3001215 (PMC8143398; doi:10.1371/journal.pbio.3001215)
Supplement: S6 Data — (ZIP) [file pbio.3001215.s016.zip › FigS1_S2/NT/Sub12/wFB1.xlsx]

## Sheet: Sheet1
Target	Response
73.633	47.937
139.366	135.353
3.296	19.571
87.333	74.078
150.083	140.74
90.157	77.106
86.619	76.205
42.205	45.901
175.144	144.9
93.573	102.216
57.845	45.141
72.314	59.162
48.764	58.424
114.585	122.014
127.703	130.922
128.621	131.39
148.968	142.022
126.726	126.615
112.756	122
109.702	110.4
34.822	40.544
88.223	90.665
92.09	97.849
97.078	97.999
125.682	137.02
169.195	150.498
130.763	134.168
149.561	129.549
23.121	25.115
70.974	39.951
26.582	37.454
28.032	42.47
101.577	107.341
59.141	46
36.316	47.41
121.842	131.604
34.081	50.282
31.169	33.16
117.557	131.592
168.107	157.817
159.46	156.216
140.151	151.075
82.609	57.582
95.166	104.254
76.885	78.655
15.766	38.038
0.544	178.637
121.452	115.666
14.475	10.957
103.824	123.211
3.67	17.667
120.87	114.01
77.797	73.578
5.499	8.208
94.776	97.094
66.233	72.347
44.837	54.57
37.552	47.229
11.283	24.776
121.76	133.716
33.438	42.276
175.018	161.393
102.654	108.896
35.948	36.899
27.648	49.175
77.082	78.446
37.129	42.534
6.147	12.81
29.071	33.075
118.074	131.897
74.33	59.841
145.93	131.978
79.648	59.379
104.198	113.631
99.726	101.534
6.696	10.421
121.892	133.514
97.671	98.98
77.264	65.066
144.656	138.848
23.017	23.236
29.367	29.037
176.55	171.795
164.339	167.123
89.25	82.018
1.203	176.817
90.667	88.59
90.195	89.456
56.175	61.705
119.458	128.859
120.963	123.544
37.146	46.157
122.023	119.172
140.602	127.928
125.094	134.935
171.656	161.647
29.488	34.129
110.295	116.608
164.377	124.176
74.325	72.774
122.836	139.281
117.524	120.332
27	34.185
35.536	34.641
26.137	36.919
164.41	163
23.127	20.825
155.038	156.362
129.351	138.001
73.517	67.377
48.188	54.84
137.13	129.22
87.871	82.593
73.605	74.785
30.642	32.039
152.314	146.345
62.558	49.694
5.114	13.088
20.43	19.794
76.967	83
165.756	155.469
126.715	138.836
154.396	156.516
2.011	9.496
60.075	48.883
24.05	36.751
14.925	22.951
42.189	27.729
115.975	127.354
42.161	40.444
137.96	133.684
176.709	170.502
134.378	141.496
122.413	128.205
146.859	145.09
133.016	140.666
100.638	106.813
105.697	109.938
48.034	110.694
44.562	47.233
56.125	52.222
162.745	165.359
64.97	66.651
94.046	107.195
133.537	129.062
12.997	17.312
146.502	136.547
53.247	39.605
2.412	4.279
93.26	97.477
106.016	103.569
170.76	171.359
30.894	42.723
97.347	106.511
87.399	71.216
178.868	178.359
170.096	166.153
27.989	31.859
154.357	136.116
30.856	34.155
127.242	123.756
82.285	74.554
139.025	126.871
39.86	45
74.012	60.695
11.893	19.236
166.464	161.799
70.732	65.435
56.07	57.28
39.255	44.287
110.916	107.809
135.916	130.129
50.302	51.313
11.08	14.49
20.43	25.013
66.826	60.829
95.738	103.164
130.313	137.617
125.88	130.638
71.825	61.13
104.708	104.051
127.918	126.585
130.576	132.985
32.048	42.248
40.173	42.663
35.69	32.803
177.061	169.291
66.447	58.984
65.783	65.211
141.228	154.828
126.885	119.877
37.184	41.784
94.645	105.19
46.534	50.55
89.959	91.583
166.613	171.487
143.25	150.848
171.364	167.564
99.594	114.088
77.291	71.12

## Sheet: Sheet2
Theta	Bias	Fit
0	-0.00612755	0
0.025	0.0183311	0.031012
0.05	0.018625	0.0611352
0.075	0.0435184	0.0883757
0.1	0.0481185	0.113584
0.125	0.0357343	0.138515
0.15	0.0751742	0.159884
0.175	0.0696865	0.178568
0.2	0.108226	0.19617
0.225	0.149391	0.209109
0.25	0.167404	0.219113
0.275	0.163139	0.228645
0.3	0.154638	0.236591
0.325	0.173236	0.241428
0.35	0.177334	0.242836
0.375	0.17404	0.241749
0.4	0.196518	0.239018
0.425	0.172198	0.235469
0.45	0.159137	0.23153
0.475	0.134415	0.227497
0.5	0.164595	0.223476
0.525	0.158633	0.219119
0.55	0.184862	0.214912
0.575	0.181172	0.210768
0.6	0.206589	0.206501
0.625	0.197707	0.20275
0.65	0.209714	0.199638
0.675	0.261205	0.198048
0.7	0.246562	0.197213
0.725	0.273095	0.195506
0.75	0.257769	0.19296
0.775	0.27678	0.189384
0.8	0.27772	0.185169
0.825	0.288559	0.180346
0.85	0.299966	0.174472
0.875	0.306384	0.167545
0.9	0.295201	0.159987
0.925	0.284352	0.152392
0.95	0.27325	0.144266
0.975	0.263429	0.135721
1	0.25974	0.126954
1.025	0.253529	0.117531
1.05	0.260873	0.106751
1.075	0.246544	0.0950304
1.1	0.234401	0.0831412
1.125	0.246504	0.0703248
1.15	0.221504	0.0565943
1.175	0.20026	0.0427731
1.2	0.181817	0.0289597
1.225	0.157836	0.0150682
1.25	0.147149	0.00119963
1.275	0.13996	-0.0125209
1.3	0.111874	-0.0262325
1.325	0.0932301	-0.0399848
1.35	0.0855533	-0.0539082
1.375	0.0834342	-0.0656645
1.4	0.0947225	-0.0751469
1.425	0.0895315	-0.0848793
1.45	0.100233	-0.0945609
1.475	0.0809256	-0.103807
1.5	0.0577168	-0.112818
1.525	0.0282333	-0.121748
1.55	0.0145331	-0.130465
1.575	0.0178021	-0.138822
1.6	-0.000473721	-0.146859
1.625	0.0108734	-0.154451
1.65	0.0290068	-0.161788
1.675	0.0163358	-0.169252
1.7	-0.00364793	-0.176528
1.725	-0.0205061	-0.183262
1.75	-0.029149	-0.189561
1.775	-0.0686092	-0.195803
1.8	-0.0563075	-0.202436
1.825	-0.082155	-0.209136
1.85	-0.094131	-0.215487
1.875	-0.110213	-0.221577
1.9	-0.140303	-0.22727
1.925	-0.152045	-0.232532
1.95	-0.163594	-0.237345
1.975	-0.137994	-0.241603
2	-0.149141	-0.247702
2.025	-0.164306	-0.255819
2.05	-0.159625	-0.263962
2.075	-0.19011	-0.271882
2.1	-0.193583	-0.279627
2.125	-0.216762	-0.287326
2.15	-0.241762	-0.294639
2.175	-0.260131	-0.301473
2.2	-0.276657	-0.307909
2.225	-0.287707	-0.314122
2.25	-0.288523	-0.319448
2.275	-0.260917	-0.323481
2.3	-0.239955	-0.325227
2.325	-0.264955	-0.32496
2.35	-0.265916	-0.324415
2.375	-0.203362	-0.322415
2.4	-0.160415	-0.319596
2.425	-0.141968	-0.317637
2.45	-0.166968	-0.315634
2.475	-0.202982	-0.313332
2.5	-0.192548	-0.310902
2.525	-0.202801	-0.307884
2.55	-0.212568	-0.304232
2.575	-0.22056	-0.300576
2.6	-0.243653	-0.29641
2.625	-0.266267	-0.291073
2.65	-0.279417	-0.284525
2.675	-0.314188	-0.277055
2.7	-0.339188	-0.269038
2.725	-0.319981	-0.260279
2.75	-0.335455	-0.250939
2.775	-0.331254	-0.240475
2.8	-0.313703	-0.229506
2.825	-0.320019	-0.218632
2.85	-0.286458	-0.206406
2.875	-0.290065	-0.192385
2.9	-0.257657	-0.177141
2.925	-0.201028	-0.162576
2.95	-0.185665	-0.146809
2.975	-0.136939	-0.126067
3	-0.116978	-0.100957
3.025	-0.0598478	-0.0727057
3.05	-0.0256355	-0.0423572
3.075	-0.0281581	-0.0110394
3.1	0.01592	0.0193955
3.125	0.00270086	0.049083
3.15	-0.0145349	0.0795606
3.175	0.0195625	0.110127
3.2	0.0496745	0.138196
3.225	0.0530488	0.164013
3.25	0.052327	0.189499
3.275	0.0391411	0.214275
3.3	0.0667669	0.235421
3.325	0.0743156	0.254047
3.35	0.110946	0.271713
3.375	0.140983	0.284537
3.4	0.168263	0.294258
3.425	0.154732	0.303507
3.45	0.14623	0.311243
3.475	0.179021	0.315402
3.5	0.185986	0.315287
3.525	0.165632	0.313178
3.55	0.188111	0.310299
3.575	0.170758	0.306573
3.6	0.151008	0.302613
3.625	0.15566	0.298989
3.65	0.168071	0.294999
3.675	0.17688	0.290984
3.7	0.176455	0.287341
3.725	0.188538	0.282676
3.75	0.198182	0.277887
3.775	0.201087	0.274097
3.8	0.239557	0.271717
3.825	0.252797	0.270738
3.85	0.260399	0.269641
3.875	0.274362	0.267675
3.9	0.262953	0.264796
3.925	0.268373	0.260901
3.95	0.277142	0.256488
3.975	0.308238	0.25141
4	0.299347	0.245358
4.025	0.311793	0.238628
4.05	0.292215	0.23121
4.075	0.283976	0.223381
4.1	0.273746	0.215172
4.125	0.266766	0.206645
4.15	0.263897	0.197565
4.175	0.262982	0.187478
4.2	0.256754	0.17627
4.225	0.242525	0.164464
4.25	0.228789	0.152468
4.275	0.238096	0.139553
4.3	0.215372	0.125755
4.325	0.191852	0.111869
4.35	0.173102	0.0979549
4.375	0.151064	0.0840035
4.4	0.150566	0.0702886
4.425	0.12552	0.0567046
4.45	0.103466	0.0429667
4.475	0.0887122	0.0291174
4.5	0.077146	0.0151011
4.525	0.0750268	0.00330568
4.55	0.0930868	-0.00621432
4.575	0.0941151	-0.0158398
4.6	0.0869441	-0.0254587
4.625	0.0743095	-0.0347004
4.65	0.0448259	-0.0435977
4.675	0.0230422	-0.052411
4.7	0.0142815	-0.0610533
4.725	0.007753	-0.069307
4.75	0.00578809	-0.0773461
4.775	0.00929415	-0.0849356
4.8	0.019007	-0.092272
4.825	0.0079285	-0.0998225
4.85	-0.0119028	-0.107067
4.875	-0.021946	-0.113658
4.9	-0.0413753	-0.119934
4.925	-0.0750584	-0.126495
4.95	-0.0647148	-0.133317
4.975	-0.0905623	-0.139952
5	-0.102538	-0.146231
5.025	-0.123711	-0.152111
5.05	-0.148711	-0.157587
5.075	-0.166364	-0.162892
5.1	-0.136917	-0.167598
5.125	-0.131779	-0.171605
5.15	-0.150505	-0.177683
5.175	-0.153654	-0.186073
5.2	-0.168033	-0.194404
5.225	-0.17699	-0.202552
5.25	-0.216667	-0.210574
5.275	-0.225169	-0.218219
5.3	-0.235846	-0.225362
5.325	-0.268539	-0.232023
5.35	-0.285065	-0.238335
5.375	-0.271931	-0.243868
5.4	-0.272859	-0.248105
5.425	-0.241686	-0.250225
5.45	-0.248362	-0.250441
5.475	-0.249324	-0.250246
5.5	-0.26047	-0.249746
5.525	-0.175061	-0.24776
5.55	-0.159096	-0.245035
5.575	-0.150376	-0.242945
5.6	-0.18047	-0.240898
5.625	-0.200735	-0.238544
5.65	-0.186209	-0.235736
5.675	-0.200579	-0.232338
5.7	-0.213955	-0.228566
5.725	-0.228182	-0.224616
5.75	-0.25206	-0.220067
5.775	-0.279773	-0.214351
5.8	-0.297595	-0.207533
5.825	-0.322595	-0.199957
5.85	-0.333382	-0.191575
5.875	-0.328388	-0.182448
5.9	-0.332002	-0.17278
5.925	-0.335459	-0.161806
5.95	-0.312702	-0.150427
5.975	-0.307802	-0.139029
6	-0.284087	-0.125904
6.025	-0.292774	-0.111129
6.05	-0.248353	-0.0949239
6.075	-0.209436	-0.0795437
6.1	-0.154029	-0.061943
6.125	-0.136711	-0.0392194
6.15	-0.0853831	-0.012505
6.175	-0.0409516	0.0175079
6.2	-0.0340428	0.0484395
6.225	-0.0149224	0.0793137
6.25	0.00751262	0.109295
6.275	0.00205776	0.139474
