# Supplementary material for: Individuals with autism spectrum disorder have altered visual encoding capacity
Source: PLoS Biol. 2021 May 12;19(5):e3001215. doi: 10.1371/journal.pbio.3001215 (PMC8143398; doi:10.1371/journal.pbio.3001215)
Supplement: S6 Data — (ZIP) [file pbio.3001215.s016.zip › FigS1_S2/NT/Sub12/wFB2.xlsx]

## Sheet: Sheet1
Target	Response
84.921	76.427
46.193	40.566
95.172	102.953
31.493	31.703
147.688	148.224
38.953	36.405
139.712	138.745
111.405	108.707
41.502	39.236
154.429	150.608
169.804	159.571
129.731	133.586
86.119	77.316
65.629	63.723
169.651	165.863
64.448	63.016
15.914	18.7
124.49	142.407
58.01	53.454
115.069	111.257
84.702	81.224
72.512	77.202
1.769	16.928
167.266	172.695
16.881	24.694
72.204	74.024
66.206	50.078
166.624	156.438
91.2	102.89
20.902	26.69
158.713	159.294
152.781	148.586
3.274	9.417
128.066	134.646
141.849	141.144
145.233	133.997
153.264	139.839
157.378	147.949
172.09	175.114
71.99	68.289
104.84	104.716
134.823	131.852
60.553	49.961
112.361	115.896
121.699	122.556
104.038	105.478
51.989	40.873
25.264	33.951
168.008	159.94
110.191	113.382
18.09	20.51
173.968	169.387
118.766	137.931
153.621	149.055
1.615	6.053
118.876	128.952
66.695	69.901
34.476	48.508
7.432	14.968
9.421	18.503
151.473	154.3
89.673	87.332
176.737	173.832
106.318	107.606
58.048	53.149
43.282	50.408
140.761	130.995
65.459	67.818
129.813	133.588
31.718	48.128
130.208	128.34
154.753	163.899
103.258	130.072
125.067	114.15
116.53	125.042
95.029	110.686
110.092	102.671
65.382	56.931
101.555	115.336
36.393	35.762
133.29	128.205
43.886	35.527
171.452	150.975
81.219	77.796
43.167	48.71
97.562	101.475
11.465	22.955
164.948	161.189
179.764	1.19
27.044	25.629
97.584	109.389
126.165	137.667
107.812	118.536
116.59	125.842
121.364	112.522
156.972	139.34
10.602	18.977
57.691	47.517
104.318	113.671
24.978	32.35
8.861	10.689
137.388	141.292
117.881	133.527
138.311	124.363
70.935	67.431
112.569	114.777
105.434	112.499
144.612	137.04
120.617	126.025
11.624	19.666
42.436	31.538
115.503	130.854
128.786	126.502
84.57	82.072
131.109	131.525
7.757	13.456
155.066	155.727
2.862	8.089
5.735	5.579
112.212	112.581
125.918	122.225
110.432	120.322
64.975	59.552
161.867	147.389
35.179	33.366
146.727	152.024
127.335	130.783
170.524	155.061
173.584	166.542
43.441	36.277
146.145	152.32
132.867	132.417
93.194	101.438
16.03	19.858
160.164	153.531
37.514	32.517
53.318	53.815
51.05	49.539
76.22	63.846
24.231	36.774
53.879	53.584
150.979	151.211
60.004	55.437
156.522	158.968
22.709	29.288
177.479	162.118
151.33	149.534
0.819	11.807
42.853	46.75
114.311	119.558
60.097	60.856
3.626	19.441
46.21	36.887
131.466	144.836
99.215	121.529
177.77	173.359
19.809	28.125
11.415	10.504
70.655	69.378
69.029	65.984
150.852	153.421
18.903	23.87
121.155	122.873
14.436	14.549
156.851	148.577
75.533	69.38
23.341	40.513
103.461	104.608
107.098	106.647
40.414	39.296
179.094	178.781
93.288	103.119
1.741	172.921
117.909	124.726
80.862	81.376
109.597	106.507
54.609	60.62
54.115	49.332
47.644	45.727
163.811	147.502
26.192	37.875
102.923	111.58
171.496	166.073
118.453	124.967
92.958	96.484
83.213	76.932
131.093	135.406
111.399	138.927
159.164	155
48.259	41.254
108.537	126
10.772	16.198
97.545	100.641
148.666	149.521
165.459	156.559
71.287	67.906
165.108	155.771
150.072	147.382
114.975	96.262
103.516	120.799

## Sheet: Sheet2
Theta	Bias	Fit
0	0.0564306	0
0.025	0.131376	0.0223628
0.05	0.116442	0.0436953
0.075	0.117082	0.0646659
0.1	0.178339	0.0845951
0.125	0.186529	0.102763
0.15	0.237971	0.119932
0.175	0.234083	0.137007
0.2	0.245521	0.152483
0.225	0.246395	0.165426
0.25	0.269786	0.174447
0.275	0.247093	0.180172
0.3	0.24411	0.184811
0.325	0.258878	0.187614
0.35	0.258003	0.189858
0.375	0.263457	0.190979
0.4	0.255875	0.190588
0.425	0.255065	0.189792
0.45	0.270627	0.189821
0.475	0.254531	0.190738
0.5	0.242722	0.191152
0.525	0.244215	0.191586
0.55	0.235919	0.192139
0.575	0.219391	0.192994
0.6	0.235046	0.194109
0.625	0.246407	0.195241
0.65	0.221837	0.196181
0.675	0.21658	0.197203
0.7	0.233687	0.19898
0.725	0.23041	0.201151
0.75	0.20541	0.203054
0.775	0.195622	0.204607
0.8	0.185629	0.205865
0.825	0.184773	0.20672
0.85	0.17095	0.206967
0.875	0.168981	0.206781
0.9	0.186793	0.207121
0.925	0.175221	0.207687
0.95	0.175889	0.207857
0.975	0.157989	0.207966
1	0.153117	0.207452
1.025	0.167961	0.205905
1.05	0.157134	0.203656
1.075	0.141454	0.200631
1.1	0.149588	0.196562
1.125	0.153332	0.191825
1.15	0.142046	0.187204
1.175	0.118984	0.182897
1.2	0.169798	0.176862
1.225	0.137858	0.168973
1.25	0.120401	0.16116
1.275	0.109553	0.153142
1.3	0.0838254	0.144617
1.325	0.0560732	0.136076
1.35	0.0472824	0.127709
1.375	0.0184098	0.119254
1.4	-0.00309064	0.110668
1.425	0.0114568	0.101444
1.45	-0.0135432	0.0915215
1.475	-0.0308864	0.0815178
1.5	-0.0470644	0.0715426
1.525	-0.0891273	0.0613731
1.55	-0.0794168	0.0504957
1.575	-0.0780975	0.0392551
1.6	-0.0813348	0.0286107
1.625	-0.0928485	0.0183077
1.65	-0.101858	0.00852593
1.675	-0.0945618	-0.000105982
1.7	-0.105523	-0.00818411
1.725	-0.0974745	-0.0159259
1.75	-0.102993	-0.0230519
1.775	-0.12768	-0.0297254
1.8	-0.10339	-0.0365871
1.825	-0.0934973	-0.0428144
1.85	-0.0509007	-0.0485897
1.875	-0.0759007	-0.0547379
1.9	-0.0851178	-0.0610167
1.925	-0.102867	-0.0674505
1.95	-0.0627447	-0.0736177
1.975	-0.0544378	-0.0792596
2	-0.0552031	-0.0848941
2.025	-0.0437053	-0.0911881
2.05	-0.0608752	-0.0979108
2.075	-0.0858752	-0.104604
2.1	-0.0736573	-0.111376
2.125	-0.086872	-0.118231
2.15	-0.0934321	-0.125519
2.175	-0.0964761	-0.133022
2.2	-0.107034	-0.140132
2.225	-0.0894394	-0.146664
2.25	-0.10092	-0.153125
2.275	-0.129938	-0.159865
2.3	-0.155428	-0.166268
2.325	-0.159453	-0.172384
2.35	-0.15384	-0.178905
2.375	-0.173088	-0.185812
2.4	-0.183261	-0.191777
2.425	-0.188481	-0.19674
2.45	-0.197747	-0.201578
2.475	-0.203099	-0.206034
2.5	-0.228121	-0.21008
2.525	-0.209188	-0.213785
2.55	-0.224142	-0.216981
2.575	-0.230895	-0.219059
2.6	-0.227768	-0.219791
2.625	-0.229355	-0.219716
2.65	-0.201689	-0.219188
2.675	-0.187385	-0.219965
2.7	-0.206204	-0.221997
2.725	-0.210402	-0.223291
2.75	-0.216741	-0.223749
2.775	-0.232296	-0.22396
2.8	-0.230946	-0.223158
2.825	-0.200017	-0.220872
2.85	-0.217698	-0.217397
2.875	-0.188716	-0.209864
2.9	-0.140061	-0.197565
2.925	-0.165061	-0.183674
2.95	-0.0545495	-0.167389
2.975	-0.0205618	-0.14833
3	-0.0264009	-0.128775
3.025	-0.00543827	-0.107663
3.05	-0.00326312	-0.0850101
3.075	-0.0282631	-0.0622143
3.1	0.0552776	-0.0385983
3.125	0.0533206	-0.015041
3.15	0.0880256	0.0091142
3.175	0.122969	0.0324453
3.2	0.12255	0.053702
3.225	0.127014	0.0741887
3.25	0.187233	0.0931295
3.275	0.19553	0.110324
3.3	0.250676	0.127141
3.325	0.250111	0.143155
3.35	0.254922	0.15667
3.375	0.260911	0.167078
3.4	0.263686	0.174113
3.425	0.260703	0.178988
3.45	0.272288	0.18213
3.475	0.264911	0.184678
3.5	0.253329	0.187586
3.525	0.264297	0.188941
3.55	0.247468	0.188684
3.575	0.286226	0.189173
3.6	0.26222	0.190483
3.625	0.252514	0.191303
3.65	0.248456	0.192192
3.675	0.246984	0.193369
3.7	0.22322	0.194475
3.725	0.243828	0.195855
3.75	0.236882	0.197305
3.775	0.238486	0.198394
3.8	0.21343	0.199104
3.825	0.214847	0.200028
3.85	0.22528	0.201705
3.875	0.222002	0.20377
3.9	0.20357	0.20554
3.925	0.174024	0.20678
3.95	0.186725	0.207656
3.975	0.187543	0.208145
4	0.168152	0.208194
4.025	0.160574	0.207985
4.05	0.184043	0.208321
4.075	0.166813	0.208885
4.1	0.17043	0.208849
4.125	0.149581	0.208755
4.15	0.149015	0.208263
4.175	0.163096	0.206858
4.2	0.148727	0.204654
4.225	0.140732	0.201562
4.25	0.157273	0.19738
4.275	0.156656	0.19304
4.3	0.133639	0.188869
4.325	0.123183	0.184455
4.35	0.157463	0.17833
4.375	0.130454	0.17051
4.4	0.126146	0.162404
4.425	0.101146	0.153999
4.45	0.0797195	0.145501
4.475	0.0476659	0.136991
4.5	0.038875	0.1286
4.525	0.013502	0.120194
4.55	-0.00495826	0.11166
4.575	0.0030495	0.102422
4.6	-0.0221021	0.0923857
4.625	-0.0392937	0.082271
4.65	-0.0561447	0.0721955
4.675	-0.0975347	0.0619282
4.7	-0.0878242	0.0510482
4.725	-0.0911044	0.0398422
4.75	-0.0897422	0.0292348
4.775	-0.101256	0.0189362
4.8	-0.110265	0.00916154
4.825	-0.102969	0.000539888
4.85	-0.109724	-0.00731416
4.875	-0.105882	-0.0148289
4.9	-0.1114	-0.0219351
4.925	-0.117267	-0.0285278
4.95	-0.111797	-0.0353062
4.975	-0.0506204	-0.0416273
5	-0.059308	-0.047493
5.025	-0.0661553	-0.0537168
5.05	-0.0862748	-0.0601
5.075	-0.0829107	-0.0671118
5.1	-0.0550773	-0.0737746
5.125	-0.0463173	-0.0793562
5.15	-0.0337516	-0.0855423
5.175	-0.0521127	-0.0923534
5.2	-0.0692826	-0.099026
5.225	-0.0942826	-0.105667
5.25	-0.0762918	-0.112397
5.275	-0.0808665	-0.119744
5.3	-0.0932855	-0.127385
5.325	-0.100229	-0.134674
5.35	-0.0963209	-0.141556
5.375	-0.0978467	-0.147886
5.4	-0.109328	-0.154282
5.425	-0.138345	-0.160957
5.45	-0.152482	-0.167271
5.475	-0.153406	-0.173584
5.5	-0.162247	-0.180325
5.525	-0.166668	-0.186433
5.55	-0.191668	-0.191593
5.575	-0.185015	-0.196844
5.6	-0.201453	-0.201906
5.625	-0.211506	-0.206217
5.65	-0.230577	-0.21016
5.675	-0.213981	-0.213721
5.7	-0.217691	-0.216156
5.725	-0.232132	-0.217502
5.75	-0.223373	-0.217997
5.775	-0.220375	-0.218421
5.8	-0.184039	-0.219649
5.825	-0.195792	-0.221454
5.85	-0.214611	-0.223392
5.875	-0.211182	-0.224574
5.9	-0.225148	-0.224918
5.925	-0.236918	-0.224885
5.95	-0.232939	-0.223739
5.975	-0.200645	-0.221193
6	-0.198946	-0.215829
6.025	-0.197123	-0.206444
6.05	-0.148468	-0.193996
6.075	-0.128124	-0.179067
6.1	-0.0243761	-0.16091
6.125	-0.0289691	-0.140852
6.15	0.0070683	-0.120006
6.175	-0.00423258	-0.0977637
6.2	-0.0116705	-0.0750921
6.225	-0.0366705	-0.0521147
6.25	0.0468703	-0.0283157
6.275	0.0449133	-0.00457745
