# Supplementary material for: Individuals with autism spectrum disorder have altered visual encoding capacity
Source: PLoS Biol. 2021 May 12;19(5):e3001215. doi: 10.1371/journal.pbio.3001215 (PMC8143398; doi:10.1371/journal.pbio.3001215)
Supplement: S6 Data — (ZIP) [file pbio.3001215.s016.zip › FigS1_S2/NT/Sub12/woFB.xlsx]

## Sheet: Sheet1
Target	Response
143.233	146.266
19.633	24.411
149.254	137.784
127.308	133.071
162.421	157.256
179.341	0.457
31.647	23.99
135.998	131.845
27.527	36.487
13.953	26.174
67.365	52.943
1.813	178.578
56.268	48.146
73.885	52.286
34.811	36.299
60.613	52
47.748	45.69
161.795	143
45.974	42.751
156.631	136
108.757	129
138.921	137
152.347	144
149.638	142.277
77.198	44
79.686	67.95
106.236	101.843
136.004	122.188
164.108	160.56
10.69	20
8.751	29.532
169.727	155.887
35.416	39.598
10.393	12.495
55.719	38
169.837	159.874
34.74	42.63
5.79	25.861
112.58	128.001
160.389	145.917
148.402	130.226
42.326	34.447
29.9	38.212
89.311	94.23
53.994	43.926
3.148	17.112
170.337	165.118
92.266	102.458
173.732	165.203
94.172	105.486
178.555	0.377
87.866	79.78
53.741	47.26
171.051	145.899
145.365	126.398
110.454	128.682
110.724	109.756
124.358	125.412
37.113	48.995
86.784	79.101
7.031	15.449
119.227	120.854
101.813	106.598
102.698	108.732
55.598	43.884
25.643	34.763
103.126	119.909
46.133	46.268
175.803	161.637
75.83	65
93.486	108.278
32.762	32.808
101.643	107.44
104.626	114.269
37.618	50.726
140.437	120.557
43.447	54.296
129.511	128.808
97.737	111.246
138.668	122.338
104.318	120.394
166.234	155.356
151.556	146.6
79.505	40.23
172.573	151.523
56.389	39.792
174.457	171.499
95.958	105.606
31.499	29.104
83.295	59.617
57.175	46.994
94.211	108.161
147.6	130.826
92.145	85.017
129.895	119.814
26.016	30.623
178.572	0.939
51.077	158.259
64.47	45.587
167.283	143.834
162.383	144.358
129.027	131.694
125.611	125.746
109.356	113.505
168.574	13.808
166.849	165.479
102.555	113.691
29.054	42.664
132.988	127.554
37.871	43.165
72.358	55.251
63.838	55.528
157.422	133.807
54.269	48.728
126.066	135.245
98.243	110.079
115.184	119.987
35.152	29.511
149.007	134.257
108.004	119.559
103.989	119
153.094	156.229
26.56	26.259
127.802	137.451
47.254	45.598
14.986	37.905
106.439	107.592
169.348	161.796
165.344	159.609
173.611	164.205
128.972	130
55.609	48.22
77.571	61.452
6.207	20.338
56.471	51
37.624	41.944
56.79	55.888
116.2	121.843
112.987	126.624
0.291	179.428
37.223	41.983
134.383	120.697
45.748	44.436
103.055	127.862
77.176	63.956
75.83	59.295
139.432	133.351
122.029	122.197
37.761	56.891
88.772	118.546
34.63	49.468
159.669	149.795
18.897	23.901
91.634	101.506
41.683	41.07
168.299	138.242
33.795	38.589
74.506	56.982
101.143	116.726
53.598	59.991
103.192	127.979
41.425	46.049
2.12	178.96
144.645	141.61
150.649	129.137
9.465	31.391
149.842	139.019
16.293	27
160.147	152.63
121.194	143.854
13.475	23.261
130.533	132
157.043	158.398
26.417	42
25.747	44.603
142.86	140.817
114.003	122.672
109.724	111.241
105.28	111.567
140.036	145.066
62.734	47.088
119.985	144.209
33.224	39.672
95.331	112.763
153.209	156.231
118.019	131.568
75.231	64.879
27.686	44.461
41.184	33.914
18.721	16.244
59.943	66.54
110.921	120.989
45.644	53.638
123.919	122.051
165.64	167.267
159.235	136.268
37.195	42.197
2.12	10.519
5.708	19.195
75.341	68.981

## Sheet: Sheet2
Theta	Bias	Fit
0	0.174457	0
0.025	0.211148	0.0460199
0.05	0.19282	0.089028
0.075	0.232681	0.128722
0.1	0.303552	0.160884
0.125	0.311664	0.186617
0.15	0.353441	0.212248
0.175	0.384615	0.236617
0.2	0.379086	0.258087
0.225	0.395381	0.277695
0.25	0.391168	0.294425
0.275	0.387415	0.307932
0.3	0.390781	0.318629
0.325	0.391222	0.32704
0.35	0.379943	0.33412
0.375	0.367465	0.340101
0.4	0.427316	0.341644
0.425	0.410533	0.339249
0.45	0.390355	0.336237
0.475	0.389757	0.332964
0.5	0.374665	0.329569
0.525	0.372041	0.325957
0.55	0.352118	0.322007
0.575	0.340718	0.317319
0.6	0.347361	0.312346
0.625	0.342401	0.307505
0.65	0.321811	0.302389
0.675	0.321385	0.297276
0.7	0.317396	0.291742
0.725	0.31776	0.285352
0.75	0.329875	0.27892
0.775	0.330885	0.273119
0.8	0.304114	0.26731
0.825	0.29672	0.261006
0.85	0.284771	0.254224
0.875	0.265178	0.246575
0.9	0.305128	0.237686
0.925	0.281759	0.227566
0.95	0.271174	0.216789
0.975	0.268753	0.20524
1	0.308273	0.19283
1.025	0.322627	0.179989
1.05	0.321808	0.166468
1.075	0.296414	0.152175
1.1	0.26411	0.137536
1.125	0.240138	0.122653
1.15	0.221782	0.107451
1.175	0.198089	0.0919015
1.2	0.17865	0.0760032
1.225	0.171338	0.0599495
1.25	0.154654	0.0437746
1.275	0.129654	0.0273342
1.3	0.118081	0.0107755
1.325	0.093081	-0.00588699
1.35	0.0778987	-0.0227317
1.375	0.0485849	-0.039821
1.4	0.0219304	-0.0571203
1.425	0.0105338	-0.0749068
1.45	-0.00520451	-0.0930199
1.475	-0.0409168	-0.109437
1.5	-0.0560347	-0.124233
1.525	-0.0829353	-0.138967
1.55	-0.0715399	-0.153563
1.575	-0.0688101	-0.167931
1.6	-0.0813753	-0.182237
1.625	-0.115331	-0.196389
1.65	-0.158333	-0.210323
1.675	-0.163824	-0.224223
1.7	-0.181934	-0.238035
1.725	-0.197601	-0.251816
1.75	-0.220476	-0.265541
1.775	-0.219397	-0.279101
1.8	-0.216178	-0.292281
1.825	-0.233704	-0.305103
1.85	-0.256703	-0.317706
1.875	-0.260973	-0.330101
1.9	-0.25348	-0.342089
1.925	-0.249619	-0.353307
1.95	-0.276912	-0.364006
1.975	-0.29963	-0.37431
2	-0.322309	-0.384021
2.025	-0.332898	-0.393266
2.05	-0.335066	-0.402043
2.075	-0.348282	-0.410322
2.1	-0.355643	-0.42091
2.125	-0.374967	-0.433838
2.15	-0.383746	-0.446349
2.175	-0.414349	-0.458275
2.2	-0.436506	-0.469656
2.225	-0.436769	-0.480301
2.25	-0.44741	-0.490395
2.275	-0.428117	-0.500053
2.3	-0.429821	-0.509023
2.325	-0.388327	-0.517088
2.35	-0.370885	-0.523843
2.375	-0.349714	-0.529682
2.4	-0.367542	-0.535066
2.425	-0.401433	-0.539869
2.45	-0.371855	-0.54202
2.475	-0.376363	-0.541224
2.5	-0.382008	-0.539158
2.525	-0.409716	-0.536
2.55	-0.429528	-0.531793
2.575	-0.438918	-0.526911
2.6	-0.465487	-0.52169
2.625	-0.465768	-0.515658
2.65	-0.45928	-0.508471
2.675	-0.462147	-0.500398
2.7	-0.479054	-0.491677
2.725	-0.489738	-0.481976
2.75	-0.493388	-0.471321
2.775	-0.491932	-0.459391
2.8	-0.443544	-0.4418
2.825	-0.410546	-0.418028
2.85	-0.384167	-0.391676
2.875	-0.409167	-0.36357
2.9	-0.371968	-0.333482
2.925	-0.302183	-0.3002
2.95	-0.247691	-0.262252
2.975	-0.184083	-0.219349
3	-0.186854	-0.172985
3.025	-0.070262	-0.125703
3.05	0.0418282	-0.078196
3.075	0.0184681	-0.0292316
3.1	0.121872	0.0184279
3.125	0.163767	0.0641732
3.15	0.200827	0.109029
3.175	0.20274	0.152697
3.2	0.216485	0.193604
3.225	0.255881	0.229059
3.25	0.295145	0.258665
3.275	0.309816	0.28379
3.3	0.353475	0.308642
3.325	0.376207	0.332477
3.35	0.391851	0.352541
3.375	0.386974	0.370753
3.4	0.384458	0.386936
3.425	0.379007	0.399916
3.45	0.382374	0.410323
3.475	0.382815	0.418457
3.5	0.371536	0.425266
3.525	0.37564	0.430173
3.55	0.418909	0.430676
3.575	0.402125	0.428082
3.6	0.381948	0.424872
3.625	0.381349	0.421402
3.65	0.368279	0.417922
3.675	0.368711	0.414291
3.7	0.343711	0.410208
3.725	0.340101	0.405355
3.75	0.361894	0.400425
3.775	0.333994	0.395593
3.8	0.327048	0.390607
3.825	0.326186	0.385329
3.85	0.323886	0.379462
3.875	0.346468	0.373537
3.9	0.338862	0.367336
3.925	0.322478	0.361256
3.95	0.304077	0.355312
3.975	0.288984	0.348757
4	0.276364	0.341661
4.025	0.28188	0.333436
4.05	0.298382	0.323891
4.075	0.274371	0.31344
4.1	0.262766	0.302429
4.125	0.272067	0.290866
4.15	0.33922	0.278513
4.175	0.314158	0.265672
4.2	0.313401	0.252098
4.225	0.280703	0.237729
4.25	0.258839	0.223027
4.275	0.237014	0.208043
4.3	0.21842	0.192747
4.325	0.189682	0.177118
4.35	0.180675	0.161269
4.375	0.169394	0.14526
4.4	0.146246	0.129001
4.425	0.134927	0.112624
4.45	0.109674	0.0961338
4.475	0.0830711	0.0794537
4.5	0.0753483	0.062608
4.525	0.0401775	0.0454835
4.55	0.00360078	0.0280541
4.575	0.0198291	0.0102283
4.6	-0.00686061	-0.00784943
4.625	-0.0493241	-0.0243146
4.65	-0.0644421	-0.039135
4.675	-0.0791443	-0.0537932
4.7	-0.0549097	-0.0681161
4.725	-0.0721265	-0.0823426
4.75	-0.0897826	-0.0966893
4.775	-0.141984	-0.110932
4.8	-0.161823	-0.125041
4.825	-0.167233	-0.138997
4.85	-0.177599	-0.152797
4.875	-0.204309	-0.166497
4.9	-0.216031	-0.180148
4.925	-0.209436	-0.193512
4.95	-0.224243	-0.206532
4.975	-0.250225	-0.219338
5	-0.26511	-0.231822
5.025	-0.268618	-0.244191
5.05	-0.267556	-0.256094
5.075	-0.258026	-0.267143
5.1	-0.285319	-0.277712
5.125	-0.305716	-0.28779
5.15	-0.330716	-0.297264
5.175	-0.322766	-0.306194
5.2	-0.343473	-0.31465
5.225	-0.35669	-0.322757
5.25	-0.367675	-0.333259
5.275	-0.383374	-0.346123
5.3	-0.392153	-0.358501
5.325	-0.422757	-0.370288
5.35	-0.444913	-0.381523
5.375	-0.445176	-0.392013
5.4	-0.443928	-0.401848
5.425	-0.417277	-0.411332
5.45	-0.438228	-0.42022
5.475	-0.363029	-0.427689
5.5	-0.363385	-0.434109
5.525	-0.355684	-0.439964
5.55	-0.375079	-0.44506
5.575	-0.355262	-0.447687
5.6	-0.368137	-0.447637
5.625	-0.38477	-0.446548
5.65	-0.377693	-0.444279
5.675	-0.418123	-0.440911
5.7	-0.437935	-0.436415
5.725	-0.447326	-0.431243
5.75	-0.461661	-0.425676
5.775	-0.474175	-0.419295
5.8	-0.473146	-0.411656
5.825	-0.462461	-0.403231
5.85	-0.487461	-0.394307
5.875	-0.481595	-0.384618
5.9	-0.487394	-0.373808
5.925	-0.455412	-0.359922
5.95	-0.409037	-0.339604
5.975	-0.418953	-0.314534
6	-0.392575	-0.287758
6.025	-0.417575	-0.259221
6.05	-0.302453	-0.227476
6.075	-0.310591	-0.192518
6.1	-0.255933	-0.153729
6.125	-0.176192	-0.109806
6.15	-0.175748	-0.0626665
6.175	-0.0206281	-0.013859
6.2	0.015787	0.0351914
6.225	0.0100608	0.0847995
6.25	0.138971	0.132592
6.275	0.182642	0.178977
