# Supplementary material for: Individuals with autism spectrum disorder have altered visual encoding capacity
Source: PLoS Biol. 2021 May 12;19(5):e3001215. doi: 10.1371/journal.pbio.3001215 (PMC8143398; doi:10.1371/journal.pbio.3001215)
Supplement: S6 Data — (ZIP) [file pbio.3001215.s016.zip › FigS1_S2/NT/Sub13/wFB1.xlsx]

## Sheet: Sheet1
Target	Response
174.051	155.771
0.972	178.647
107.966	132.55
170.645	147.005
130.796	132.915
48.204	53.308
175.221	172.042
178.143	3.104
32.603	26.139
174.111	160.433
51.192	29.348
6.444	14.242
87.185	103
107.224	48.311
35.025	52.059
123.798	131.842
12.909	40.415
23.264	38.252
167.266	128
145.886	132.895
131.164	130.448
13.014	37.443
70.88	54.239
77.385	63.559
26.494	45.181
6.663	36.166
123.594	130.73
80.571	89.244
6.109	3.354
120.612	100.387
102.165	118.166
87.053	115.501
149.567	131.522
133.241	140.242
80.384	66.827
28.884	50.833
20.221	44.098
35.575	39.509
81.752	116.718
25.599	0
129.527	124
3.472	156.8
28.225	27
42.952	62.671
125.446	122.893
117.255	111.499
86.152	97.551
159.999	138
16.315	47.208
155.165	134.169
70.787	52.479
60.646	51.17
121.353	149.17
147.056	160.457
170.59	134.038
145.853	165.692
118.887	133.106
34.185	38.506
32.46	44.505
2.719	23.139
84.064	73.073
21.781	15.895
89.294	95.336
46.968	47.986
106.532	100.765
150.292	128.267
11.031	44.823
94.694	102.533
120.15	124.963
131.823	138.038
140.519	129.306
139.932	156.288
135.323	141.563
137.866	131.148
75.314	68.847
154.071	124.452
165.58	133.712
164.542	139.951
76.808	74.251
43.579	54.629
39.541	48.97
101.758	128.227
7.823	37.031
2.153	6.643
9.536	9.754
112.454	20.508
40.068	33.265
53.538	56.922
8.053	176.861
28.043	35.791
172.447	152.593
101.286	124.749
83.411	69.227
66.59	62.031
101.797	34.592
1.785	177.033
45.743	54.378
139.739	129.589
87.036	118.094
76.72	79.259
134.664	135.462
54.725	116.919
28.148	38.514
141.173	130.516
19.853	48.866
37.695	49.021
101.149	96.614
163.734	135.235
105.725	135.597
104.686	106.9
170.233	150.01
94.897	133.214
111.509	113.556
46.303	50.846
58.625	53.115
179.665	152.441
157.944	130.991
172.617	165.181
59.086	39.785
11.129	42.736
51.978	40.992
84.279	74.549
165.349	137.003
160.867	139.311
20.452	45.429
116.272	133.056
105.988	111.536
142.497	118.249
24.237	48.824
20.485	43.095
101.764	135.291
144.843	123.605
4.076	2.171
73.303	57.308
107.565	125.626
110.608	116.991
169.233	140.928
74.671	59.432
160.641	141.702
177.187	175.435
80.274	72.194
164.531	143.173
135.861	141.791
15.557	55.373
137.361	133.131
3.28	28.718
89.69	91.122
3.686	30.489
85.009	40.515
62.196	38.583
33.663	0
150.55	145.259
124.885	131.196
130.219	123.062
139.228	133.472
67.282	51.148
147.661	120.968
43.298	66.599
34.498	132.655
41.337	43.862
155.313	140.241
82.631	70.747
174.82	154.012
30.191	37.069
84.96	66.908
107.867	84.871
167.882	145.265
50.797	61.018
125.786	128.704
91.717	114.878
94.969	121.29
40.848	55.634
99.847	125.64
42.167	61.495
69.441	57.5
148.446	135.879
78.533	68.486
178.456	178.013
113.723	132.735
65.98	80.722
85.421	69.474
67.112	57.66
96.078	60.202
164.976	133.866
157.241	127.368
104.417	124.855
8.377	35.13
167.635	153.766
53.824	51.684
91.404	85.042
146.139	127.552
91.794	90.273
68.491	63.853
87.58	64.879
32.098	43.299
105.197	98.982
70.144	41.196
89.92	95.932
144.524	143.531
65.552	51.004

## Sheet: Sheet2
Theta	Bias	Fit
0	0.0177859	0
0.025	0.00173419	0.0371766
0.05	-0.0189666	0.073
0.075	0.0759952	0.108784
0.1	0.131578	0.145909
0.125	0.222107	0.182771
0.15	0.34869	0.215941
0.175	0.352188	0.245562
0.2	0.355646	0.273315
0.225	0.323468	0.300023
0.25	0.407306	0.325689
0.275	0.419741	0.349835
0.3	0.400086	0.373621
0.325	0.438369	0.396648
0.35	0.436557	0.417818
0.375	0.436385	0.437704
0.4	0.552249	0.456145
0.425	0.548623	0.472924
0.45	0.533346	0.487622
0.475	0.54419	0.501539
0.5	0.530688	0.515575
0.525	0.521298	0.528416
0.55	0.590699	0.539042
0.575	0.565699	0.547648
0.6	0.536517	0.555162
0.625	0.53685	0.561514
0.65	0.523851	0.566462
0.675	0.497018	0.569829
0.7	0.488765	0.571745
0.725	0.46254	0.572968
0.75	0.45044	0.572387
0.775	0.38591	0.569922
0.8	0.389594	0.56689
0.825	0.377293	0.562838
0.85	0.400841	0.557655
0.875	0.337456	0.551682
0.9	0.31934	0.545691
0.925	0.333356	0.538601
0.95	0.341929	0.529475
0.975	0.316929	0.519319
1	0.291929	0.508464
1.025	0.258552	0.497001
1.05	0.226496	0.485144
1.075	0.25637	0.472733
1.1	0.199381	0.458848
1.125	0.203103	0.443577
1.15	0.189921	0.427763
1.175	0.176586	0.411611
1.2	0.210034	0.395209
1.225	0.227717	0.378281
1.25	0.201502	0.360808
1.275	0.205956	0.342982
1.3	0.230243	0.324803
1.325	0.206066	0.306393
1.35	0.184581	0.287686
1.375	0.182496	0.268665
1.4	0.185485	0.249302
1.425	0.139168	0.229578
1.45	0.130433	0.20972
1.475	0.117905	0.189773
1.5	0.131173	0.169515
1.525	0.0877934	0.148447
1.55	0.0619347	0.126805
1.575	0.0822058	0.105157
1.6	0.0833088	0.0840174
1.625	0.0439886	0.0634366
1.65	0.0263808	0.0429895
1.675	0.00138079	0.0226947
1.7	-0.0071141	0.00258493
1.725	-0.00170254	-0.0173292
1.75	-0.0357687	-0.0371326
1.775	-0.0529207	-0.0567284
1.8	-0.095304	-0.0761002
1.825	-0.133529	-0.0952809
1.85	-0.184603	-0.114211
1.875	-0.217215	-0.13285
1.9	-0.246957	-0.151133
1.925	-0.300841	-0.168984
1.95	-0.331235	-0.186364
1.975	-0.34668	-0.203363
2	-0.33906	-0.219691
2.025	-0.346877	-0.235272
2.05	-0.364201	-0.250463
2.075	-0.407704	-0.265264
2.1	-0.419334	-0.279503
2.125	-0.40079	-0.293161
2.15	-0.403005	-0.306453
2.175	-0.419718	-0.319642
2.2	-0.454089	-0.33242
2.225	-0.507778	-0.345716
2.25	-0.50579	-0.359829
2.275	-0.540857	-0.373964
2.3	-0.55084	-0.388182
2.325	-0.593204	-0.402295
2.35	-0.599935	-0.416351
2.375	-0.574304	-0.429115
2.4	-0.56607	-0.440263
2.425	-0.573924	-0.450923
2.45	-0.583408	-0.460858
2.475	-0.611075	-0.469994
2.5	-0.569732	-0.477888
2.525	-0.59314	-0.484506
2.55	-0.595328	-0.488912
2.575	-0.568158	-0.491126
2.6	-0.564201	-0.492646
2.625	-0.571036	-0.493483
2.65	-0.581228	-0.49364
2.675	-0.563199	-0.492742
2.7	-0.548507	-0.490281
2.725	-0.526776	-0.483963
2.75	-0.502324	-0.473651
2.775	-0.454725	-0.461475
2.8	-0.425429	-0.447749
2.825	-0.394208	-0.432366
2.85	-0.419208	-0.415518
2.875	-0.417383	-0.397351
2.9	-0.357236	-0.377548
2.925	-0.292042	-0.355669
2.95	-0.247557	-0.331897
2.975	-0.210506	-0.306602
3	-0.186019	-0.278428
3.025	-0.124536	-0.24746
3.05	-0.137105	-0.215424
3.075	-0.103701	-0.181625
3.1	-0.103324	-0.146093
3.125	-0.0203673	-0.108734
3.15	0.00937855	-0.0704922
3.175	-0.00237393	-0.0334998
3.2	0.0332321	0.00203734
3.225	0.0949116	0.0371621
3.25	0.171707	0.0734909
3.275	0.242907	0.109252
3.3	0.368781	0.141173
3.325	0.35194	0.170166
3.35	0.347239	0.197684
3.375	0.378341	0.223826
3.4	0.424675	0.249073
3.425	0.411334	0.272903
3.45	0.442883	0.295588
3.475	0.429962	0.317513
3.5	0.428149	0.33822
3.525	0.50677	0.357545
3.55	0.560021	0.375105
3.575	0.539249	0.391327
3.6	0.550932	0.405707
3.625	0.55504	0.419183
3.65	0.52228	0.432869
3.675	0.590942	0.444233
3.7	0.582292	0.453399
3.725	0.52472	0.461794
3.75	0.538236	0.469145
3.775	0.528442	0.475144
3.8	0.512814	0.479877
3.825	0.48861	0.483044
3.85	0.498074	0.484771
3.875	0.45487	0.484747
3.9	0.41617	0.482824
3.925	0.406187	0.480176
3.95	0.39234	0.476805
3.975	0.389095	0.472367
4	0.369147	0.466908
4.025	0.333649	0.46054
4.05	0.318975	0.454045
4.075	0.329501	0.446572
4.1	0.333522	0.437197
4.125	0.308522	0.426804
4.15	0.283689	0.41572
4.175	0.230805	0.404169
4.2	0.218089	0.392227
4.225	0.247963	0.379607
4.25	0.190974	0.365537
4.275	0.200843	0.350111
4.3	0.203878	0.334207
4.325	0.168179	0.317963
4.35	0.24431	0.301203
4.375	0.217803	0.283971
4.4	0.193095	0.266423
4.425	0.209323	0.248472
4.45	0.229056	0.230147
4.475	0.202065	0.211579
4.5	0.173335	0.192721
4.525	0.202077	0.173464
4.55	0.175092	0.153877
4.575	0.150191	0.134104
4.6	0.140641	0.114214
4.625	0.109497	0.0942081
4.65	0.125238	0.0739191
4.675	0.0843739	0.0528453
4.7	0.0852134	0.0312036
4.725	0.0737985	0.00954616
4.75	0.0605813	-0.011581
4.775	0.0343081	-0.0321139
4.8	0.0179734	-0.0525108
4.825	0.0124027	-0.0727323
4.85	-0.0155214	-0.0927601
4.875	-0.00986009	-0.112682
4.9	-0.0294524	-0.13244
4.925	-0.061328	-0.151924
4.95	-0.101356	-0.171256
4.975	-0.160506	-0.190417
5	-0.202845	-0.209309
5.025	-0.225622	-0.227874
5.05	-0.255365	-0.246052
5.075	-0.314643	-0.263739
5.1	-0.341739	-0.280888
5.125	-0.355088	-0.297696
5.15	-0.347468	-0.313878
5.175	-0.351036	-0.329316
5.2	-0.391111	-0.344388
5.225	-0.387826	-0.359
5.25	-0.394743	-0.37299
5.275	-0.400444	-0.386465
5.3	-0.406614	-0.399749
5.325	-0.435602	-0.412845
5.35	-0.462496	-0.425366
5.375	-0.498066	-0.438548
5.4	-0.514197	-0.452561
5.425	-0.549264	-0.466528
5.45	-0.587082	-0.480893
5.475	-0.583342	-0.495364
5.5	-0.603741	-0.509408
5.525	-0.584449	-0.5219
5.55	-0.571705	-0.532906
5.575	-0.566815	-0.543175
5.6	-0.594482	-0.552726
5.625	-0.619482	-0.56175
5.65	-0.576548	-0.569523
5.675	-0.601548	-0.57601
5.7	-0.584836	-0.580319
5.725	-0.576566	-0.582415
5.75	-0.565767	-0.583555
5.775	-0.566357	-0.583979
5.8	-0.596761	-0.583677
5.825	-0.571607	-0.582347
5.85	-0.558891	-0.579439
5.875	-0.492215	-0.572063
5.9	-0.496689	-0.56077
5.925	-0.450267	-0.548121
5.95	-0.411398	-0.533758
5.975	-0.402615	-0.517786
6	-0.427615	-0.500528
6.025	-0.413378	-0.482025
6.05	-0.347722	-0.461798
6.075	-0.277407	-0.4397
6.1	-0.205421	-0.415538
6.125	-0.218913	-0.389555
6.15	-0.168075	-0.360418
6.175	-0.109581	-0.328651
6.2	-0.113975	-0.296223
6.225	-0.0867313	-0.262217
6.25	-0.084784	-0.225991
6.275	0.0259712	-0.188406
