# Supplementary material for: Individuals with autism spectrum disorder have altered visual encoding capacity
Source: PLoS Biol. 2021 May 12;19(5):e3001215. doi: 10.1371/journal.pbio.3001215 (PMC8143398; doi:10.1371/journal.pbio.3001215)
Supplement: S6 Data — (ZIP) [file pbio.3001215.s016.zip › FigS1_S2/NT/Sub13/wFB2.xlsx]

## Sheet: Sheet1
Target	Response
141.492	118.427
177.089	176.81
130.703	135.383
50.5	48.535
163.564	160.008
43.65	39.73
55.477	57.502
133.96	129.569
5.773	1.869
161.191	139.153
104.516	93.658
59.559	64.849
138.119	120.788
14.953	57.12
36.168	30.953
149.474	127.52
82.169	54
115.777	54.681
11.322	45.164
61.234	86.454
85.141	62.791
82.971	73.31
89.393	87.892
164.393	128.899
94.507	110.095
145.2	134.318
90.821	93.31
18.419	54.038
49.797	43.662
130.478	39.307
151.99	54
172.655	160.604
107.318	115.932
96.617	102.83
139.091	0
9.926	42.557
134.598	127.787
93.189	92.36
46.957	47.352
14.821	34.452
150.358	136.398
146.518	150.844
89.355	85.543
108.087	120.851
146.463	138.413
118.705	134.173
86.718	62.435
88.195	79.701
68.172	61.638
172.079	158.506
97.798	130.398
121.441	115.837
8.69	45.431
50.335	45.549
101.379	102.484
121.919	118.412
134.598	124.04
67.519	62.554
134.29	123.359
102.363	119.178
38.041	66.19
36.113	40.953
132.032	94.808
157.285	127.372
92.315	91.268
105.626	113.655
158.213	134.961
179.742	178.089
6.735	35.957
102.659	122.995
89.036	100.428
132.735	118.468
37.36	59.614
84.064	56.595
159.219	132.099
76.643	129.518
49.506	46.292
134.048	128.467
175.32	164.534
54.071	42.764
88.662	84.765
136.811	132.384
63.036	18.503
112.959	120.895
175.633	132.455
75.748	47.771
94.562	96.75
29.658	39.718
102.582	121.293
150.567	122.81
42.211	46.187
93.019	88.621
5.933	0
3.532	178.614
104.637	127.979
170.535	130.865
152.456	144.819
126.149	146.505
151.94	141.828
38.316	46.674
174.858	11.425
57.383	38.753
135.751	134.876
175.561	136
153.066	124.866
44.919	62.513
10.789	43.274
65.156	62.971
177.462	45.226
60.394	46.224
33.795	112.836
41.585	51.511
70.265	61.695
140.179	110.584
146.529	36.283
127.248	129.099
41.464	57.943
82.68	65.588
28.626	54.904
98.627	101.65
175.419	117.227
133.565	140.869
146.914	132.518
163.432	153.718
64.305	62.918
150.237	137.738
167.299	166.858
9.998	19.607
84.987	86.541
136.471	121.347
95.397	88.441
110.273	121.089
55.098	42.735
178.94	30.795
152.391	74.695
157.472	129.439
5.048	33.474
156.445	127.026
72.012	48.538
139.811	138.25
61.762	56.81
133.378	149.938
125.292	136.235
11.448	132.162
40.826	179.116
8.592	35.003
59.048	42.023
42.084	63.209
62.97	47.569
50.808	43.117
54.45	39.983
146.09	129.588
91.239	84.889
172.007	6.703
71.941	42.874
92.914	106.277
65.217	61.34
109.977	121.327
68.7	52.385
159.504	130.314
148.375	141.044
171.139	162.164
154.967	158.646
166.481	147.408
64.865	40.332
25.132	52.096
115.459	111.95
58.867	47.819
102.088	112.768
62.234	61.581
62.058	45.804
153.011	53.965
55.137	137.942
104.884	113.116
24.11	46.694
70.622	44.767
129.489	108.744
164.712	146.009
62.586	48.935
61.437	39.829
78.154	65.499
16.073	31.047
154.22	116.606
135.592	102.665
49.495	57.979
117.607	112.512
172.134	138.706
167.019	159.006
142.03	12.152
112.767	123.861
108.834	146.048
169.156	126.357
162.372	159.413
140.942	128.112
148.276	143.14
124.05	140.725
2.785	0.435
110.053	104.679
12.767	75.898

## Sheet: Sheet2
Theta	Bias	Fit
0	-0.0685476	0
0.025	-0.0765714	0.0452154
0.05	0.0315025	0.088698
0.075	0.117473	0.130768
0.1	0.101686	0.172887
0.125	0.15173	0.213745
0.15	0.244988	0.253507
0.175	0.325147	0.28879
0.2	0.343404	0.317363
0.225	0.394051	0.343844
0.25	0.364185	0.368585
0.275	0.386192	0.390993
0.3	0.411385	0.411631
0.325	0.42082	0.430563
0.35	0.474859	0.448471
0.375	0.47769	0.465388
0.4	0.479097	0.480054
0.425	0.515597	0.492559
0.45	0.545139	0.503167
0.475	0.55566	0.512158
0.5	0.532802	0.519741
0.525	0.602638	0.524915
0.55	0.615105	0.527986
0.575	0.597956	0.529878
0.6	0.53844	0.531951
0.625	0.519888	0.534494
0.65	0.480577	0.535932
0.675	0.459274	0.536249
0.7	0.465607	0.535627
0.725	0.473842	0.532525
0.75	0.475097	0.52721
0.775	0.41029	0.520827
0.8	0.371749	0.51308
0.825	0.379171	0.503887
0.85	0.328905	0.493621
0.875	0.381123	0.483996
0.9	0.367146	0.474886
0.925	0.386699	0.464928
0.95	0.403983	0.453837
0.975	0.310646	0.441741
1	0.331124	0.428742
1.025	0.447985	0.414884
1.05	0.422985	0.400297
1.075	0.355514	0.384946
1.1	0.334119	0.369386
1.125	0.293057	0.353808
1.15	0.322795	0.337554
1.175	0.280587	0.320498
1.2	0.21148	0.302802
1.225	0.270845	0.284018
1.25	0.214822	0.26414
1.275	0.214458	0.243684
1.3	0.184273	0.222783
1.325	0.134871	0.201451
1.35	0.112546	0.179744
1.375	0.0742121	0.157708
1.4	0.0843442	0.135415
1.425	0.105172	0.11287
1.45	0.0804856	0.090045
1.475	0.0490944	0.0670054
1.5	-0.00782965	0.0437407
1.525	-0.0157792	0.020364
1.55	-0.0438278	-0.00301638
1.575	-0.0669858	-0.0264201
1.6	-0.0963282	-0.0498166
1.625	-0.12319	-0.0731159
1.65	-0.173102	-0.0962902
1.675	-0.172754	-0.119299
1.7	-0.18058	-0.142102
1.725	-0.189632	-0.164725
1.75	-0.192682	-0.187254
1.775	-0.224987	-0.209637
1.8	-0.235934	-0.231786
1.825	-0.232754	-0.253633
1.85	-0.261466	-0.274938
1.875	-0.248158	-0.295593
1.9	-0.324782	-0.315559
1.925	-0.324998	-0.334875
1.95	-0.335146	-0.353583
1.975	-0.321389	-0.371673
2	-0.332079	-0.389117
2.025	-0.366442	-0.405875
2.05	-0.427367	-0.422027
2.075	-0.418158	-0.437477
2.1	-0.426461	-0.452006
2.125	-0.44708	-0.465692
2.15	-0.484821	-0.47882
2.175	-0.511095	-0.491402
2.2	-0.53929	-0.503297
2.225	-0.537243	-0.514275
2.25	-0.542099	-0.524573
2.275	-0.549744	-0.534174
2.3	-0.597336	-0.543235
2.325	-0.608033	-0.551751
2.35	-0.63781	-0.559185
2.375	-0.6304	-0.564845
2.4	-0.627301	-0.568415
2.425	-0.625353	-0.570323
2.45	-0.647315	-0.570795
2.475	-0.695014	-0.570036
2.5	-0.712388	-0.56936
2.525	-0.656152	-0.570483
2.55	-0.646637	-0.571456
2.575	-0.618742	-0.571238
2.6	-0.635556	-0.57015
2.625	-0.660188	-0.567758
2.65	-0.630058	-0.563638
2.675	-0.627674	-0.557243
2.7	-0.640675	-0.549005
2.725	-0.653932	-0.53925
2.75	-0.590059	-0.526393
2.775	-0.593778	-0.510154
2.8	-0.483911	-0.490605
2.825	-0.440258	-0.468034
2.85	-0.4137	-0.443791
2.875	-0.394979	-0.417851
2.9	-0.408969	-0.389844
2.925	-0.333587	-0.360032
2.95	-0.290243	-0.329085
2.975	-0.272263	-0.296989
3	-0.256969	-0.264471
3.025	-0.222466	-0.230014
3.05	-0.20685	-0.19316
3.075	-0.177374	-0.154274
3.1	-0.137709	-0.113024
3.125	-0.162709	-0.0701191
3.15	-0.0599788	-0.0254001
3.175	-0.0527789	0.0201332
3.2	0.0467749	0.0637831
3.225	0.151043	0.105508
3.25	0.145428	0.146515
3.275	0.214229	0.187334
3.3	0.282387	0.226132
3.325	0.316739	0.259195
3.35	0.390724	0.287568
3.375	0.36713	0.31345
3.4	0.380472	0.337071
3.425	0.374256	0.359128
3.45	0.426514	0.37956
3.475	0.441546	0.398268
3.5	0.494282	0.415802
3.525	0.476909	0.431827
3.55	0.470689	0.445827
3.575	0.532651	0.457747
3.6	0.536732	0.467782
3.625	0.552536	0.476147
3.65	0.555922	0.482793
3.675	0.611428	0.48718
3.7	0.606698	0.489801
3.725	0.589548	0.491307
3.75	0.530033	0.492979
3.775	0.511481	0.495105
3.8	0.47217	0.49613
3.825	0.450866	0.49604
3.85	0.4572	0.495016
3.875	0.465434	0.491542
3.9	0.477065	0.486189
3.925	0.388342	0.479658
3.95	0.355069	0.471351
3.975	0.364516	0.461989
4	0.320498	0.451688
4.025	0.383739	0.441903
4.05	0.358739	0.432613
4.075	0.378291	0.422328
4.1	0.364861	0.410977
4.125	0.302239	0.398634
4.15	0.322717	0.385347
4.175	0.439578	0.371213
4.2	0.414578	0.356359
4.225	0.347106	0.340753
4.25	0.334407	0.324848
4.275	0.319689	0.308868
4.3	0.288105	0.292444
4.325	0.248822	0.275237
4.35	0.2861	0.257213
4.375	0.248866	0.238145
4.4	0.231051	0.218068
4.425	0.200866	0.19746
4.45	0.162452	0.176404
4.475	0.126464	0.154928
4.5	0.104139	0.133103
4.525	0.0658048	0.110963
4.55	0.0759368	0.0885771
4.575	0.113615	0.065956
4.6	0.0720782	0.0430694
4.625	0.0265798	0.019974
4.65	0.000813433	-0.00327691
4.675	-0.0241866	-0.026624
4.7	-0.0522352	-0.0500188
4.725	-0.0764164	-0.0734156
4.75	-0.104736	-0.0967926
4.775	-0.131597	-0.120068
4.8	-0.179745	-0.143204
4.825	-0.181161	-0.166161
4.85	-0.188988	-0.188897
4.875	-0.20233	-0.21152
4.9	-0.201089	-0.234039
4.925	-0.223548	-0.256366
4.95	-0.240997	-0.278452
4.975	-0.258126	-0.300198
5	-0.249709	-0.321386
5.025	-0.270906	-0.341886
5.05	-0.30929	-0.361694
5.075	-0.334974	-0.38086
5.1	-0.331216	-0.399378
5.125	-0.329796	-0.417248
5.15	-0.349849	-0.434487
5.175	-0.400335	-0.45111
5.2	-0.434804	-0.467014
5.225	-0.427569	-0.48208
5.25	-0.440308	-0.496332
5.275	-0.480656	-0.509972
5.3	-0.495811	-0.523055
5.325	-0.519503	-0.535389
5.35	-0.543682	-0.546929
5.375	-0.54565	-0.557542
5.4	-0.541345	-0.567462
5.425	-0.566896	-0.576728
5.45	-0.600333	-0.585452
5.475	-0.617672	-0.593658
5.5	-0.640639	-0.600814
5.525	-0.631393	-0.606023
5.55	-0.635708	-0.60913
5.575	-0.615276	-0.61061
5.6	-0.683749	-0.610833
5.625	-0.695051	-0.610531
5.65	-0.720795	-0.610136
5.675	-0.664559	-0.610888
5.7	-0.62059	-0.612075
5.725	-0.605887	-0.611987
5.75	-0.643963	-0.610448
5.775	-0.668595	-0.607674
5.8	-0.605775	-0.60307
5.825	-0.636082	-0.596172
5.85	-0.649082	-0.587506
5.875	-0.615322	-0.577091
5.9	-0.598466	-0.563547
5.925	-0.555764	-0.546744
5.95	-0.446184	-0.526732
5.975	-0.397589	-0.503798
6	-0.395365	-0.479051
6.025	-0.392377	-0.451963
6.05	-0.393711	-0.422901
6.075	-0.292727	-0.392555
6.1	-0.255671	-0.361409
6.125	-0.280671	-0.329177
6.15	-0.219649	-0.295056
6.175	-0.217734	-0.259237
6.2	-0.215258	-0.22207
6.225	-0.153473	-0.18354
6.25	-0.146117	-0.142639
6.275	-0.0603623	-0.0986585
