# Supplementary material for: Individuals with autism spectrum disorder have altered visual encoding capacity
Source: PLoS Biol. 2021 May 12;19(5):e3001215. doi: 10.1371/journal.pbio.3001215 (PMC8143398; doi:10.1371/journal.pbio.3001215)
Supplement: S6 Data — (ZIP) [file pbio.3001215.s016.zip › FigS1_S2/NT/Sub13/woFB.xlsx]

## Sheet: Sheet1
Target	Response
108.515	117
80.043	77.258
18.936	47.475
66.541	54.961
76.907	68.33
168.255	146.979
120.804	131.207
141.536	133.362
29.84	42.056
136.372	132.702
13.53	31.49
178.379	1.062
35.212	39.132
9.421	28.806
16.03	17.986
18.545	24.26
153.973	148.731
128.588	129.873
52.681	59.376
104.945	112.764
29.296	48.647
88.553	82.637
6.504	22.481
107.301	110.284
175.413	143.584
136.383	117.705
67.48	38.184
82.449	46.277
161.867	144
3.291	6.587
142.036	145.349
130.472	136.736
49.962	47.814
40.667	43.252
90.327	92.268
88.239	87.75
97.287	102.583
171.315	151
37.179	47.058
81.345	62.447
46.704	57.978
87.498	104.948
3.186	1.813
55.933	50.636
36.097	38.208
166.778	140.021
82.114	65
11.432	25.253
125.017	130.958
57.004	55.647
50.89	53.241
135.614	126.016
114.547	132.318
161.729	149.946
178.407	102.365
43.112	50.492
76.643	67.041
97.232	130.798
139.399	136.264
98.874	99.922
29.126	75.108
72.468	62.388
139.734	116.039
67.332	70.485
72.699	75.737
163.124	148
79.093	57.687
49.132	45.614
146.095	121.608
11.025	20.622
137.734	118.195
26.198	33.682
175.721	147.537
40.349	27.237
53.071	42.411
96.655	71.135
136.009	131.023
61.492	62.831
112.773	110.916
60.707	69.774
76.676	75.173
134.279	121.559
50.368	48.249
78.791	61.913
173.265	148.492
101.467	103.953
129.692	123.208
163.322	127.351
137.02	137.394
143.87	127.647
64.343	133.708
45.073	47.103
20.6	132.958
28.472	49.586
58.603	48.993
55.708	54.225
135.68	166.717
120.546	139.126
155.846	149.374
67.442	45.789
138.701	94.606
31.312	117.352
20.726	36.742
11.327	29.342
41.167	46.257
132.115	121.459
21.572	39.32
95.309	117.079
140.618	138.795
6.543	37.263
159.054	150.598
103.159	122.974
108.532	130.098
151.709	135.535
47.347	40.007
35.817	60.416
171.408	150.324
99.841	132.699
94.249	122.881
36.256	47.328
121.414	121.253
171.639	157.555
66.326	55.86
58.932	40.275
172.595	140.766
32.378	146.757
45.364	62.793
105.505	25.85
119.106	118.076
2.329	31.59
142.415	145.512
47.605	46.112
91.706	93.4
92.332	92.354
15.634	39.185
38.234	28.614
88.558	73.346
16.255	18.008
138.383	132.327
172.93	133.121
136.866	135.893
11.168	26.316
103.275	111.51
41.865	62.147
61.393	44.403
136.762	134.964
49.275	55.858
74.303	47.089
176.243	51.519
45.111	48.45
137.223	140.801
96.567	99.227
75.984	123.09
132.071	56.802
20.655	45.922
64.624	51.414
82.636	39.815
121.578	134.756
77.95	26.597
12.937	44.475
4.439	26.912
134.109	134.349
51.879	44.119
40.354	34.395
122.985	144.898
110.504	126.542
103.258	130.633
74.66	52.548
144.667	129.474
122.452	134.683
104.368	112.504
56.779	45.797
132.906	131.43
140.827	122.919
19.007	34.957
106.12	133.36
57.361	61.025
173.227	55.125
74.885	52.625
48.078	48.026
176.243	53.812
61.844	50.06
154.972	129.835
25.099	49.447
148.128	141.619
33.02	28.074
173.864	156.301
132.532	142.761
169.535	121.792
29.642	35.561
145.54	132.418
80.428	45.132
54.373	59.851
177.764	177.892
88.635	91
62.657	50.916
91.634	85.381

## Sheet: Sheet2
Theta	Bias	Fit
0	-0.107964	0
0.025	0.0550948	0.0567342
0.05	0.118893	0.112304
0.075	0.293892	0.16139
0.1	0.373822	0.200388
0.125	0.348822	0.234525
0.15	0.4153	0.267037
0.175	0.47335	0.295583
0.2	0.391074	0.319059
0.225	0.372595	0.339693
0.25	0.410184	0.360846
0.275	0.498032	0.379589
0.3	0.470905	0.393714
0.325	0.445905	0.406438
0.35	0.499449	0.417609
0.375	0.520452	0.426771
0.4	0.512104	0.434316
0.425	0.511299	0.442258
0.45	0.542627	0.450262
0.475	0.514322	0.457122
0.5	0.482392	0.463208
0.525	0.457392	0.468196
0.55	0.500524	0.471422
0.575	0.505359	0.47305
0.6	0.480359	0.473764
0.625	0.482464	0.473232
0.65	0.4612	0.471621
0.675	0.422127	0.469261
0.7	0.433794	0.466104
0.725	0.513262	0.462579
0.75	0.49686	0.458479
0.775	0.488375	0.453356
0.8	0.501063	0.448389
0.825	0.48108	0.444197
0.85	0.486005	0.439593
0.875	0.46929	0.433286
0.9	0.466243	0.425545
0.925	0.470044	0.416808
0.95	0.468601	0.406895
0.975	0.49687	0.396143
1	0.482297	0.384762
1.025	0.437427	0.372644
1.05	0.420946	0.359229
1.075	0.386637	0.344646
1.1	0.338719	0.329319
1.125	0.347614	0.313135
1.15	0.346175	0.296296
1.175	0.302897	0.279373
1.2	0.27802	0.262307
1.225	0.25302	0.244707
1.25	0.228025	0.226616
1.275	0.235353	0.20801
1.3	0.227593	0.188966
1.325	0.197908	0.169507
1.35	0.174687	0.149583
1.375	0.140962	0.129277
1.4	0.0877012	0.108809
1.425	0.0611082	0.0880352
1.45	0.0541151	0.0666656
1.475	0.0358045	0.0449118
1.5	0.0114951	0.0230082
1.525	0.014074	0.00100469
1.55	-0.00629592	-0.0210352
1.575	-0.0430309	-0.0430908
1.6	-0.0627192	-0.0651421
1.625	-0.0910805	-0.0871593
1.65	-0.102597	-0.109144
1.675	-0.123482	-0.131074
1.7	-0.12276	-0.152898
1.725	-0.124314	-0.174609
1.75	-0.149797	-0.196186
1.775	-0.175091	-0.217571
1.8	-0.198489	-0.239088
1.825	-0.207549	-0.260666
1.85	-0.220963	-0.281982
1.875	-0.231051	-0.303112
1.9	-0.268346	-0.323987
1.925	-0.291001	-0.344682
1.95	-0.298601	-0.364639
1.975	-0.325729	-0.383604
2	-0.321973	-0.402049
2.025	-0.301044	-0.420384
2.05	-0.321117	-0.438513
2.075	-0.321648	-0.456092
2.1	-0.319777	-0.473179
2.125	-0.336365	-0.489704
2.15	-0.362966	-0.505512
2.175	-0.387206	-0.520514
2.2	-0.381211	-0.534972
2.225	-0.360586	-0.548797
2.25	-0.398359	-0.561886
2.275	-0.380775	-0.574291
2.3	-0.408455	-0.586149
2.325	-0.4447	-0.59735
2.35	-0.438547	-0.606187
2.375	-0.383509	-0.612841
2.4	-0.408509	-0.618698
2.425	-0.465876	-0.623537
2.45	-0.498098	-0.627537
2.475	-0.524546	-0.630236
2.5	-0.537835	-0.631437
2.525	-0.549722	-0.631661
2.55	-0.552633	-0.631093
2.575	-0.613379	-0.631607
2.6	-0.631649	-0.631405
2.625	-0.649354	-0.628549
2.65	-0.671613	-0.624254
2.675	-0.682591	-0.618556
2.7	-0.695921	-0.608701
2.725	-0.725084	-0.594315
2.75	-0.680967	-0.577486
2.775	-0.679716	-0.557466
2.8	-0.637037	-0.535128
2.825	-0.649817	-0.510844
2.85	-0.643709	-0.484066
2.875	-0.647227	-0.45472
2.9	-0.614043	-0.423212
2.925	-0.528929	-0.388752
2.95	-0.472747	-0.351158
2.975	-0.535126	-0.312588
3	-0.443045	-0.270061
3.025	-0.422736	-0.222031
3.05	-0.374303	-0.172042
3.075	-0.268462	-0.120032
3.1	-0.143987	-0.0657134
3.125	-0.111673	-0.00966217
3.15	-0.116371	0.0472543
3.175	0.0940631	0.103839
3.2	0.250776	0.155993
3.225	0.332767	0.199122
3.25	0.365415	0.235494
3.275	0.340415	0.269118
3.3	0.456823	0.299826
3.325	0.401013	0.325536
3.35	0.389188	0.347276
3.375	0.380042	0.369459
3.4	0.442462	0.392148
3.425	0.489625	0.41023
3.45	0.462497	0.423956
3.475	0.482723	0.435819
3.5	0.491042	0.446139
3.525	0.512044	0.454928
3.55	0.517336	0.463775
3.575	0.547528	0.472776
3.6	0.53422	0.480164
3.625	0.49781	0.486501
3.65	0.473985	0.492065
3.675	0.448985	0.496677
3.7	0.492117	0.499542
3.725	0.496952	0.50082
3.75	0.475239	0.501042
3.775	0.474056	0.500027
3.8	0.438719	0.498173
3.825	0.435555	0.49558
3.85	0.465558	0.492619
3.875	0.513453	0.489159
3.9	0.504924	0.484557
3.925	0.499003	0.480122
3.95	0.492655	0.475893
3.975	0.472672	0.471357
4	0.461256	0.465666
4.025	0.482835	0.458412
4.05	0.460567	0.450366
4.075	0.461637	0.441217
4.1	0.469034	0.430944
4.125	0.491471	0.420024
4.15	0.473889	0.408564
4.175	0.43526	0.395517
4.2	0.412539	0.381194
4.225	0.37823	0.3664
4.25	0.33302	0.350815
4.275	0.339207	0.334387
4.3	0.306424	0.317779
4.325	0.29449	0.301086
4.35	0.269613	0.283852
4.375	0.244618	0.266059
4.4	0.219618	0.247787
4.425	0.247054	0.229083
4.45	0.197269	0.209941
4.475	0.183056	0.1903
4.5	0.15441	0.170234
4.525	0.127564	0.149879
4.55	0.0803069	0.129145
4.575	0.0569844	0.108087
4.6	0.0501722	0.086642
4.625	0.0273972	0.0648399
4.65	0.0117152	0.042907
4.675	0.00566662	0.0208828
4.7	-0.0147033	-0.00116679
4.725	-0.054027	-0.0232116
4.75	-0.0711265	-0.0452437
4.775	-0.092328	-0.0672511
4.8	-0.111004	-0.089218
4.825	-0.124421	-0.11112
4.85	-0.131168	-0.132908
4.875	-0.131156	-0.15457
4.9	-0.158499	-0.176076
4.925	-0.18686	-0.197713
4.95	-0.191495	-0.219443
4.975	-0.206009	-0.240898
5	-0.227719	-0.262121
5.025	-0.239458	-0.283152
5.05	-0.26868	-0.303938
5.075	-0.27869	-0.32401
5.1	-0.312296	-0.343289
5.125	-0.316024	-0.362081
5.15	-0.317449	-0.380376
5.175	-0.305816	-0.39853
5.2	-0.307021	-0.416533
5.225	-0.328545	-0.433964
5.25	-0.328184	-0.450841
5.275	-0.34126	-0.467095
5.3	-0.38165	-0.482576
5.325	-0.395613	-0.497339
5.35	-0.389618	-0.511597
5.375	-0.368993	-0.525215
5.4	-0.393916	-0.538053
5.425	-0.398546	-0.550275
5.45	-0.418781	-0.56188
5.475	-0.453107	-0.572746
5.5	-0.446954	-0.581316
5.525	-0.391917	-0.587673
5.55	-0.450427	-0.592988
5.575	-0.491791	-0.597227
5.6	-0.492151	-0.60079
5.625	-0.506609	-0.603038
5.65	-0.539095	-0.603698
5.675	-0.546511	-0.603719
5.7	-0.551971	-0.603217
5.725	-0.618694	-0.60359
5.75	-0.640056	-0.603122
5.775	-0.656937	-0.599753
5.8	-0.680021	-0.594934
5.825	-0.690458	-0.589048
5.85	-0.704328	-0.578964
5.875	-0.733492	-0.56412
5.9	-0.689375	-0.546815
5.925	-0.620444	-0.526397
5.95	-0.645444	-0.503647
5.975	-0.658225	-0.478841
6	-0.667904	-0.451295
6.025	-0.655634	-0.421168
6.05	-0.599164	-0.388941
6.075	-0.515544	-0.353498
6.1	-0.481155	-0.315064
6.125	-0.467135	-0.274387
6.15	-0.451452	-0.229732
6.175	-0.431144	-0.181057
6.2	-0.264541	-0.129611
6.225	-0.170204	-0.0753088
6.25	-0.140622	-0.018944
6.275	-0.12008	0.0383182
