# Supplementary material for: Individuals with autism spectrum disorder have altered visual encoding capacity
Source: PLoS Biol. 2021 May 12;19(5):e3001215. doi: 10.1371/journal.pbio.3001215 (PMC8143398; doi:10.1371/journal.pbio.3001215)
Supplement: S6 Data — (ZIP) [file pbio.3001215.s016.zip › FigS1_S2/NT/Sub14/wFB1.xlsx]

## Sheet: Sheet1
Target	Response
51.994	56.966
101.687	103.188
175.111	179.172
142.805	147
169.244	152.927
81.153	72.795
132.604	131.246
74.358	76.225
147.551	141.94
32.026	13.978
128.209	132.077
45.71	30.449
50.374	59.446
178.984	166.55
42.892	44.972
9.113	3.509
155.335	156.762
5.834	20.844
115.475	123.09
117.387	116.046
96.342	103.052
153.852	135.871
152.715	155.869
78.516	61.374
124.512	116.108
124.495	120.212
166.047	80.596
170.573	164.487
88.525	92.395
122.946	134.938
106.175	109.256
102.835	98.023
16.238	70.88
78.45	56.418
146.875	145.956
9.558	20.363
58.482	50.364
37.959	49.608
89.047	83.372
122.501	119.652
76.33	76.42
9.234	26.203
56.603	52.957
168.585	150.694
53.153	39.389
29.554	41.73
155.088	144.401
78.846	75
172.826	165.522
156.532	162.964
4.505	23.234
175.001	154.513
124.935	56.343
76.94	66.863
137.537	108.367
79.84	60.193
78.758	64.677
10.179	31.115
54.351	57.482
97.644	117.771
6.856	25.699
82.329	104.278
145.43	125.645
170.98	118.54
159.763	151.518
27.192	35.057
113.355	102.024
160.07	157.799
92.832	110.193
170.557	143.577
25.094	26.733
150.973	122.477
126.72	145.296
153.841	144.344
46.007	63.945
38.832	45.671
122.639	64.645
133.559	31.762
126.511	131.579
152.539	154.656
173.435	161.542
12.607	30.808
13.107	42.067
6.812	12.544
72.232	84.307
179.912	179.317
134.702	115.685
8.262	139.34
179.28	131.374
34.3	43.3
135.553	41.493
141.453	141.358
8.822	21.674
109.378	116.003
106.17	99.705
101.286	124.109
36.844	46.642
115.019	140.338
23.297	31.078
118.046	120.291
171.079	152.238
152.418	150.195
110.301	112.539
101.116	105.186
24.61	87.567
118.238	122.21
149.243	139.115
127.995	136.094
14.206	24.417
54.752	34.19
95.754	93.531
84.422	85.146
144.623	136.737
61.773	38.453
28.164	36.546
42.189	43.306
0.203	173.707
6.85	18.299
161.883	158.482
80.812	70.995
45.056	57.734
169.887	152.378
40.585	42.241
59.169	58.41
12.926	23.936
178.495	163.666
155.137	152.246
23.588	30.366
68.035	94.439
70.265	63.63
61.729	67.489
138.454	130
158.334	147.626
118.288	136.485
30.433	39.811
105.593	103.058
2.109	175.84
16.068	55.571
115.371	115.44
18.853	25.852
169.535	154.579
178.204	3.684
77.681	75.369
99.913	98.806
40.024	97.931
172.98	164.379
172.793	168.051
1.708	5.24
117.068	127.709
103.132	117.172
112.992	127.513
165.69	151.195
161.372	151.905
131.192	120.581
176.644	173.77
159.175	147.16
83.949	58.617
5.356	1.112
155.286	138.22
78.945	86.674
100.154	109.871
82.477	84.269
109.9	126.788
127.533	134.536
65.925	69.392
124.144	144.414
67.562	57.057
128.269	151.353
77.593	149.632
62.228	57.18
109.729	121.429
25.44	25.752
96.523	86.563
90.228	94.557
143.376	104.811
75.698	86.192
139.63	131.331
136.427	143.603
86.377	66.389
157.208	149.935
57.284	60.469
35.366	141.69
118.195	127.081
142.448	135.349
79.681	86.163
93.738	89.029
107.175	117.806
41.151	50.454
72.935	64.008
126.912	116.961
25.863	46.843
59.658	58.564
126.275	106.696
82.526	106.628
105.329	117.621
2.741	3.393
51.44	35.88
147.227	145.567
19.957	54.092
144.277	143.412

## Sheet: Sheet2
Theta	Bias	Fit
0	-0.0743347	0
0.025	-0.0118898	0.0225907
0.05	0.000169503	0.0445727
0.075	0.0288591	0.066282
0.1	0.0615682	0.0874502
0.125	0.0765054	0.107302
0.15	0.174012	0.125929
0.175	0.149012	0.143847
0.2	0.180996	0.160313
0.225	0.171842	0.175331
0.25	0.176419	0.190113
0.275	0.223391	0.205493
0.3	0.276723	0.218859
0.325	0.303091	0.229273
0.35	0.286108	0.23859
0.375	0.294215	0.24682
0.4	0.334254	0.25427
0.425	0.326847	0.261221
0.45	0.322773	0.267373
0.475	0.296607	0.27277
0.5	0.295303	0.277435
0.525	0.307664	0.280968
0.55	0.344529	0.284645
0.575	0.364894	0.288708
0.6	0.36447	0.292064
0.625	0.3663	0.29351
0.65	0.388385	0.292694
0.675	0.422127	0.290488
0.7	0.397127	0.287267
0.725	0.412866	0.283387
0.75	0.394963	0.278774
0.775	0.403064	0.27364
0.8	0.378064	0.268084
0.825	0.338445	0.262042
0.85	0.303866	0.256626
0.875	0.300199	0.251713
0.9	0.280966	0.24534
0.925	0.218337	0.239741
0.95	0.193337	0.235746
0.975	0.198899	0.23103
1	0.193638	0.225632
1.025	0.223985	0.219861
1.05	0.209307	0.213649
1.075	0.184307	0.206874
1.1	0.18511	0.200144
1.125	0.172027	0.193344
1.15	0.185558	0.186083
1.175	0.13948	0.178009
1.2	0.133607	0.169122
1.225	0.127298	0.160794
1.25	0.0871105	0.152888
1.275	0.105884	0.144805
1.3	0.128968	0.137519
1.325	0.11397	0.130837
1.35	0.0574116	0.123977
1.375	0.0324116	0.116943
1.4	0.00769536	0.109664
1.425	-0.0158603	0.102056
1.45	0.0347276	0.0941638
1.475	0.036074	0.0858005
1.5	0.0119541	0.0767966
1.525	0.0363224	0.0676443
1.55	0.0113404	0.0573601
1.575	-0.0136596	0.0458508
1.6	-0.00364871	0.0341542
1.625	-0.0185734	0.0223986
1.65	-0.0649496	0.0110972
1.675	-0.0648039	0.000113527
1.7	-0.052756	-0.0110233
1.725	-0.113598	-0.0226295
1.75	-0.128265	-0.0344864
1.775	-0.107579	-0.0462627
1.8	-0.126912	-0.0578593
1.825	-0.15874	-0.0690308
1.85	-0.191069	-0.0806667
1.875	-0.150789	-0.0930639
1.9	-0.16743	-0.105317
1.925	-0.195741	-0.118692
1.95	-0.225299	-0.133204
1.975	-0.191453	-0.147883
2	-0.199479	-0.162684
2.025	-0.193796	-0.176981
2.05	-0.196663	-0.190962
2.075	-0.195942	-0.204125
2.1	-0.220942	-0.216342
2.125	-0.216918	-0.22835
2.15	-0.214595	-0.240069
2.175	-0.225712	-0.251321
2.2	-0.205694	-0.26302
2.225	-0.192722	-0.274693
2.25	-0.168332	-0.286137
2.275	-0.193332	-0.297857
2.3	-0.190334	-0.308951
2.325	-0.199695	-0.319167
2.35	-0.219789	-0.326592
2.375	-0.210264	-0.331439
2.4	-0.192318	-0.333946
2.425	-0.225393	-0.334121
2.45	-0.192369	-0.334407
2.475	-0.187901	-0.335158
2.5	-0.201475	-0.335529
2.525	-0.244311	-0.334801
2.55	-0.241432	-0.333118
2.575	-0.197926	-0.329789
2.6	-0.162119	-0.325023
2.625	-0.196884	-0.319645
2.65	-0.211203	-0.313311
2.675	-0.203751	-0.306015
2.7	-0.236896	-0.297891
2.725	-0.25393	-0.289197
2.75	-0.257242	-0.279714
2.775	-0.249219	-0.269003
2.8	-0.243776	-0.257464
2.825	-0.263835	-0.244744
2.85	-0.27179	-0.230546
2.875	-0.287788	-0.215272
2.9	-0.295188	-0.198909
2.925	-0.296167	-0.181516
2.95	-0.297283	-0.162738
2.975	-0.303364	-0.144256
3	-0.294077	-0.125626
3.025	-0.322316	-0.107108
3.05	-0.290215	-0.088745
3.075	-0.182048	-0.0678715
3.1	-0.149523	-0.0446567
3.125	-0.159953	-0.01959
3.15	-0.0142928	0.00456532
3.175	-0.0121362	0.026513
3.2	-0.015807	0.0482656
3.225	0.0473224	0.0703358
3.25	0.0820788	0.0909507
3.275	0.0916128	0.110048
3.3	0.165604	0.128586
3.325	0.154954	0.146143
3.35	0.172588	0.162254
3.375	0.165083	0.176788
3.4	0.204796	0.192081
3.425	0.25926	0.207843
3.45	0.268315	0.220605
3.475	0.294684	0.230744
3.5	0.277701	0.239792
3.525	0.327964	0.24827
3.55	0.325847	0.255971
3.575	0.31844	0.26266
3.6	0.314365	0.268552
3.625	0.2882	0.273693
3.65	0.29607	0.277908
3.675	0.299257	0.280997
3.7	0.359864	0.284795
3.725	0.362101	0.28899
3.75	0.37611	0.290758
3.775	0.390093	0.290295
3.8	0.379977	0.288942
3.825	0.41372	0.286528
3.85	0.401781	0.283194
3.875	0.404458	0.279205
3.9	0.388594	0.274516
3.925	0.394656	0.269309
3.95	0.34936	0.263662
3.975	0.301352	0.258601
4	0.295459	0.254069
4.025	0.310955	0.248294
4.05	0.2494	0.242189
4.075	0.209929	0.237523
4.1	0.166981	0.233293
4.125	0.190492	0.228351
4.15	0.188325	0.222874
4.175	0.215578	0.217028
4.2	0.2009	0.210648
4.225	0.201703	0.204235
4.25	0.182369	0.197784
4.275	0.193776	0.190779
4.3	0.177151	0.183405
4.325	0.138366	0.17513
4.35	0.1535	0.166817
4.375	0.11889	0.159131
4.4	0.0787032	0.151107
4.425	0.0833121	0.143389
4.45	0.130562	0.136498
4.475	0.105562	0.129738
4.5	0.0490043	0.122783
4.525	0.024288	0.115663
4.55	-0.000711985	0.10831
4.575	0.0094023	0.100622
4.6	0.0550348	0.0922146
4.625	0.0285467	0.083173
4.65	0.00675799	0.0739608
4.675	0.044939	0.0647209
4.7	0.00293304	0.0543476
4.725	0.0315017	0.0426385
4.75	0.00909804	0.03083
4.775	-0.0269808	0.0191691
4.8	-0.073357	0.00789183
4.825	-0.0732113	-0.00305878
4.85	-0.0611633	-0.0141548
4.875	-0.111672	-0.025714
4.9	-0.104402	-0.0375528
4.925	-0.115987	-0.0493037
4.95	-0.12656	-0.0607573
4.975	-0.167148	-0.0717769
5	-0.18837	-0.0833823
5.025	-0.142034	-0.0957412
5.05	-0.184685	-0.109088
5.075	-0.204149	-0.123568
5.1	-0.228289	-0.138062
5.125	-0.199861	-0.152721
5.15	-0.177203	-0.167293
5.175	-0.195022	-0.181397
5.2	-0.20507	-0.195322
5.225	-0.20435	-0.208382
5.25	-0.226227	-0.220554
5.275	-0.215319	-0.232433
5.3	-0.224542	-0.243868
5.325	-0.200051	-0.255763
5.35	-0.191992	-0.267849
5.375	-0.173484	-0.279411
5.4	-0.17674	-0.291082
5.425	-0.185799	-0.302564
5.45	-0.198742	-0.313415
5.475	-0.182887	-0.323233
5.5	-0.199241	-0.330175
5.525	-0.199558	-0.334617
5.55	-0.200726	-0.336757
5.575	-0.238223	-0.33698
5.6	-0.202551	-0.337443
5.625	-0.196309	-0.338096
5.65	-0.20486	-0.338228
5.675	-0.252718	-0.337252
5.7	-0.24984	-0.335328
5.725	-0.186054	-0.332064
5.75	-0.170526	-0.327352
5.775	-0.191797	-0.321741
5.8	-0.20841	-0.315276
5.825	-0.212158	-0.307812
5.85	-0.249257	-0.29956
5.875	-0.249866	-0.290677
5.9	-0.265649	-0.28085
5.925	-0.239907	-0.269817
5.95	-0.26572	-0.257532
5.975	-0.272242	-0.244097
6	-0.280197	-0.229595
6.025	-0.296195	-0.214014
6.05	-0.293841	-0.197458
6.075	-0.28069	-0.179481
6.1	-0.290451	-0.15989
6.125	-0.311666	-0.140799
6.15	-0.302485	-0.121673
6.175	-0.292332	-0.102211
6.2	-0.243663	-0.0833192
6.225	-0.173236	-0.0626021
6.25	-0.115927	-0.039427
6.275	-0.131112	-0.0146068
