# Supplementary material for: Individuals with autism spectrum disorder have altered visual encoding capacity
Source: PLoS Biol. 2021 May 12;19(5):e3001215. doi: 10.1371/journal.pbio.3001215 (PMC8143398; doi:10.1371/journal.pbio.3001215)
Supplement: S6 Data — (ZIP) [file pbio.3001215.s016.zip › FigS1_S2/NT/Sub14/wFB2.xlsx]

## Sheet: Sheet1
Target	Response
81.082	133.53
172.584	169.473
159.433	156
104.467	106.85
103.846	117.113
148.507	121.062
167.173	156.141
69.98	64.647
134.817	91.705
51.505	48.693
54.812	55.498
163.767	146.284
83.433	84.505
115.525	114.589
133.9	126.264
11.009	46.835
114.519	118.32
24.852	43.037
95.227	155.954
168.266	172.207
31.675	36.371
88.926	82.017
29.472	31.184
6.477	8.986
93.024	99.387
100.358	96.529
118.184	119.162
123.034	127.349
120.342	130.298
72.287	68.417
86.493	79.087
68.683	63.289
62.976	64.392
31.636	55.982
48.621	47.575
175.929	165.185
137.899	44.704
4.136	2.188
57.587	66.407
74.973	65.636
106.829	108.581
67.7	55.461
170.282	124.085
163.399	131.441
132.087	135.518
170.096	163.956
139.228	139.022
56.037	63.751
72.056	67.334
127.495	115.869
2.12	179.696
101.171	97.237
17.678	15.516
39.816	44.767
140.712	137.409
169.173	129.533
11.327	23.92
99.413	88.735
99.764	106.748
0.143	176.545
129.049	122.131
29.076	21.323
138.025	12.369
176.55	167.048
127.665	27.574
5.839	7.085
121.787	115.824
87.113	81.283
17.864	35.72
66.749	72.862
92.771	88.065
48.49	31.98
44.562	58.575
32.691	37.802
1.291	172.374
170.54	156.494
175.759	162.804
6.889	18
56.087	47
71.809	63.238
101.171	103.479
63.909	68.02
82.158	91.856
131.362	122.897
21.924	42.997
85.751	111.521
57.521	60.582
103.044	4.628
172.436	168.136
161.059	164.764
40.552	39.664
98.759	119.915
75.863	66.412
163.811	144.644
38.904	50.464
126.715	124.767
154.286	143.414
7.757	30.722
11.289	15.562
130.956	124.945
34.965	36.878
92.777	88.926
13.393	15.877
138.646	132.579
133.757	121.216
19.348	32.519
139.256	130.338
120.963	120.906
137.179	133.908
127.671	136.445
89.212	88.224
74.248	65.944
64.146	64.705
157.285	153.793
175.787	167.66
107.395	110.714
48.72	66.566
123.814	120.899
178.654	172.417
141.805	134
25.198	34.92
48.753	49.51
20.1	32.777
90.233	91.343
136.658	134.566
38.882	46.766
111.993	123.79
120.705	128.821
168.255	98.374
51.192	73.389
125.726	139.248
71.639	76.928
86.602	81.885
119.93	122.788
156.318	145.323
144.766	153.395
166.36	161.971
21.781	28.569
151.836	140.548
141.651	127.191
85.366	79.745
55.444	71.216
139.52	126.391
90.497	79.803
149.501	136.638
112.031	96.899
179.736	178.462
69.09	60.487
68.617	68
152.325	138
59.147	67.273
90.431	93.155
64.7	67.983
167.261	158.349
174.205	171.918
17.205	23.264
93.54	98.228
37.926	43.629
16.326	40.173
11.311	21.622
161.196	159.057
71.172	64.569
29.939	55.932
44.6	49.858
36.454	42.42
107.191	117
14.684	28
57.444	22.006
80.587	79
135.356	142.927
22.962	31.169
10.877	9.387
55.538	59.295
134.504	145.156
164.218	137.528
158.983	158.542
152.017	154.576
93.832	102.089
46.99	44.871
67.502	73.838
18.43	126.839
90.86	88
30.224	19.01
125.138	105.867
32.268	134.249
122.556	126.424
154.89	148.801
113.558	107.556
54.884	49.861
105.873	113.762
7.24	12.229
22.561	40.933
91.025	91.052
104.016	114.488
65.052	69.478
16.535	26.166
74.484	76
114.734	120.869
37.871	44.632
58.537	49.673

## Sheet: Sheet2
Theta	Bias	Fit
0	0.0307125	0
0.025	-0.0245818	0.0129992
0.05	-0.0298865	0.0239441
0.075	0.00460188	0.0358133
0.1	0.0461819	0.0484843
0.125	0.0321529	0.0606222
0.15	0.00703366	0.0743463
0.175	0.0658896	0.0893747
0.2	0.136218	0.103311
0.225	0.128806	0.116316
0.25	0.116939	0.128559
0.275	0.153642	0.140157
0.3	0.189168	0.150833
0.325	0.225446	0.160471
0.35	0.249493	0.170838
0.375	0.262834	0.181743
0.4	0.270561	0.191675
0.425	0.299324	0.200831
0.45	0.307351	0.209379
0.475	0.339001	0.217234
0.5	0.292304	0.223505
0.525	0.277422	0.228223
0.55	0.279141	0.232029
0.575	0.300356	0.235206
0.6	0.269193	0.237965
0.625	0.239003	0.240296
0.65	0.237937	0.242013
0.675	0.225924	0.242966
0.7	0.21712	0.243208
0.725	0.251224	0.242824
0.75	0.261368	0.241973
0.775	0.226189	0.238814
0.8	0.243457	0.23367
0.825	0.229772	0.23007
0.85	0.222044	0.227662
0.875	0.204317	0.224732
0.9	0.174559	0.221552
0.925	0.178268	0.218362
0.95	0.186579	0.215114
0.975	0.179194	0.209793
1	0.147009	0.202341
1.025	0.165097	0.196098
1.05	0.16548	0.190874
1.075	0.146755	0.185261
1.1	0.150055	0.179343
1.125	0.127705	0.173037
1.15	0.117571	0.166315
1.175	0.110407	0.159209
1.2	0.0873155	0.152132
1.225	0.0686513	0.144942
1.25	0.094185	0.137414
1.275	0.0555218	0.129996
1.3	0.0395762	0.122734
1.325	0.0207122	0.115279
1.35	0.0305867	0.107487
1.375	0.0375014	0.10112
1.4	0.058946	0.0961452
1.425	0.0416614	0.0908035
1.45	0.0189626	0.0844742
1.475	0.0428939	0.0775885
1.5	0.0296998	0.070734
1.525	0.00469976	0.0636192
1.55	0.0121798	0.0564315
1.575	-0.0177175	0.0492764
1.6	0.00124223	0.0422991
1.625	0.0361324	0.0353302
1.65	0.0157074	0.0276966
1.675	-0.0112954	0.0196952
1.7	-0.0123943	0.012031
1.725	-0.0334558	0.00463121
1.75	-0.0512333	-0.00255934
1.775	-0.043778	-0.00968785
1.8	-0.0642869	-0.0166579
1.825	-0.0892869	-0.0233774
1.85	-0.0792318	-0.0299955
1.875	-0.105048	-0.0363518
1.9	-0.0841394	-0.0428755
1.925	-0.078879	-0.0497619
1.95	-0.0790944	-0.0565291
1.975	-0.0629598	-0.0630783
2	-0.127847	-0.0715623
2.025	-0.0991192	-0.082054
2.05	-0.0523519	-0.092578
2.075	-0.0773519	-0.103094
2.1	-0.0608482	-0.113563
2.125	-0.0461775	-0.124407
2.15	-0.0657478	-0.135514
2.175	-0.0627357	-0.146479
2.2	-0.0706167	-0.15719
2.225	-0.0834852	-0.167717
2.25	-0.121119	-0.177724
2.275	-0.144733	-0.18711
2.3	-0.16404	-0.196169
2.325	-0.162525	-0.205841
2.35	-0.183414	-0.216251
2.375	-0.164441	-0.227405
2.4	-0.171162	-0.239566
2.425	-0.20502	-0.24937
2.45	-0.249306	-0.25611
2.475	-0.263101	-0.262173
2.5	-0.272653	-0.267373
2.525	-0.280814	-0.269676
2.55	-0.309378	-0.269407
2.575	-0.278131	-0.267944
2.6	-0.282342	-0.265089
2.625	-0.307342	-0.261384
2.65	-0.312472	-0.256928
2.675	-0.328138	-0.251482
2.7	-0.288974	-0.244797
2.725	-0.276113	-0.236936
2.75	-0.275615	-0.228138
2.775	-0.293974	-0.218374
2.8	-0.272836	-0.207549
2.825	-0.275763	-0.195523
2.85	-0.230791	-0.182476
2.875	-0.221367	-0.169003
2.9	-0.17956	-0.155836
2.925	-0.132297	-0.143202
2.95	-0.124817	-0.13035
2.975	-0.0908053	-0.116764
3	-0.105371	-0.102417
3.025	-0.0809161	-0.0853763
3.05	-0.0764813	-0.0676228
3.075	-0.0675623	-0.051005
3.1	-0.0242029	-0.034289
3.125	-0.00909758	-0.0192252
3.15	-0.00669277	-0.00641261
3.175	-0.0177577	0.0050851
3.2	-0.0150521	0.0160236
3.225	0.0544238	0.0277022
3.25	0.0377745	0.040071
3.275	0.0237456	0.0520033
3.3	0.0224468	0.0654448
3.325	0.0737615	0.0801814
3.35	0.12781	0.0938949
3.375	0.120399	0.106678
3.4	0.132835	0.119025
3.425	0.163435	0.130651
3.45	0.195819	0.140888
3.475	0.232723	0.151553
3.5	0.241085	0.163087
3.525	0.254426	0.173769
3.55	0.262154	0.183482
3.575	0.290917	0.192423
3.6	0.31717	0.200674
3.625	0.330594	0.208235
3.65	0.278714	0.214164
3.675	0.269014	0.218551
3.7	0.294602	0.222344
3.725	0.291469	0.225371
3.75	0.260786	0.227808
3.775	0.230595	0.229959
3.8	0.238867	0.231601
3.825	0.236872	0.232419
3.85	0.251529	0.23233
3.875	0.276466	0.231815
3.9	0.263361	0.23085
3.925	0.230815	0.227465
3.95	0.240606	0.222295
3.975	0.231662	0.218682
4	0.213636	0.216153
4.025	0.19591	0.213083
4.05	0.185624	0.209711
4.075	0.206836	0.206339
4.1	0.19387	0.201244
4.125	0.170787	0.194083
4.15	0.17032	0.187988
4.175	0.15669	0.183097
4.2	0.157073	0.177763
4.225	0.166647	0.171964
4.25	0.140319	0.16586
4.275	0.116229	0.15936
4.3	0.118423	0.152386
4.325	0.101718	0.145298
4.35	0.0931098	0.138355
4.375	0.060244	0.131134
4.4	0.0575972	0.123841
4.425	0.0471144	0.116662
4.45	0.0311689	0.109338
4.475	0.0392006	0.101665
4.5	0.0169396	0.0945272
4.525	0.0276462	0.0887972
4.55	0.0562892	0.0834157
4.575	0.033254	0.0778541
4.6	0.0266921	0.0715757
4.625	0.0344866	0.064748
4.65	0.0212924	0.0578741
4.675	-0.00370759	0.0507463
4.7	0.00377246	0.0435516
4.725	-0.0261248	0.0363954
4.75	-0.00292231	0.029333
4.775	0.00960906	0.0216068
4.8	0.00730004	0.0133114
4.825	-0.00267941	0.00534953
4.85	-0.0168632	-0.00217913
4.875	-0.0488171	-0.00948304
4.9	-0.023922	-0.0166433
4.925	-0.0476943	-0.0236168
4.95	-0.0726943	-0.0304443
4.975	-0.0976943	-0.0371062
5	-0.073026	-0.0437017
5.025	-0.0804431	-0.0506062
5.05	-0.0925468	-0.0576337
5.075	-0.0867239	-0.0645431
5.1	-0.0574266	-0.0713636
5.125	-0.0713671	-0.0778619
5.15	-0.114274	-0.0865542
5.175	-0.100411	-0.0971841
5.2	-0.0607593	-0.107555
5.225	-0.0682786	-0.118088
5.25	-0.0843104	-0.128639
5.275	-0.0491551	-0.139545
5.3	-0.0741551	-0.150646
5.325	-0.071143	-0.161527
5.35	-0.0732852	-0.172208
5.375	-0.0775048	-0.182576
5.4	-0.127844	-0.192267
5.425	-0.160782	-0.201492
5.45	-0.168476	-0.21056
5.475	-0.170932	-0.220212
5.5	-0.147848	-0.231472
5.525	-0.169322	-0.243541
5.55	-0.179569	-0.255679
5.575	-0.213428	-0.265383
5.6	-0.257713	-0.272003
5.625	-0.263032	-0.277849
5.65	-0.281061	-0.282829
5.675	-0.289221	-0.284982
5.7	-0.284369	-0.284049
5.725	-0.279606	-0.281799
5.75	-0.290749	-0.278643
5.775	-0.28998	-0.274695
5.8	-0.32088	-0.269991
5.825	-0.278669	-0.263786
5.85	-0.280496	-0.256565
5.875	-0.263942	-0.248715
5.9	-0.277382	-0.239537
5.925	-0.290857	-0.229508
5.95	-0.281243	-0.218571
5.975	-0.263218	-0.206232
6	-0.226202	-0.19297
6.025	-0.203172	-0.179828
6.05	-0.137462	-0.167331
6.075	-0.108224	-0.154817
6.1	-0.116965	-0.14165
6.125	-0.0887785	-0.127725
6.15	-0.097516	-0.113041
6.175	-0.0763776	-0.0958921
6.2	-0.071271	-0.0781038
6.225	-0.0330597	-0.0625288
6.25	-0.0326102	-0.0467826
6.275	0.0388978	-0.0311224
