# Supplementary material for: Individuals with autism spectrum disorder have altered visual encoding capacity
Source: PLoS Biol. 2021 May 12;19(5):e3001215. doi: 10.1371/journal.pbio.3001215 (PMC8143398; doi:10.1371/journal.pbio.3001215)
Supplement: S6 Data — (ZIP) [file pbio.3001215.s016.zip › FigS1_S2/NT/Sub14/woFB.xlsx]

## Sheet: Sheet1
Target	Response
172.364	166.181
6.57	16
151.984	143
28.939	39
66.607	65
23.852	31
13.607	19
63.162	55
148.271	143
120.958	114
150.863	154
121.474	109
136.042	129
170.936	169.443
77.088	73
126.275	137
15.321	28
59.537	57
69.101	61
164.86	149
11.031	15
171.831	155
112.41	119
98.803	82
4.224	13.717
127.28	129
140.805	122.338
150.1	145.388
158.763	156.159
4.658	20
6.702	17
135.158	130
24.385	45
17.969	23.034
138.498	128.125
57.894	141.501
42.326	58
4.576	11
60.938	59
93.271	92
19.71	27
86.905	77.219
55.192	67.106
152.473	146
119.134	127.728
88.932	92.45
74.413	74
120.958	133
9.41	37.564
148.551	138.556
111.394	109.416
60.591	58.158
104.104	123.27
107.439	123
94.342	110.125
27.34	32.957
173.699	156.407
119.194	110.823
87.157	85.906
55.373	48.242
158.005	152
57.383	53
130.384	126
139.294	128.694
84.696	128.243
164.597	161.282
139.119	135.613
45.265	26.524
140.69	135.945
163.696	150.492
94.128	105.082
42.788	70.605
142.107	135.056
172.65	10.061
42.452	40.983
47.885	51.337
169.425	163.521
104.126	119.585
143.667	120.593
69.326	65
174.029	171.008
171.04	172.024
98.034	111.448
168.98	170.12
142.14	147.737
79.45	70.96
173.1	179.741
127.396	119.283
62.767	49.698
69.908	64.734
104.373	109.885
86.306	82.307
25.676	42.17
128.604	128.185
67.085	74.418
18.76	56.623
55.609	51.951
169.491	146.705
174.66	170.946
18.556	28.485
9.163	17.767
28.763	35.521
0.396	178.095
159.988	148.683
40.546	38.811
92.777	103.564
158.801	158.677
119.249	123.746
162.218	131.444
140.662	134.404
62.371	63.439
8.767	20.186
127.116	137.578
103.181	110.302
10.498	20.279
95.622	99.331
138.245	137.638
138.58	126.587
106.521	115.819
135.383	134.091
12.19	30
127.171	4.602
19.21	39.608
132.576	158.428
2.714	13.3
125.578	130.163
5.015	19.842
19.062	23.098
10.679	24.873
81.977	74.777
7.196	24.498
61.542	57.569
26.494	29.653
173.677	43.042
128.253	131.075
29.422	30
151.435	147
68.178	54
11.618	22.068
14.404	1
164.042	139.466
88.965	84.748
69.353	47.745
32.867	60.438
37.877	39.551
67.392	109.13
111.476	131.22
42.436	44
116.766	136
121.782	125
113.728	116.696
23.967	36.73
13.942	24.467
44.985	40.331
119.672	134.662
140.14	130.811
161.262	126.446
101.852	107.394
53.565	66.169
81.917	78.702
34.729	57.7
97.6	116.104
40.079	49
134.219	138.252
42.617	112.976
58.477	74.535
27.401	65.274
11.882	53.142
22.369	35.052
105.944	112.95
29.554	122.15
157.433	165.814
72.666	36.177
165.662	148.241
144.639	153.628
111.471	118.607
86.74	73.651
152.391	122.581
44.919	57.667
87.531	57.502
113.311	111.072
12.267	40.034
155.077	137.832
2.065	71
71.298	64.024
83.576	111.129
75.044	103.062
111.191	129.987
44.727	61.61
77.192	63.088
63.421	56.042
25.291	37.041
43.826	42.531
18.172	26.445

## Sheet: Sheet2
Theta	Bias	Fit
0	0.184315	0
0.025	0.216005	0.0351491
0.05	0.290496	0.068649
0.075	0.312063	0.0999491
0.1	0.296701	0.128366
0.125	0.372993	0.155308
0.15	0.3544	0.181742
0.175	0.344978	0.205973
0.2	0.362978	0.228144
0.225	0.419743	0.247223
0.25	0.426659	0.261664
0.275	0.407758	0.272892
0.3	0.432151	0.282441
0.325	0.414044	0.290166
0.35	0.438762	0.297204
0.375	0.431387	0.303689
0.4	0.382436	0.307458
0.425	0.372997	0.308867
0.45	0.392803	0.309466
0.475	0.411774	0.309113
0.5	0.392556	0.308135
0.525	0.39492	0.306215
0.55	0.401332	0.303512
0.575	0.386921	0.300502
0.6	0.38087	0.297221
0.625	0.402255	0.292675
0.65	0.407224	0.287472
0.675	0.382224	0.282538
0.7	0.396378	0.276868
0.725	0.386508	0.272398
0.75	0.350715	0.269257
0.775	0.33881	0.265403
0.8	0.316497	0.260734
0.825	0.335986	0.255198
0.85	0.339114	0.2493
0.875	0.325093	0.243237
0.9	0.329958	0.236861
0.925	0.307305	0.230248
0.95	0.309774	0.223169
0.975	0.284049	0.215462
1	0.304604	0.208028
1.025	0.296448	0.2008
1.05	0.271783	0.192812
1.075	0.270663	0.184433
1.1	0.269199	0.175775
1.125	0.24374	0.166561
1.15	0.263781	0.156872
1.175	0.309731	0.14778
1.2	0.319871	0.139411
1.225	0.295304	0.130801
1.25	0.309414	0.121817
1.275	0.261028	0.112226
1.3	0.230762	0.101963
1.325	0.220422	0.0914532
1.35	0.245176	0.0801993
1.375	0.229093	0.0679607
1.4	0.211005	0.0552776
1.425	0.216338	0.0420814
1.45	0.184436	0.0284349
1.475	0.127558	0.0144763
1.5	0.102558	0.000291602
1.525	0.0881462	-0.0140438
1.55	0.0517198	-0.0284851
1.575	0.036488	-0.0428128
1.6	0.0271817	-0.0569421
1.625	0.0174901	-0.0713779
1.65	0.0119193	-0.0861432
1.675	-0.00292084	-0.100766
1.7	-0.0225214	-0.115318
1.725	-0.0336777	-0.128849
1.75	-0.0230676	-0.141204
1.775	-0.0400824	-0.153365
1.8	-0.0517256	-0.16526
1.825	-0.107973	-0.177748
1.85	-0.106216	-0.191043
1.875	-0.126996	-0.204157
1.9	-0.112508	-0.217087
1.925	-0.12489	-0.22984
1.95	-0.14989	-0.242266
1.975	-0.178744	-0.254433
2	-0.199423	-0.26616
2.025	-0.17901	-0.27739
2.05	-0.103074	-0.287183
2.075	-0.107284	-0.295619
2.1	-0.0561859	-0.304013
2.125	-0.0854903	-0.312318
2.15	-0.0897382	-0.320308
2.175	-0.129819	-0.327805
2.2	-0.138115	-0.334895
2.225	-0.205185	-0.341338
2.25	-0.229801	-0.346801
2.275	-0.254587	-0.351603
2.3	-0.25144	-0.356003
2.325	-0.242646	-0.359136
2.35	-0.270391	-0.36249
2.375	-0.298957	-0.366812
2.4	-0.305178	-0.370477
2.425	-0.325523	-0.373375
2.45	-0.331417	-0.374936
2.475	-0.329808	-0.375219
2.5	-0.312513	-0.374803
2.525	-0.273809	-0.373431
2.55	-0.262643	-0.371212
2.575	-0.247988	-0.367837
2.6	-0.232177	-0.363001
2.625	-0.193843	-0.355098
2.65	-0.176034	-0.342966
2.675	-0.24147	-0.328779
2.7	-0.22664	-0.313571
2.725	-0.233353	-0.29717
2.75	-0.213498	-0.279648
2.775	-0.211815	-0.260674
2.8	-0.202929	-0.240458
2.825	-0.181285	-0.21983
2.85	-0.159708	-0.199356
2.875	-0.150394	-0.179546
2.9	-0.112902	-0.157469
2.925	-0.0624994	-0.131364
2.95	-0.0722231	-0.103765
2.975	-0.0164	-0.0755174
3	0.0314163	-0.0460091
3.025	0.0879826	-0.0152981
3.05	0.0629826	0.016414
3.075	0.0870849	0.0493937
3.1	0.18768	0.0831365
3.125	0.181655	0.117496
3.15	0.204111	0.15235
3.175	0.257212	0.186514
3.2	0.294258	0.219175
3.225	0.303655	0.250194
3.25	0.344796	0.279238
3.275	0.364054	0.306406
3.3	0.345993	0.332063
3.325	0.368758	0.355871
3.35	0.405976	0.376486
3.375	0.439659	0.392114
3.4	0.418252	0.404278
3.425	0.437122	0.414564
3.45	0.423744	0.423181
3.475	0.424988	0.430218
3.5	0.444624	0.436511
3.525	0.422979	0.44267
3.55	0.374029	0.446192
3.575	0.391804	0.447067
3.6	0.391875	0.447179
3.625	0.408085	0.446748
3.65	0.384148	0.445652
3.675	0.386513	0.443519
3.7	0.392925	0.440607
3.725	0.391793	0.437578
3.75	0.372462	0.434279
3.775	0.393848	0.429535
3.8	0.398817	0.424138
3.825	0.38266	0.419028
3.85	0.386512	0.413013
3.875	0.373269	0.407997
3.9	0.342308	0.404469
3.925	0.330402	0.400399
3.95	0.316126	0.395802
3.975	0.349928	0.390647
4	0.330707	0.38485
4.025	0.316686	0.37859
4.05	0.32155	0.372019
4.075	0.303835	0.365121
4.1	0.312536	0.357714
4.125	0.330817	0.350747
4.15	0.309559	0.344056
4.175	0.288376	0.336508
4.2	0.261148	0.328345
4.225	0.262255	0.319893
4.25	0.260333	0.310984
4.275	0.254634	0.301495
4.3	0.260092	0.291721
4.325	0.328974	0.282678
4.35	0.311464	0.274265
4.375	0.292331	0.265432
4.4	0.310303	0.256105
4.425	0.25262	0.246266
4.45	0.222354	0.235898
4.475	0.244539	0.225311
4.5	0.243626	0.21392
4.525	0.201881	0.201434
4.55	0.193879	0.188453
4.575	0.207931	0.175075
4.6	0.172561	0.161252
4.625	0.11915	0.147126
4.65	0.104739	0.132832
4.675	0.0683124	0.118416
4.7	0.0683162	0.10409
4.725	0.0272193	0.0899267
4.75	0.0187743	0.0758665
4.775	0.0139871	0.0613917
4.8	0.00351191	0.0465944
4.825	-0.0113282	0.0320008
4.85	-0.0347016	0.0184027
4.875	-0.00647497	0.00589795
4.9	-0.031475	-0.00633624
4.925	-0.0484898	-0.0184276
4.95	-0.118459	-0.0311474
4.975	-0.108324	-0.0445087
5	-0.112844	-0.0577015
5.025	-0.154338	-0.0706572
5.05	-0.120916	-0.0834922
5.075	-0.133297	-0.0961423
5.1	-0.162152	-0.108531
5.125	-0.187152	-0.120655
5.15	-0.193167	-0.132254
5.175	-0.156994	-0.143172
5.2	-0.111481	-0.152642
5.225	-0.102381	-0.160872
5.25	-0.0688977	-0.169186
5.275	-0.0744343	-0.177612
5.3	-0.0981456	-0.185587
5.325	-0.138227	-0.192902
5.35	-0.163109	-0.199765
5.375	-0.213592	-0.205973
5.4	-0.229128	-0.211245
5.425	-0.247515	-0.21584
5.45	-0.232378	-0.219366
5.475	-0.252408	-0.221736
5.5	-0.282365	-0.224959
5.525	-0.29146	-0.229168
5.55	-0.313585	-0.232735
5.575	-0.331862	-0.235273
5.6	-0.326788	-0.236498
5.625	-0.329184	-0.236468
5.65	-0.305746	-0.235667
5.675	-0.272043	-0.233882
5.7	-0.27105	-0.231275
5.725	-0.256396	-0.227628
5.75	-0.188917	-0.220315
5.775	-0.20225	-0.209911
5.8	-0.188233	-0.197245
5.825	-0.249877	-0.18251
5.85	-0.235047	-0.166941
5.875	-0.21413	-0.150122
5.9	-0.195222	-0.131857
5.925	-0.220222	-0.112185
5.95	-0.164692	-0.0920952
5.975	-0.189692	-0.0715952
6	-0.133802	-0.0517367
6.025	-0.158802	-0.0325535
6.05	-0.121309	-0.0101052
6.075	-0.0425625	0.0162747
6.1	-0.0506218	0.0439577
6.125	0.0037831	0.0726077
6.15	0.0646184	0.102953
6.175	0.0795753	0.134303
6.2	0.0732902	0.166329
6.225	0.103239	0.199763
6.25	0.198247	0.233977
6.275	0.173247	0.268666
