# Supplementary material for: Individuals with autism spectrum disorder have altered visual encoding capacity
Source: PLoS Biol. 2021 May 12;19(5):e3001215. doi: 10.1371/journal.pbio.3001215 (PMC8143398; doi:10.1371/journal.pbio.3001215)
Supplement: S6 Data — (ZIP) [file pbio.3001215.s016.zip › FigS1_S2/NT/Sub15/wFB1.xlsx]

## Sheet: Sheet1
Target	Response
106.06	120.058
18.826	28.361
83.927	83
120.969	108.874
24.874	27.723
111.828	114.334
23.797	28.629
162.982	149.17
19.386	23.551
110.597	120.091
129.165	108.817
116.365	118.952
147.507	148.343
71.402	76.915
80.9	77.661
129.28	140.806
52.181	61.428
83.389	91.518
37.92	38.409
66.272	70.199
16.233	21.11
28.807	26.052
141.245	137.44
140.756	141.105
9.833	14.193
145.628	147.468
131.39	133.924
127.962	132.865
116.893	120.112
153.539	139.11
35.223	40.557
49.445	46.617
146.359	145.135
104.802	108.561
178.478	172.848
0.489	173.958
14.975	47.436
1.11	2.42
40.167	42.633
31.74	44.605
147.655	148
77.67	70.87
145.354	141.631
96.106	99.178
61.443	66.781
55.796	61.687
32.246	50.783
72.342	67.395
139.871	140.944
165.36	152.694
90.014	92.833
56.614	42.843
83.422	84.452
78.148	82.594
123.611	117.748
33.081	25.22
122.628	118.107
173.573	170.806
101.764	109.57
14.887	3.176
100.061	165.611
17.776	35
84.389	78
126.901	125.618
167.283	159.735
97.71	94.953
105.78	103.175
101.165	101.134
3.28	9.892
70.952	59.641
69.705	64.501
176.693	177.611
120.276	140.89
113.053	113.853
72.66	66.991
174.496	172.19
3.554	8.644
63.239	67.205
131.703	127.421
179.286	175.976
71.32	69.258
69.914	68.082
92.876	92.462
139.141	134.47
40.733	44.364
137.201	129.997
136.614	127.509
14.255	21.447
146.787	149.899
113.761	122.823
136.388	134.337
126.028	120.494
139.739	132.747
45.045	50.316
86.767	83.346
97.93	99.642
167.898	166.62
90.42	86.751
37.157	43.013
179.099	176.812
91.431	87.404
106.241	97.343
127.61	118.858
102.209	110.782
74.067	52.993
76.209	60.758
62.662	64.919
166.706	169.657
78.351	75.918
50.226	48.553
59.773	62.318
58.542	54.475
31.164	42.434
53.077	37.035
88.404	89.725
98.072	119.912
85.482	89.182
64.036	73.879
156.06	151.971
66.782	54.844
44.749	53.21
168.799	167.725
77.494	71.515
124.671	125.274
76.072	74.232
84.949	79.828
43.485	53.533
49.099	48.828
158.455	152.05
142.107	137.725
65.156	63.726
46.633	47.976
32.416	50.142
38.184	31.796
150.352	144.408
88.926	86.355
157.159	145.97
152.841	170.874
8.245	4.094
124.138	129.187
41.568	37.94
119.502	114.102
138.251	126.147
94.842	99.945
35.311	42.265
157.126	162.052
39.794	40.761
133.872	140.423
66.228	68.51
42.941	48.496
79.027	165.604
49.424	57.058
150.276	153.992
147.518	152.708
48.578	52
90.343	93.256
120.425	125.697
133.356	124.1
56.96	55.822
123.248	126.628
160.51	154.662
98.16	101.952
23.555	22.342
112.383	110.696
130.379	111.781
124.199	140.093
175.649	171.916
113.75	111.236
168.871	158.352
134.922	162.977
83.504	72.205
154.5	151.736
20.215	26.188
160.081	37.556
70.122	71.676
9.097	21.04
110.943	116.165
30.587	29.201
11.47	11.543
143.277	20.202
22.786	16.134
44.474	50.182
83.861	77.31
57.175	70.229
88.327	90.162
4.999	6
94.364	103.112
158.845	132.926
135.433	137.528
152.391	145.8
150.814	143.801
159.427	156.803
26.813	42.168
130.23	36.285
27.428	26.376
121.205	121.806
160.806	164.556
47.957	50.721

## Sheet: Sheet2
Theta	Bias	Fit
0	-0.00443235	0
0.025	-0.0107219	0.00188953
0.05	-0.00916269	0.00896803
0.075	-0.0341627	0.0204625
0.1	0.0270285	0.0314737
0.125	0.0586499	0.0420659
0.15	0.0499052	0.052181
0.175	0.048135	0.0618783
0.2	0.0502499	0.0714557
0.225	0.0803041	0.0819819
0.25	0.0807982	0.0933111
0.275	0.103641	0.104032
0.3	0.12829	0.11396
0.325	0.139011	0.123777
0.35	0.187662	0.133316
0.375	0.211639	0.141732
0.4	0.198281	0.14921
0.425	0.216492	0.155894
0.45	0.221489	0.161953
0.475	0.20597	0.167591
0.5	0.210195	0.172438
0.525	0.210615	0.176014
0.55	0.198685	0.178689
0.575	0.180508	0.180879
0.6	0.191114	0.182565
0.625	0.222735	0.183577
0.65	0.203895	0.183929
0.675	0.157644	0.18108
0.7	0.13516	0.174943
0.725	0.145318	0.168042
0.75	0.16469	0.161601
0.775	0.151787	0.156072
0.8	0.149568	0.150564
0.825	0.172219	0.145904
0.85	0.166298	0.140816
0.875	0.154435	0.134209
0.9	0.191462	0.126902
0.925	0.185187	0.11916
0.95	0.155945	0.111255
0.975	0.137769	0.103159
1	0.12752	0.0948574
1.025	0.12171	0.0862752
1.05	0.105336	0.0775828
1.075	0.0893398	0.0691925
1.1	0.0784771	0.0636539
1.125	0.086387	0.0605012
1.15	0.105333	0.0569172
1.175	0.0803331	0.0530312
1.2	0.0718102	0.0489278
1.225	0.0721417	0.0447207
1.25	0.077329	0.0405828
1.275	0.10626	0.0370585
1.3	0.0812599	0.0340441
1.325	0.0757556	0.0306368
1.35	0.0629577	0.0266949
1.375	0.034418	0.0224115
1.4	0.0534679	0.0177748
1.425	0.0516831	0.0128773
1.45	0.0255903	0.00789562
1.475	0.0399183	0.00265899
1.5	0.027075	-0.00287056
1.525	0.0248318	-0.00828135
1.55	0.0173927	-0.0118929
1.575	0.00472561	-0.0139001
1.6	-0.0202744	-0.0159012
1.625	-0.0287742	-0.0178052
1.65	0.00972294	-0.0195004
1.675	0.00469418	-0.0213786
1.7	0.0421922	-0.0237773
1.725	0.0403363	-0.0284918
1.75	0.02398	-0.035288
1.775	0.0380513	-0.0420765
1.8	0.025204	-0.0489132
1.825	0.00474444	-0.0557585
1.85	0.00831545	-0.0624402
1.875	-0.00176737	-0.0689391
1.9	-0.00654613	-0.0748262
1.925	-0.0140229	-0.0799321
1.95	-0.00173205	-0.0848591
1.975	-0.00552502	-0.0899166
2	0.0189374	-0.0952144
2.025	-0.00352854	-0.100605
2.05	0.0144752	-0.105832
2.075	0.0242064	-0.110949
2.1	-0.00617882	-0.115882
2.125	-0.00852903	-0.120767
2.15	0.0187435	-0.123592
2.175	-0.00341299	-0.125992
2.2	-0.00987548	-0.130049
2.225	-0.0274371	-0.134079
2.25	-0.0463579	-0.138173
2.275	-0.0738145	-0.141955
2.3	-0.0716081	-0.145425
2.325	-0.0896057	-0.148496
2.35	-0.10228	-0.151109
2.375	-0.103674	-0.153387
2.4	-0.113576	-0.155572
2.425	-0.0910318	-0.157463
2.45	-0.101523	-0.156235
2.475	-0.126062	-0.152009
2.5	-0.140456	-0.147199
2.525	-0.16534	-0.141674
2.55	-0.178734	-0.135434
2.575	-0.197053	-0.128586
2.6	-0.178554	-0.12073
2.625	-0.162024	-0.112349
2.65	-0.150652	-0.103763
2.675	-0.13618	-0.0945538
2.7	-0.152297	-0.0849465
2.725	-0.119295	-0.0756654
2.75	-0.12615	-0.0663615
2.775	-0.132569	-0.0581185
2.8	-0.108088	-0.0512293
2.825	-0.115519	-0.0437607
2.85	-0.0873582	-0.0357881
2.875	-0.0696506	-0.0278099
2.9	-0.0648419	-0.0205567
2.925	-0.0898419	-0.0137511
2.95	-0.0712415	-0.00664001
2.975	-0.0540485	0.00053852
3	-0.0431445	0.00845956
3.025	-0.0307865	0.017151
3.05	-0.00349848	0.0262389
3.075	-0.0114371	0.0291457
3.1	-0.0288876	0.0255808
3.125	0.000725987	0.0245619
3.15	0.00587077	0.0265969
3.175	-0.0065817	0.0292803
3.2	-0.01757	0.036417
3.225	-0.0334311	0.0478894
3.25	0.0295137	0.0589441
3.275	0.0502426	0.0694565
3.3	0.0489017	0.0796
3.325	0.0397277	0.0893261
3.35	0.0650719	0.0984381
3.375	0.0718968	0.108494
3.4	0.0914524	0.119497
3.425	0.126982	0.129839
3.45	0.143682	0.13992
3.475	0.187762	0.149669
3.5	0.195777	0.158808
3.525	0.203231	0.167105
3.55	0.205185	0.174417
3.575	0.21863	0.18107
3.6	0.213081	0.187127
3.625	0.205122	0.192524
3.65	0.204197	0.196923
3.675	0.215277	0.200172
3.7	0.197101	0.202597
3.725	0.189843	0.204364
3.75	0.211634	0.205335
3.775	0.218201	0.205971
3.8	0.207482	0.206429
3.825	0.149236	0.203527
3.85	0.141358	0.197148
3.875	0.136911	0.190007
3.9	0.159733	0.183355
3.925	0.148897	0.177516
3.95	0.14116	0.171834
3.975	0.173768	0.167108
4	0.15789	0.161958
4.025	0.203973	0.155098
4.05	0.183055	0.147541
4.075	0.176779	0.139736
4.1	0.147538	0.131768
4.125	0.139348	0.123656
4.15	0.119112	0.11534
4.175	0.115773	0.106789
4.2	0.0994862	0.0984987
4.225	0.0887405	0.0904336
4.25	0.0789847	0.0848066
4.275	0.08593	0.0814964
4.3	0.0969257	0.0777971
4.325	0.0795761	0.0739213
4.35	0.0775183	0.0699209
4.375	0.0637343	0.0657536
4.4	0.105256	0.0622707
4.425	0.0978525	0.0594033
4.45	0.0768064	0.0562512
4.475	0.0673483	0.0527103
4.5	0.0545504	0.0487346
4.525	0.0477535	0.0445037
4.55	0.0546613	0.0399655
4.575	0.0498399	0.035037
4.6	0.0347113	0.0299061
4.625	0.031511	0.0245748
4.65	0.0340706	0.0191956
4.675	0.0164245	0.0139385
4.7	0.00898533	0.0103227
4.725	-0.00368173	0.00831474
4.75	-0.0200268	0.00638376
4.775	-0.0122231	0.00446616
4.8	0.00834272	0.00260167
4.825	0.034747	0.000443786
4.85	0.0414059	-0.00207497
4.875	0.0351958	-0.00679149
4.9	0.0155727	-0.0136514
4.925	0.029644	-0.0204145
4.95	0.0167966	-0.0272231
4.975	0.0224431	-0.0340557
5	-9.18963e-05	-0.0407213
5.025	-0.00485376	-0.0468118
5.05	-0.0135473	-0.052301
5.075	-0.0131453	-0.0573479
5.1	-0.0101394	-0.0621979
5.125	-0.0139324	-0.0672033
5.15	0.0105301	-0.0724469
5.175	0.0182635	-0.0778582
5.2	0.0295742	-0.0831852
5.225	0.0176977	-0.0884452
5.25	-0.0021522	-0.0934663
5.275	0.0229344	-0.0961799
5.3	0.0215988	-0.0968211
5.325	0.00671717	-0.0991751
5.35	-0.0182828	-0.103164
5.375	-0.0389378	-0.107213
5.4	-0.04994	-0.111242
5.425	-0.0753375	-0.1148
5.45	-0.072544	-0.118066
5.475	-0.0918645	-0.120888
5.5	-0.101	-0.123277
5.525	-0.112082	-0.125431
5.55	-0.109364	-0.12741
5.575	-0.0994392	-0.129093
5.6	-0.10993	-0.127753
5.625	-0.134469	-0.123402
5.65	-0.158992	-0.118276
5.675	-0.156092	-0.112543
5.7	-0.187142	-0.106278
5.725	-0.20546	-0.099291
5.75	-0.172873	-0.091565
5.775	-0.160548	-0.083084
5.8	-0.151314	-0.0740648
5.825	-0.135704	-0.0647717
5.85	-0.149921	-0.0550464
5.875	-0.127702	-0.0455262
5.9	-0.12715	-0.0359149
5.925	-0.129954	-0.0273186
5.95	-0.0989262	-0.0200284
5.975	-0.109037	-0.0121499
6	-0.0840026	-0.00395537
6.025	-0.0713259	0.00404931
6.05	-0.0732493	0.0113029
6.075	-0.0877683	0.0182124
6.1	-0.065328	0.0255645
6.125	-0.0452583	0.0333085
6.15	-0.0412515	0.0416252
6.175	-0.0151402	0.0503816
6.2	-0.0119058	0.0595697
6.225	-0.0198445	0.062589
6.25	-0.025585	0.0593242
6.275	-0.00768136	0.0586144
