# Supplementary material for: Individuals with autism spectrum disorder have altered visual encoding capacity
Source: PLoS Biol. 2021 May 12;19(5):e3001215. doi: 10.1371/journal.pbio.3001215 (PMC8143398; doi:10.1371/journal.pbio.3001215)
Supplement: S6 Data — (ZIP) [file pbio.3001215.s016.zip › FigS1_S2/NT/Sub15/wFB2.xlsx]

## Sheet: Sheet1
Target	Response
139.223	151.655
162.015	155.351
111.729	131.212
149.106	140.868
15.151	24.148
129.302	132.13
89.36	78.082
83.449	86.4
113.327	124.503
2.51	21.437
172.617	151.809
106.966	107.711
177.023	171.775
146.249	142.971
124.276	143.512
161.592	151.692
169.689	160.081
42.409	43.828
141.766	149.539
125.632	128.629
124.71	134.008
45.974	53.175
134.894	127.275
45.501	49.684
35.223	33.726
140.454	136.661
84.372	80.7
5.312	11.53
110.279	120.005
114.47	113.454
97.133	104.284
5.675	6.542
103.505	104
0.555	6.728
35.075	33.139
42.832	48.176
20.825	23.947
157.384	148.023
33.004	29.211
39.393	37.727
12.931	9.395
16.963	16.244
162.52	158.34
178.072	177.502
139.388	127.332
97.644	101.94
17.634	11.78
29.494	27.259
150.1	149.071
4.455	11.819
78.84	80.669
85.355	83.107
150.721	148.308
78.088	76.22
51.352	66.138
128.352	136.45
138.064	144.051
133.4	133.993
174.281	173.037
29.829	26.361
171.98	33.992
69.194	64.96
156.648	157.648
106.752	109.93
69.595	67.38
110.026	111
116.612	120.918
148.908	139.359
28.587	22.875
61.701	56.317
160.219	163.968
7.828	18.307
165.47	159.271
21.479	16.684
95.743	92.871
138.641	126.813
15.052	19.127
124.265	123.015
60.07	56.733
125.929	129.959
117.783	124.933
146.068	134.793
133.224	128.985
65.167	64.818
80.615	74.424
146.079	144.047
77.434	76.16
130.571	125.658
98.177	102.319
88.338	91.847
156.78	121.463
141.085	147.097
140.14	148.996
164.591	159.13
33.91	33.071
35.284	36.314
11.184	12.533
119.277	133.313
119.854	122.659
6.856	9.722
69.864	78.689
18.128	15.232
33.405	36.382
131.576	138.316
52.45	62.734
41.464	45.504
166.113	167.364
37.25	44.902
108.186	104.254
123.556	152.99
109.24	110.904
67.81	71.487
52.049	55.878
79.225	66.155
119.008	113.677
172.716	173.133
41.409	34.404
138.954	130.633
96.133	99.632
133.109	121.677
122.738	125.577
13.766	14.088
96.276	106.984
55.779	33.567
54.582	53.114
11.212	10.352
87.251	83.775
66.283	77.991
93.282	91.035
163.394	155.135
89.508	95.411
112.481	137.639
7.251	8.84
168.772	157.111
36.19	28.333
69.705	46.95
66.684	63.681
68.562	67.416
128.654	125.954
158.785	147.192
14.217	11.343
139.218	132.28
124.138	123.343
68.249	72.11
123.507	109.23
102.132	96.248
131.543	137.448
31.933	40.392
171.364	168.877
91.953	98
91.744	91.797
93.161	92.838
70.139	64.008
64.497	61.385
158.455	158
86.905	81.675
146.392	151.959
85.861	79.269
56.246	54.869
171.007	165.978
132.071	138.126
163.701	169.801
171.595	165.99
117.821	120.418
74.632	72.83
81.993	67.28
113.481	105.451
77.549	80.419
72.177	75.231
60.657	52.661
19.677	36.759
124.325	121.255
59.861	55.724
1.137	2.419
164.948	155.345
36.63	28.786
154	150.889
119.255	120.305
7.46	11.162
42.969	36.853
79.966	75.826
6.559	6.094
149.754	145.992
24.171	22.679
170.057	162.846
1.516	177.578
70.221	69
63.706	65.783
117.848	110.921
111.619	115.342
141.733	137.086
16.963	11.627
135.048	135.462
7.806	5.994
73.319	73.62
91.184	88
157.159	153
12.431	15.982
131.411	124.556
106.659	108.401

## Sheet: Sheet2
Theta	Bias	Fit
0	0.0549804	0
0.025	0.0697058	0.0154897
0.05	0.0415812	0.0275351
0.075	0.0516409	0.0346412
0.1	0.0489382	0.0393842
0.125	0.0607321	0.0432563
0.15	0.0396194	0.0461703
0.175	0.0567602	0.0478339
0.2	0.0361029	0.0482937
0.225	0.077122	0.0477189
0.25	0.0626965	0.0459889
0.275	0.0633183	0.0440668
0.3	0.0752277	0.0408387
0.325	0.0578758	0.0357905
0.35	0.0365589	0.030345
0.375	0.070916	0.0254245
0.4	0.08169	0.0214496
0.425	0.0687488	0.0176703
0.45	0.0873219	0.0148091
0.475	0.0886726	0.014866
0.5	0.0678974	0.0167217
0.525	0.078439	0.0184641
0.55	0.081936	0.0198638
0.575	0.0864166	0.0210854
0.6	0.0930977	0.0223737
0.625	0.0805213	0.0236178
0.65	0.0555213	0.0246925
0.675	0.0566325	0.0256066
0.7	0.0362304	0.0260435
0.725	0.0638663	0.0263811
0.75	0.0733668	0.0265281
0.775	0.061876	0.0258089
0.8	0.0572719	0.0245548
0.825	0.0614192	0.0231062
0.85	0.0587181	0.0216902
0.875	0.0700247	0.0218837
0.9	0.108415	0.0241566
0.925	0.132968	0.0260672
0.95	0.162955	0.0259306
0.975	0.135306	0.0244028
1	0.130269	0.022644
1.025	0.125659	0.021092
1.05	0.111337	0.0195797
1.075	0.112856	0.0174419
1.1	0.0755118	0.0146341
1.125	0.0523286	0.011397
1.15	0.0754025	0.00773888
1.175	0.0883048	0.00365251
1.2	0.0715367	-0.000876463
1.225	0.052225	-0.00572103
1.25	0.0316046	-0.0106259
1.275	0.0224627	-0.0155438
1.3	0.027555	-0.0204495
1.325	0.0137798	-0.0255734
1.35	0.0123746	-0.0312306
1.375	0.0159371	-0.0370915
1.4	-0.0109171	-0.043102
1.425	-0.020523	-0.0489813
1.45	-0.0274582	-0.0541221
1.475	-0.0275709	-0.0586867
1.5	-0.00626065	-0.0631839
1.525	0.0110898	-0.0675094
1.55	0.012108	-0.0714884
1.575	-0.00236571	-0.0752527
1.6	0.0113837	-0.0795447
1.625	-0.0123327	-0.0843926
1.65	-0.0289673	-0.0891781
1.675	-0.0309897	-0.0937332
1.7	-0.0423004	-0.0978905
1.725	-0.0673004	-0.101935
1.75	-0.0765753	-0.106276
1.775	-0.0634402	-0.110958
1.8	-0.0577186	-0.115504
1.825	-0.0259526	-0.120765
1.85	-0.0379008	-0.126945
1.875	-0.0629008	-0.133135
1.9	-0.0647952	-0.139559
1.925	-0.0633805	-0.145725
1.95	-0.0796181	-0.151324
1.975	-0.0928892	-0.15672
2	-0.0949451	-0.160844
2.025	-0.0873386	-0.163533
2.05	-0.0762027	-0.166619
2.075	-0.0731676	-0.169701
2.1	-0.0666511	-0.172004
2.125	-0.0664388	-0.173563
2.15	-0.0635543	-0.174017
2.175	-0.0885543	-0.173973
2.2	-0.106636	-0.174003
2.225	-0.104811	-0.173906
2.25	-0.115271	-0.173451
2.275	-0.0833233	-0.173761
2.3	-0.0766443	-0.174743
2.325	-0.0953519	-0.175697
2.35	-0.109229	-0.176528
2.375	-0.121829	-0.177233
2.4	-0.104835	-0.177845
2.425	-0.0971467	-0.178102
2.45	-0.0894783	-0.1783
2.475	-0.103766	-0.178842
2.5	-0.112885	-0.179733
2.525	-0.131794	-0.180625
2.55	-0.114148	-0.178133
2.575	-0.128737	-0.17213
2.6	-0.137472	-0.165482
2.625	-0.162472	-0.158241
2.65	-0.145048	-0.152108
2.675	-0.142857	-0.147183
2.7	-0.160953	-0.141828
2.725	-0.14916	-0.136058
2.75	-0.131003	-0.131107
2.775	-0.115889	-0.126102
2.8	-0.140889	-0.120036
2.825	-0.134663	-0.113621
2.85	-0.120335	-0.106235
2.875	-0.118619	-0.0976468
2.9	-0.0956575	-0.0880732
2.925	-0.077993	-0.0764267
2.95	-0.0567344	-0.0635203
2.975	-0.0762499	-0.050513
3	-0.0841895	-0.0366147
3.025	-0.0816999	-0.021352
3.05	-0.0472001	-0.00455256
3.075	-0.0290934	0.0129161
3.1	0.031636	0.0297407
3.125	0.0575844	0.0460463
3.15	0.0599895	0.0620833
3.175	0.0612984	0.0772635
3.2	0.0580907	0.0872449
3.225	0.0580627	0.0922219
3.25	0.0405308	0.0967928
3.275	0.0523247	0.100574
3.3	0.0507041	0.103163
3.325	0.0526955	0.104403
3.35	0.0413646	0.104185
3.375	0.0687147	0.103038
3.4	0.0613235	0.101225
3.425	0.0692638	0.0990824
3.45	0.0677413	0.0955242
3.475	0.0494685	0.0902889
3.5	0.0556063	0.084354
3.525	0.0770876	0.0787546
3.55	0.066325	0.0744915
3.575	0.0722878	0.0702417
3.6	0.0789146	0.0669395
3.625	0.0802653	0.0669155
3.65	0.0737077	0.0689641
3.675	0.08251	0.0709969
3.7	0.0815156	0.0724291
3.725	0.0855204	0.0736618
3.75	0.0846904	0.0749416
3.775	0.072114	0.0761038
3.8	0.0732252	0.0771761
3.825	0.0482252	0.078089
3.85	0.0758249	0.0790266
3.875	0.0680014	0.0797452
3.9	0.0649594	0.0796969
3.925	0.0534687	0.0789072
3.95	0.0642272	0.0778997
3.975	0.0631799	0.0767378
4	0.0807543	0.0770906
4.025	0.0929111	0.0795209
4.05	0.137842	0.0818588
4.075	0.147087	0.0829272
4.1	0.154547	0.0823274
4.125	0.126898	0.0807422
4.15	0.118029	0.0790312
4.175	0.117251	0.0775284
4.2	0.110597	0.0759427
4.225	0.104449	0.0737349
4.25	0.0689213	0.0707537
4.275	0.0545552	0.067305
4.3	0.0879696	0.0635653
4.325	0.0895834	0.0595368
4.35	0.0688177	0.055045
4.375	0.0438177	0.0501446
4.4	0.030028	0.0451115
4.425	0.0140553	0.0400675
4.45	0.0191477	0.0351361
4.475	0.0164886	0.0297753
4.5	0.0204429	0.0237614
4.525	0.00752977	0.0177598
4.55	-0.00162875	0.0122008
4.575	-0.0290548	0.00687786
4.6	-0.0318496	0.00189532
4.625	-0.0148937	-0.00193914
4.65	0.00282228	-0.00567848
4.675	0.0026805	-0.0097986
4.7	0.00944026	-0.0135911
4.725	0.00491144	-0.0175937
4.75	0.0029764	-0.0221932
4.775	-0.0328715	-0.0269118
4.8	-0.0241389	-0.0312171
4.825	-0.0393971	-0.0354146
4.85	-0.0507077	-0.03956
4.875	-0.0642925	-0.0436872
4.9	-0.0849827	-0.04811
4.925	-0.0564343	-0.0527393
4.95	-0.0555066	-0.0573708
4.975	-0.0261416	-0.0627356
5	-0.0463081	-0.0688781
5.025	-0.0559301	-0.0753787
5.05	-0.0698262	-0.0819891
5.075	-0.0717878	-0.0880028
5.1	-0.0880254	-0.0935692
5.125	-0.101297	-0.0989308
5.15	-0.103352	-0.103017
5.175	-0.0805009	-0.105795
5.2	-0.0696473	-0.108708
5.225	-0.0501556	-0.111506
5.25	-0.0762241	-0.113815
5.275	-0.071661	-0.115206
5.3	-0.0719616	-0.115458
5.325	-0.0969616	-0.115353
5.35	-0.101857	-0.115132
5.375	-0.113219	-0.114781
5.4	-0.123678	-0.114259
5.425	-0.0740062	-0.114348
5.45	-0.0835718	-0.115248
5.475	-0.103759	-0.116275
5.5	-0.117636	-0.117037
5.525	-0.118462	-0.117862
5.55	-0.104436	-0.118626
5.575	-0.0928743	-0.119059
5.6	-0.0991987	-0.119541
5.625	-0.101388	-0.12028
5.65	-0.121292	-0.121222
5.675	-0.132181	-0.121986
5.7	-0.122555	-0.119354
5.725	-0.137145	-0.113253
5.75	-0.14588	-0.106504
5.775	-0.159561	-0.0990676
5.8	-0.153455	-0.0927417
5.825	-0.14488	-0.0876524
5.85	-0.160458	-0.0818703
5.875	-0.141566	-0.0757179
5.9	-0.142783	-0.0704991
5.925	-0.124297	-0.0652474
5.95	-0.147532	-0.0592642
5.975	-0.132216	-0.0530073
6	-0.128742	-0.045593
6.025	-0.106149	-0.0371366
6.05	-0.104065	-0.0276919
6.075	-0.0710399	-0.0161499
6.1	-0.0651417	-0.00334444
6.125	-0.0675968	0.0101319
6.15	-0.0925968	0.0245015
6.175	-0.0706898	0.0397481
6.2	-0.0465613	0.0564469
6.225	0.00499446	0.0736089
6.25	0.0498745	0.0904041
6.275	0.0631657	0.106794
