# Supplementary material for: Individuals with autism spectrum disorder have altered visual encoding capacity
Source: PLoS Biol. 2021 May 12;19(5):e3001215. doi: 10.1371/journal.pbio.3001215 (PMC8143398; doi:10.1371/journal.pbio.3001215)
Supplement: S6 Data — (ZIP) [file pbio.3001215.s016.zip › FigS1_S2/NT/Sub15/woFB.xlsx]

## Sheet: Sheet1
Target	Response
61.932	56.954
27.461	17.957
88.168	149.599
140.855	144.712
38.261	44.245
59.998	58.334
132.032	131.091
46.864	46.673
81.642	94.853
123.144	57.358
29.95	32.794
69.167	78.707
31.922	38.195
24.665	28.724
36.822	29.707
48.726	35.541
169.403	164.347
53.736	59.322
34.784	29.857
69.914	68.373
148.446	139.988
85.229	82.838
105.598	35.614
48.742	30.42
97.347	114.705
104.906	111.237
79.659	77.664
50.467	57.197
70.853	68.601
97.095	104.59
98.441	111.349
87.459	62.472
161.476	146.903
115.646	116.092
86.344	82.989
128.681	138.481
155.829	148.346
99.814	109.888
168.178	162.194
152.215	166.201
142.426	150.764
76.061	66.747
108.598	107
71.721	70.149
56.927	54.792
127.171	115.43
169.865	174.617
88.525	89.542
111.3	106.759
49.89	55.54
23.978	16
40.063	30.708
92.969	100.362
62.316	57.07
95.425	106.137
96.512	105.898
20.408	22.026
142.272	139
171.068	150.292
116.316	114.818
141.201	140
78	69
13.052	10.348
12.283	16.906
59.031	68
152.325	152
51.363	53
59.213	61
15.656	10.453
41.628	34.557
51.852	69
74.402	72
154.275	142
170.832	167.788
136.421	134.125
2.423	1.489
70.414	67
45.556	56.407
71.281	62.685
115.162	115.658
56.763	62.11
142.926	143
119.793	116.159
118.546	121.073
47.874	48.034
82.081	82.406
95.787	90
57.153	69.578
11.465	15.525
15.683	13.963
94.101	100.19
147.974	145.969
132.043	134.829
123.737	127.371
74.182	68.179
94.54	77.531
33.509	31.366
110.839	119.939
153.105	163.69
52.774	60.592
66.81	62.094
68.348	71.035
44.359	60.611
19.551	15
128.89	128.341
102.401	104.086
38.635	35.616
175.644	173.998
119.244	127.548
89.289	84.344
162.685	152.743
33.844	41.614
20.281	20.839
19.326	19.796
92.744	94
3.818	10.942
107.834	104.727
130.533	117.182
58.586	55.302
164.899	161.516
177.869	173.321
33.191	37.959
94.612	101.683
37.915	29.852
95.864	108
166.893	85.061
34.064	31.512
87.487	92.43
15.024	19.332
110.828	114.254
122.699	132.868
105.928	114.174
49.555	61.278
149.116	154.692
148.26	140.441
70.018	66.199
89.206	86.696
71.935	74.004
21.699	33.85
62.025	63.541
81.466	84.312
174.073	65.127
66.92	67.376
165.954	163.822
27.626	15.881
51.863	52.306
174.595	176.987
170.568	173.983
18.749	20.314
159.949	158.779
37.009	29
170.238	169.251
98.149	104.195
109.12	109.502
159.669	107.729
94.947	99.093
96.353	106.065
106.301	104.656
106.175	114.226
160.696	91.391
124.957	140.16
58.13	56.384
152.577	147.505
91.502	95.375
75.429	80.698
39.316	53.276
107.323	111.09
4.4	8.176
69.403	66.532
66.876	63.088
33.323	43.873
88.443	93.038
26.478	22.241
1.884	14.053
48.105	57
169.178	169.273
115.799	127.979
39.497	40.135
158.378	151.9
69.743	75.626
77.78	84.144
88.849	92.493
5.482	6.652
59.877	65.527
82.136	80.047
123.995	127
17.59	32.566
144.046	138.968
28.516	29.928
167.069	148.774
65.266	47.558
179.918	2.684
135.922	145.832
4.906	12.128
176.341	176.153
118.574	156.703
87.207	87.862
0.61	0.307
126.616	119.859

## Sheet: Sheet2
Theta	Bias	Fit
0	0.151163	0
0.025	0.160414	0.00650751
0.05	0.175492	0.0125272
0.075	0.150492	0.018443
0.1	0.133981	0.0241647
0.125	0.101581	0.0276092
0.15	0.100645	0.0287683
0.175	0.0875557	0.0297062
0.2	0.0871297	0.0304863
0.225	0.0942892	0.0311388
0.25	0.113886	0.0328622
0.275	0.103439	0.0340725
0.3	0.135989	0.0336266
0.325	0.122541	0.0330035
0.35	0.119974	0.0319593
0.375	0.114546	0.0303286
0.4	0.113557	0.0282951
0.425	0.123352	0.0262855
0.45	0.118382	0.0245304
0.475	0.12925	0.0222972
0.5	0.123449	0.0196825
0.525	0.128737	0.0171418
0.55	0.12122	0.0146802
0.575	0.102786	0.0125745
0.6	0.111294	0.0108122
0.625	0.0922198	0.00910214
0.65	0.0644249	0.00704543
0.675	0.0351141	0.00480689
0.7	0.0597	0.00405965
0.725	0.056427	0.00495688
0.75	0.059705	0.0059749
0.775	0.0477882	0.00693819
0.8	0.0227882	0.00784752
0.825	0.0121506	0.00873049
0.85	0.0182285	0.0117782
0.875	0.0767773	0.0144143
0.9	0.0669524	0.0145906
0.925	0.0701626	0.0150783
0.95	0.0546409	0.0158648
0.975	0.05198	0.0165299
1	0.0569412	0.0167284
1.025	0.0546276	0.0165923
1.05	0.0754856	0.0165243
1.075	0.091667	0.0167805
1.1	0.0639648	0.0170356
1.125	0.0330332	0.0169927
1.15	0.0093367	0.0166594
1.175	0.0166903	0.0159062
1.2	0.00496649	0.0150593
1.225	-0.0150746	0.0145864
1.25	0.00674887	0.0147556
1.275	5.44761e-05	0.015213
1.3	0.0333082	0.0155688
1.325	0.0141234	0.0153988
1.35	-0.00997351	0.0148072
1.375	0.0142169	0.0145428
1.4	-0.0248741	0.0142226
1.425	-0.0295615	0.0139212
1.45	-0.0216239	0.0141411
1.475	-0.00847386	0.011989
1.5	0.0255131	0.00807481
1.525	0.0413697	0.00511739
1.55	0.0492704	0.00226548
1.575	0.0399857	-0.00064391
1.6	0.0467845	-0.00396411
1.625	0.0609418	-0.00830484
1.65	0.059903	-0.0135412
1.675	0.0840113	-0.0190347
1.7	0.0891476	-0.0241139
1.725	0.0953385	-0.0295602
1.75	0.121395	-0.0365806
1.775	0.121703	-0.044811
1.8	0.134081	-0.0537717
1.825	0.109081	-0.0629815
1.85	0.0855983	-0.0722799
1.875	0.0890391	-0.0813516
1.9	0.0782889	-0.0897999
1.925	0.0543045	-0.0977354
1.95	0.0361571	-0.105635
1.975	0.0119192	-0.113722
2	-0.00362293	-0.121819
2.025	0.0283152	-0.131676
2.05	0.00105633	-0.143217
2.075	-0.00752481	-0.154502
2.1	-0.0263357	-0.16547
2.125	-0.0268525	-0.173567
2.15	-0.0150185	-0.179081
2.175	-0.0469878	-0.182297
2.2	-0.0547969	-0.183089
2.225	-0.0678552	-0.184019
2.25	-0.0928552	-0.18504
2.275	-0.117855	-0.186013
2.3	-0.128901	-0.186948
2.325	-0.130762	-0.18759
2.35	-0.12004	-0.187924
2.375	-0.14661	-0.185854
2.4	-0.174716	-0.181203
2.425	-0.164051	-0.176166
2.45	-0.175577	-0.170944
2.475	-0.165214	-0.165767
2.5	-0.13695	-0.15996
2.525	-0.165277	-0.153512
2.55	-0.153373	-0.146826
2.575	-0.141567	-0.139963
2.6	-0.147831	-0.133302
2.625	-0.1564	-0.124942
2.65	-0.149423	-0.114522
2.675	-0.158978	-0.103729
2.7	-0.148322	-0.0929169
2.725	-0.162464	-0.0820312
2.75	-0.140921	-0.0717012
2.775	-0.0919422	-0.0601733
2.8	-0.0581054	-0.0483499
2.825	-0.0196822	-0.0382851
2.85	-0.0283397	-0.0282879
2.875	-0.035709	-0.0181761
2.9	-0.0269928	-0.00795058
2.925	-0.00826959	0.00232437
2.95	-0.00215735	0.0128543
2.975	0.031743	0.0237158
3	0.0356974	0.0325479
3.025	0.0644667	0.0388736
3.05	0.10248	0.0447371
3.075	0.0898695	0.0506254
3.1	0.128132	0.0567989
3.125	0.145625	0.0633733
3.15	0.166859	0.0695795
3.175	0.165018	0.0754286
3.2	0.167084	0.0814107
3.225	0.142084	0.0872966
3.25	0.101534	0.091031
3.275	0.10173	0.0925488
3.3	0.092238	0.0937409
3.325	0.0791484	0.0946537
3.35	0.0907748	0.095424
3.375	0.102451	0.0972764
3.4	0.0956638	0.0984252
3.425	0.0950316	0.0978523
3.45	0.129704	0.0972417
3.475	0.114133	0.0964544
3.5	0.117095	0.0952875
3.525	0.106113	0.0936681
3.55	0.10515	0.0917464
3.575	0.115865	0.0895877
3.6	0.115434	0.0877761
3.625	0.126232	0.0857123
3.65	0.128686	0.0833138
3.675	0.12033	0.0808922
3.7	0.112813	0.0784108
3.725	0.101952	0.0761745
3.75	0.107819	0.07414
3.775	0.0838125	0.0722689
3.8	0.0517067	0.0702178
3.825	0.0762926	0.0695093
3.85	0.0662447	0.0703319
3.875	0.0615495	0.0710714
3.9	0.0512977	0.0718666
3.925	0.0393808	0.0728103
3.95	0.0287433	0.0737306
3.975	0.0213372	0.0747706
4	0.0162277	0.0778062
4.025	0.0835451	0.080425
4.05	0.0797913	0.0808442
4.075	0.0577018	0.0815727
4.1	0.0462336	0.0824805
4.125	0.0488639	0.0829015
4.15	0.0485338	0.0828568
4.175	0.0554017	0.0827849
4.2	0.101878	0.0829238
4.225	0.0832597	0.0833093
4.25	0.0496259	0.0834369
4.275	0.0246259	0.0832671
4.3	0.0332829	0.0826759
4.325	0.0133501	0.0817756
4.35	-0.00344086	0.0810292
4.375	-0.013347	0.0806097
4.4	-0.00165847	0.0808327
4.425	0.0319814	0.0812142
4.45	0.0309412	0.0813686
4.475	0.00571609	0.0810655
4.5	0.00522056	0.080398
4.525	0.00580951	0.0800583
4.55	-0.0332814	0.0797332
4.575	-0.0208958	0.079628
4.6	-0.0320438	0.0801958
4.625	-0.00814336	0.078324
4.65	0.0371365	0.0746069
4.675	0.0701804	0.0716251
4.7	0.0408631	0.0686822
4.725	0.0315783	0.0657727
4.75	0.0561101	0.0622133
4.775	0.0525345	0.0576339
4.8	0.0514956	0.0523991
4.825	0.0957463	0.047243
4.85	0.0807403	0.0425019
4.875	0.111554	0.0360223
4.9	0.120224	0.0279314
4.925	0.150674	0.0194065
4.95	0.125674	0.0101889
4.975	0.100674	0.000983258
5	0.102439	-0.00781953
5.025	0.0806317	-0.0163951
5.05	0.0701198	-0.0247383
5.075	0.0417162	-0.0326427
5.1	0.0371309	-0.040655
5.125	0.00351181	-0.0487802
5.15	-0.0120303	-0.0568693
5.175	0.0199078	-0.0667201
5.2	-0.00431245	-0.0781866
5.225	-0.0140578	-0.0893173
5.25	-0.00201515	-0.0997528
5.275	-0.0146993	-0.107548
5.3	-0.0469208	-0.110644
5.325	-0.0590956	-0.111408
5.35	-0.0521281	-0.112313
5.375	-0.0762626	-0.113232
5.4	-0.101263	-0.114238
5.425	-0.112383	-0.115331
5.45	-0.122936	-0.116364
5.475	-0.139169	-0.116968
5.5	-0.116199	-0.117319
5.525	-0.158123	-0.115087
5.55	-0.165801	-0.109957
5.575	-0.172458	-0.104618
5.6	-0.175449	-0.0994761
5.625	-0.162509	-0.0941299
5.65	-0.135657	-0.0881469
5.675	-0.158549	-0.0817635
5.7	-0.124975	-0.0751919
5.725	-0.149975	-0.0684517
5.75	-0.156239	-0.0617625
5.775	-0.164807	-0.0533734
5.8	-0.153386	-0.0427518
5.825	-0.1559	-0.0318604
5.85	-0.145872	-0.0210131
5.875	-0.162312	-0.00989819
5.9	-0.118719	0.000849416
5.925	-0.0734988	0.0111114
5.95	-0.0457827	0.0212492
5.975	-0.0214837	0.0313749
6	-0.0191163	0.0415454
6.025	-0.0304259	0.0516101
6.05	-0.021564	0.0618622
6.075	0.010716	0.072294
6.1	-0.0105647	0.0829218
6.125	0.0349809	0.0937208
6.15	0.059111	0.102048
6.175	0.0760598	0.108046
6.2	0.106462	0.114035
6.225	0.101929	0.12
6.25	0.126536	0.126346
6.275	0.145596	0.13315
