# Supplementary material for: Individuals with autism spectrum disorder have altered visual encoding capacity
Source: PLoS Biol. 2021 May 12;19(5):e3001215. doi: 10.1371/journal.pbio.3001215 (PMC8143398; doi:10.1371/journal.pbio.3001215)
Supplement: S6 Data — (ZIP) [file pbio.3001215.s016.zip › FigS1_S2/NT/Sub16/wFB1.xlsx]

## Sheet: Sheet1
Target	Response
56.757	64.058
39.437	42.317
161.356	154.369
18.732	27.639
98.32	106.342
120.925	116.121
179.434	2.028
133.867	134.938
153.995	151.306
163.344	158.627
46.16	45.305
124.902	120.448
167.569	168.019
101.308	105.52
119.573	120.841
52.082	67.753
155.434	151.032
14.612	10.862
133.823	139.032
72.545	78.096
127.237	125.608
50.846	57.266
16.112	20.891
14.656	15.587
148.117	142
104.187	108.864
175.512	171.229
176.435	174.398
148.232	152.006
71.325	66.615
60.059	66.239
119.376	117.395
166.399	163.879
66.019	69.277
78.209	79.353
148.941	143.016
93.551	178.5
153.324	138.598
101.094	114.29
92.936	99.523
142.728	143.086
64.838	69.704
1.659	0.688
68.996	68.652
31.515	43.162
76.33	77.19
127.094	130.775
12.481	23.703
83.405	88.825
88.706	88.525
140.536	142.412
136.02	137.464
74.116	77.679
73.946	79.289
68.7	71.448
171.914	2
109.411	112.979
6.795	13.47
11.316	14.409
108.735	111.005
80.258	81.801
104.011	108.917
8.811	14.157
93.299	97.547
2.12	0.381
31.911	39.459
124.435	125.2
49.187	61.768
124.039	121.888
63.756	65.497
77.126	69.759
103.319	107.509
54.192	52.085
148.227	152.173
101.253	104.889
31.548	40.947
108.021	108.985
49.978	60.069
29.68	34.967
74.665	82.255
165.195	162.044
123.946	129
76.116	79.911
76.094	84.097
141.574	139.743
124.182	123.445
133.356	137.36
12.415	16.374
62.558	74.291
108.927	114.103
163.355	158.69
128.094	128.052
64.052	66.747
122.732	124.386
115.47	114.871
145.485	146.569
107.208	119.507
17.315	25.933
149.331	149.472
81.675	87.075
93.2	97.364
52.027	55.262
138.229	140.998
162.993	166.22
164.454	161.42
35.311	43.205
129.522	122.89
28.802	33.694
78.313	77.787
168.64	170.654
18.309	19.082
115.657	128.032
139.69	49.98
93.678	98.71
110.449	127.686
13.107	23.456
58.608	53.817
24.467	32.041
111.372	116.248
102.302	103.088
19.254	26.259
105.488	111.691
16.804	22.232
8.866	13.978
146.463	146.161
76.951	71
81.631	84.445
1.115	2.58
136.136	133.711
68.777	65.341
103.395	101.953
124.852	126.681
95.688	100.785
104.132	107.074
56.296	61.101
146.167	161.673
40.804	48.072
34.158	44.438
152.281	146.942
133.257	122.953
174.858	176.906
4.862	9.401
25.22	17.765
68.771	76.269
116.997	117.221
117.535	126.205
154.681	164.903
123.627	121.7
105.532	116.707
103.972	111.872
5.312	3.628
163.905	158.883
2.428	2.944
17.694	21.498
138.13	139.252
121.699	134.079
25.555	30.913
62.399	66.08
70.166	77.613
161.586	163.079
114.668	117.238
18.996	32.002
38.398	40.142
113.415	121.443
57.411	65.875
172.364	166.828
64.541	65.345
163.333	164.996
161.845	169.107
59.064	64.416
156.615	163.327
113.695	114.187
101.363	106.549
177.517	175.489
83.894	88.892
103.522	110.105
38.503	37.396
101.374	105.096
41.216	43.518
100.468	103.076
33.844	39.817
118.063	122.15
98.951	105.751
155.813	158
46.276	48.72
12.948	11.696
115.047	118.103
173.496	176.304
130.719	134.019
141.014	132.969
165.179	159.908
104.56	108.994
79.802	80.633
26.994	25.355
107.367	108.887
38.305	47.348
95.535	98.758
175.237	174.663
137.344	135.66
21.204	31.454

## Sheet: Sheet2
Theta	Bias	Fit
0	0.110682	0
0.025	0.104611	0.0193456
0.05	0.104064	0.0388616
0.075	0.113889	0.0583255
0.1	0.163853	0.0771225
0.125	0.180805	0.0949144
0.15	0.202063	0.111934
0.175	0.232408	0.127193
0.2	0.24161	0.139832
0.225	0.21661	0.151006
0.25	0.230517	0.161524
0.275	0.224537	0.171115
0.3	0.233176	0.180116
0.325	0.218366	0.188411
0.35	0.221746	0.196135
0.375	0.227308	0.203234
0.4	0.236216	0.209595
0.425	0.217338	0.215712
0.45	0.21591	0.21641
0.475	0.19091	0.2117
0.5	0.183921	0.206202
0.525	0.185199	0.199766
0.55	0.173206	0.19329
0.575	0.158964	0.186807
0.6	0.151029	0.180695
0.625	0.13999	0.175036
0.65	0.134298	0.169412
0.675	0.115611	0.163957
0.7	0.104019	0.158501
0.725	0.121685	0.152911
0.75	0.111047	0.147017
0.775	0.0976224	0.140576
0.8	0.139283	0.135117
0.825	0.160106	0.13023
0.85	0.15078	0.124214
0.875	0.15524	0.117947
0.9	0.155506	0.111901
0.925	0.164958	0.105909
0.95	0.157824	0.0994541
0.975	0.164334	0.0920075
1	0.165138	0.0838241
1.025	0.15632	0.0757756
1.05	0.136527	0.0679643
1.075	0.126628	0.0600474
1.1	0.101628	0.0520409
1.125	0.102337	0.0444237
1.15	0.0896544	0.0370931
1.175	0.067688	0.0296608
1.2	0.0794686	0.0215251
1.225	0.0874459	0.0127524
1.25	0.0624459	0.00405933
1.275	0.0586773	-0.0052155
1.3	0.0614939	-0.0148809
1.325	0.0504219	-0.0242408
1.35	0.0507602	-0.0339246
1.375	0.0489883	-0.0437488
1.4	0.0374993	-0.0537802
1.425	0.0183676	-0.0571635
1.45	0.024433	-0.0529831
1.475	0.0223812	-0.0484309
1.5	0.0236167	-0.0436825
1.525	0.0688336	-0.037992
1.55	0.0839547	-0.0315334
1.575	0.0589547	-0.0250423
1.6	0.0400955	-0.018738
1.625	0.0473096	-0.0125283
1.65	0.0598579	-0.00565063
1.675	0.101928	0.00195558
1.7	0.126844	0.0096644
1.725	0.123287	0.0168956
1.75	0.126723	0.0235195
1.775	0.11904	0.0298905
1.8	0.10651	0.0361964
1.825	0.10306	0.0421357
1.85	0.106981	0.0480716
1.875	0.112467	0.0543335
1.9	0.0786897	0.0604837
1.925	0.099947	0.0662722
1.95	0.131312	0.0718035
1.975	0.121181	0.0771694
2	0.132603	0.0822729
2.025	0.119181	0.0873934
2.05	0.0829484	0.0875303
2.075	0.05899	0.0827897
2.1	0.0980209	0.0778445
2.125	0.0857921	0.0722567
2.15	0.0786103	0.0668712
2.175	0.064764	0.0618352
2.2	0.0641999	0.0569126
2.225	0.0630899	0.0522576
2.25	0.0603726	0.0476695
2.275	0.0610456	0.0433912
2.3	0.0690459	0.03971
2.325	0.0509439	0.0363152
2.35	0.0724037	0.0330828
2.375	0.0842897	0.0289576
2.4	0.0789076	0.0235556
2.425	0.0699801	0.0181095
2.45	0.0521866	0.0129683
2.475	0.0340703	0.00811686
2.5	0.0313947	0.00328232
2.525	0.0240051	-0.00296001
2.55	0.0551037	-0.00950462
2.575	0.0395212	-0.0151084
2.6	0.0423643	-0.0207097
2.625	0.0498119	-0.025777
2.65	0.0365133	-0.0300332
2.675	0.0214187	-0.0339388
2.7	-0.0035813	-0.0377346
2.725	0.0017748	-0.0416199
2.75	-0.0168451	-0.0455701
2.775	-0.0412294	-0.0492037
2.8	-0.0574717	-0.0523851
2.825	-0.041758	-0.0555552
2.85	-0.0651698	-0.0587366
2.875	-0.0454459	-0.0617474
2.9	-0.0454223	-0.0648336
2.925	-0.0332711	-0.0675468
2.95	0.0147585	-0.0689694
2.975	0.00791303	-0.0608586
3	0.0225755	-0.0437291
3.025	0.0693462	-0.0267876
3.05	0.0847146	-0.0101312
3.075	0.0881372	0.00714321
3.1	0.0761386	0.0250324
3.125	0.0826768	0.043641
3.15	0.102274	0.0626578
3.175	0.098502	0.0822418
3.2	0.107051	0.101791
3.225	0.158876	0.120163
3.25	0.16578	0.138236
3.275	0.172398	0.156082
3.3	0.231323	0.172051
3.325	0.235555	0.185938
3.35	0.233202	0.198154
3.375	0.241093	0.208958
3.4	0.222109	0.219108
3.425	0.21613	0.228609
3.45	0.229575	0.23741
3.475	0.209959	0.245509
3.5	0.229175	0.253008
3.525	0.2189	0.259884
3.55	0.227809	0.266164
3.575	0.238722	0.272137
3.6	0.207503	0.272706
3.625	0.182503	0.267944
3.65	0.191957	0.262427
3.675	0.176791	0.255975
3.7	0.170028	0.249415
3.725	0.167622	0.243482
3.75	0.146101	0.237989
3.775	0.14179	0.232219
3.8	0.125891	0.226452
3.825	0.113562	0.220853
3.85	0.100292	0.2153
3.875	0.113278	0.209709
3.9	0.102639	0.203772
3.925	0.105097	0.196916
3.95	0.148959	0.190976
3.975	0.167372	0.185671
4	0.150335	0.179396
4.025	0.168152	0.173391
4.05	0.158182	0.167363
4.075	0.164342	0.161071
4.1	0.15986	0.154189
4.125	0.163879	0.146597
4.15	0.15673	0.138555
4.175	0.153119	0.130464
4.2	0.130389	0.1227
4.225	0.11822	0.114843
4.25	0.101254	0.106925
4.275	0.0970276	0.0994669
4.3	0.081247	0.0921816
4.325	0.066678	0.0846651
4.35	0.0871734	0.0761684
4.375	0.0790386	0.0670976
4.4	0.0752699	0.0578562
4.425	0.0522526	0.0481261
4.45	0.0618187	0.0386827
4.475	0.0420146	0.0294546
4.5	0.0474361	0.0197781
4.525	0.040581	0.00996274
4.55	0.04687	0.000913189
4.575	0.030453	-0.00103745
4.6	0.0242643	0.00368951
4.625	0.0139739	0.0083378
4.65	0.0741238	0.0137477
4.675	0.0963405	0.0199332
4.7	0.0755474	0.0262197
4.725	0.0566882	0.0325222
4.75	0.0316882	0.0386406
4.775	0.0389023	0.0448554
4.8	0.102511	0.0518769
4.825	0.0935208	0.05963
4.85	0.118436	0.0673527
4.875	0.115838	0.0743865
4.9	0.135632	0.0807102
4.925	0.123102	0.0869715
4.95	0.0981024	0.0932753
4.975	0.103442	0.0993614
5	0.0985734	0.105447
5.025	0.104059	0.11174
5.05	0.0702824	0.117924
5.075	0.114966	0.123789
5.1	0.122905	0.129399
5.125	0.120432	0.134702
5.15	0.124196	0.139745
5.175	0.110431	0.145096
5.2	0.0745411	0.145459
5.225	0.0594674	0.140707
5.25	0.0896135	0.135751
5.275	0.0811638	0.130245
5.3	0.0813566	0.124778
5.325	0.0590105	0.119355
5.35	0.06784	0.113942
5.375	0.0546826	0.109058
5.4	0.060275	0.104424
5.425	0.0576199	0.10015
5.45	0.0606386	0.0965628
5.475	0.0425366	0.0932146
5.5	0.0740075	0.0899404
5.525	0.0803118	0.0856861
5.55	0.0705002	0.0802428
5.575	0.0687793	0.0749228
5.6	0.0437793	0.0699092
5.625	0.025663	0.0651057
5.65	0.0229874	0.0603198
5.675	0.0155977	0.0541232
5.7	0.0466963	0.0476241
5.725	0.035628	0.0421069
5.75	0.042801	0.03678
5.775	0.0414045	0.0319503
5.8	0.0281059	0.0277469
5.825	0.0130114	0.0238953
5.85	-0.0062109	0.0201629
5.875	-0.00663254	0.0163409
5.9	-0.0252525	0.0124452
5.925	-0.040879	0.00902399
5.95	-0.0316374	0.00560612
5.975	-0.0501654	0.00204266
6	-0.0735772	-0.00108189
6.025	-0.0538532	-0.00403542
6.05	-0.0401719	-0.00686999
6.075	-0.0244645	-0.00855364
6.1	0.0169793	-0.00114352
6.125	0.0237183	0.0152472
6.15	0.0535611	0.0322022
6.175	0.075062	0.0487522
6.2	0.0763072	0.0654984
6.225	0.0797299	0.08288
6.25	0.0677312	0.100877
6.275	0.0742694	0.119595
