# Supplementary material for: Individuals with autism spectrum disorder have altered visual encoding capacity
Source: PLoS Biol. 2021 May 12;19(5):e3001215. doi: 10.1371/journal.pbio.3001215 (PMC8143398; doi:10.1371/journal.pbio.3001215)
Supplement: S6 Data — (ZIP) [file pbio.3001215.s016.zip › FigS1_S2/NT/Sub16/wFB2.xlsx]

## Sheet: Sheet1
Target	Response
88.003	82.074
46.029	42.136
118.711	126.484
101.017	119.77
151.193	140.021
14.81	18.221
5.114	16.823
79.769	83.216
112.119	125.781
47.484	51.514
79.922	78.63
119.507	117.865
92.607	90.898
10.053	10.1
50.495	58.053
121.71	123.996
77.654	70.638
159.351	161.428
130.945	131.207
90.459	93.663
96.007	95.818
106.269	109.052
57.213	48.045
71.985	73.201
86.438	73.993
161.899	161.341
133.631	144.621
120.309	129.837
45.968	47.113
37.942	34.885
136.916	130.481
30.07	34.881
156.329	153.905
132.329	131.828
4.032	1.007
17.93	26.451
44.787	37.95
11.591	17.076
110.229	113.847
113.663	110.375
115.755	120.936
41.167	45.179
23.182	33.214
162.333	151.465
149.375	143.511
54.67	53.198
20.012	22.679
178.715	179.618
83.197	82.995
113.739	112.673
112.839	117.905
75.226	71.763
153.423	151.778
129.423	135.39
149.633	144.015
124.655	129.829
91.761	95.869
156.489	161.091
56.263	54.56
98.809	105.099
134.345	111.07
111.861	129.083
6.235	14.128
64.552	55
118.716	62.065
8.432	15.117
124.094	137.292
58.279	51.184
145.376	145.344
175.6	170.666
49.083	53.642
0.214	174.025
159.982	162.018
37.552	42.313
125.001	125.9
129.61	128.137
132.527	132.865
140.855	130.169
42.733	45.604
82.4	94.2
169.695	162.499
62.234	69.082
121.545	126.834
132.153	127.031
76.681	76.828
128.247	131.223
155.456	165.191
15.953	22.371
44.732	38
117.601	125
110.949	111
126.259	121.25
0.604	3.847
177.803	179.276
122.347	125.955
129.972	130.02
14.255	15
7.015	16
110.872	119
156.044	152
20.963	26
92.76	94
73.808	78
152.929	146.175
174.21	167.376
158.378	152.571
110.158	111.597
36.915	44.284
85.383	84.744
48.594	52.153
148.644	163.037
12.86	14.885
66.87	69.684
5.625	9.099
64.695	71.194
88.322	92.142
114.432	118.631
166.816	167.511
152.451	148.613
142.53	151.662
105.401	100.064
15.107	17.161
118.107	120.403
111.366	114.581
8.718	11.445
133.911	136.003
160.861	156.81
29.554	29.039
163.322	158.246
156.983	155.783
147.606	146.883
31.471	33.608
60.844	65.273
125.297	123.727
87.844	94.445
51.582	54.566
9.113	9.154
41.601	45.825
74.731	78.22
46.04	54.898
152.544	150.686
154.165	149.845
18.952	20.542
116.437	129.21
145.722	147.239
0.967	176.321
41.162	34.874
97.122	102.123
76.572	73.012
5.416	5.148
49.66	52.189
147.276	147.921
175.045	178.22
55.115	62.957
89.431	95.44
109.037	112.698
83.861	86.945
114.574	114.958
168.601	173.902
72.77	76.822
87.514	95.081
3.505	6.12
68.826	60.341
91.052	86.888
35.52	43.226
151.638	141.228
5.812	135.658
42.211	34.967
156.642	158.788
101.462	106.369
126.055	133.022
105.049	115.557
39.805	44.267
170.09	176.543
66.145	71.978
145.722	142.185
158.477	156.068
161.542	161.44
161.064	155.517
98.166	106.113
54.225	69.221
0.67	1.08
127.396	128.188
179.363	4.554
76.22	78.987
139.965	135.539
47.874	53.002
140.454	136.922
72.523	81.357
130.428	127.44
23.654	30.504
175.331	178.452
129.703	132.983
48.001	50.119
80.274	83.672
167.541	171.382
176.77	3.837
106.499	121.071
113.663	109.63

## Sheet: Sheet2
Theta	Bias	Fit
0	0.074576	0
0.025	0.0557314	0.00655435
0.05	0.0358796	0.0129788
0.075	0.0312882	0.0203161
0.1	0.0432929	0.0287548
0.125	0.0324265	0.0370929
0.15	0.0221064	0.045136
0.175	0.0261168	0.0531134
0.2	0.0287244	0.0602485
0.225	0.044417	0.0669306
0.25	0.0610031	0.0741356
0.275	0.0804419	0.082124
0.3	0.066028	0.0909297
0.325	0.0725415	0.0998544
0.35	0.101719	0.108495
0.375	0.10428	0.116606
0.4	0.115163	0.12408
0.425	0.145743	0.130983
0.45	0.15911	0.137984
0.475	0.166628	0.145389
0.5	0.166027	0.152961
0.525	0.210791	0.15471
0.55	0.202193	0.150326
0.575	0.191187	0.145711
0.6	0.180063	0.141061
0.625	0.196053	0.136732
0.65	0.196028	0.132377
0.675	0.19068	0.12724
0.7	0.144328	0.126183
0.725	0.142723	0.129497
0.75	0.140786	0.132719
0.775	0.125979	0.135995
0.8	0.125065	0.139024
0.825	0.118642	0.141744
0.85	0.113088	0.14449
0.875	0.110442	0.147111
0.9	0.12199	0.150039
0.925	0.107787	0.15325
0.95	0.110838	0.156468
0.975	0.0988148	0.159902
1	0.107175	0.163177
1.025	0.118685	0.16624
1.05	0.115843	0.169306
1.075	0.123883	0.172375
1.1	0.110384	0.175259
1.125	0.108286	0.178052
1.15	0.138653	0.180271
1.175	0.140228	0.181351
1.2	0.122282	0.181727
1.225	0.124369	0.182284
1.25	0.0838318	0.183223
1.275	0.0588318	0.184271
1.3	0.0663648	0.185508
1.325	0.0613226	0.182095
1.35	0.0640842	0.17357
1.375	0.0622422	0.16525
1.4	0.0554302	0.157768
1.425	0.0560705	0.150725
1.45	0.054148	0.143974
1.475	0.0268677	0.137368
1.5	0.0104708	0.130829
1.525	-0.00149101	0.125098
1.55	-0.0122189	0.119925
1.575	-0.0356155	0.114877
1.6	-0.0238511	0.110817
1.625	-0.0163436	0.108211
1.65	-0.00638994	0.106241
1.675	-0.0313899	0.104221
1.7	-0.0300403	0.102261
1.725	-0.0380513	0.100466
1.75	-0.0275316	0.099545
1.775	-0.024592	0.0991778
1.8	-0.00620744	0.0981814
1.825	-0.0136034	0.0969102
1.85	-0.0360913	0.0958789
1.875	-0.00700951	0.0935422
1.9	0.00632825	0.0888339
1.925	0.00110676	0.0830093
1.95	-0.00521945	0.0773144
1.975	0.00569045	0.0722369
2	0.0101608	0.0679147
2.025	0.0343732	0.064419
2.05	0.020644	0.0614744
2.075	0.0110089	0.0583127
2.1	0.0230515	0.0537366
2.125	0.0137829	0.0482815
2.15	-0.00160635	0.0432975
2.175	-0.018312	0.0384714
2.2	-0.0181025	0.0338068
2.225	-0.0270986	0.0298784
2.25	-0.0300217	0.026702
2.275	-0.0279648	0.0240165
2.3	-0.0330661	0.0217026
2.325	-0.0239455	0.019107
2.35	-0.0247286	0.0159393
2.375	-0.0319113	0.012887
2.4	-0.0198834	0.00970262
2.425	-0.0448834	0.00620741
2.45	-0.0544457	0.00325753
2.475	-0.0351993	-0.000157531
2.5	-0.00981129	-0.00398292
2.525	-0.0220725	-0.00759322
2.55	-0.0382977	-0.0116206
2.575	-0.0170967	-0.0154546
2.6	-0.0348403	-0.0187667
2.625	-0.0347083	-0.0215654
2.65	-0.0317314	-0.0240505
2.675	-0.00767675	-0.0260926
2.7	-0.0326767	-0.0277041
2.725	-0.00478973	-0.0298912
2.75	-0.00700414	-0.0320632
2.775	0.0134107	-0.03297
2.8	0.0227637	-0.0337638
2.825	0.0415936	-0.0346524
2.85	0.0671331	-0.0357818
2.875	0.0742866	-0.0382622
2.9	0.0655029	-0.0411848
2.925	0.0598826	-0.0437998
2.95	0.0561519	-0.0465357
2.975	0.041894	-0.0494848
3	0.0471019	-0.0530656
3.025	0.07788	-0.0568469
3.05	0.0463922	-0.0564442
3.075	0.040419	-0.0517086
3.1	0.0471185	-0.0465203
3.125	0.0704934	-0.0407686
3.15	0.072324	-0.034325
3.175	0.047324	-0.0279123
3.2	0.0274722	-0.0215319
3.225	0.0316893	-0.0142173
3.25	0.0348855	-0.00580309
3.275	0.0240192	0.00248807
3.3	0.0291414	0.0106257
3.325	0.0177095	0.0186976
3.35	0.0338151	0.026003
3.375	0.038422	0.03303
3.4	0.0686496	0.0404454
3.425	0.0720346	0.0484694
3.45	0.0576206	0.0572279
3.475	0.07219	0.0662242
3.5	0.120873	0.074617
3.525	0.104774	0.0824774
3.55	0.121096	0.0898933
3.575	0.145364	0.096535
3.6	0.18322	0.103454
3.625	0.167283	0.110805
3.65	0.17097	0.11817
3.675	0.208911	0.119787
3.7	0.193785	0.115382
3.725	0.18278	0.110741
3.75	0.171656	0.106066
3.775	0.20181	0.101283
3.8	0.187621	0.0964763
3.825	0.182273	0.0913158
3.85	0.135921	0.0902296
3.875	0.134316	0.0935104
3.9	0.132378	0.0967003
3.925	0.117571	0.0999439
3.95	0.116658	0.102943
3.975	0.118303	0.105668
4	0.121195	0.108063
4.025	0.129743	0.110738
4.05	0.120213	0.113964
4.075	0.111957	0.117149
4.1	0.103234	0.120285
4.125	0.107661	0.123592
4.15	0.0987682	0.126912
4.175	0.110277	0.12995
4.2	0.107436	0.132994
4.225	0.125429	0.136033
4.25	0.101977	0.138888
4.275	0.0998787	0.14166
4.3	0.130354	0.143695
4.325	0.138874	0.144541
4.35	0.113874	0.144851
4.375	0.115962	0.145393
4.4	0.0754245	0.146318
4.425	0.0531942	0.147483
4.45	0.0579574	0.148837
4.475	0.0529153	0.145416
4.5	0.0655157	0.137154
4.525	0.0625656	0.129266
4.55	0.0470228	0.121947
4.575	0.0501958	0.114819
4.6	0.0457406	0.107983
4.625	0.0184604	0.101374
4.65	-0.00107405	0.0948985
4.675	-0.00989836	0.0892327
4.7	-0.0199296	0.0841688
4.725	-0.0141441	0.0799989
4.75	-0.0315039	0.0768303
4.775	-0.0106544	0.0743467
4.8	-0.0147973	0.0723762
4.825	-0.0390002	0.0702336
4.85	-0.0311084	0.0683518
4.875	-0.0179949	0.0674749
4.9	-0.0188967	0.0671834
4.925	-0.0329994	0.0667347
4.95	-0.00858537	0.0658403
4.975	-0.0220107	0.0646721
5	-0.028427	0.0640131
5.025	0.0160085	0.0610628
5.05	-0.00207909	0.0553787
5.075	-0.00265411	0.0494883
5.1	0.000498921	0.0432864
5.125	-0.0027169	0.0377796
5.15	0.0197118	0.0336496
5.175	0.0308121	0.0304224
5.2	0.0249167	0.02731
5.225	0.022052	0.0237461
5.25	0.0242308	0.0191614
5.275	0.0150928	0.0139932
5.3	-0.0100137	0.00916221
5.325	-0.0183737	0.00443363
5.35	-0.0322395	-0.000109038
5.375	-0.0245029	-0.00375968
5.4	-0.038429	-0.00668059
5.425	-0.0278356	-0.00940501
5.45	-0.0414734	-0.0117569
5.475	-0.0323529	-0.0143284
5.5	-0.033136	-0.0174721
5.525	-0.0403186	-0.0204997
5.55	-0.0282908	-0.0236591
5.575	-0.0406784	-0.026767
5.6	-0.0475667	-0.0299281
5.625	-0.0235974	-0.0334396
5.65	-0.0182186	-0.0367618
5.675	-0.021705	-0.0404539
5.7	-0.0358491	-0.0448003
5.725	-0.025504	-0.0488441
5.75	-0.0432476	-0.0521281
5.775	-0.0301662	-0.0551472
5.8	-0.0168519	-0.0576583
5.825	-0.0160841	-0.0594761
5.85	-0.0199648	-0.0616599
5.875	-0.0131971	-0.0644199
5.9	0.0186119	-0.0661701
5.925	0.0137105	-0.0666066
5.95	0.0390797	-0.0667731
5.975	0.041821	-0.0671135
6	0.0721795	-0.0682287
6.025	0.0658793	-0.0706642
6.05	0.0570955	-0.0735557
6.075	0.0514752	-0.0761392
6.1	0.0477445	-0.0788437
6.125	0.0334867	-0.0817616
6.15	0.05584	-0.0844268
6.175	0.0424538	-0.0837999
6.2	0.0424019	-0.0797387
6.225	0.0430052	-0.0747168
6.25	0.0493539	-0.069453
6.275	0.0711123	-0.0637531
