# Supplementary material for: Individuals with autism spectrum disorder have altered visual encoding capacity
Source: PLoS Biol. 2021 May 12;19(5):e3001215. doi: 10.1371/journal.pbio.3001215 (PMC8143398; doi:10.1371/journal.pbio.3001215)
Supplement: S6 Data — (ZIP) [file pbio.3001215.s016.zip › FigS1_S2/NT/Sub16/woFB.xlsx]

## Sheet: Sheet1
Target	Response
172.249	178.871
46.578	43.572
128.187	135
66.244	59.121
13.354	29.424
138.492	129.554
132.768	125.748
33.465	41.067
42.908	45.325
93.722	92.866
82.713	68.294
174.974	176.019
69.71	76.069
83.087	74.842
133.658	109.529
179.445	177.503
21.05	24.312
104.95	112.721
50.269	55.714
33.746	44.213
113.663	113.907
56.916	56.381
115.97	116.915
38.772	42.324
131.252	143.811
148.65	155.7
119.617	113.082
114.525	123.765
114.382	117.962
136.905	146.15
75.325	78.431
25.396	28.184
89.404	93
4.082	5.883
31.856	30
177.275	177.803
62.217	55.689
21.567	29.606
107.587	111.977
117.475	119.621
63.591	70
119.068	126.7
87.498	86.005
148.787	152.878
31.922	45.151
101.182	107.112
78.379	70.095
128.907	142.812
39.843	45.309
92.574	98.341
118.436	140.343
146.623	148.239
110.971	112.684
52.873	41.514
57.653	62.429
25.665	30.779
132.878	146.106
82.493	87.839
125.045	120
8.015	9.353
12.772	14.49
0.873	2.121
79.164	76.445
107.235	109.972
41.898	48.419
98.16	101.015
58.103	63.371
123.792	128.775
175.051	172.118
101.605	108.264
125.05	120.169
152.989	149
171.43	158.278
58.103	55
5.955	21.732
157.258	157.734
23.039	23.962
173.869	169.177
155.346	151.91
53.642	61
97.012	112
72.677	70.141
66.48	55
148.106	146.075
57.823	47.012
93.958	114
2.477	3.796
127.588	130.009
136.064	121.357
51.703	46.751
84.092	75.509
41.315	48.981
29.576	37.484
55.895	57.513
30.884	32.221
42.392	38.034
83.609	73.202
77.159	78.538
151.819	151.387
161.103	159.609
35.866	30.119
156.494	144.663
41.464	35.457
121.117	127.946
153.072	149.342
100.775	97.709
78.318	90.147
109.773	116.031
44.913	45.087
25.599	25.572
21.127	30
173.787	178.95
162.059	145
46.737	40
159.916	140
51.632	52.279
3.911	10.036
121.183	121.329
37.366	39.988
173.76	177.47
23.138	27.394
139.366	122.926
17.601	21.663
61.948	66
172.298	160.445
9.525	24.309
177.737	177.892
79.137	77
99.66	114.837
15.711	28.51
179.143	1.05
60.795	56.876
59.96	55.452
110.383	128.626
174.386	3.733
59.196	144.656
166.459	164
43.244	34.08
106.005	126
151.957	145.257
110.647	113
67.112	61.671
153.643	145.289
45.77	40.114
35.707	42.343
162.509	155
45.474	80.093
106.928	121.38
10.146	24
41.843	48.102
170.502	164.358
49.649	56.271
47.649	33.661
34.767	39.618
47.649	50.929
153.67	145.423
99.616	54.476
75.66	82
148.177	135
162.037	159.159
166.431	167.098
134.691	117
107.461	110
10.668	24
133.867	134
33.691	45
42.584	45.506
60.85	67.052
20.803	22.778
7.954	18.98
171.744	166
125.72	130
64.569	71
135.356	132.109
51.956	60
2.263	5.386
70.002	73.156
173.979	165.939
11.217	25.462
79.911	108
148.677	133
89.459	92.974
151.303	147.666
57.01	47.992
114.437	114.021
113.47	120
37.563	48
96.496	104.416
21.534	21.964
74.33	76.296
31.966	37.088
111.855	116.292
11.547	18.299
81.208	85.483
5.438	12.481
74.814	79.255

## Sheet: Sheet2
Theta	Bias	Fit
0	4.54743e-05	0
0.025	0.0145562	0.0198955
0.05	0.0474411	0.0420986
0.075	0.0934598	0.063185
0.1	0.160056	0.0829373
0.125	0.202919	0.100751
0.15	0.217389	0.116011
0.175	0.212122	0.130431
0.2	0.187122	0.144693
0.225	0.189212	0.158292
0.25	0.23826	0.17168
0.275	0.21326	0.184967
0.3	0.284167	0.196838
0.325	0.264479	0.207114
0.35	0.255199	0.21651
0.375	0.230199	0.225235
0.4	0.248136	0.233795
0.425	0.276286	0.24125
0.45	0.282635	0.246605
0.475	0.279923	0.250752
0.5	0.262613	0.254094
0.525	0.25613	0.256672
0.55	0.2548	0.258601
0.575	0.235375	0.259972
0.6	0.249044	0.260473
0.625	0.224044	0.260079
0.65	0.225889	0.254462
0.675	0.202153	0.243879
0.7	0.215457	0.234048
0.725	0.233734	0.224839
0.75	0.208734	0.215457
0.775	0.213242	0.205533
0.8	0.188783	0.195081
0.825	0.185764	0.184997
0.85	0.166457	0.175285
0.875	0.180602	0.166335
0.9	0.163538	0.158178
0.925	0.155107	0.149548
0.95	0.161995	0.140336
0.975	0.136995	0.130846
1	0.137214	0.121474
1.025	0.127129	0.11237
1.05	0.154282	0.103434
1.075	0.14928	0.094484
1.1	0.141652	0.0853471
1.125	0.135618	0.075927
1.15	0.174225	0.0665991
1.175	0.181675	0.0571863
1.2	0.169136	0.0474535
1.225	0.171367	0.0377017
1.25	0.135489	0.0279214
1.275	0.149089	0.0194675
1.3	0.1161	0.0121057
1.325	0.0969965	0.00449491
1.35	0.0930168	-0.00335748
1.375	0.0680168	-0.0114113
1.4	0.0486421	-0.0196323
1.425	0.0387026	-0.0278471
1.45	0.0354513	-0.0357893
1.475	0.0104513	-0.043611
1.5	0.0119125	-0.0510323
1.525	-0.0130875	-0.0580423
1.55	-0.013843	-0.0652446
1.575	-0.0061926	-0.0723759
1.6	-0.0311926	-0.079254
1.625	-0.0514729	-0.0860333
1.65	-0.0620087	-0.0923459
1.675	-0.067778	-0.0980482
1.7	-0.0759082	-0.103468
1.725	-0.0713184	-0.108874
1.75	-0.0737422	-0.114099
1.775	-0.0998552	-0.116431
1.8	-0.108965	-0.115908
1.825	-0.0820752	-0.114761
1.85	-0.0391086	-0.113761
1.875	-0.039527	-0.113703
1.9	-0.0351621	-0.11397
1.925	-0.0325994	-0.114979
1.95	-0.0191377	-0.116575
1.975	-0.0386356	-0.117851
2	-0.0361476	-0.119164
2.025	-0.0488377	-0.120946
2.05	-0.03854	-0.123313
2.075	-0.0616838	-0.125724
2.1	-0.0866838	-0.127742
2.125	-0.078395	-0.129179
2.15	-0.0994362	-0.129872
2.175	-0.0982497	-0.130316
2.2	-0.124761	-0.1305
2.225	-0.130728	-0.130533
2.25	-0.155728	-0.13056
2.275	-0.178425	-0.130104
2.3	-0.171493	-0.128685
2.325	-0.165045	-0.126185
2.35	-0.126232	-0.122499
2.375	-0.106041	-0.117871
2.4	-0.127986	-0.11734
2.425	-0.115622	-0.120211
2.45	-0.110939	-0.121837
2.475	-0.119854	-0.12281
2.5	-0.0760667	-0.121344
2.525	-0.0591423	-0.117298
2.55	-0.0442944	-0.113178
2.575	-0.0389339	-0.108932
2.6	-0.0498581	-0.10417
2.625	-0.0368573	-0.0995675
2.65	0.00508274	-0.0957172
2.675	0.0170228	-0.0925239
2.7	-0.00797717	-0.0892164
2.725	-0.0329772	-0.0854804
2.75	-0.0293744	-0.0811671
2.775	-0.026756	-0.0773797
2.8	-0.0314586	-0.0741579
2.825	-0.0254407	-0.0701342
2.85	-0.00493717	-0.0670352
2.875	-0.00934316	-0.065215
2.9	-0.0343432	-0.0630737
2.925	-0.0177388	-0.0597695
2.95	-0.0341759	-0.055012
2.975	-0.00147719	-0.047536
3	-0.00839192	-0.0375526
3.025	-0.0113579	-0.0266295
3.05	-0.0185026	-0.0136583
3.075	0.00829476	0.00171116
3.1	0.00594214	0.0183637
3.125	0.0166381	0.035373
3.15	-0.00384862	0.0527832
3.175	0.0206013	0.0726156
3.2	0.0641986	0.0951346
3.225	0.115862	0.116939
3.25	0.213367	0.13527
3.275	0.200048	0.151127
3.3	0.228715	0.166362
3.325	0.203715	0.180991
3.35	0.191064	0.195044
3.375	0.198188	0.208215
3.4	0.229853	0.221197
3.425	0.222808	0.234535
3.45	0.281071	0.246262
3.475	0.256071	0.256164
3.5	0.246791	0.26539
3.525	0.231039	0.273849
3.55	0.271514	0.281804
3.575	0.267879	0.288757
3.6	0.296516	0.293882
3.625	0.271516	0.297805
3.65	0.27065	0.300955
3.675	0.247723	0.303344
3.7	0.246392	0.305136
3.725	0.23544	0.306168
3.75	0.240636	0.306334
3.775	0.215636	0.305816
3.8	0.217715	0.300191
3.825	0.214098	0.291001
3.85	0.226927	0.282614
3.875	0.225327	0.27347
3.9	0.200327	0.264011
3.925	0.203759	0.254107
3.95	0.202357	0.244255
3.975	0.177357	0.234675
4	0.168476	0.22508
4.025	0.172194	0.216245
4.05	0.154325	0.208108
4.075	0.180117	0.199517
4.1	0.153588	0.19025
4.125	0.128588	0.180694
4.15	0.134145	0.171277
4.175	0.114123	0.16217
4.2	0.149845	0.153275
4.225	0.158245	0.144356
4.25	0.133245	0.135189
4.275	0.153033	0.12611
4.3	0.165818	0.117124
4.325	0.184894	0.107905
4.35	0.181853	0.0980961
4.375	0.16296	0.0880261
4.4	0.131616	0.0781543
4.425	0.140682	0.0696082
4.45	0.0998271	0.0621969
4.475	0.0917523	0.0546126
4.5	0.0846095	0.0467981
4.525	0.0582409	0.0386314
4.55	0.051292	0.0303548
4.575	0.0413785	0.0222621
4.6	0.0270439	0.0143918
4.625	0.00329606	0.00664543
4.65	0.00350519	-0.000696893
4.675	-0.0198981	-0.00772574
4.7	-0.00838191	-0.0147692
4.725	-0.0145999	-0.0217276
4.75	-0.0395999	-0.0286024
4.775	-0.0577282	-0.0351767
4.8	-0.070416	-0.0412799
4.825	-0.0742584	-0.0470857
4.85	-0.08267	-0.0526053
4.875	-0.0650488	-0.0578134
4.9	-0.0938681	-0.0603774
4.925	-0.101817	-0.0601779
4.95	-0.0944075	-0.0595046
4.975	-0.082802	-0.0583482
5	-0.0439397	-0.0575311
5.025	-0.0406451	-0.0574421
5.05	-0.0466793	-0.0581196
5.075	-0.0410067	-0.0596336
5.1	-0.0283728	-0.0610176
5.125	-0.0224467	-0.0622448
5.15	-0.032245	-0.0640486
5.175	-0.052576	-0.0662608
5.2	-0.0469474	-0.0686546
5.225	-0.0700911	-0.0709792
5.25	-0.0950911	-0.0729066
5.275	-0.0828435	-0.0741006
5.3	-0.107844	-0.0745442
5.325	-0.106657	-0.0748837
5.35	-0.128325	-0.0751392
5.375	-0.139135	-0.0752418
5.4	-0.164135	-0.0751541
5.425	-0.172872	-0.0744575
5.45	-0.163469	-0.0726851
5.475	-0.142363	-0.0696299
5.5	-0.111197	-0.0655586
5.525	-0.111393	-0.065317
5.55	-0.126201	-0.0691517
5.575	-0.12403	-0.0719444
5.6	-0.109644	-0.073447
5.625	-0.0803376	-0.0721096
5.65	-0.084474	-0.0683266
5.675	-0.0702595	-0.0643398
5.7	-0.033677	-0.0600109
5.725	-0.0473412	-0.0553489
5.75	-0.0581086	-0.050641
5.775	-0.0147314	-0.0459123
5.8	0.0248343	-0.0420692
5.825	0.00861548	-0.039068
5.85	-0.0163845	-0.035617
5.875	-0.0314404	-0.0317165
5.9	-0.0101633	-0.0283356
5.925	-0.0351633	-0.0255029
5.95	-0.0202503	-0.0220171
5.975	-0.00300038	-0.0189127
6	0.00724949	-0.0169306
6.025	-0.0177505	-0.0150481
6.05	-0.0307358	-0.0125419
6.075	-0.0223618	-0.00872421
6.1	-0.0322166	-0.00349244
6.125	0.00820074	0.00435661
6.15	-0.00982319	0.0146491
6.175	-0.0197652	0.0258526
6.2	0.00444165	0.0389927
6.225	0.0225348	0.0545308
6.25	0.0081948	0.0713618
6.275	0.00823078	0.0885582
