# Supplementary material for: Individuals with autism spectrum disorder have altered visual encoding capacity
Source: PLoS Biol. 2021 May 12;19(5):e3001215. doi: 10.1371/journal.pbio.3001215 (PMC8143398; doi:10.1371/journal.pbio.3001215)
Supplement: S6 Data — (ZIP) [file pbio.3001215.s016.zip › FigS1_S2/NT/Sub17/wFB1.xlsx]

## Sheet: Sheet1
Target	Response
137.218	132.639
161.29	148.733
40.535	30
143.92	135.581
23.786	29.549
133.851	133.107
135.438	133.365
33.103	27.776
99.677	115.846
60.586	61.939
117.695	121.793
121.831	127.031
138.306	124.452
136.268	134.09
137.921	132.632
93.469	101.775
144.09	131.338
124.21	124.762
136.454	126.4
96.194	99.702
124.699	129.655
84.526	83.643
43.469	47.513
7.823	20.696
1.796	13.378
146.963	137.059
145.678	129.422
0.621	4.813
121.562	128.282
104.274	106.928
10.915	10.804
32.416	24.71
126.165	121.823
142.733	128.016
121.963	125.902
30.395	44.379
67.628	59.596
65.651	64.64
110.674	108.343
13.607	32.079
85.136	65.797
126.5	121.11
83.685	66.468
120.65	114.223
7.031	18.513
107.73	104.435
11.206	49.396
148.628	123.397
58.998	47.37
121.381	128.726
69.782	53.546
9.69	27.513
79.346	68.308
128.148	121
150.451	137.942
171.436	156.914
42.947	43.43
30.658	42.096
163.707	164.256
67.293	61.696
14.832	27.229
37.591	38.897
72.122	62.729
23.424	32.076
174.831	160.642
94.776	98.649
22.341	29.242
7.954	13.559
114.525	126.047
59.317	56.001
47.237	60.258
29.257	42.514
27.675	32.49
133.428	135.075
69.919	58.07
169.173	161.814
115.426	120.803
173.694	158.932
40.453	44.051
37.624	40.493
107.505	112.609
92.546	96.709
36.882	35.993
134.751	120.81
80.692	76.444
147.738	142
161.498	146.532
46.984	46
155.862	156.561
96.391	109
63.833	54.074
103.055	102.893
74.698	68.268
149.66	140.039
81.543	77.014
156.456	144.922
17.529	23.287
4.477	21.204
50.401	40
140.344	141.26
63.3	56.454
148.358	142.355
114.679	121
21.457	36
13.189	26.161
93.722	100.051
129.192	118.998
18.957	27.854
38.893	29.713
77.961	63
4.235	42.018
154.626	161
97.04	97.581
165.382	157.592
104.653	108.021
0.698	7.411
10.668	15.968
47.402	32.848
94.266	98.68
31.493	39.614
139.503	143.705
137.174	130.743
17.013	33.677
45.056	38.918
39.689	43.415
54.889	50.258
25.896	33.093
21.298	29.646
74.819	64
140.184	135.532
31.164	52
142.514	139
139.047	139.327
107.483	116.812
178.78	179.044
122.82	120.733
93.771	95.781
121.04	109.517
10.58	20.21
152.77	141.888
39.096	38.866
25.577	32.083
97.424	101.702
5.092	15.149
161.29	151
28.856	23.804
36.229	40.462
48.133	44.785
77.522	157.846
12.503	29
22.693	20.359
173.188	153.592
119.117	137.786
47.265	57.774
70.452	61.56
21.699	38.43
154.56	7.081
8.982	18.727
128.17	123
119.057	112.821
13.503	24.702
151.473	142.703
25.885	18.107
100.687	30.616
173.111	140.434
172.705	158.909
161.564	153.457
117.228	124
107.801	112.878
70.298	58.156
59.416	58.902
164.657	152.732
163.905	161.87
142.86	138.871
31.098	30.69
5.691	9.715
40.173	32.866
13.162	42.633
10.976	15.523
8.91	20
95.683	108.522
149.655	135.292
76.929	71.578
171.595	153.165
6.207	21.305
2.203	13.481
147.578	131.837
172.655	160.915
90.349	99.284
8.828	11.461
127.588	126.59
61.998	50.745
6.636	48.24
149.177	144.129
152.088	144.712
112.328	116.953
143.063	132.47
141.239	144.327
41.348	31

## Sheet: Sheet2
Theta	Bias	Fit
0	0.156323	0
0.025	0.244662	0.0281726
0.05	0.219662	0.0548701
0.075	0.281458	0.0801352
0.1	0.366857	0.102542
0.125	0.375692	0.122756
0.15	0.436163	0.140233
0.175	0.431754	0.15505
0.2	0.406915	0.168836
0.225	0.390154	0.181631
0.25	0.365154	0.19385
0.275	0.355219	0.205425
0.3	0.356643	0.215998
0.325	0.33141	0.225458
0.35	0.340286	0.234141
0.375	0.315286	0.242343
0.4	0.300713	0.250346
0.425	0.284929	0.257981
0.45	0.320715	0.265137
0.475	0.301913	0.271682
0.5	0.292591	0.277427
0.525	0.29567	0.282613
0.55	0.286551	0.287047
0.575	0.29863	0.290673
0.6	0.295124	0.293619
0.625	0.282826	0.295974
0.65	0.278004	0.298025
0.675	0.263415	0.299899
0.7	0.282869	0.296634
0.725	0.264768	0.288336
0.75	0.253923	0.280243
0.775	0.252673	0.272686
0.8	0.260187	0.26551
0.825	0.246054	0.258015
0.85	0.231913	0.249804
0.875	0.206913	0.241157
0.9	0.191829	0.232256
0.925	0.168565	0.22325
0.95	0.180912	0.213699
0.975	0.164529	0.20333
1	0.157712	0.192618
1.025	0.130924	0.181571
1.05	0.114137	0.169957
1.075	0.0945008	0.15807
1.1	0.0851522	0.146252
1.125	0.0671514	0.13414
1.15	0.044898	0.121732
1.175	0.0184467	0.109326
1.2	0.003266	0.0969781
1.225	0.0228386	0.084703
1.25	-0.00609676	0.0723703
1.275	-0.0212647	0.0599302
1.3	-0.0400904	0.0475253
1.325	-0.0489924	0.0349529
1.35	-0.0342552	0.0227767
1.375	-0.0530749	0.0110866
1.4	-0.0489979	-0.00109744
1.425	-0.0731839	-0.0133992
1.45	-0.0668214	-0.0255251
1.475	-0.0629194	-0.0376988
1.5	-0.0879194	-0.0498695
1.525	-0.101065	-0.0620164
1.55	-0.119621	-0.0741873
1.575	-0.140818	-0.0865294
1.6	-0.149801	-0.0990109
1.625	-0.163218	-0.111465
1.65	-0.164256	-0.12388
1.675	-0.174021	-0.136509
1.7	-0.183872	-0.149487
1.725	-0.183459	-0.162642
1.75	-0.20257	-0.175913
1.775	-0.182072	-0.189197
1.8	-0.205189	-0.202434
1.825	-0.215726	-0.215338
1.85	-0.22916	-0.227705
1.875	-0.247459	-0.239844
1.9	-0.241759	-0.252172
1.925	-0.258052	-0.264667
1.95	-0.229123	-0.274557
1.975	-0.239605	-0.281833
2	-0.22318	-0.288541
2.025	-0.229	-0.294966
2.05	-0.236376	-0.301339
2.075	-0.241398	-0.307211
2.1	-0.266398	-0.312741
2.125	-0.292232	-0.318076
2.15	-0.293456	-0.323333
2.175	-0.274539	-0.328767
2.2	-0.279786	-0.334384
2.225	-0.283967	-0.340094
2.25	-0.303487	-0.345669
2.275	-0.280225	-0.350714
2.3	-0.2837	-0.355454
2.325	-0.275276	-0.360354
2.35	-0.293785	-0.3652
2.375	-0.265488	-0.370516
2.4	-0.25441	-0.371914
2.425	-0.261664	-0.368771
2.45	-0.27484	-0.365367
2.475	-0.281082	-0.361558
2.5	-0.28028	-0.357287
2.525	-0.263501	-0.352311
2.55	-0.259818	-0.347217
2.575	-0.312298	-0.343437
2.6	-0.354651	-0.34067
2.625	-0.37482	-0.337623
2.65	-0.362391	-0.333985
2.675	-0.375799	-0.329649
2.7	-0.400799	-0.324784
2.725	-0.425799	-0.319517
2.75	-0.450799	-0.313843
2.775	-0.433859	-0.307316
2.8	-0.43315	-0.299452
2.825	-0.411504	-0.290054
2.85	-0.356483	-0.27779
2.875	-0.348719	-0.262682
2.9	-0.33665	-0.245018
2.925	-0.263923	-0.224063
2.95	-0.216982	-0.200485
2.975	-0.185376	-0.175501
3	-0.0661483	-0.147717
3.025	-0.0857095	-0.119792
3.05	0.00882757	-0.0938686
3.075	0.0736096	-0.0660488
3.1	0.10626	-0.036652
3.125	0.113902	-0.00714441
3.15	0.147916	0.0222279
3.175	0.236255	0.050188
3.2	0.255918	0.0759679
3.225	0.328881	0.100366
3.25	0.358449	0.122623
3.275	0.367285	0.142649
3.3	0.435109	0.159794
3.325	0.423347	0.17429
3.35	0.406746	0.187816
3.375	0.381746	0.200354
3.4	0.356746	0.212411
3.425	0.359478	0.22388
3.45	0.348003	0.234063
3.475	0.330265	0.243152
3.5	0.331879	0.251756
3.525	0.312015	0.259929
3.55	0.301522	0.267733
3.575	0.283911	0.274974
3.6	0.312308	0.281908
3.625	0.302913	0.288134
3.65	0.291914	0.29349
3.675	0.3012	0.298589
3.7	0.278143	0.303012
3.725	0.296596	0.306402
3.75	0.286717	0.309115
3.775	0.287379	0.311568
3.8	0.280008	0.313779
3.825	0.255008	0.315596
3.85	0.281361	0.312336
3.875	0.256361	0.304065
3.9	0.252885	0.29611
3.925	0.252383	0.288708
3.95	0.256446	0.281417
3.975	0.251287	0.273633
4	0.223505	0.265197
4.025	0.201606	0.256413
4.05	0.181442	0.247457
4.075	0.189559	0.238098
4.1	0.179528	0.228125
4.125	0.160226	0.217758
4.15	0.149304	0.207043
4.175	0.122516	0.195947
4.2	0.109356	0.18427
4.225	0.0860934	0.172321
4.25	0.083744	0.160234
4.275	0.0579243	0.147862
4.3	0.0364906	0.135426
4.325	0.0126447	0.12304
4.35	0.01816	0.11103
4.375	0.0144313	0.0990397
4.4	-0.0145041	0.0866776
4.425	-0.0234978	0.0743088
4.45	-0.0420697	0.0619201
4.475	-0.044859	0.0489842
4.5	-0.0426625	0.036503
4.525	-0.0661592	0.0248112
4.55	-0.0674514	0.0124748
4.575	-0.0776935	0.000139684
4.6	-0.0752288	-0.0118639
4.625	-0.0713268	-0.0240475
4.65	-0.0914523	-0.0361935
4.675	-0.104256	-0.0483
4.7	-0.128028	-0.0604604
4.725	-0.141409	-0.0727727
4.75	-0.146625	-0.0851724
4.775	-0.165452	-0.0974697
4.8	-0.172664	-0.109776
4.825	-0.165786	-0.122568
4.85	-0.184488	-0.135675
4.875	-0.188848	-0.148838
4.9	-0.180607	-0.16218
4.925	-0.190479	-0.175479
4.95	-0.20127	-0.188424
4.975	-0.218961	-0.200908
5	-0.230867	-0.213111
5.025	-0.239292	-0.225512
5.05	-0.24671	-0.238069
5.075	-0.263396	-0.250435
5.1	-0.234681	-0.260146
5.125	-0.234396	-0.267164
5.15	-0.212407	-0.273981
5.175	-0.235267	-0.280521
5.2	-0.244783	-0.286723
5.225	-0.249806	-0.292532
5.25	-0.276788	-0.297863
5.275	-0.294899	-0.303094
5.3	-0.286879	-0.30853
5.325	-0.280852	-0.314167
5.35	-0.267375	-0.32001
5.375	-0.286894	-0.325733
5.4	-0.295546	-0.331384
5.425	-0.288632	-0.33659
5.45	-0.282153	-0.341271
5.475	-0.277193	-0.346045
5.5	-0.295685	-0.350672
5.525	-0.267333	-0.355768
5.55	-0.261006	-0.357198
5.575	-0.270026	-0.35392
5.6	-0.276222	-0.350347
5.625	-0.263687	-0.346418
5.65	-0.257626	-0.341852
5.675	-0.254292	-0.337011
5.7	-0.268225	-0.332059
5.725	-0.320705	-0.32815
5.75	-0.355882	-0.32542
5.775	-0.383228	-0.322407
5.8	-0.370513	-0.318839
5.825	-0.384207	-0.314569
5.85	-0.409207	-0.309569
5.875	-0.434207	-0.304166
5.9	-0.434893	-0.298245
5.925	-0.442266	-0.291466
5.95	-0.41976	-0.283133
5.975	-0.40992	-0.273011
6	-0.332126	-0.259773
6.025	-0.357126	-0.243927
6.05	-0.307429	-0.225443
6.075	-0.252603	-0.20346
6.1	-0.193295	-0.179362
6.125	-0.124804	-0.152367
6.15	-0.0467229	-0.122672
6.175	-0.0463678	-0.0944119
6.2	0.0245476	-0.0680707
6.225	0.0858894	-0.0399151
6.25	0.130494	-0.0104889
6.275	0.123455	0.0190936
