# Supplementary material for: Individuals with autism spectrum disorder have altered visual encoding capacity
Source: PLoS Biol. 2021 May 12;19(5):e3001215. doi: 10.1371/journal.pbio.3001215 (PMC8143398; doi:10.1371/journal.pbio.3001215)
Supplement: S6 Data — (ZIP) [file pbio.3001215.s016.zip › FigS1_S2/NT/Sub17/wFB2.xlsx]

## Sheet: Sheet1
Target	Response
86.394	75.851
91.607	97.961
178.896	176.017
172.035	163.098
76.451	68.017
25.247	23.436
11.915	12.96
134.927	129
50.363	54.767
10.157	19.269
53.923	57.088
148.776	144.065
98.957	105.386
44.705	46.88
37.151	39.941
34.784	46.425
104.802	117.984
102.423	105.592
97.452	98.176
116.124	112.069
146.337	139.656
44.458	37.461
1.829	14.133
160.328	130.364
115.25	115.306
92.535	96.321
114.701	117.3
125.457	125.92
43.348	45.442
73.44	66.135
109.339	101.417
110.916	106.448
114.997	112.551
146.441	135.62
70.54	62.21
154.198	154.589
61.679	145.094
144.925	145.469
174.979	176.582
155.159	151.252
154.61	147.486
63.25	66.183
175.276	0.462
28.461	27.427
71.897	55.641
80.455	64.407
94.238	97.054
6.076	17.497
16.414	22.456
131.681	115.402
115.404	121.638
110.685	106.092
0.533	0.273
118.788	121
176.127	149.82
161.262	147.392
54.137	43.898
51.429	45.485
129.494	128.308
52.351	44.975
152.077	141.408
129.687	132.596
81.378	78.533
47.968	52.09
97.314	55.082
59.63	78.094
148.803	143.158
111.608	117.604
136.015	113.303
132.966	123.936
145.81	134.861
173.381	176.827
20.88	13.319
122.199	118.421
63.217	50.037
175.891	176.183
178.885	174.31
142.288	142.125
48.506	43.301
179.648	9.537
179.742	0.368
70.304	70
31.922	42.583
89.64	96.624
141.299	133.204
54.142	46.723
45.21	49.974
4.136	12.177
88.217	99.627
141.717	144.071
119.227	121.971
26.945	28.501
19.941	28.88
121.699	130.742
86.536	81.624
4.537	14.4
24.627	15.111
127.253	117.494
155.384	138
9.141	12.474
134.669	136.224
33.762	41.603
61.267	69.525
49.055	56.858
160.817	150.708
2.142	10.887
2.28	4.703
7.548	8.413
100.446	93.663
18.633	16.01
84.625	77.431
91.508	88.825
96.683	99.311
62.514	54.407
44.298	61.104
91.068	94.688
4.455	4.18
13.047	10.243
111.57	116.555
71.545	66.054
59.702	58.231
26.687	34.64
104.055	52.32
78.862	75.312
8.108	12.619
136.048	138.627
135.087	128.98
39.766	38.864
169.48	163.293
161.674	152.232
23.204	21.403
138.025	130.007
174.1	2.486
127.951	142.76
69.441	63.581
147.908	145.169
107.252	111.389
114.525	113.89
108.208	107.515
166.201	156.279
158.318	152.627
94.189	103.125
38.481	36.202
143.953	142.718
90.409	89.063
128.797	131.282
1.115	7.495
119.26	130.538
27.077	23.496
34.24	42.388
168.914	154.357
172.331	160.547
92.118	102.668
145.886	146.122
115.354	123.454
23.973	33.239
38.964	43.317
135.559	122.425
68.562	68.288
179.055	173.177
5.697	7.274
31.488	23.915
56.471	49.941
35.668	41.295
111.993	114.999
32.416	35.622
149.682	141.653
81.889	68.237
34.3	35.477
27	32.198
148.012	130.911
0.808	167.873
55.554	53.661
89.909	95.439
117.255	108.117
165.487	160.355
45.369	36.183
165.877	159.225
122.188	119.929
144.771	147.165
27.489	22.242
32.751	34.437
22.193	30.913
81.554	29
50.16	65.936
95.106	101.623
15.727	21.164
4.411	10.727
136.141	138.588
139.283	135.761
99.726	98.907
54.032	56.726
8.306	10.46
21.572	28.702
30.609	18.139
105.752	129.585
87.311	100.576
140.289	127.063
112.591	112.327

## Sheet: Sheet2
Theta	Bias	Fit
0	0.0414959	0
0.025	0.0520868	0.0109195
0.05	0.0892669	0.0175429
0.075	0.0640227	0.0224362
0.1	0.0444277	0.0269941
0.125	0.0355176	0.0314701
0.15	0.0368363	0.0356056
0.175	0.0190056	0.039325
0.2	0.0190735	0.0428873
0.225	0.00696087	0.0468309
0.25	0.0144541	0.0521487
0.275	-0.000644433	0.0584912
0.3	0.0181633	0.0646294
0.325	0.0138462	0.0707918
0.35	0.032453	0.0766564
0.375	0.0332195	0.0820321
0.4	0.0316029	0.0883014
0.425	0.0223844	0.094755
0.45	0.0394339	0.100636
0.475	0.0764512	0.107212
0.5	0.062028	0.114338
0.525	0.064111	0.121398
0.55	0.0626698	0.128277
0.575	0.116928	0.132133
0.6	0.111711	0.133015
0.625	0.109348	0.133693
0.65	0.113898	0.133888
0.675	0.103128	0.13356
0.7	0.106395	0.132614
0.725	0.103253	0.131163
0.75	0.0951903	0.129724
0.775	0.0769275	0.127935
0.8	0.0649442	0.125808
0.825	0.0866477	0.120259
0.85	0.0666241	0.111373
0.875	0.0471196	0.102594
0.9	0.0442167	0.0941784
0.925	0.0442491	0.0864331
0.95	0.0371477	0.0790862
0.975	0.0215703	0.0715902
1	0.0167883	0.0635474
1.025	0.00835267	0.0557417
1.05	0.039303	0.0480369
1.075	0.0425616	0.0399802
1.1	0.0240934	0.0321508
1.125	0.0162519	0.0242347
1.15	-0.0147266	0.0160958
1.175	-0.0183066	0.00759454
1.2	0.000537468	-0.00125193
1.225	-0.0217567	-0.0100954
1.25	0.0109676	-0.018106
1.275	0.0558612	-0.0262413
1.3	0.0314373	-0.0350337
1.325	0.0224258	-0.043652
1.35	0.00188092	-0.0522295
1.375	-0.0101837	-0.0606819
1.4	0.000327507	-0.0694289
1.425	-0.00620662	-0.0787426
1.45	0.0228063	-0.0876205
1.475	0.00519065	-0.095795
1.5	-0.00514214	-0.103992
1.525	-0.0127504	-0.112192
1.55	-0.0406617	-0.120276
1.575	-0.0244025	-0.127932
1.6	-0.0373402	-0.135359
1.625	-0.0348113	-0.143065
1.65	-0.0510563	-0.150976
1.675	-0.0559212	-0.159035
1.7	-0.0706686	-0.1671
1.725	-0.0868422	-0.175093
1.75	-0.101071	-0.183179
1.775	-0.0790191	-0.190957
1.8	-0.104019	-0.198334
1.825	-0.103026	-0.205458
1.85	-0.129541	-0.209395
1.875	-0.143665	-0.210289
1.9	-0.12423	-0.210951
1.925	-0.104733	-0.211849
1.95	-0.113522	-0.213191
1.975	-0.135043	-0.214712
2	-0.148001	-0.216178
2.025	-0.163848	-0.217362
2.05	-0.184867	-0.218142
2.075	-0.198045	-0.218596
2.1	-0.208606	-0.218886
2.125	-0.202078	-0.218778
2.15	-0.205499	-0.218104
2.175	-0.223751	-0.217342
2.2	-0.231041	-0.216732
2.225	-0.233198	-0.215756
2.25	-0.246662	-0.214114
2.275	-0.250767	-0.211638
2.3	-0.237673	-0.208313
2.325	-0.248326	-0.204573
2.35	-0.224128	-0.201016
2.375	-0.220233	-0.197433
2.4	-0.248442	-0.193264
2.425	-0.273442	-0.18863
2.45	-0.276318	-0.183992
2.475	-0.306057	-0.185132
2.5	-0.302697	-0.192196
2.525	-0.313779	-0.199654
2.55	-0.335831	-0.20436
2.575	-0.344598	-0.20586
2.6	-0.314419	-0.206307
2.625	-0.306833	-0.204859
2.65	-0.317269	-0.202141
2.675	-0.291949	-0.198243
2.7	-0.299462	-0.192832
2.725	-0.300421	-0.186786
2.75	-0.28712	-0.179259
2.775	-0.248916	-0.170246
2.8	-0.204472	-0.16099
2.825	-0.0683769	-0.151123
2.85	-0.0691802	-0.140728
2.875	-0.0630775	-0.130284
2.9	-0.0279818	-0.119331
2.925	0.0037714	-0.107578
2.95	-0.00891816	-0.0952503
2.975	0.0278994	-0.0825627
3	0.0615393	-0.0698166
3.025	0.04801	-0.0570218
3.05	0.0452832	-0.0438354
3.075	0.0576419	-0.0307397
3.1	0.0371653	-0.0172166
3.125	0.0474035	-0.00333512
3.15	0.0413771	0.0101836
3.175	0.0647174	0.0203142
3.2	0.0806153	0.0260704
3.225	0.0610204	0.0308042
3.25	0.0439158	0.0354427
3.275	0.0394274	0.039688
3.3	0.028429	0.0434987
3.325	0.00945412	0.0476817
3.35	0.0267554	0.0521453
3.375	-0.00144647	0.0564372
3.4	0.00434511	0.0618155
3.425	0.0244342	0.0680519
3.45	0.0195095	0.0743378
3.475	0.0243446	0.0809188
3.5	0.033796	0.087095
3.525	0.039101	0.0930382
3.55	0.0342745	0.0995382
3.575	0.0139771	0.105859
3.6	0.0413633	0.111596
3.625	0.0680438	0.118025
3.65	0.0536206	0.125052
3.675	0.0550053	0.132223
3.7	0.0593798	0.139047
3.725	0.119261	0.142634
3.75	0.112953	0.143452
3.775	0.133691	0.143985
3.8	0.116961	0.143942
3.825	0.115701	0.143059
3.85	0.119845	0.1418
3.875	0.104216	0.140446
3.9	0.081414	0.13884
3.925	0.0685201	0.136895
3.95	0.0902782	0.131484
3.975	0.0832168	0.122761
4	0.0582168	0.113934
4.025	0.0572804	0.105411
4.05	0.0497061	0.097651
4.075	0.0457481	0.0904022
4.1	0.0287404	0.0831504
4.125	0.0217681	0.0756876
4.15	0.00838092	0.0676803
4.175	0.00492572	0.059798
4.2	0.0308957	0.0520176
4.225	0.0396634	0.0439524
4.25	0.0237178	0.0360806
4.275	0.00784454	0.0280975
4.3	-0.0237415	0.0200223
4.325	-0.0214413	0.0116334
4.35	-0.00516406	0.00290055
4.375	0.0045323	-0.00515661
4.4	0.0164061	-0.0124578
4.425	0.0421743	-0.0206523
4.45	0.0323384	-0.0295796
4.475	0.0140184	-0.0382788
4.5	-0.00652642	-0.0468728
4.525	0.00257776	-0.0559369
4.55	-0.00321963	-0.0653442
4.575	-0.0164189	-0.0746291
4.6	0.0217833	-0.0834046
4.625	0.000322588	-0.0917599
4.65	-0.0135495	-0.100158
4.675	-0.0240691	-0.108271
4.7	-0.0420792	-0.116232
4.725	-0.0312565	-0.124055
4.75	-0.0370056	-0.13165
4.775	-0.0363948	-0.139341
4.8	-0.0457942	-0.147527
4.825	-0.0643285	-0.155838
4.85	-0.0650338	-0.163889
4.875	-0.0952495	-0.171864
4.9	-0.109478	-0.179938
4.925	-0.0874264	-0.187701
4.95	-0.112426	-0.195061
4.975	-0.108324	-0.202088
5	-0.13625	-0.206036
5.025	-0.142981	-0.206979
5.05	-0.11685	-0.207725
5.075	-0.101581	-0.20874
5.1	-0.121929	-0.210045
5.125	-0.143451	-0.211526
5.15	-0.147256	-0.212906
5.175	-0.175728	-0.213868
5.2	-0.193274	-0.214471
5.225	-0.192014	-0.214821
5.25	-0.205573	-0.214974
5.275	-0.210485	-0.214782
5.3	-0.208715	-0.214192
5.325	-0.222353	-0.213565
5.35	-0.216605	-0.212735
5.375	-0.239906	-0.211126
5.4	-0.250813	-0.208893
5.425	-0.248802	-0.206055
5.45	-0.246081	-0.202532
5.475	-0.256733	-0.198715
5.5	-0.223712	-0.195234
5.525	-0.228641	-0.191726
5.55	-0.25685	-0.187475
5.575	-0.28185	-0.182756
5.6	-0.295127	-0.177858
5.625	-0.299863	-0.178911
5.65	-0.311105	-0.186079
5.675	-0.339626	-0.190551
5.7	-0.345832	-0.19206
5.725	-0.353005	-0.193286
5.75	-0.322826	-0.193658
5.775	-0.315241	-0.192129
5.8	-0.301709	-0.188927
5.825	-0.300356	-0.18454
5.85	-0.283828	-0.178974
5.875	-0.308828	-0.172771
5.9	-0.295527	-0.165142
5.925	-0.244263	-0.155909
5.95	-0.192684	-0.146587
5.975	-0.0767843	-0.136764
6	-0.0795943	-0.126491
6.025	-0.0481894	-0.116352
6.05	0.00900682	-0.105207
6.075	-0.00463595	-0.0930762
6.1	-0.0173255	-0.080633
6.125	0.0640164	-0.0682116
6.15	0.0646027	-0.0557356
6.175	0.0472115	-0.042935
6.2	0.0368759	-0.0297388
6.225	0.0270683	-0.015674
6.25	0.0287579	-0.00118144
6.275	0.0389962	0.0128152
