# Supplementary material for: Individuals with autism spectrum disorder have altered visual encoding capacity
Source: PLoS Biol. 2021 May 12;19(5):e3001215. doi: 10.1371/journal.pbio.3001215 (PMC8143398; doi:10.1371/journal.pbio.3001215)
Supplement: S6 Data — (ZIP) [file pbio.3001215.s016.zip › FigS1_S2/NT/Sub17/woFB.xlsx]

## Sheet: Sheet1
Target	Response
108.702	0
116.733	128.696
120.167	115.967
139.635	139.063
15.002	29.474
158.532	145.813
86.306	70.129
46.117	39.958
102.5	103.637
110.317	112.716
142.865	136.009
96.381	101.737
144.782	147.374
85.504	77.095
27.165	38.973
125.885	131.578
73.171	68.028
177.127	157.847
159.153	158.669
17.529	25.978
50.764	42.307
100.72	102.892
57.872	60.158
177.33	160.66
170.255	158.907
145.722	136.38
32.251	35.76
106.779	114
101.973	107.049
116.536	110.676
82.779	54.026
123.155	126.32
98.149	108.802
144.788	132.234
30.005	37.128
118.755	124.803
79.719	57.675
53.615	52.477
26.319	26.533
50.846	52.092
12.085	43.481
75.748	45.388
67.068	61.019
12.909	28.244
95.82	107.756
146.084	149.152
177.55	175.453
79.06	67.215
18.793	28.769
30.45	34
71.781	65.06
112.438	131
115.843	126.932
31.642	37.077
139.646	132.193
89.014	66.948
82.29	63.112
33.822	39.969
38.294	46.666
48.149	51.527
67.486	64.377
46.853	59.104
164.47	135.936
40.865	36.597
154.731	138.437
11.503	33.501
123.594	126.321
87.415	77.378
173.765	161.226
47.111	53.787
12.124	19.766
155.17	145
172.095	151.044
162.526	158.927
69.463	62.87
168.09	137.445
71.347	62.255
71.99	67.009
15.403	31
59.257	58.537
95.04	103.615
116.964	109.108
109.636	126.788
57.339	51
133.818	127.588
155.242	147.28
29.406	18.405
138.652	145.517
174.66	152.648
118.568	39.552
121.705	129
95.639	112.658
139.987	136.578
0.038	176.674
46.012	39.499
53.478	53.245
3.252	28.826
92.464	97.348
84.218	70.074
5.609	18.277
147.078	154
139.119	134.916
133.46	114.377
179.841	2.348
130.132	135
17.793	27
38.695	45.161
85.96	71.081
149.16	128.077
79.901	65.706
60.8	51.517
36.294	38.776
122.358	116.977
165.327	154.672
96.683	117.284
110.383	138.328
140.278	126.38
94.716	98.68
47.545	56.982
175.144	145.66
90.591	93.561
120.2	124.152
131.73	129.566
71.468	57.051
42.853	47.548
175.896	160.199
118.096	121.903
158.966	141.394
99.786	103.417
9.476	20.924
56.471	52.732
69.606	62.768
40.881	33.464
115.942	115.359
41.299	46.294
1.939	7.822
165.075	159.029
154.901	136.478
144.656	131.515
66.865	59.829
58.273	47.981
172.71	138.511
35.025	37.304
36.278	32.728
112.438	110
50.484	51.119
138.113	125.61
45.952	132.684
2.065	177.304
159.554	144.114
75.654	139.755
103.665	118.463
24.583	25
85.191	72.953
18.897	31.102
34.081	35.63
50.78	33.447
20.435	26.092
152.621	120.475
51.555	38.565
11.651	8.83
70.578	67.357
106.197	120.059
171.903	139.464
87.679	128.951
90.19	161.713
27.895	48.555
94.733	108.055
27.049	39.089
153.489	152.181
118.475	130.328
107.367	109.006
78.983	67.588
139.564	143.955
120.65	137.474
141.596	127.155
88.223	98.137
153.621	144.316
80.4	67.358
54.675	62.326
137.273	135.493
85.427	73.155
96.622	78.574
65.618	60.346
2.384	11.978
26.313	25.893
14.969	38.618
98.177	107.102
89.668	98.272
25.945	44.827
22.753	29.891
21.732	27.437
37.399	49.993
10.097	21.357
40.475	36
81.274	61.395
171.139	140.694
140.695	139.053

## Sheet: Sheet2
Theta	Bias	Fit
0	-0.197764	0
0.025	-0.14606	0.0380142
0.05	-0.0523479	0.0735706
0.075	-0.00411431	0.105502
0.1	0.0247434	0.13489
0.125	0.0856091	0.163352
0.15	0.15535	0.18949
0.175	0.242265	0.212135
0.2	0.244213	0.232159
0.225	0.35173	0.249113
0.25	0.325685	0.263119
0.275	0.330302	0.275809
0.3	0.342929	0.28606
0.325	0.344188	0.290939
0.35	0.373176	0.295293
0.375	0.363145	0.30224
0.4	0.409441	0.308335
0.425	0.399518	0.313451
0.45	0.373144	0.317817
0.475	0.360326	0.321476
0.5	0.371744	0.324426
0.525	0.364324	0.327128
0.55	0.382889	0.328488
0.575	0.357889	0.328128
0.6	0.380069	0.327254
0.625	0.354415	0.325458
0.65	0.347761	0.322674
0.675	0.363222	0.319394
0.7	0.358363	0.317606
0.725	0.337908	0.317147
0.75	0.331445	0.315674
0.775	0.339129	0.313355
0.8	0.328464	0.31049
0.825	0.301806	0.306815
0.85	0.277292	0.302521
0.875	0.263566	0.297758
0.9	0.251155	0.292511
0.925	0.242	0.286762
0.95	0.236962	0.280544
0.975	0.198368	0.272743
1	0.1846	0.263479
1.025	0.180783	0.254029
1.05	0.160865	0.244247
1.075	0.142738	0.234189
1.1	0.136059	0.223775
1.125	0.115452	0.212868
1.15	0.103294	0.201501
1.175	0.0879311	0.189797
1.2	0.0727217	0.177847
1.225	0.0400206	0.165707
1.25	0.0471353	0.153437
1.275	0.0364756	0.141061
1.3	0.00489603	0.130026
1.325	0.00423968	0.11905
1.35	0.0411127	0.10659
1.375	0.0477981	0.0939318
1.4	0.0388826	0.0813156
1.425	0.0471398	0.0686628
1.45	0.0514344	0.0556832
1.475	0.0373609	0.0423301
1.5	0.0118101	0.0287807
1.525	-0.00575954	0.0152247
1.55	-0.0222916	0.0016608
1.575	-0.0281381	-0.0119296
1.6	-0.0155343	-0.0255107
1.625	-0.0448083	-0.0390146
1.65	-0.0569698	-0.0524729
1.675	-0.0760696	-0.0658383
1.7	-0.0817648	-0.0790294
1.725	-0.092916	-0.092101
1.75	-0.0875224	-0.105045
1.775	-0.102854	-0.117795
1.8	-0.127854	-0.130344
1.825	-0.149229	-0.142734
1.85	-0.144381	-0.15513
1.875	-0.185417	-0.167437
1.9	-0.210417	-0.179454
1.925	-0.20758	-0.193241
1.95	-0.242112	-0.208899
1.975	-0.264875	-0.224458
2	-0.269865	-0.239825
2.025	-0.290998	-0.254938
2.05	-0.282684	-0.269458
2.075	-0.289148	-0.283494
2.1	-0.260998	-0.297342
2.125	-0.232877	-0.311346
2.15	-0.244656	-0.325408
2.175	-0.2606	-0.339112
2.2	-0.249774	-0.352417
2.225	-0.253936	-0.365321
2.25	-0.253164	-0.377969
2.275	-0.26832	-0.390305
2.3	-0.300764	-0.402157
2.325	-0.304785	-0.413412
2.35	-0.325697	-0.420711
2.375	-0.350697	-0.424085
2.4	-0.352423	-0.426958
2.425	-0.39123	-0.429376
2.45	-0.386109	-0.431376
2.475	-0.405313	-0.433179
2.5	-0.411603	-0.434882
2.525	-0.419025	-0.437056
2.55	-0.450917	-0.439313
2.575	-0.47196	-0.441091
2.6	-0.480802	-0.442516
2.625	-0.494504	-0.443171
2.65	-0.507428	-0.443209
2.675	-0.503608	-0.44249
2.7	-0.506394	-0.441192
2.725	-0.514095	-0.439456
2.75	-0.468849	-0.434014
2.775	-0.468561	-0.424288
2.8	-0.493958	-0.413193
2.825	-0.455333	-0.400042
2.85	-0.441956	-0.382108
2.875	-0.465899	-0.360337
2.9	-0.447237	-0.337167
2.925	-0.398778	-0.31251
2.95	-0.379912	-0.285238
2.975	-0.401953	-0.257449
3	-0.374965	-0.229884
3.025	-0.319907	-0.199736
3.05	-0.293804	-0.167572
3.075	-0.24684	-0.133791
3.1	-0.250127	-0.0983971
3.125	-0.181171	-0.0613513
3.15	-0.177223	-0.0233607
3.175	-0.107672	0.0132034
3.2	-0.0607553	0.0477156
3.225	-0.0125217	0.0792994
3.25	0.0582024	0.108852
3.275	0.103337	0.137042
3.3	0.190239	0.162074
3.325	0.233857	0.184067
3.35	0.258996	0.204062
3.375	0.342277	0.220544
3.4	0.33989	0.233926
3.425	0.351177	0.245181
3.45	0.352502	0.253868
3.475	0.33578	0.258494
3.5	0.364769	0.262638
3.525	0.367682	0.269357
3.55	0.416111	0.275152
3.575	0.385773	0.28012
3.6	0.364737	0.284417
3.625	0.377551	0.28779
3.65	0.363336	0.29046
3.675	0.355916	0.292948
3.7	0.374482	0.294103
3.725	0.349482	0.293549
3.75	0.367801	0.292184
3.775	0.34783	0.289825
3.8	0.353165	0.286705
3.825	0.355494	0.28532
3.85	0.349956	0.285492
3.875	0.348025	0.284744
3.9	0.352355	0.282956
3.925	0.330721	0.280419
3.95	0.320056	0.277374
3.975	0.293399	0.273526
4	0.270075	0.269173
4.025	0.260023	0.264356
4.05	0.242747	0.258952
4.075	0.240344	0.25312
4.1	0.231581	0.246644
4.125	0.189961	0.23853
4.15	0.176193	0.229145
4.175	0.167657	0.219597
4.2	0.152458	0.209722
4.225	0.13433	0.199557
4.25	0.133037	0.189107
4.275	0.116575	0.178156
4.3	0.0948869	0.166684
4.325	0.0893144	0.154889
4.35	0.0541777	0.142858
4.375	0.0503351	0.13068
4.4	0.0545511	0.118346
4.425	0.0280683	0.105875
4.45	-0.00692123	0.0948668
4.475	0.0122789	0.0839659
4.5	0.0327054	0.0714994
4.525	0.046975	0.0588533
4.55	0.0345304	0.0461773
4.575	0.0432895	0.0333434
4.6	0.0391208	0.0201153
4.625	0.0289536	0.00658844
4.65	0.0108331	-0.00693905
4.675	-0.0118019	-0.0205332
4.7	-0.0140836	-0.0342278
4.725	-0.0196603	-0.0478227
4.75	-0.0239416	-0.061344
4.775	-0.0522066	-0.074903
4.8	-0.0600501	-0.0883891
4.825	-0.0692987	-0.101638
4.85	-0.0788624	-0.114713
4.875	-0.0921639	-0.127723
4.9	-0.0936019	-0.140589
4.925	-0.111262	-0.153269
4.95	-0.133047	-0.165832
4.975	-0.138027	-0.178421
5	-0.152788	-0.19095
5.025	-0.193824	-0.203191
5.05	-0.201796	-0.215178
5.075	-0.215988	-0.228941
5.1	-0.25269	-0.244594
5.125	-0.26345	-0.260098
5.15	-0.278272	-0.275355
5.175	-0.284622	-0.290313
5.2	-0.291091	-0.304672
5.225	-0.292661	-0.318608
5.25	-0.269405	-0.332353
5.275	-0.241284	-0.346274
5.3	-0.253063	-0.360252
5.325	-0.257418	-0.373887
5.35	-0.258181	-0.387119
5.375	-0.248252	-0.400002
5.4	-0.261572	-0.412626
5.425	-0.276728	-0.42486
5.45	-0.303713	-0.436484
5.475	-0.317881	-0.44428
5.5	-0.334104	-0.448208
5.525	-0.335831	-0.451434
5.55	-0.360831	-0.454155
5.575	-0.399638	-0.456389
5.6	-0.394516	-0.458201
5.625	-0.41372	-0.459816
5.65	-0.39326	-0.461986
5.675	-0.429393	-0.464489
5.7	-0.455435	-0.466708
5.725	-0.473299	-0.468748
5.75	-0.488811	-0.469987
5.775	-0.493741	-0.470361
5.8	-0.521326	-0.470241
5.825	-0.512015	-0.469289
5.85	-0.508315	-0.467694
5.875	-0.523276	-0.465668
5.9	-0.477257	-0.46001
5.925	-0.478247	-0.449835
5.95	-0.49858	-0.438097
5.975	-0.44489	-0.424239
6	-0.450363	-0.405755
6.025	-0.474307	-0.383658
6.05	-0.455644	-0.360157
6.075	-0.407186	-0.335163
6.1	-0.38536	-0.309335
6.125	-0.41036	-0.282991
6.15	-0.358168	-0.254863
6.175	-0.303063	-0.223901
6.2	-0.281648	-0.191103
6.225	-0.255248	-0.156926
6.25	-0.242372	-0.121035
6.275	-0.189579	-0.0834889
