# Supplementary material for: Individuals with autism spectrum disorder have altered visual encoding capacity
Source: PLoS Biol. 2021 May 12;19(5):e3001215. doi: 10.1371/journal.pbio.3001215 (PMC8143398; doi:10.1371/journal.pbio.3001215)
Supplement: S6 Data — (ZIP) [file pbio.3001215.s016.zip › FigS1_S2/NT/Sub18/wFB1.xlsx]

## Sheet: Sheet1
Target	Response
51.901	44.961
0.593	9.217
49.402	40.416
45.891	42.043
145.095	140
9.449	136.022
86.377	60.097
17.837	32.499
59.987	53.4
174.177	165.435
39.058	40.128
94.04	102.275
164.355	147.972
75.121	70.043
15.519	27.098
162.784	150.236
155.763	161.189
12.173	9.382
38.091	35.439
91.129	106.912
90.733	82.691
122.54	105.696
34.96	44.816
155.159	147.407
39.162	40.392
22.341	25.435
60.322	41.186
64.525	57.718
175.413	172.551
18.386	23.592
124.204	125.325
57.883	46.505
57.284	49.636
76.116	59.021
93.442	94.418
165.064	160.776
164.218	167.941
110.306	107.593
124.814	137.68
32.68	41.189
125.704	133.325
124.435	121.623
111.679	120.544
89.019	85.671
131.56	117.606
165.239	154.496
45.545	39.11
144.661	148.42
134.883	145.544
58.542	52.57
133.389	136.781
165.173	146.522
99.33	153.787
152.654	109.061
52.527	56.052
31.817	27.902
41.623	40.355
155.687	156.191
143.777	148.51
146.886	147.285
60.828	53.7
172.826	163.693
144.458	162.222
59.581	74.82
5.427	7.658
130	126.721
62.487	51.972
29.038	37.326
49.627	30.066
70.139	71.948
52.643	50.893
0.33	179.604
29.955	33.616
28.225	32.687
116.354	120.553
10.124	22.987
73.545	73.56
171.403	175.562
86.267	81.383
97.924	95.846
9.355	12.948
90.508	94.918
176.94	178.21
139.278	141.126
93.458	100.128
89.069	90.611
42.518	42.329
17.266	19.91
179.742	13.213
116.184	132.563
43.298	44.664
8.3	15.654
47.281	28.621
89.525	90.824
141.706	128.57
178.791	0.486
175.567	172.65
134.559	139.584
129.577	137.466
108.642	136.278
98.874	101.105
166.415	161.46
27.461	27.532
78.016	66.237
111.042	94.027
40.645	51.597
37.668	35.535
173.523	0.43
31.883	38.135
58.894	45.653
151.874	147.329
70.095	63.23
86.525	83.087
176.045	170.351
54.889	62.495
84.91	67.56
128.747	134.076
34.883	40.14
145.639	134
139.322	146.104
99.924	109.751
154.621	125.134
176.638	176.502
105.527	98.527
114.476	115.432
99.424	100.944
113.251	109.237
153.643	134.549
3.17	27.771
73.352	57.387
74.006	68.614
75.951	73.632
125.693	125
147.864	145.462
173.117	169.23
164.234	169.528
43.496	46.258
148.084	149.096
6.515	5.257
96.6	99.843
104.417	114.284
164.234	166.523
42.738	50.427
29.994	36.697
9.981	25.57
34.317	23.613
159.702	146.949
174.743	178.643
137.086	142.158
104.456	123.321
108.856	110.712
167.124	166.181
44.859	41.516
172.974	170.147
27.78	40.896
96.595	102.137
118.348	97.966
4.647	18.057
22.6	7.605
3.582	18.454
59.954	32.603
121.205	130.21
1.357	14.245
64.31	64.763
0.082	177.83
134.444	132
39.684	58.935
78.708	71.268
98.122	102.245
168.162	162.879
120.024	145.549
117.975	101.748
85.191	88.215
115.206	108.06
65.513	109.622
47.66	53
19.606	26.128
115.766	115.644
130.044	130.612
142.75	141.036
106.609	113.366
63.355	53.945
5.361	16.74
151.028	147.358
133.444	147.7
84.498	84.614
126.984	140.418
100.77	116.897
151.116	135.224
158.625	159.935
159.543	157.61
29.296	49.052
73.935	53.293
104.176	100.389
163.421	161.883
128.269	127.87
8.322	9.904
77.385	65.396
43.518	47.182
102.429	102.22

## Sheet: Sheet2
Theta	Bias	Fit
0	0.0654608	0
0.025	0.057739	0.0117086
0.05	0.0761401	0.0276298
0.075	0.104385	0.0435989
0.1	0.0832585	0.059357
0.125	0.0908351	0.0744422
0.15	0.100162	0.0884567
0.175	0.100552	0.10178
0.2	0.192827	0.11336
0.225	0.17988	0.123237
0.25	0.165522	0.132594
0.275	0.160803	0.141413
0.3	0.179673	0.149615
0.325	0.187076	0.157471
0.35	0.252449	0.165363
0.375	0.239996	0.1733
0.4	0.21497	0.180916
0.425	0.16672	0.188015
0.45	0.174358	0.195134
0.475	0.152455	0.202141
0.5	0.128683	0.208704
0.525	0.116276	0.215172
0.55	0.131446	0.221683
0.575	0.104787	0.227755
0.6	0.133474	0.233491
0.625	0.151286	0.239314
0.65	0.148526	0.239741
0.675	0.14333	0.235508
0.7	0.11248	0.232395
0.725	0.114045	0.230193
0.75	0.173428	0.229035
0.775	0.148428	0.228228
0.8	0.15104	0.227012
0.825	0.127825	0.225499
0.85	0.117427	0.223884
0.875	0.113733	0.221978
0.9	0.100107	0.219492
0.925	0.129686	0.216839
0.95	0.119934	0.214311
0.975	0.0969769	0.211652
1	0.0970435	0.209168
1.025	0.100764	0.206394
1.05	0.11865	0.202288
1.075	0.136948	0.197785
1.1	0.12767	0.19344
1.125	0.138565	0.188324
1.15	0.123981	0.182332
1.175	0.113767	0.175825
1.2	0.121901	0.168868
1.225	0.142643	0.161625
1.25	0.132352	0.154358
1.275	0.130206	0.146992
1.3	0.130534	0.138877
1.325	0.126767	0.129132
1.35	0.10637	0.118675
1.375	0.0811157	0.108376
1.4	0.0561157	0.097973
1.425	0.0516306	0.087595
1.45	0.0300916	0.0773105
1.475	0.0260692	0.0664662
1.5	-0.000959859	0.0548822
1.525	0.021945	0.0427578
1.55	0.00309839	0.030391
1.575	-0.000159153	0.0183752
1.6	0.00635759	0.00734187
1.625	-0.00566415	-0.00271114
1.65	-0.00623166	-0.0127331
1.675	-0.0195877	-0.0228001
1.7	-0.0396118	-0.0327186
1.725	-0.0312553	-0.0426784
1.75	-0.0579962	-0.0527689
1.775	-0.0359529	-0.0626794
1.8	-0.0732948	-0.0721698
1.825	-0.0924524	-0.0815169
1.85	-0.104882	-0.0905576
1.875	-0.144288	-0.0983708
1.9	-0.162984	-0.105225
1.925	-0.174965	-0.111978
1.95	-0.193229	-0.11851
1.975	-0.169665	-0.123081
2	-0.165517	-0.125525
2.025	-0.190517	-0.127515
2.05	-0.183912	-0.1293
2.075	-0.208912	-0.13087
2.1	-0.217861	-0.132175
2.125	-0.212049	-0.133403
2.15	-0.204085	-0.134427
2.175	-0.21896	-0.134778
2.2	-0.24667	-0.134474
2.225	-0.292462	-0.133669
2.25	-0.293978	-0.1325
2.275	-0.278856	-0.131153
2.3	-0.246253	-0.129171
2.325	-0.239112	-0.126759
2.35	-0.235421	-0.124237
2.375	-0.228643	-0.121277
2.4	-0.248833	-0.118118
2.425	-0.210374	-0.115626
2.45	-0.195123	-0.11378
2.475	-0.212747	-0.111602
2.5	-0.224669	-0.10899
2.525	-0.219553	-0.107847
2.55	-0.19133	-0.108416
2.575	-0.171682	-0.110058
2.6	-0.156152	-0.112754
2.625	-0.182687	-0.116878
2.65	-0.178107	-0.121703
2.675	-0.165958	-0.125284
2.7	-0.175054	-0.128196
2.725	-0.175005	-0.130311
2.75	-0.181764	-0.131723
2.775	-0.195871	-0.132875
2.8	-0.183637	-0.133151
2.825	-0.175999	-0.131735
2.85	-0.151896	-0.128409
2.875	-0.109836	-0.123522
2.9	-0.0969142	-0.118058
2.925	-0.0973624	-0.112517
2.95	-0.0134375	-0.106026
2.975	0.0279129	-0.098572
3	0.0347789	-0.090412
3.025	0.0649824	-0.0817944
3.05	0.0742321	-0.0736063
3.075	0.090985	-0.0661546
3.1	0.065985	-0.058841
3.125	0.0744145	-0.0513088
3.15	0.0570535	-0.0437347
3.175	0.0624262	-0.0320933
3.2	0.0677328	-0.0162561
3.225	0.0959781	-0.000439711
3.25	0.0748512	0.015165
3.275	0.0886871	0.0302341
3.3	0.104207	0.0442325
3.325	0.109319	0.057121
3.35	0.196473	0.0682844
3.375	0.182115	0.0779086
3.4	0.157115	0.0870049
3.425	0.178525	0.0956063
3.45	0.171783	0.103781
3.475	0.211493	0.111597
3.5	0.244401	0.119457
3.525	0.231589	0.12746
3.55	0.206563	0.134946
3.575	0.158313	0.141915
3.6	0.172104	0.149075
3.625	0.14396	0.156319
3.65	0.132869	0.163232
3.675	0.107869	0.169855
3.7	0.123038	0.176239
3.725	0.09638	0.182187
3.75	0.155105	0.187924
3.775	0.142879	0.193749
3.8	0.160251	0.194458
3.825	0.117164	0.19072
3.85	0.104073	0.187718
3.875	0.129755	0.185398
3.9	0.16502	0.184119
3.925	0.154923	0.183263
3.95	0.142633	0.182001
3.975	0.134019	0.180448
4	0.130326	0.178704
4.025	0.113099	0.17652
4.05	0.136136	0.174123
4.075	0.138335	0.171569
4.1	0.118768	0.16896
4.125	0.108006	0.166536
4.15	0.0930083	0.164064
4.175	0.0923571	0.161089
4.2	0.116862	0.156844
4.225	0.130395	0.152089
4.25	0.155158	0.14713
4.275	0.14518	0.141364
4.3	0.115574	0.135165
4.325	0.116701	0.128673
4.35	0.148866	0.121858
4.375	0.131431	0.114786
4.4	0.137215	0.107591
4.425	0.120909	0.10013
4.45	0.14336	0.0909869
4.475	0.130199	0.0803992
4.5	0.0979629	0.0700156
4.525	0.0727083	0.0596978
4.55	0.0681825	0.0494844
4.575	0.0466843	0.0393604
4.6	0.0426619	0.0285369
4.625	0.0176619	0.0170939
4.65	-0.00300567	0.00550903
4.675	0.0199694	-0.00652277
4.7	-0.00530896	-0.0188006
4.725	-0.0085665	-0.0308168
4.75	0.00777191	-0.0415945
4.775	-0.00705938	-0.0515049
4.8	-0.014639	-0.0616355
4.825	-0.0146203	-0.0716286
4.85	-0.0418399	-0.0815869
4.875	-0.0387537	-0.091641
4.9	-0.0664036	-0.101707
4.925	-0.0557118	-0.11146
4.95	-0.0825885	-0.120697
4.975	-0.0953563	-0.129572
5	-0.113289	-0.138231
5.025	-0.150624	-0.145884
5.05	-0.166242	-0.152661
5.075	-0.16954	-0.15937
5.1	-0.203402	-0.165659
5.125	-0.148924	-0.169787
5.15	-0.173924	-0.171891
5.175	-0.198924	-0.173821
5.2	-0.19232	-0.175544
5.225	-0.201268	-0.176982
5.25	-0.226268	-0.178151
5.275	-0.202521	-0.179337
5.3	-0.202367	-0.180055
5.325	-0.227367	-0.180066
5.35	-0.255077	-0.17968
5.375	-0.30344	-0.178813
5.4	-0.27048	-0.177465
5.425	-0.231163	-0.17561
5.45	-0.233322	-0.173349
5.475	-0.247519	-0.170956
5.5	-0.226289	-0.168299
5.525	-0.22375	-0.165196
5.55	-0.225372	-0.162331
5.575	-0.211625	-0.160238
5.6	-0.203531	-0.158387
5.625	-0.221154	-0.156103
5.65	-0.20296	-0.155168
5.675	-0.196511	-0.155464
5.7	-0.199737	-0.155691
5.725	-0.162795	-0.157335
5.75	-0.170754	-0.161589
5.775	-0.191094	-0.167181
5.8	-0.186515	-0.171925
5.825	-0.174365	-0.175419
5.85	-0.184635	-0.178119
5.875	-0.183412	-0.180019
5.9	-0.190172	-0.181336
5.925	-0.204278	-0.182392
5.95	-0.192044	-0.182569
5.975	-0.174902	-0.181028
6	-0.143741	-0.177853
6.025	-0.10795	-0.172923
6.05	-0.0991673	-0.166663
6.075	-0.10577	-0.160535
6.1	-0.00205398	-0.153448
6.125	0.032891	-0.145477
6.15	0.03651	-0.137221
6.175	0.0565751	-0.128427
6.2	0.091276	-0.120307
6.225	0.0825776	-0.112929
6.25	0.0621964	-0.105644
6.275	0.0660071	-0.0981419
