# Supplementary material for: Individuals with autism spectrum disorder have altered visual encoding capacity
Source: PLoS Biol. 2021 May 12;19(5):e3001215. doi: 10.1371/journal.pbio.3001215 (PMC8143398; doi:10.1371/journal.pbio.3001215)
Supplement: S6 Data — (ZIP) [file pbio.3001215.s016.zip › FigS1_S2/NT/Sub18/wFB2.xlsx]

## Sheet: Sheet1
Target	Response
3.12	8.084
147.073	128.668
119.496	130.394
17.227	15.002
135.597	34.025
55.911	43.16
158.356	152.04
172.084	175.992
154.017	153.88
59.96	61.609
123.737	130.074
57.246	57.481
33.224	33.134
142.711	139.788
160.944	155.686
29.318	31.421
105.626	106.149
140.393	136.503
61.13	60.66
115.311	128.224
108.938	105.99
123.501	121.783
141.777	146.083
116.041	134.493
1.049	2.397
157.411	152.832
29.763	32.616
61.816	54.721
77.983	73.596
173.342	178.408
173.43	174.821
41.563	41.992
91.349	91.569
141.118	145.872
109.438	110.23
46.858	41.958
121.48	119.462
14.629	32.111
111.262	117.964
111.828	119.628
22.561	25.509
1.604	1.444
65.003	66.076
130.417	133.67
15.936	23.692
88.635	88.822
39.189	43.779
172.095	175.439
147.804	147.406
92.898	89.455
174.639	173.88
137.449	142.133
107.785	141.243
71.814	57.379
40.497	62.877
114.629	124.062
4.235	12.096
21.759	10.789
123.122	114.376
98.16	105.085
172.936	173.933
137.251	133.479
13.541	22.56
71.281	63.478
75.121	65.716
21.688	20.106
100.149	98.137
13.025	7.44
121.26	133.379
101.083	106.09
72.622	76.863
111.251	109.028
176.841	171.555
31.795	35.602
143.552	139.676
23.061	26.232
26.181	24.397
53.846	47.309
93.722	98.136
163.646	166.52
50.945	50.443
80.697	73.724
67.628	73.019
84.916	84.742
19.15	14.179
136.987	127.771
25.247	17.353
165.184	158.768
1.209	179.941
175.441	174.57
156.395	149.723
51.05	44.491
49.215	49.367
4.125	178.23
63.904	62.278
72.853	65.652
135.592	140
55.389	48.515
101.907	109.158
154.874	149.618
47.512	50.632
127.599	125.618
155.406	141.026
101.544	101.675
13.288	23.852
71.155	71.515
147.479	144.272
100.918	97.5
136.861	132.24
89.772	100.447
80.258	80.721
106.702	106.717
136.839	128.145
128.495	134.083
116.025	121.193
179.995	2.668
166.234	168.543
159.51	164.001
124.594	118.27
92.046	97.401
69.062	62.133
117.2	104.33
103.308	104.298
89.344	89.883
10.3	8.462
33.509	30.796
175.891	173.451
42.15	36.395
15.129	17.593
25.011	19.881
136.24	137.574
137.811	132.194
94.018	95.36
142.799	140.167
123.765	137.227
160.12	153.615
109.614	105.789
96.562	93.546
56.12	57.349
155.934	160.891
162.053	161.726
124.061	147.903
125.836	122.593
70.26	66.995
108.477	117.039
137.229	126.676
167.003	163.065
71.194	66.448
73.424	71.747
36.102	43.943
18.337	25.71
45.765	37.352
26.115	34.875
122.04	129
128.846	127.462
168.129	159.306
100.945	109.648
1.187	179.852
32.109	33.606
121.282	120.181
97.424	100.324
129.654	126.271
55.939	54
133.471	134.176
15.826	24.384
71.534	62.493
113.179	119.861
150.677	143.572
64.788	62.888
141.173	145.578
40.09	38.119
126.325	123.716
17.145	11.592
140.657	135.122
8.674	8.955
89.58	88.38
130.143	139.45
64.096	62.649
78.934	75.046
93.315	93.275
86.427	80.965
79.758	85.848
117.574	121.549
143.145	138.061
151.957	145.786
161.251	160.182
49.204	43.726
28.741	24.738
107.136	105.713
99.215	89.002
46.441	52.488
58.641	54.635
147.331	155.86
84.619	89.519
85.042	87.131
99.781	86.663
29.236	14.104
74.918	74.206
90.299	96.016
83.136	74.863

## Sheet: Sheet2
Theta	Bias	Fit
0	0.0192165	0
0.025	-0.00724203	0.00241337
0.05	-0.0128583	0.00444786
0.075	0.016442	0.00685295
0.1	0.0106143	0.00961329
0.125	-0.000712135	0.0128221
0.15	0.0229429	0.0170645
0.175	0.0428203	0.0219301
0.2	0.0533723	0.0277654
0.225	0.0523325	0.0338163
0.25	0.0617562	0.0398705
0.275	0.0524256	0.0462472
0.3	0.0570041	0.051463
0.325	0.0690816	0.0590035
0.35	0.0731241	0.0696669
0.375	0.109361	0.0791832
0.4	0.0903136	0.0874252
0.425	0.0847041	0.0951491
0.45	0.105536	0.102134
0.475	0.118502	0.108118
0.5	0.11287	0.113347
0.525	0.0878697	0.118237
0.55	0.0890729	0.122776
0.575	0.0871925	0.127183
0.6	0.109735	0.132384
0.625	0.0939334	0.138119
0.65	0.0883764	0.142752
0.675	0.103137	0.145246
0.7	0.0949402	0.14599
0.725	0.106416	0.146394
0.75	0.0853905	0.146822
0.775	0.0740295	0.146669
0.8	0.0933536	0.146309
0.825	0.0804191	0.146224
0.85	0.0667193	0.145787
0.875	0.10741	0.146309
0.9	0.0913619	0.147784
0.925	0.101088	0.148318
0.95	0.0738913	0.147639
0.975	0.0575465	0.146323
1	0.0830427	0.144179
1.025	0.0580427	0.141099
1.05	0.0493127	0.137798
1.075	0.079921	0.133585
1.1	0.104621	0.129648
1.125	0.0992153	0.126831
1.15	0.0802668	0.123856
1.175	0.0573261	0.120593
1.2	0.0593689	0.116721
1.225	0.0388002	0.112343
1.25	0.0269522	0.107932
1.275	0.0230134	0.102788
1.3	0.0301777	0.100798
1.325	0.0377619	0.102135
1.35	0.0595698	0.10221
1.375	0.0429665	0.10143
1.4	0.0179665	0.10047
1.425	0.025548	0.0994652
1.45	0.0151707	0.0985197
1.475	0.0480973	0.0971524
1.5	0.0572808	0.095481
1.525	0.0349268	0.093774
1.55	0.0226963	0.0915129
1.575	0.0160871	0.0887462
1.6	0.00192877	0.0858068
1.625	-0.0206723	0.0827361
1.65	-0.0227168	0.0794112
1.675	-0.0371574	0.0761146
1.7	-0.0266201	0.0732185
1.725	-0.0316618	0.0708078
1.75	-0.0637297	0.0685245
1.775	-0.0828229	0.0662571
1.8	-0.0848089	0.0642112
1.825	-0.0957913	0.0622041
1.85	-0.106199	0.0601422
1.875	-0.131199	0.0581471
1.9	-0.156199	0.0563293
1.925	-0.152105	0.0510393
1.95	-0.137652	0.0422465
1.975	-0.106429	0.0331304
2	-0.104765	0.024012
2.025	-0.124647	0.015313
2.05	-0.110526	0.00717806
2.075	-0.120942	-0.000422583
2.1	-0.111407	-0.00814663
2.125	-0.116849	-0.0151717
2.15	-0.126391	-0.0212639
2.175	-0.0827469	-0.0271371
2.2	-0.0865781	-0.0333121
2.225	-0.0876816	-0.0392737
2.25	-0.0888426	-0.0446861
2.275	-0.0732765	-0.0503567
2.3	-0.0982765	-0.0560697
2.325	-0.0741141	-0.0628266
2.35	-0.0797452	-0.0702867
2.375	-0.0876667	-0.0772779
2.4	-0.112667	-0.084143
2.425	-0.123287	-0.0907029
2.45	-0.123594	-0.097151
2.475	-0.120806	-0.102982
2.5	-0.122961	-0.107919
2.525	-0.142809	-0.112534
2.55	-0.157825	-0.116778
2.575	-0.146409	-0.11938
2.6	-0.0870541	-0.120171
2.625	-0.110975	-0.120179
2.65	-0.0871501	-0.119048
2.675	-0.0794971	-0.116533
2.7	-0.0963192	-0.113197
2.725	-0.0872168	-0.110036
2.75	-0.110753	-0.106898
2.775	-0.115941	-0.103406
2.8	-0.102751	-0.0996384
2.825	-0.0246501	-0.0961849
2.85	-0.00807124	-0.0922781
2.875	0.0183629	-0.0875683
2.9	0.0322176	-0.0826879
2.925	0.00721764	-0.0771571
2.95	0.0498186	-0.0727275
2.975	0.0459299	-0.0692105
3	0.0414808	-0.0645769
3.025	0.0289971	-0.0594847
3.05	0.0334231	-0.0560534
3.075	0.0258312	-0.0545038
3.1	0.0145569	-0.0527531
3.125	0.0123341	-0.0494879
3.15	0.00935063	-0.0462847
3.175	-0.0191684	-0.0442738
3.2	-0.0212657	-0.042471
3.225	0.0119011	-0.0400835
3.25	0.0158805	-0.0366557
3.275	0.00370983	-0.0329243
3.3	0.0329373	-0.0289545
3.325	0.0344129	-0.0243299
3.35	0.0596275	-0.0191824
3.375	0.051469	-0.0138226
3.4	0.0533488	-0.00791917
3.425	0.0440182	-0.00169481
3.45	0.0735163	0.00653402
3.475	0.0862859	0.0175029
3.5	0.0967503	0.0280091
3.525	0.100954	0.0369451
3.55	0.0819062	0.0450206
3.575	0.103185	0.0524778
3.6	0.122557	0.0586756
3.625	0.110095	0.0639784
3.65	0.104462	0.069054
3.675	0.0794624	0.0737931
3.7	0.0806656	0.0781817
3.725	0.0787851	0.0824388
3.75	0.101327	0.0874866
3.775	0.085526	0.0930666
3.8	0.0976883	0.0967856
3.825	0.0947292	0.0983771
3.85	0.0848587	0.0990473
3.875	0.101983	0.0994844
3.9	0.0769832	0.0998921
3.925	0.0952921	0.100049
3.95	0.102036	0.100083
3.975	0.0720117	0.0999608
4	0.0661475	0.0992258
4.025	0.0990028	0.0994476
4.05	0.0829545	0.100802
4.075	0.0926804	0.101221
4.1	0.0720506	0.100442
4.125	0.0735567	0.0986861
4.15	0.0746353	0.0961027
4.175	0.0607036	0.0930474
4.2	0.0650548	0.0898461
4.225	0.0746711	0.0857268
4.25	0.103844	0.0818291
4.275	0.0908079	0.0789496
4.3	0.0728499	0.0757771
4.325	0.0489187	0.0723221
4.35	0.0583314	0.0683489
4.375	0.0435449	0.0639309
4.4	0.0185449	0.0595194
4.425	0.0370023	0.0583453
4.45	0.0355015	0.0603519
4.475	0.0281935	0.061517
4.5	0.0595592	0.0613405
4.525	0.0345592	0.0604605
4.55	0.0265221	0.0594243
4.575	0.0195776	0.0584829
4.6	0.00968204	0.0575135
4.625	0.03969	0.0559937
4.65	0.0363854	0.0542592
4.675	0.0364543	0.0522728
4.7	0.0184143	0.049678
4.725	0.0185214	0.0467779
4.75	-0.00647857	0.0438164
4.775	-0.0195795	0.0407626
4.8	-0.0288622	0.0375744
4.825	-0.0501501	0.034475
4.85	-0.0270783	0.0316329
4.875	-0.047137	0.0290382
4.9	-0.072137	0.0266093
4.925	-0.0795617	0.0244282
4.95	-0.0891589	0.0223595
4.975	-0.099295	0.0203881
5	-0.114606	0.0184804
5.025	-0.139606	0.0165434
5.05	-0.17792	0.010767
5.075	-0.157751	0.00158817
5.1	-0.114681	-0.00712827
5.125	-0.103819	-0.0164247
5.15	-0.108054	-0.0257197
5.175	-0.117533	-0.0345024
5.2	-0.118933	-0.0426685
5.225	-0.119007	-0.0503347
5.25	-0.118338	-0.0580038
5.275	-0.125256	-0.0648369
5.3	-0.117956	-0.0708714
5.325	-0.088783	-0.0767936
5.35	-0.084878	-0.082861
5.375	-0.0921946	-0.0886846
5.4	-0.0851677	-0.0938138
5.425	-0.0816838	-0.0991189
5.45	-0.0752792	-0.105939
5.475	-0.0757426	-0.113834
5.5	-0.0881526	-0.121236
5.525	-0.0960741	-0.128139
5.55	-0.109866	-0.134791
5.575	-0.120401	-0.141447
5.6	-0.132002	-0.148113
5.625	-0.118219	-0.154106
5.65	-0.126216	-0.159247
5.675	-0.151216	-0.163804
5.7	-0.129816	-0.166737
5.725	-0.120875	-0.167662
5.75	-0.0954614	-0.167971
5.775	-0.107367	-0.168093
5.8	-0.0835055	-0.166817
5.825	-0.0879044	-0.163908
5.85	-0.0878655	-0.16072
5.875	-0.0956242	-0.157708
5.9	-0.119161	-0.154428
5.925	-0.112603	-0.150564
5.95	-0.076365	-0.146558
5.975	-0.0112426	-0.142875
6	4.33781e-06	-0.1392
6.025	0.0209079	-0.135135
6.05	0.0238103	-0.130302
6.075	0.013567	-0.124846
6.1	0.0526652	-0.1202
6.125	0.0580735	-0.115747
6.15	0.0455897	-0.110929
6.175	0.0205897	-0.106155
6.2	0.0299083	-0.102665
6.225	0.0174239	-0.101066
6.25	0.00614957	-0.099196
6.275	0.0274018	-0.0966007
