# Supplementary material for: Individuals with autism spectrum disorder have altered visual encoding capacity
Source: PLoS Biol. 2021 May 12;19(5):e3001215. doi: 10.1371/journal.pbio.3001215 (PMC8143398; doi:10.1371/journal.pbio.3001215)
Supplement: S6 Data — (ZIP) [file pbio.3001215.s016.zip › FigS1_S2/NT/Sub18/woFB.xlsx]

## Sheet: Sheet1
Target	Response
165.882	157.594
76.401	61.982
124.429	128.364
6.488	20.86
27.203	25.322
108.493	117.474
21.957	41.233
26.626	39.499
126.165	131.783
0.775	2.769
115.854	123.634
138.08	124.031
36.152	49.639
126.193	130.742
27.879	43.782
153.907	141.632
143.184	142.414
31.477	35.875
83.652	74.763
39.519	42.558
63.805	55.324
168.162	153.936
124.836	125.786
101.44	121.848
104.252	107.188
80.45	66.79
130.302	140.873
68.469	59.386
101.649	125.667
126.325	139.345
137.872	146.303
91.761	89
68.853	75.122
128.198	133.417
17.518	40.682
29.999	26.704
44.035	39.273
49.077	40.328
7.57	14.875
45.798	36.574
146.232	137.457
50.896	47.433
45.084	47.128
139.844	132.001
38.278	39.049
170.848	143.67
61.454	49.547
28.659	41.649
58.092	59.9
32.345	48.86
174.847	151.222
52.676	56.468
159.856	150.125
86.602	79.145
70.359	71.1
20.413	38.859
6.202	18.478
121.095	143.135
99.523	100.696
95.425	99.538
132.554	129.058
131.406	127.234
149.93	159.524
91.903	85.634
145.139	135.695
12.338	26.11
76.725	78.313
25.522	66.35
173.622	166.28
104.912	112.921
86.899	80.327
85.476	82.874
99.869	106.39
135.098	115.511
7.74	20.142
174.188	169.507
83.922	85.296
20.957	34.593
150.622	138.45
60.784	57.607
148.452	156.933
84.125	73.176
1.516	9.364
114.712	108.789
3.076	7.453
2.022	6.242
149.386	152.133
65.596	53.314
109.641	115.082
157.038	162.361
83.581	68.55
75.753	71.718
129.676	154.787
38.827	35.771
151.874	155.698
131.527	128.786
75.594	66.883
56.241	46.106
129.873	137.162
59.603	46.869
126.374	125.981
154.797	159.502
173.534	168.299
134.85	131.152
109.51	111.441
156.099	137.596
25.703	36
85.476	82.391
10.042	25.192
75.638	73.799
88.042	77.636
62.283	37.317
168.261	158.845
114.827	130.911
49.654	57.76
117.788	140.425
7.009	21.106
23.869	21.521
123.616	125.55
141.772	140.753
70.122	50.244
51.582	45.419
42.491	40.424
39.426	47.518
93.112	103.102
118.348	126.951
144.502	132.43
118.233	130.652
47.336	59.422
148.551	147.003
61.031	52.233
30.027	48.171
118.925	132.575
178.764	172.262
57.339	54.722
14.354	13.623
83.801	80.841
117.854	115.07
177.121	174.48
89.322	89.504
159.867	160.671
115.239	118.927
82.636	80.927
36.426	36.304
17.771	18.569
153.709	149
141.448	140.309
145.326	142.685
11.404	18.785
2.802	9.679
171.024	168.417
165.036	160.182
49.462	46.736
129.335	135.007
172.513	177.287
27.642	51.369
169.2	171.147
20.941	46.011
4.84	11.619
150.913	161.297
33.729	46.55
99.138	109.012
170.546	163.699
25.83	31
154.181	147.674
78.132	70.515
124.429	138.202
95.699	90.588
77.698	69.778
125.567	137.666
56.367	52.838
52.555	53.664
122.853	134.404
21.386	35.573
39.557	40.135
177.693	168.309
103.478	103.678
151.275	154
155.318	158.154
111.954	114.111
2.313	173.998
70.743	64.715
165.855	168.503
62.684	72.9
175.721	172
96.128	105
6.142	10.66
92.909	98.607
110.504	102.978
38.849	49.555
26.209	53.763
159.691	148
154.412	157.156
179.154	164.25
94.969	103.104
147.287	152
21.298	29
35.448	36.873
97.139	102
41.788	44

## Sheet: Sheet2
Theta	Bias	Fit
0	-0.0312006	0
0.025	-0.0226843	0.025696
0.05	-0.017417	0.0517639
0.075	-0.0310576	0.078146
0.1	0.0706168	0.105213
0.125	0.104679	0.132493
0.15	0.105198	0.157244
0.175	0.128522	0.178978
0.2	0.133427	0.198462
0.225	0.152324	0.215764
0.25	0.168805	0.230111
0.275	0.162652	0.241531
0.3	0.201692	0.25125
0.325	0.180998	0.259721
0.35	0.180661	0.267417
0.375	0.17738	0.274514
0.4	0.24327	0.279424
0.425	0.294335	0.283684
0.45	0.29327	0.289042
0.475	0.289588	0.294344
0.5	0.284518	0.299436
0.525	0.293529	0.302812
0.55	0.296579	0.304478
0.575	0.313776	0.305827
0.6	0.366527	0.309049
0.625	0.378675	0.314657
0.65	0.379347	0.319985
0.675	0.433024	0.324925
0.7	0.432287	0.32966
0.725	0.418152	0.333827
0.75	0.408542	0.337785
0.775	0.401659	0.341519
0.8	0.396838	0.344495
0.825	0.42073	0.34597
0.85	0.416584	0.34631
0.875	0.400375	0.345859
0.9	0.387196	0.344632
0.925	0.361264	0.342573
0.95	0.37283	0.339526
0.975	0.361689	0.335576
1	0.359833	0.330787
1.025	0.338336	0.325195
1.05	0.335268	0.318655
1.075	0.350193	0.311603
1.1	0.34892	0.304337
1.125	0.32392	0.296638
1.15	0.308922	0.288169
1.175	0.281089	0.278817
1.2	0.280629	0.26864
1.225	0.256968	0.257126
1.25	0.225501	0.24473
1.275	0.203472	0.232036
1.3	0.173424	0.218819
1.325	0.153308	0.205366
1.35	0.142475	0.192271
1.375	0.130067	0.179338
1.4	0.0939876	0.166144
1.425	0.0905488	0.152892
1.45	0.0596816	0.139685
1.475	0.0372733	0.126402
1.5	0.0297474	0.113058
1.525	0.0240688	0.0998749
1.55	0.0128672	0.0868797
1.575	-0.00779424	0.0739111
1.6	-0.0198279	0.0611055
1.625	-0.0374309	0.0483294
1.65	-0.0581052	0.035413
1.675	-0.0641702	0.0224641
1.7	-0.0726764	0.00971791
1.725	-0.0888189	-0.00250013
1.75	-0.0841194	-0.0138853
1.775	-0.0706089	-0.0246833
1.8	-0.0544977	-0.034939
1.825	-0.0395728	-0.0444525
1.85	-0.0531685	-0.0535517
1.875	-0.0620722	-0.062064
1.9	-0.0500258	-0.0705721
1.925	-0.05445	-0.0799229
1.95	-0.0518853	-0.0893302
1.975	-0.0698321	-0.0981386
2	-0.0872233	-0.106938
2.025	-0.112223	-0.115892
2.05	-0.105562	-0.124411
2.075	-0.118476	-0.132616
2.1	-0.117009	-0.140435
2.125	-0.104927	-0.147777
2.15	-0.121672	-0.154704
2.175	-0.134225	-0.161022
2.2	-0.159225	-0.166874
2.225	-0.170247	-0.172598
2.25	-0.177034	-0.178265
2.275	-0.202034	-0.183633
2.3	-0.194698	-0.188857
2.325	-0.198666	-0.193766
2.35	-0.17788	-0.197584
2.375	-0.187761	-0.200145
2.4	-0.190217	-0.202126
2.425	-0.208507	-0.204051
2.45	-0.208818	-0.205938
2.475	-0.201676	-0.207139
2.5	-0.190526	-0.209056
2.525	-0.222719	-0.211705
2.55	-0.21243	-0.213912
2.575	-0.190333	-0.214986
2.6	-0.216591	-0.214066
2.625	-0.138547	-0.213695
2.65	-0.173207	-0.214226
2.675	-0.177706	-0.213779
2.7	-0.193114	-0.212332
2.725	-0.195265	-0.210418
2.75	-0.191702	-0.208397
2.775	-0.175179	-0.207527
2.8	-0.183996	-0.207823
2.825	-0.19606	-0.207514
2.85	-0.22106	-0.206305
2.875	-0.231174	-0.203969
2.9	-0.204071	-0.198509
2.925	-0.223598	-0.190598
2.95	-0.180299	-0.179453
2.975	-0.172639	-0.164652
3	-0.16314	-0.148493
3.025	-0.156368	-0.130309
3.05	-0.0753353	-0.109742
3.075	-0.0626088	-0.0861819
3.1	-0.0399651	-0.0592509
3.125	-0.0491723	-0.0308224
3.15	-0.0149786	-0.00342016
3.175	-0.0184208	0.022611
3.2	-0.014465	0.0489014
3.225	-0.039465	0.0753328
3.25	0.0708355	0.102249
3.275	0.0962714	0.129372
3.3	0.12993	0.153392
3.325	0.128149	0.174265
3.35	0.154217	0.192962
3.375	0.143917	0.209633
3.4	0.160398	0.223743
3.425	0.154244	0.23494
3.45	0.197591	0.244257
3.475	0.185169	0.252476
3.5	0.172254	0.26011
3.525	0.205117	0.265794
3.55	0.229197	0.269181
3.575	0.309863	0.273309
3.6	0.306181	0.279007
3.625	0.291591	0.284458
3.65	0.289788	0.289205
3.675	0.315603	0.292213
3.7	0.306361	0.29405
3.725	0.363395	0.298058
3.75	0.383495	0.30434
3.775	0.38099	0.310611
3.8	0.406637	0.316458
3.825	0.429818	0.321702
3.85	0.423879	0.326081
3.875	0.403716	0.329913
3.9	0.400135	0.333539
3.925	0.393252	0.337079
3.95	0.388431	0.339867
3.975	0.42066	0.341097
4	0.408176	0.3412
4.025	0.391968	0.340588
4.05	0.377836	0.339077
4.075	0.358619	0.336846
4.1	0.370239	0.333578
4.125	0.353281	0.32931
4.15	0.351426	0.324397
4.175	0.348205	0.318203
4.2	0.335408	0.311039
4.225	0.358441	0.303704
4.25	0.340513	0.296191
4.275	0.312373	0.288333
4.3	0.300515	0.279713
4.325	0.287938	0.269929
4.35	0.256547	0.25879
4.375	0.239925	0.246584
4.4	0.216218	0.233975
4.425	0.188121	0.221128
4.45	0.169493	0.207856
4.475	0.144901	0.19439
4.5	0.145309	0.181411
4.525	0.12166	0.168597
4.55	0.0855803	0.155373
4.575	0.0809533	0.14203
4.6	0.0512742	0.128736
4.625	0.0346737	0.115427
4.65	0.0213401	0.102061
4.675	0.0229538	0.0888492
4.7	0.00879841	0.0758847
4.725	-0.0180682	0.0631934
4.75	-0.0282352	0.0506136
4.775	-0.0458382	0.0378456
4.8	-0.0538414	0.0249469
4.825	-0.0725776	0.01202
4.85	-0.0816805	-0.000613987
4.875	-0.0675268	-0.0122826
4.9	-0.0925268	-0.0232034
4.925	-0.0590627	-0.0335647
4.95	-0.0566444	-0.0435184
4.975	-0.0494959	-0.0532175
5	-0.0503587	-0.0624183
5.025	-0.0606822	-0.0709449
5.05	-0.0584331	-0.0794005
5.075	-0.0592203	-0.0887548
5.1	-0.0602926	-0.098162
5.125	-0.0792969	-0.106981
5.15	-0.0956306	-0.115789
5.175	-0.0947423	-0.124574
5.2	-0.101883	-0.133055
5.225	-0.123911	-0.141389
5.25	-0.125417	-0.149194
5.275	-0.113334	-0.156431
5.3	-0.122899	-0.163199
5.325	-0.142633	-0.169351
5.35	-0.167633	-0.175082
5.375	-0.178654	-0.180682
5.4	-0.185441	-0.186223
5.425	-0.178105	-0.191703
5.45	-0.193256	-0.197011
5.475	-0.184216	-0.201583
5.5	-0.186023	-0.205022
5.525	-0.196168	-0.207366
5.55	-0.204962	-0.209103
5.575	-0.203013	-0.211024
5.6	-0.200137	-0.212486
5.625	-0.210084	-0.213015
5.65	-0.219077	-0.21455
5.675	-0.231126	-0.216824
5.7	-0.210119	-0.218931
5.725	-0.200148	-0.219703
5.75	-0.182022	-0.219167
5.775	-0.146954	-0.219379
5.8	-0.18304	-0.219584
5.825	-0.176521	-0.218736
5.85	-0.189942	-0.217234
5.875	-0.193007	-0.215187
5.9	-0.185414	-0.212952
5.925	-0.183586	-0.212021
5.95	-0.179467	-0.211742
5.975	-0.204467	-0.210854
6	-0.214581	-0.208849
6.025	-0.220815	-0.204563
6.05	-0.207005	-0.19785
6.075	-0.200866	-0.18842
6.1	-0.174375	-0.175595
6.125	-0.165825	-0.160936
6.15	-0.154136	-0.144356
6.175	-0.147287	-0.125472
6.2	-0.0646524	-0.10402
6.225	-0.0541056	-0.0790657
6.25	-0.0483724	-0.0515228
6.275	-0.0458992	-0.0228697
