# Supplementary material for: Individuals with autism spectrum disorder have altered visual encoding capacity
Source: PLoS Biol. 2021 May 12;19(5):e3001215. doi: 10.1371/journal.pbio.3001215 (PMC8143398; doi:10.1371/journal.pbio.3001215)
Supplement: S6 Data — (ZIP) [file pbio.3001215.s016.zip › FigS1_S2/NT/Sub19/wFB1.xlsx]

## Sheet: Sheet1
Target	Response
167.014	45.417
138.234	134.8
110.526	123.368
51.802	38.295
125.22	134.794
177.951	177.244
26.846	53.036
140.876	125.174
150.677	131.605
163.679	168.642
123.155	149.988
52.236	34.232
173.617	0.566
110.141	102.679
38.97	51.859
16.035	60.023
77.527	63.543
85.048	89.561
56.565	57.168
69.551	40.713
158.571	65.291
135.965	150.999
105.12	106.747
29.444	22.458
173.765	178.689
130.747	155.194
104.522	131.725
125.77	100.55
4.191	178.087
152.737	131.932
84.707	42.086
148.6	144.878
99.655	88.617
112.042	138.728
137.026	107.78
179.149	179.918
50.819	57.192
113.915	21.398
73.825	69.773
36.009	39.199
115.228	154.731
65.821	65.988
112.383	142.252
148.117	134.7
83.389	95.994
64.195	64.429
119.722	141.198
85.674	70.984
131.153	131.727
42.189	48.284
174.188	177.931
160.114	7.713
24.704	10.086
39.75	45.777
160.378	123.689
164.492	146.002
64.415	29.991
117.134	136.451
73.402	69.351
125.545	153.132
133.702	136.838
13.288	22.16
8.976	4.236
18.611	41.88
59.207	53.562
90.162	89.553
75.358	68.32
76.692	56.33
168.711	142.59
64.294	55.861
103.527	132.969
84.894	88.321
32.63	50.93
126.995	149
111.828	125.26
11.569	9.622
35.806	48.937
54.159	30.051
141.288	142.134
7.279	159.876
165.509	147.675
7.207	10.356
57.971	42.777
142.909	137.582
122.018	138.452
66.283	51.995
98.38	33.969
78.214	83.476
178.143	179.918
36.888	175.58
54.466	44.116
111.976	122.47
53.637	55.687
171.353	131.107
34.262	42.977
25.055	24.419
91.134	97.447
26.275	32.536
154.483	139.873

## Sheet: Sheet2
Theta	Bias	Fit
0	-0.236458	0
0.025	-0.188172	0.0230465
0.05	-0.213172	0.0422427
0.075	-0.238172	0.0604584
0.1	-0.276231	0.0787883
0.125	-0.309144	0.0977455
0.15	-0.204144	0.117732
0.175	-0.0862822	0.140836
0.2	-0.0244063	0.164343
0.225	-0.0168369	0.185112
0.25	0.103532	0.207746
0.275	0.0785321	0.232605
0.3	0.0916916	0.257377
0.325	0.114803	0.282848
0.35	0.186913	0.30787
0.375	0.196786	0.332632
0.4	0.157202	0.3559
0.425	0.191252	0.375656
0.45	0.221162	0.392708
0.475	0.440675	0.407948
0.5	0.415675	0.421754
0.525	0.406009	0.436678
0.55	0.334634	0.452295
0.575	0.508516	0.465468
0.6	0.483516	0.476621
0.625	0.514654	0.48419
0.65	0.573533	0.487843
0.675	0.611212	0.489511
0.7	0.586212	0.489684
0.725	0.610624	0.488492
0.75	0.585624	0.485973
0.775	0.560624	0.482615
0.8	0.560894	0.478712
0.825	0.576806	0.474171
0.85	0.639329	0.468598
0.875	0.575927	0.462156
0.9	0.554037	0.454815
0.925	0.535535	0.446414
0.95	0.507635	0.437205
0.975	0.429726	0.427993
1	0.435524	0.41872
1.025	0.454055	0.408652
1.05	0.462005	0.39784
1.075	0.441243	0.386331
1.1	0.426507	0.374538
1.125	0.435153	0.362471
1.15	0.37164	0.349037
1.175	0.354852	0.334327
1.2	0.379061	0.318775
1.225	0.357006	0.302416
1.25	0.355892	0.285667
1.275	0.314839	0.2688
1.3	0.320111	0.251799
1.325	0.295111	0.234524
1.35	0.264227	0.217075
1.375	0.226029	0.199466
1.4	0.201029	0.181655
1.425	0.176029	0.163674
1.45	0.145346	0.14562
1.475	0.0807122	0.127515
1.5	0.0581736	0.109195
1.525	0.0164159	0.0907165
1.55	-0.00311365	0.0722211
1.575	0.01807	0.0535342
1.6	-0.0397456	0.0346063
1.625	-0.0340888	0.0149306
1.65	-0.0590888	-0.0054061
1.675	-0.0734871	-0.0256398
1.7	-0.0984871	-0.0457522
1.725	-0.131762	-0.0658308
1.75	-0.174415	-0.0860163
1.775	-0.176393	-0.106208
1.8	-0.206569	-0.126173
1.825	-0.239496	-0.145982
1.85	-0.267448	-0.16561
1.875	-0.292448	-0.184981
1.9	-0.324131	-0.204216
1.925	-0.38024	-0.223413
1.95	-0.368124	-0.242288
1.975	-0.351905	-0.261149
2	-0.33438	-0.279991
2.025	-0.35938	-0.298369
2.05	-0.38438	-0.316467
2.075	-0.40938	-0.33427
2.1	-0.460836	-0.349857
2.125	-0.491591	-0.363035
2.15	-0.459542	-0.374781
2.175	-0.482681	-0.384977
2.2	-0.524385	-0.394237
2.225	-0.494346	-0.402477
2.25	-0.473542	-0.409818
2.275	-0.404691	-0.41633
2.3	-0.432331	-0.421979
2.325	-0.420152	-0.427139
2.35	-0.397107	-0.431519
2.375	-0.393704	-0.433222
2.4	-0.394709	-0.432418
2.425	-0.367302	-0.430555
2.45	-0.369361	-0.427776
2.475	-0.394361	-0.424112
2.5	-0.419361	-0.419395
2.525	-0.404196	-0.413477
2.55	-0.470891	-0.406448
2.575	-0.398425	-0.397552
2.6	-0.347986	-0.38631
2.625	-0.206827	-0.373346
2.65	-0.205185	-0.358839
2.675	-0.187403	-0.343137
2.7	-0.213026	-0.326781
2.725	-0.250379	-0.311767
2.75	-0.221825	-0.298095
2.775	-0.172486	-0.285038
2.8	-0.169081	-0.272401
2.825	-0.194081	-0.258821
2.85	-0.193906	-0.244321
2.875	-0.184327	-0.228832
2.9	-0.1815	-0.211121
2.925	-0.163235	-0.191317
2.95	-0.115171	-0.17022
2.975	-0.124674	-0.148191
3	-0.0971318	-0.125819
3.025	-0.145759	-0.105682
3.05	-0.17338	-0.0869326
3.075	-0.130542	-0.0679323
3.1	-0.152364	-0.0493533
3.125	-0.246094	-0.026668
3.15	-0.244865	-0.000453961
3.175	-0.19658	0.0222417
3.2	-0.22158	0.041108
3.225	-0.270494	0.0592478
3.25	-0.284639	0.0774938
3.275	-0.241263	0.0931106
3.3	-0.127672	0.109832
3.325	-0.0946895	0.132629
3.35	-0.0328136	0.155726
3.375	-0.0252443	0.176101
3.4	0.0951247	0.198315
3.425	0.0701247	0.222726
3.45	0.0832843	0.247042
3.475	0.106396	0.272042
3.5	0.213378	0.29762
3.525	0.188378	0.322931
3.55	0.207845	0.344678
3.575	0.182845	0.362939
3.6	0.321682	0.379288
3.625	0.432268	0.393837
3.65	0.407268	0.407229
3.675	0.397602	0.421718
3.7	0.326227	0.436886
3.725	0.500109	0.449629
3.75	0.485831	0.457981
3.775	0.590126	0.462338
3.8	0.627805	0.464646
3.825	0.602805	0.465434
3.85	0.577805	0.465298
3.875	0.602217	0.46381
3.9	0.577217	0.461006
3.925	0.586362	0.457426
3.95	0.573324	0.453129
3.975	0.568399	0.448143
4	0.630921	0.442312
4.025	0.570629	0.435425
4.05	0.545629	0.42765
4.075	0.565636	0.41906
4.1	0.499228	0.409673
4.125	0.452117	0.400216
4.15	0.427117	0.390699
4.175	0.462542	0.38052
4.2	0.453598	0.369607
4.225	0.468497	0.358072
4.25	0.457768	0.346259
4.275	0.426745	0.334013
4.3	0.363233	0.32042
4.325	0.393847	0.305319
4.35	0.370654	0.289389
4.375	0.372485	0.272941
4.4	0.333279	0.256181
4.425	0.306432	0.239286
4.45	0.311704	0.222193
4.475	0.238703	0.204974
4.5	0.244968	0.187662
4.525	0.217622	0.170058
4.55	0.192622	0.152187
4.575	0.161938	0.134228
4.6	0.124743	0.116275
4.625	0.0878143	0.0981466
4.65	0.0497663	0.0797423
4.675	0.0143712	0.0611843
4.7	-0.0240561	0.0425617
4.725	-0.021914	0.0238167
4.75	-0.0174961	0.00419438
4.775	-0.0424961	-0.0161697
4.8	-0.0674961	-0.0364895
4.825	-0.0818945	-0.0567003
4.85	-0.106664	-0.076715
4.875	-0.123097	-0.0967104
4.9	-0.159801	-0.116848
4.925	-0.184801	-0.136967
4.95	-0.222903	-0.15694
4.975	-0.247903	-0.176751
5	-0.275855	-0.196318
5.025	-0.307539	-0.215689
5.05	-0.332539	-0.234919
5.075	-0.332641	-0.253855
5.1	-0.335312	-0.272891
5.125	-0.360312	-0.292098
5.15	-0.342787	-0.310855
5.175	-0.367787	-0.32914
5.2	-0.392787	-0.347141
5.225	-0.446769	-0.363094
5.25	-0.479793	-0.376687
5.275	-0.441966	-0.388785
5.3	-0.467949	-0.399546
5.325	-0.491088	-0.409532
5.35	-0.491196	-0.418559
5.375	-0.502753	-0.426551
5.4	-0.42506	-0.433483
5.425	-0.413098	-0.439577
5.45	-0.440738	-0.444963
5.475	-0.42856	-0.449857
5.5	-0.405515	-0.453964
5.525	-0.393825	-0.455071
5.55	-0.403116	-0.453641
5.575	-0.352768	-0.451586
5.6	-0.377768	-0.448609
5.625	-0.402768	-0.444593
5.65	-0.387604	-0.439393
5.675	-0.454298	-0.433095
5.7	-0.491196	-0.425455
5.725	-0.406832	-0.415825
5.75	-0.295077	-0.404167
5.775	-0.170114	-0.390539
5.8	-0.170811	-0.375558
5.825	-0.196433	-0.36005
5.85	-0.233786	-0.345842
5.875	-0.258786	-0.332563
5.9	-0.201335	-0.318702
5.925	-0.180894	-0.305469
5.95	-0.177488	-0.292467
5.975	-0.177313	-0.27869
6	-0.202313	-0.263991
6.025	-0.178445	-0.247832
6.05	-0.189908	-0.229438
6.075	-0.171642	-0.209241
6.1	-0.123578	-0.187749
6.125	-0.133081	-0.165325
6.15	-0.170096	-0.145448
6.175	-0.154166	-0.127833
6.2	-0.181787	-0.108738
6.225	-0.135771	-0.0894894
6.25	-0.160771	-0.0706726
6.275	-0.254502	-0.0476341
