# Supplementary material for: Individuals with autism spectrum disorder have altered visual encoding capacity
Source: PLoS Biol. 2021 May 12;19(5):e3001215. doi: 10.1371/journal.pbio.3001215 (PMC8143398; doi:10.1371/journal.pbio.3001215)
Supplement: S6 Data — (ZIP) [file pbio.3001215.s016.zip › FigS1_S2/NT/Sub19/wFB2.xlsx]

## Sheet: Sheet1
Target	Response
150.374	0
83.334	68.948
159.274	135.099
104.357	82.339
178.467	5.018
23.923	37.269
176.44	36.842
75.55	70.791
138.454	59.192
158.389	43.974
104.555	136.727
152.352	151.742
97.43	100.897
34.597	179.438
72.545	88.329
30.45	59.897
1.071	39.011
17.485	42.864
179.709	0.719
149.715	131.102
96.446	90.996
65.662	33.198
70.858	81.539
133.746	127.994
78.604	64.243
176.512	174.743
165.997	140.199
5.883	173.112
167.338	177.891
81.142	91.989
100.654	80.055
53.285	111.421
120.167	121.692
90.195	95.477
13.157	31.916
69.98	55.163
107.949	127.492
132.12	123.508
55.104	38.921
150.418	131.106
179.352	161.111
144.771	159.126
161.367	39.494
164.685	135.265
80.34	61.737
121.897	120.504
135.696	142.069
86.421	85.802
115.019	138.287
95.633	93.472
108.345	122.897
105.17	105.959
134.114	137.823
156.17	125.214
161.85	137.115
173.853	178.067
37.14	58.532
70.018	55.81
81.318	95.757
83.015	106.401
134.757	141.646
38.085	51.278
5.378	0.006
73.001	57.721
77.456	79.536
174.622	163.379
54.104	39.711
15.101	16.899
96.782	97.371
68.551	71.986
70.089	63.468
53.296	28.035
25.39	38.842
148.271	147.843
69.09	58.796
17.485	177.974
22.166	16.943
91.261	89.326
16.227	21.703
139.684	116.488
88.734	92.227
139.602	134.118
64.305	62.147
24.352	56.426
143.491	132.385
22.907	86
50.127	37.569
24.066	60.544
79.483	53.955
89.673	98.999
105.466	139.539
171.903	9.6
132.329	141.71
68.375	69.389
98.611	0
101.66	114.045

## Sheet: Sheet2
Theta	Bias	Fit
0	0.105019	0
0.025	0.0767606	0.0224583
0.05	0.0385541	0.0451104
0.075	-0.0370179	0.067019
0.1	0.0297343	0.0881284
0.125	0.00473428	0.108532
0.15	0.0699987	0.128187
0.175	0.0449987	0.147091
0.2	0.0459984	0.165981
0.225	0.0586521	0.18414
0.25	0.0912333	0.201572
0.275	0.117425	0.219412
0.3	0.169263	0.236341
0.325	0.251157	0.252909
0.35	0.260271	0.269152
0.375	0.228959	0.284222
0.4	0.203959	0.298332
0.425	0.178959	0.311339
0.45	0.153959	0.323257
0.475	0.128142	0.333716
0.5	0.149426	0.344526
0.525	0.312083	0.355951
0.55	0.477712	0.366649
0.575	0.612615	0.376249
0.6	0.587615	0.384287
0.625	0.498293	0.390029
0.65	0.473293	0.393533
0.675	0.448293	0.396091
0.7	0.492619	0.396979
0.725	0.493384	0.39645
0.75	0.511764	0.395122
0.775	0.497207	0.393046
0.8	0.458543	0.390175
0.825	0.478562	0.385717
0.85	0.558849	0.379772
0.875	0.507033	0.373141
0.9	0.445925	0.366723
0.925	0.504839	0.361002
0.95	0.493248	0.355671
0.975	0.504321	0.350465
1	0.539266	0.344653
1.025	0.539344	0.337463
1.05	0.514344	0.329242
1.075	0.489344	0.320395
1.1	0.552705	0.310757
1.125	0.421447	0.299611
1.15	0.425977	0.287517
1.175	0.27415	0.274997
1.2	0.217672	0.262103
1.225	0.188704	0.249135
1.25	0.23135	0.235243
1.275	0.20635	0.220468
1.3	0.213379	0.2052
1.325	0.188379	0.189471
1.35	0.163379	0.173496
1.375	0.18055	0.15742
1.4	0.0258845	0.142839
1.425	-0.037312	0.129161
1.45	-0.0373338	0.114785
1.475	-0.0623338	0.100217
1.5	-0.0873338	0.0855242
1.525	-0.00862363	0.0702929
1.55	-0.01478	0.0548753
1.575	-0.0572343	0.0393793
1.6	-0.0189975	0.0235519
1.625	-0.0975698	0.007751
1.65	-0.14517	-0.00792029
1.675	-0.17017	-0.023388
1.7	-0.19517	-0.0387314
1.725	-0.180374	-0.0539969
1.75	-0.205374	-0.0691566
1.775	-0.238584	-0.0842313
1.8	-0.183949	-0.0987725
1.825	-0.208949	-0.112619
1.85	-0.209109	-0.126018
1.875	-0.193391	-0.138871
1.9	-0.230021	-0.15109
1.925	-0.270653	-0.162482
1.95	-0.247762	-0.17335
1.975	-0.272762	-0.183878
2	-0.378409	-0.194177
2.025	-0.370277	-0.205289
2.05	-0.325899	-0.216786
2.075	-0.230015	-0.226245
2.1	-0.186236	-0.234089
2.125	-0.236947	-0.241814
2.15	-0.235591	-0.249616
2.175	-0.218387	-0.258104
2.2	-0.198464	-0.265686
2.225	-0.127764	-0.27134
2.25	-0.133537	-0.276058
2.275	-0.158537	-0.280002
2.3	-0.216606	-0.283278
2.325	-0.218535	-0.286042
2.35	-0.25943	-0.288106
2.375	-0.28443	-0.289276
2.4	-0.187223	-0.28954
2.425	-0.218541	-0.288975
2.45	-0.241382	-0.287862
2.475	-0.2845	-0.286307
2.5	-0.30951	-0.28404
2.525	-0.239679	-0.280426
2.55	-0.215883	-0.275142
2.575	-0.231799	-0.268297
2.6	-0.202652	-0.259997
2.625	-0.0995538	-0.251377
2.65	-0.1228	-0.242871
2.675	-0.1478	-0.233604
2.7	-0.1728	-0.223294
2.725	-0.144432	-0.211995
2.75	-0.099163	-0.19984
2.775	0.00868112	-0.186759
2.8	0.00405156	-0.172483
2.825	0.00754617	-0.159456
2.85	-0.00587131	-0.147711
2.875	0.0680703	-0.134076
2.9	0.0430703	-0.118662
2.925	0.066757	-0.103214
2.95	0.041757	-0.0877498
2.975	0.0929113	-0.0722413
3	0.0679113	-0.0567065
3.025	0.0721246	-0.0402718
3.05	0.0373781	-0.0232756
3.075	0.0660949	-0.00674913
3.1	0.101401	0.00783749
3.125	0.116729	0.0202415
3.15	0.0984382	0.0373236
3.175	0.0551468	0.0602364
3.2	0.00723339	0.082681
3.225	-0.00398339	0.103771
3.25	0.0213269	0.12431
3.275	0.0374249	0.144259
3.3	0.0615913	0.163459
3.325	0.0365913	0.18201
3.35	0.037591	0.200541
3.375	0.107826	0.219397
3.4	0.105098	0.237261
3.425	0.109017	0.254465
3.45	0.19919	0.271669
3.475	0.276864	0.288305
3.5	0.245552	0.304118
3.525	0.220552	0.318964
3.55	0.195552	0.332702
3.575	0.170552	0.345341
3.6	0.145552	0.356896
3.625	0.119734	0.366999
3.65	0.184733	0.377593
3.675	0.373678	0.389211
3.7	0.523214	0.400016
3.725	0.604208	0.409308
3.75	0.579208	0.416987
3.775	0.489885	0.422388
3.8	0.464885	0.425572
3.825	0.439885	0.427817
3.85	0.484211	0.428406
3.875	0.484977	0.42759
3.9	0.503357	0.425982
3.925	0.488799	0.42363
3.95	0.450136	0.420491
3.975	0.470155	0.415781
4	0.523626	0.409788
4.025	0.552044	0.404217
4.05	0.437517	0.398666
4.075	0.496431	0.392701
4.1	0.520914	0.38756
4.125	0.555859	0.382241
4.15	0.530859	0.375884
4.175	0.530936	0.368468
4.2	0.505936	0.360033
4.225	0.480936	0.350982
4.25	0.544298	0.341152
4.275	0.41304	0.329834
4.3	0.308595	0.317414
4.325	0.265743	0.304576
4.35	0.218855	0.292008
4.375	0.210368	0.279049
4.4	0.222943	0.264715
4.425	0.229971	0.249646
4.45	0.204971	0.234094
4.475	0.179971	0.21828
4.5	0.154971	0.202226
4.525	0.0424771	0.187676
4.55	0.0174771	0.174617
4.575	-0.00906719	0.161081
4.6	-0.0457412	0.146862
4.625	-0.0707412	0.132248
4.65	-0.0957412	0.117521
4.675	-0.017031	0.102267
4.7	-0.0283871	0.0865951
4.725	-0.0656417	0.0708548
4.75	-0.0274048	0.0550357
4.775	-0.105977	0.0392529
4.8	-0.153578	0.0236098
4.825	-0.178578	0.00818059
4.85	-0.203578	-0.00711436
4.875	-0.188781	-0.022322
4.9	-0.213781	-0.0374144
4.925	-0.246992	-0.0524131
4.95	-0.192356	-0.0668661
4.975	-0.217356	-0.0806109
5	-0.220223	-0.0937181
5.025	-0.213428	-0.106084
5.05	-0.238428	-0.117982
5.075	-0.23117	-0.129377
5.1	-0.25617	-0.140236
5.125	-0.327533	-0.150728
5.15	-0.353684	-0.16202
5.175	-0.378684	-0.173994
5.2	-0.334306	-0.185321
5.225	-0.182184	-0.194699
5.25	-0.220355	-0.202625
5.275	-0.218998	-0.210857
5.3	-0.243998	-0.21898
5.325	-0.157977	-0.226066
5.35	-0.167728	-0.232165
5.375	-0.157837	-0.237317
5.4	-0.141944	-0.241593
5.425	-0.166944	-0.24527
5.45	-0.225013	-0.248272
5.475	-0.226942	-0.25076
5.5	-0.267838	-0.25254
5.525	-0.292838	-0.25342
5.55	-0.19563	-0.253386
5.575	-0.224789	-0.252776
5.6	-0.249789	-0.251616
5.625	-0.292907	-0.249754
5.65	-0.317917	-0.247177
5.675	-0.248086	-0.243241
5.7	-0.22429	-0.237622
5.725	-0.240206	-0.23043
5.75	-0.161234	-0.222143
5.775	-0.107961	-0.213539
5.8	-0.131207	-0.204686
5.825	-0.156207	-0.19507
5.85	-0.127839	-0.184471
5.875	-0.0825704	-0.173019
5.9	-0.033714	-0.160665
5.925	0.0229064	-0.147472
5.95	-0.0739145	-0.134716
5.975	-0.000861174	-0.122999
6	-0.0142787	-0.110926
6.025	0.059663	-0.0969505
6.05	0.034663	-0.081188
6.075	0.0583497	-0.0653971
6.1	0.0592026	-0.0494918
6.125	0.084504	-0.033548
6.15	0.059504	-0.0176898
6.175	0.0539708	-0.00126607
6.2	0.0701453	0.0149196
6.225	0.0576875	0.0309607
6.25	0.0929935	0.0458387
6.275	0.113204	0.0635137
