# Supplementary material for: Individuals with autism spectrum disorder have altered visual encoding capacity
Source: PLoS Biol. 2021 May 12;19(5):e3001215. doi: 10.1371/journal.pbio.3001215 (PMC8143398; doi:10.1371/journal.pbio.3001215)
Supplement: S6 Data — (ZIP) [file pbio.3001215.s016.zip › FigS1_S2/NT/Sub19/woFB.xlsx]

## Sheet: Sheet1
Target	Response
3.477	177.439
12.036	35.739
176.479	3.091
80.829	52.896
50.621	52.568
84.987	90.259
113.899	127.004
101.335	85.86
125.869	116.816
3.752	31.692
59.894	34.312
29.488	31.853
104.379	137.806
175.314	179.527
135.85	113.35
153.753	138.737
42.766	60.89
3.933	0.381
166.8	141.971
45.82	37.722
125.693	126.875
76.297	43.08
10.789	11.304
137.278	126.212
120.991	140.553
61.086	59.806
145.084	151.655
6.323	176.055
64.53	64.22
119.436	137.128
0.011	8.037
0.731	3.929
116.189	126.882
122.111	157.795
172.287	163.996
43.518	36.798
47.935	39.873
150.061	135.892
68.315	61.715
87.371	94.614
85.57	72.875
174.364	0.799
169.546	142.133
24.16	49.455
145.134	131.441
51.863	41.874
110.389	121.439
95.771	96.647
85.438	60.088
72.754	75.589
140.475	135.142
152.566	133.19
177.737	7.788
136.432	120.377
42.233	55.068
65.574	56.878
93.974	97.82
131.708	133.071
15.085	21.137
178.868	0.712
114.855	150.516
137.8	144.246
117.596	120.066
148.216	133.478
158.818	135.141
142.211	139.238
78.681	49.812
92.288	88.59
153.324	121.221
51.912	42.367
29.312	59.084
62.778	48.32
49.72	29.747
53.857	62.478
5.768	6.671
139.476	141.546
122.776	125.461
121.265	117.571
35.806	71.2
36.772	60.094
36.267	65.581
161.867	148.127
98.984	59.503
167.728	124.181
15.859	28.923
144.326	149.215
152.374	145.817
171.881	16.608
90.459	92.914
79.104	95.516
52.939	51.722
93.282	89.019

## Sheet: Sheet2
Theta	Bias	Fit
0	0.00646649	0
0.025	-0.0185335	0.0195097
0.05	-0.043876	0.0374198
0.075	-0.0508174	0.0536614
0.1	-0.0834624	0.0685435
0.125	-0.0647494	0.0847929
0.15	-0.08723	0.103108
0.175	-0.0246884	0.118613
0.2	0.0107433	0.134711
0.225	0.0180472	0.153977
0.25	0.0325256	0.173373
0.275	0.0235731	0.192805
0.3	-0.00142686	0.211415
0.325	-0.0252154	0.22931
0.35	-0.0224454	0.247435
0.375	-0.0474454	0.265279
0.4	0.0110938	0.282343
0.425	-0.0139062	0.298625
0.45	-0.0124398	0.316783
0.475	0.0317121	0.338499
0.5	0.00671206	0.360516
0.525	0.155513	0.382791
0.55	0.353425	0.405303
0.575	0.451351	0.42421
0.6	0.426351	0.439593
0.625	0.431378	0.455063
0.65	0.489737	0.46599
0.675	0.464737	0.471041
0.7	0.511592	0.474673
0.725	0.65864	0.473519
0.75	0.645998	0.46851
0.775	0.651235	0.462977
0.8	0.591335	0.456465
0.825	0.610903	0.450444
0.85	0.621151	0.444258
0.875	0.634003	0.436686
0.9	0.609003	0.428434
0.925	0.584003	0.419496
0.95	0.563693	0.409681
0.975	0.618273	0.399277
1	0.593273	0.388517
1.025	0.568273	0.377158
1.05	0.575274	0.365219
1.075	0.550274	0.352724
1.1	0.525274	0.339701
1.125	0.500274	0.326174
1.15	0.489077	0.312112
1.175	0.476995	0.297581
1.2	0.452778	0.28267
1.225	0.405013	0.267303
1.25	0.402594	0.251562
1.275	0.377594	0.235534
1.3	0.32035	0.219248
1.325	0.263213	0.202742
1.35	0.212816	0.186042
1.375	0.197106	0.169016
1.4	0.159887	0.151702
1.425	0.15297	0.134176
1.45	0.086062	0.116159
1.475	0.095689	0.097776
1.5	0.0601292	0.0791463
1.525	0.043037	0.0602458
1.55	0.0292652	0.0411988
1.575	0.038621	0.0218684
1.6	-0.0213815	0.0021717
1.625	-0.0263217	-0.0176257
1.65	-0.0513217	-0.0373529
1.675	-0.0763217	-0.057014
1.7	-0.101322	-0.076588
1.725	-0.130088	-0.0961105
1.75	-0.155088	-0.115562
1.775	-0.175631	-0.13481
1.8	-0.233501	-0.153879
1.825	-0.260011	-0.172828
1.85	-0.271528	-0.191564
1.875	-0.283586	-0.210113
1.9	-0.324433	-0.228486
1.925	-0.304179	-0.246892
1.95	-0.282101	-0.265311
1.975	-0.27734	-0.283498
2	-0.297448	-0.301393
2.025	-0.322448	-0.318925
2.05	-0.321439	-0.336336
2.075	-0.326682	-0.353553
2.1	-0.356031	-0.370271
2.125	-0.36633	-0.386515
2.15	-0.372726	-0.402203
2.175	-0.399487	-0.417195
2.2	-0.433437	-0.43174
2.225	-0.478051	-0.445937
2.25	-0.453986	-0.458786
2.275	-0.478986	-0.470258
2.3	-0.503986	-0.481162
2.325	-0.528986	-0.491481
2.35	-0.554948	-0.501186
2.375	-0.578664	-0.510507
2.4	-0.639829	-0.519151
2.425	-0.615011	-0.526964
2.45	-0.593205	-0.531711
2.475	-0.620677	-0.533504
2.5	-0.626814	-0.53424
2.525	-0.581913	-0.532779
2.55	-0.498567	-0.525903
2.575	-0.495065	-0.513897
2.6	-0.520065	-0.500277
2.625	-0.53577	-0.48451
2.65	-0.47794	-0.465941
2.675	-0.363008	-0.448153
2.7	-0.375809	-0.43131
2.725	-0.28526	-0.412546
2.75	-0.197752	-0.391879
2.775	-0.222752	-0.369385
2.8	-0.209222	-0.34566
2.825	-0.196501	-0.320491
2.85	-0.139241	-0.293868
2.875	-0.125008	-0.265668
2.9	-0.150008	-0.235696
2.925	-0.154658	-0.204702
2.95	-0.146589	-0.173575
2.975	-0.0777581	-0.141245
3	-0.00843176	-0.108939
3.025	-0.0334318	-0.0773272
3.05	0.0170616	-0.0481391
3.075	0.0347307	-0.0234839
3.1	0.0440481	-0.00174849
3.125	0.0190481	0.0190002
3.15	-0.00194086	0.0394629
3.175	-0.0528973	0.0582997
3.2	-0.0522833	0.0755419
3.225	-0.0668698	0.0911269
3.25	-0.0496067	0.107617
3.275	-0.0731568	0.125797
3.3	-0.0440995	0.142287
3.325	-0.0330957	0.155983
3.35	0.00233591	0.171731
3.375	0.00963981	0.190612
3.4	0.0241183	0.209614
3.425	0.0151658	0.228644
3.45	-0.00983421	0.24685
3.475	-0.0194674	0.264796
3.5	-0.0308528	0.282962
3.525	-0.0558528	0.300386
3.55	0.00268646	0.317029
3.575	0.0140263	0.333163
3.6	0.0483047	0.352947
3.625	0.0233047	0.375971
3.65	-0.00169529	0.39748
3.675	0.258714	0.41945
3.7	0.467943	0.439553
3.725	0.442943	0.455869
3.75	0.44797	0.472291
3.775	0.516167	0.48486
3.8	0.48133	0.491425
3.825	0.45633	0.496109
3.85	0.503185	0.499385
3.875	0.650233	0.49793
3.9	0.63759	0.492664
3.925	0.607927	0.486847
3.95	0.644707	0.480016
3.975	0.587826	0.472414
4	0.612744	0.464688
4.025	0.625596	0.456877
4.05	0.600596	0.448391
4.075	0.558333	0.438956
4.1	0.602369	0.428908
4.125	0.609866	0.418548
4.15	0.584866	0.407585
4.175	0.591866	0.396025
4.2	0.566866	0.383894
4.225	0.541866	0.371219
4.25	0.516866	0.358024
4.275	0.491866	0.344333
4.3	0.474413	0.33026
4.325	0.469371	0.315732
4.35	0.421606	0.300627
4.375	0.419187	0.285131
4.4	0.394187	0.269331
4.425	0.409523	0.253128
4.45	0.279805	0.236687
4.475	0.254805	0.220097
4.5	0.225151	0.203246
4.525	0.188699	0.186078
4.55	0.18939	0.168655
4.575	0.144562	0.151029
4.6	0.112282	0.132957
4.625	0.0872817	0.114531
4.65	0.0596297	0.0958164
4.675	0.0346297	0.0768399
4.7	0.0208579	0.0577835
4.725	0.0206185	0.038352
4.75	-0.0297889	0.0185614
4.775	-0.034729	-0.00122308
4.8	-0.059729	-0.0209304
4.825	-0.084729	-0.0405645
4.85	-0.109729	-0.0601045
4.875	-0.138496	-0.0795866
4.9	-0.163496	-0.0989914
4.925	-0.201368	-0.118238
4.95	-0.267615	-0.137394
4.975	-0.254935	-0.156344
5	-0.279935	-0.17498
5.025	-0.287938	-0.193509
5.05	-0.33284	-0.211856
5.075	-0.312586	-0.230174
5.1	-0.290508	-0.248502
5.125	-0.294314	-0.266551
5.15	-0.305856	-0.2843
5.175	-0.330856	-0.301725
5.2	-0.329846	-0.319025
5.225	-0.330588	-0.335971
5.25	-0.364438	-0.352412
5.275	-0.359386	-0.368502
5.3	-0.381133	-0.384029
5.325	-0.407894	-0.398875
5.35	-0.441845	-0.41327
5.375	-0.436994	-0.426546
5.4	-0.462393	-0.438456
5.425	-0.487393	-0.449739
5.45	-0.512393	-0.460448
5.475	-0.537393	-0.470567
5.5	-0.563355	-0.480066
5.525	-0.587071	-0.489178
5.55	-0.612325	-0.497902
5.575	-0.628203	-0.506047
5.6	-0.601613	-0.510797
5.625	-0.629084	-0.512301
5.65	-0.623068	-0.512793
5.675	-0.590321	-0.511067
5.7	-0.465202	-0.505936
5.725	-0.503473	-0.495621
5.75	-0.519178	-0.480747
5.775	-0.461348	-0.463115
5.8	-0.412531	-0.445491
5.825	-0.371415	-0.42926
5.85	-0.325019	-0.41169
5.875	-0.293667	-0.392188
5.9	-0.206159	-0.371057
5.925	-0.231159	-0.348089
5.95	-0.21763	-0.323888
5.975	-0.156862	-0.298185
6	-0.108415	-0.270713
6.025	-0.133415	-0.241715
6.05	-0.138065	-0.211695
6.075	-0.163065	-0.180654
6.1	-0.101538	-0.147779
6.125	-0.0375009	-0.114944
6.15	-0.0168391	-0.0834064
6.175	0.0365267	-0.0546676
6.2	0.00865423	-0.0283812
6.225	0.0161078	-0.00299095
6.25	0.0356407	0.0194491
6.275	0.0106407	0.0405393
