# Supplementary material for: Individuals with autism spectrum disorder have altered visual encoding capacity
Source: PLoS Biol. 2021 May 12;19(5):e3001215. doi: 10.1371/journal.pbio.3001215 (PMC8143398; doi:10.1371/journal.pbio.3001215)
Supplement: S6 Data — (ZIP) [file pbio.3001215.s016.zip › FigS1_S2/NT/Sub2/wFB1.xlsx]

## Sheet: Sheet1
Target	Response
168.656	162.612
9.784	3.271
166.399	159.655
92.535	90.972
98.457	100.077
150.995	144.862
72.644	66.67
99.204	96.059
16.903	16.728
175.957	162.446
69.743	68.724
33.301	38.282
14.425	16.018
75.808	73.346
116.909	126.667
39.151	48.607
132.164	128.478
105.022	115.136
117.535	116.84
26.313	36.819
162.02	160.159
165.778	159.576
10.86	17.064
159.719	159.723
21.495	30.931
169.096	160.947
173.628	164.802
59.52	48.537
38.821	48.512
123.875	126.448
118.14	121.609
52.027	51.239
125.407	125.775
144.947	124.66
132.867	141.69
72.891	70.219
51.231	50.553
31.636	49.367
71.869	61.48
103.736	104.892
159.867	166.224
47.918	52.824
119.348	126.395
83.652	76.944
59.07	63.364
35.465	44.408
75.462	71.001
116.645	111.215
23.38	29.101
110.85	102.543
9.734	10.131
176.369	171.721
125.001	120.555
78.099	71.135
88.377	82.166
129.384	131.774
28.95	33.141
87.954	85.758
81.516	67.666
178.149	174.053
49.127	54.988
34.965	37.784
136.943	127.803
25.05	28.368
101.154	99.018
43.76	43.324
86.256	86.989
98.748	94.802
28.538	100.888
75.665	68.932
130.066	135.442
83.905	83.748
98.204	93.999
107.016	107.808
167.953	173.408
75.824	72.998
101.78	98.336
170.31	173.546
80.082	85.495
140.97	143.531
178.89	166.478
89.536	80.123
26.22	22.452
4.933	8.775
178.451	179.589
0.906	7.663
8.526	9.25
48.72	43.969
134.691	133.834
50.182	53.696
104.648	121.76
114.882	116.68
113.646	116.603
177.885	174.899
76.879	65.725
4.724	9.833
26.764	40.124
3.735	5.482
124.083	119.912
147.71	157.135
7.603	13.545
81.378	82.522
42.37	39.196
24.335	36.187
148.034	145.288
34.806	46.965
0.835	172.304
23.945	33.053
10.141	28.235
67.672	55.329
18.738	18.55
178.319	177.162
130.115	132.282
96.727	97.699
90.063	90.158
12.728	13.591
170.238	170.088
120.645	130.266
22.078	25.12
155.461	155.448
75.462	74.125
35.487	46.244
33.927	41.242
46.995	45.374
150.545	150.648
168.118	161.714
101.544	101.7
130.34	132.216
114.305	112.113
18.622	15.125
175.04	178.41
163.586	162.068
66.914	69.401
83.301	72.898
155.154	152.929
55.895	65.64
6.746	3.928
109.125	105.955
134.554	137.471
88.426	89.242
112.932	112.6
91.189	87.327
150.611	140.291
81.087	78.07
49.786	53.351
64.316	63.475
135.619	131.439
126.704	131.79
49.495	45.18
139.965	133.79
31.015	35.82
113.608	117.797
49.286	46.116
79.835	72.642
31.526	42.344
118.013	115.735
179.253	175.49
37.388	21.792
25.725	26.158
147.452	149.679
137.097	135.265
138.448	129.905
179.099	174.389
56.466	54.809
26.192	32.869
172.243	177.013
106.043	105.975
95.683	100.939
13.008	11.91
124.034	119.181
16.876	17.869
35.904	37.677
120.222	115.161
120.705	119.188
26.115	25.55
27.989	25.013
31.839	34.117
160.444	173.545
108.482	111.888
60.081	73.495
46.561	62.489
177.781	169.48
128.599	138.336
93.392	97.332
175.446	177.855
95.403	98.338
90.838	90.215
77.698	77.804
140.432	138.608
53.67	58.429
35.487	47.367
127.89	129.342
149.726	139.851
109.466	127.141
87.476	83.951
62.69	71.453
166.464	161.967
135.224	148.396
83.944	79.282

## Sheet: Sheet2
Theta	Bias	Fit
0	-0.0862374	0
0.025	-0.0773897	0.00655946
0.05	-0.0686639	0.0138501
0.075	-0.0807209	0.0231219
0.1	-0.0498527	0.0314707
0.125	-0.0590966	0.0383165
0.15	-0.06445	0.044993
0.175	-0.0609971	0.0511833
0.2	-0.0418787	0.0580243
0.225	-0.0516809	0.0665634
0.25	-0.0188719	0.0747945
0.275	0.00182783	0.0819582
0.3	0.0549576	0.0862426
0.325	0.0398322	0.0877203
0.35	0.0684809	0.0879025
0.375	0.0826964	0.0877996
0.4	0.0576964	0.088312
0.425	0.0436497	0.0881384
0.45	0.0492281	0.0879268
0.475	0.0345984	0.0882241
0.5	0.0282109	0.0885468
0.525	0.0654998	0.0898856
0.55	0.0836192	0.092243
0.575	0.0755098	0.0944997
0.6	0.0678303	0.0964603
0.625	0.1313	0.0980898
0.65	0.135545	0.0992315
0.675	0.14338	0.0989949
0.7	0.142616	0.102468
0.725	0.151533	0.110372
0.75	0.140512	0.117403
0.775	0.160591	0.123496
0.8	0.180026	0.129442
0.825	0.164885	0.135476
0.85	0.148135	0.141456
0.875	0.150154	0.147133
0.9	0.125592	0.152105
0.925	0.185324	0.156682
0.95	0.164558	0.160928
0.975	0.175916	0.164548
1	0.151669	0.167592
1.025	0.131404	0.170263
1.05	0.141754	0.172509
1.075	0.134545	0.174561
1.1	0.133819	0.176433
1.125	0.117548	0.177951
1.15	0.112165	0.179528
1.175	0.101581	0.181016
1.2	0.10184	0.182312
1.225	0.0900293	0.183529
1.25	0.116831	0.184319
1.275	0.109231	0.185203
1.3	0.129521	0.185963
1.325	0.103896	0.183072
1.35	0.0903443	0.17688
1.375	0.0881986	0.17029
1.4	0.0808661	0.163129
1.425	0.0747726	0.155873
1.45	0.0703561	0.148695
1.475	0.0582094	0.141422
1.5	0.0461044	0.134289
1.525	0.050494	0.126627
1.55	0.0429285	0.118066
1.575	0.0467502	0.109616
1.6	0.0265412	0.101606
1.625	0.0119959	0.0926022
1.65	0.0125796	0.0832025
1.675	-0.00657719	0.0747176
1.7	-0.0132841	0.066844
1.725	0.00638172	0.060085
1.75	-0.0040043	0.0543494
1.775	-0.0307167	0.048643
1.8	-0.000246936	0.0433383
1.825	-0.0233237	0.038602
1.85	-0.0397987	0.0338332
1.875	-0.0319648	0.0298034
1.9	-0.0631599	0.0266173
1.925	-0.0756486	0.0235467
1.95	-0.0995848	0.0205431
1.975	-0.0636695	0.0174863
2	-0.0863069	0.0145111
2.025	-0.0622548	0.0116109
2.05	-0.0587795	0.00840726
2.075	-0.0390538	0.00511988
2.1	-0.0561108	0.00213537
2.125	-0.0115075	0.000114005
2.15	0.00963342	-8.60661e-05
2.175	-0.0153666	0.00092073
2.2	-0.0236922	0.00201562
2.225	-0.042549	0.00300328
2.25	-0.0236853	0.00210047
2.275	-0.0398193	-0.000312539
2.3	-0.0515856	-0.00237982
2.325	-0.0474107	-0.00420637
2.35	-0.0314283	-0.00610142
2.375	-0.0470175	-0.00858919
2.4	-0.0137181	-0.012724
2.425	-0.0208532	-0.01771
2.45	0.00716927	-0.0243494
2.475	-0.0152527	-0.0331282
2.5	-0.00190058	-0.0405902
2.525	-0.0199877	-0.0464713
2.55	-0.0385901	-0.0518701
2.575	-0.0408988	-0.0564957
2.6	-0.0486185	-0.0608215
2.625	-0.0532944	-0.0653269
2.65	-0.0742758	-0.0695998
2.675	-0.0744957	-0.0727395
2.7	-0.0751422	-0.0755516
2.725	-0.0946153	-0.0788789
2.75	-0.0984685	-0.0819846
2.775	-0.0761424	-0.0838842
2.8	-0.0966086	-0.0846964
2.825	-0.103088	-0.0859559
2.85	-0.105679	-0.0875696
2.875	-0.096348	-0.0882463
2.9	-0.116081	-0.0879546
2.925	-0.13349	-0.0872494
2.95	-0.136526	-0.085629
2.975	-0.123065	-0.083312
3	-0.0945457	-0.0806153
3.025	-0.108649	-0.0770844
3.05	-0.0967194	-0.0726006
3.075	-0.0952813	-0.0674834
3.1	-0.0959037	-0.0617728
3.125	-0.0850547	-0.0551977
3.15	-0.0806109	-0.0480148
3.175	-0.0731049	-0.0415623
3.2	-0.0770713	-0.0343253
3.225	-0.0695924	-0.0256067
3.25	-0.042504	-0.0179501
3.275	-0.0584506	-0.011226
3.3	-0.0691291	-0.00440719
3.325	-0.0694044	0.00179799
3.35	-0.0502861	0.00852784
3.375	-0.0512481	0.0168951
3.4	-0.00598598	0.0246595
3.425	0.0411073	0.0301821
3.45	0.0465503	0.0331306
3.475	0.0423443	0.0346986
3.5	0.0780217	0.034316
3.525	0.0742891	0.0334646
3.55	0.0611296	0.0336302
3.575	0.0413174	0.0331658
3.6	0.051191	0.0330508
3.625	0.0309812	0.033498
3.65	0.0402092	0.0341823
3.675	0.0570925	0.0357709
3.7	0.0831191	0.03801
3.725	0.0718733	0.0402619
3.75	0.100059	0.0423519
3.775	0.135141	0.0442491
3.8	0.153628	0.0447886
3.825	0.145491	0.0485762
3.85	0.146969	0.0567001
3.875	0.157421	0.0641692
3.9	0.147048	0.0708453
3.925	0.152184	0.07679
3.95	0.171619	0.0826373
3.975	0.153549	0.0887233
4	0.139727	0.0947584
4.025	0.142184	0.100189
4.05	0.165933	0.104758
4.075	0.176916	0.109089
4.1	0.156151	0.113252
4.125	0.179805	0.116601
4.15	0.143262	0.119377
4.175	0.133702	0.12209
4.2	0.143362	0.124473
4.225	0.126137	0.126552
4.25	0.125412	0.128362
4.275	0.113792	0.129896
4.3	0.1055	0.131369
4.325	0.111691	0.132805
4.35	0.0934331	0.134176
4.375	0.108906	0.135404
4.4	0.110596	0.136342
4.425	0.112936	0.137125
4.45	0.121114	0.137654
4.475	0.102853	0.134579
4.5	0.081937	0.128211
4.525	0.0780999	0.121504
4.55	0.0857798	0.114324
4.575	0.0743773	0.107009
4.6	0.0619487	0.099677
4.625	0.0542099	0.0924349
4.65	0.0670866	0.0847033
4.675	0.040517	0.0764938
4.7	0.0430709	0.06822
4.725	0.0383429	0.0599695
4.75	0.00649999	0.0521436
4.775	0.00358858	0.0433259
4.8	0.0112682	0.0339369
4.825	-0.0158696	0.0255875
4.85	-0.00301425	0.0184599
4.875	-0.00202563	0.0123276
4.9	-0.0124116	0.00660964
4.925	-0.0177916	0.00177677
4.95	-0.00993927	-0.00278741
4.975	-0.0317311	-0.00763348
5	-0.048206	-0.0123736
5.025	-0.0403722	-0.016371
5.05	-0.0590559	-0.0196115
5.075	-0.0726296	-0.0226858
5.1	-0.0704615	-0.0258977
5.125	-0.0720769	-0.0292085
5.15	-0.0767218	-0.0324742
5.175	-0.0690364	-0.0354771
5.2	-0.0431232	-0.038583
5.225	-0.0474611	-0.0419562
5.25	-0.0507446	-0.0448524
5.275	-0.0052703	-0.0467922
5.3	0.00122608	-0.0469375
5.325	-0.0237739	-0.0458594
5.35	-0.0320995	-0.044691
5.375	-0.00709267	-0.0455314
5.4	-0.0210587	-0.0482776
5.425	-0.0482266	-0.0506337
5.45	-0.059993	-0.0526301
5.475	-0.0284814	-0.0546054
5.5	-0.0292541	-0.0569193
5.525	-0.0514041	-0.0594577
5.55	-0.00485367	-0.0628279
5.575	0.00548435	-0.0684859
5.6	-0.00123808	-0.076351
5.625	-0.00765442	-0.0843506
5.65	-0.0101861	-0.0908877
5.675	-0.0219974	-0.0964169
5.7	-0.0330214	-0.101086
5.725	-0.0493061	-0.105123
5.75	-0.051652	-0.109599
5.775	-0.0617017	-0.114255
5.8	-0.069778	-0.117985
5.825	-0.0665631	-0.121486
5.85	-0.0780226	-0.125138
5.875	-0.103023	-0.128397
5.9	-0.0917102	-0.131088
5.925	-0.0845497	-0.132568
5.95	-0.0992915	-0.133268
5.975	-0.097437	-0.134231
6	-0.103542	-0.135458
6.025	-0.099488	-0.135944
6.05	-0.124488	-0.135574
6.075	-0.141898	-0.134778
6.1	-0.126771	-0.13291
6.125	-0.114793	-0.130681
6.15	-0.102953	-0.128226
6.175	-0.100332	-0.124015
6.2	-0.105127	-0.118849
6.225	-0.0925496	-0.113994
6.25	-0.0938648	-0.108832
6.275	-0.0780521	-0.102305
