# Supplementary material for: Individuals with autism spectrum disorder have altered visual encoding capacity
Source: PLoS Biol. 2021 May 12;19(5):e3001215. doi: 10.1371/journal.pbio.3001215 (PMC8143398; doi:10.1371/journal.pbio.3001215)
Supplement: S6 Data — (ZIP) [file pbio.3001215.s016.zip › FigS1_S2/NT/Sub2/wFB2.xlsx]

## Sheet: Sheet1
Target	Response
3.422	3.429
86.097	83.501
64.514	68.508
170.48	166.882
87.3	82.166
177.418	173.646
11.075	11.724
60.8	58.687
51.319	54.558
45.133	52.241
94.271	99.691
75.099	60.801
168.255	167.695
140.981	137.216
8.828	10.084
139.234	142.383
29.895	27.988
161.064	156.282
31.702	32.863
66.7	50.195
63.146	59.142
122.935	128.788
175.776	168.994
162.064	166.687
124.369	122.434
127.094	128.202
50.445	54.708
64.547	58.199
133.812	124.965
119.2	126.403
159.9	150.951
117.969	126.593
150.704	141.492
69.243	69.252
150.693	151.365
13.195	16.446
171.002	177.027
83.911	84.625
139.575	141.521
69.513	70.466
108.241	106.95
148.397	140.68
93.09	92.316
80.917	83.072
59.548	64.006
93.947	94.078
149.946	140.943
13.915	13.066
57.35	45.269
27.329	27.782
97.638	94.444
2.818	9.073
128.571	117.922
18.469	16.158
174.364	2.197
148.836	137.181
42.139	41.789
2.686	8.666
147.611	140.759
89.278	88.26
106.521	100.109
133.422	121.449
100.72	101.897
103.121	102.888
58.015	67.203
22.094	16.7
58.438	41.235
119.112	115.417
101.456	107.343
161.092	157.153
82.971	84.346
12.657	13.839
64.415	61.88
6.142	174.541
131.653	137.628
77.917	78.289
6.12	7.065
154.621	158.656
47.457	41.765
21.078	23.098
42.452	51.54
35.437	38.523
53.752	49.541
41.326	38.25
28.148	38.595
167.541	174.787
144.326	138.962
5.576	3.294
97.562	101.911
42.562	34.883
0.132	161.119
103.308	99.173
5.18	5.059
148.331	153.033
163.948	156.396
67.7	67.452
67.134	65.47
89.261	83.066
164.014	166.518
169.425	164.215
25.028	20.534
59.938	52.38
78.318	70.921
169.129	172.575
73.221	71.312
148.287	140.944
150.27	139.946
155.132	151.788
10.871	10.271
44.26	54.994
87.459	84.771
172.408	172.333
40.129	41.278
110.586	108.215
34.41	40.046
49.072	48.459
71.358	65.778
91.728	90.38
170.854	164.872
106.79	108.786
157.148	148.318
17.244	13.462
26.478	32.862
21.281	18.016
175.814	176.285
115.854	113.684
43.804	44.122
119.019	110.693
126.138	123.872
156.527	131.553
179.934	175.684
36.613	36.287
54.307	52.267
72.688	59.321
58.878	59.226
109.037	111.894
74.259	75.172
125.946	125.893
145.518	133.413
52.862	55.009
42.952	47.849
125.44	0
172.304	162.812
130.846	140.466
71.551	72.907
99.243	96.462
50.269	46.782
84.13	75.486
173.924	175.2
133.922	135.673
35.344	31.111
118.244	115.683
53.631	45.213
158.488	154.996
161.345	155.791
129.126	130.628
30.675	36.161
89.151	89.041
30.779	32.5
15.623	27.74
149.347	152.932
30.999	25.417
54.933	55.819
144.403	137.393
88.135	85.514
52.835	59.718
14.217	23.702
133.768	136.026
153.429	145.141
131.521	130.035
170.222	169.743
62.608	57.798
37.75	39.362
141.948	141.737
80.593	83.661
110.575	104.353
124.166	130.058
129.121	127.016
168.2	165.211
35.871	40.441
37.772	31.38
18.205	28.017
115.481	25.458
76.912	62.576
126.001	115.601
79.302	68.588
35.652	37.665
3.988	8.848
28.329	34.008
42.645	44.999
111.608	115.167
67.348	66.717
17.271	23.384
161.01	164.464
154.06	161.697
27.741	34.115
171.579	168.615
135.114	131.051
170.134	165.86
15.942	12.74

## Sheet: Sheet2
Theta	Bias	Fit
0	-0.0600456	0
0.025	-0.0655728	0.00405074
0.05	-0.066879	0.00719216
0.075	-0.050961	0.0101309
0.1	-0.0600589	0.0141583
0.125	-0.0553024	0.0182421
0.15	-0.0427832	0.0224431
0.175	-0.0302507	0.0265837
0.2	-0.0255158	0.0306461
0.225	-0.0246069	0.0345711
0.25	0.00312536	0.038326
0.275	-0.00716347	0.0423419
0.3	0.0241334	0.0456892
0.325	0.0648929	0.0465316
0.35	0.0450055	0.0450994
0.375	0.0416431	0.0432422
0.4	0.0166431	0.0410547
0.425	0.0277933	0.0386689
0.45	0.0290558	0.0361151
0.475	0.0266427	0.0332328
0.5	0.0116271	0.0298813
0.525	-0.000937048	0.0258999
0.55	0.00571373	0.019927
0.575	-0.0140027	0.0121943
0.6	-0.0221277	0.0121838
0.625	-0.0202065	0.0202324
0.65	-0.0195621	0.0282329
0.675	0.034562	0.0364541
0.7	0.0299101	0.0448954
0.725	0.0399539	0.0531093
0.75	0.0213921	0.0609797
0.775	0.049659	0.0684032
0.8	0.0611456	0.0753963
0.825	0.037242	0.0821099
0.85	0.0271366	0.0887596
0.875	0.0131453	0.0953492
0.9	0.0426794	0.101626
0.925	0.0906955	0.110176
0.95	0.0949362	0.120589
0.975	0.103573	0.129927
1	0.0954126	0.138782
1.025	0.0782017	0.146975
1.05	0.088329	0.154381
1.075	0.0981018	0.161123
1.1	0.097316	0.167144
1.125	0.0877017	0.172755
1.15	0.0823794	0.177887
1.175	0.0834201	0.182203
1.2	0.0804956	0.185944
1.225	0.0706057	0.18586
1.25	0.0614583	0.182413
1.275	0.0565389	0.179197
1.3	0.0355882	0.176195
1.325	0.0241524	0.173419
1.35	0.0292152	0.170181
1.375	0.0140913	0.166415
1.4	0.0197315	0.162467
1.425	0.0215336	0.158504
1.45	0.012121	0.154599
1.475	-0.00565479	0.150679
1.5	-0.0129245	0.1468
1.525	-0.0246185	0.143157
1.55	-0.0158494	0.139873
1.575	-0.023794	0.134073
1.6	-0.018532	0.125282
1.625	-0.0299667	0.116195
1.65	-0.0365048	0.106849
1.675	-0.0454029	0.0966487
1.7	-0.0533336	0.0856102
1.725	-0.0374008	0.0752379
1.75	-0.0621502	0.0659248
1.775	-0.0460814	0.0572554
1.8	-0.0502103	0.0486328
1.825	-0.0516101	0.0397589
1.85	-0.0300369	0.030066
1.875	-0.0524256	0.019438
1.9	-0.0580075	0.00875717
1.925	-0.0668136	-0.00136339
1.95	-0.0559558	-0.0101204
1.975	-0.0645744	-0.0183555
2	-0.0895744	-0.0266708
2.025	-0.128392	-0.034724
2.05	-0.113933	-0.0420013
2.075	-0.132051	-0.0486624
2.1	-0.141849	-0.055089
2.125	-0.144187	-0.0607696
2.15	-0.161767	-0.0658214
2.175	-0.159105	-0.0701242
2.2	-0.144735	-0.0736532
2.225	-0.134233	-0.0768815
2.25	-0.147129	-0.0796373
2.275	-0.142974	-0.0821466
2.3	-0.15763	-0.0843971
2.325	-0.171434	-0.0866338
2.35	-0.183686	-0.0890944
2.375	-0.16738	-0.0924202
2.4	-0.17492	-0.095547
2.425	-0.126678	-0.0977131
2.45	-0.113205	-0.0997099
2.475	-0.130349	-0.101438
2.5	-0.109573	-0.102676
2.525	-0.0972404	-0.102736
2.55	-0.104134	-0.102234
2.575	-0.0987308	-0.101398
2.6	-0.104984	-0.0998444
2.625	-0.106051	-0.0976637
2.65	-0.0798048	-0.0967556
2.675	-0.0793486	-0.0976862
2.7	-0.077942	-0.0986049
2.725	-0.0945857	-0.0992253
2.75	-0.0906467	-0.0995414
2.775	-0.0961539	-0.0998071
2.8	-0.0919655	-0.100055
2.825	-0.0786404	-0.100299
2.85	-0.102388	-0.100505
2.875	-0.104659	-0.101208
2.9	-0.105567	-0.102604
2.925	-0.110002	-0.102909
2.95	-0.0827597	-0.101922
2.975	-0.0846402	-0.0998024
3	-0.0805476	-0.097031
3.025	-0.0894941	-0.0939387
3.05	-0.0742815	-0.0903782
3.075	-0.0992815	-0.0867279
3.1	-0.076578	-0.082923
3.125	-0.0760014	-0.079258
3.15	-0.0671553	-0.0752846
3.175	-0.0739802	-0.071141
3.2	-0.0752864	-0.0681006
3.225	-0.0593683	-0.0652632
3.25	-0.0552201	-0.0611805
3.275	-0.0510215	-0.0568162
3.3	-0.0450572	-0.0525969
3.325	-0.00892319	-0.0479952
3.35	-0.0339232	-0.0433729
3.375	0.000983221	-0.0386442
3.4	-0.00528199	-0.0340855
3.425	-0.0155708	-0.0301808
3.45	0.0157261	-0.0269426
3.475	0.0615981	-0.0262911
3.5	0.0469629	-0.0277388
3.525	0.0332357	-0.0295189
3.55	0.0201507	-0.0318588
3.575	0.0244095	-0.0344776
3.6	0.0384405	-0.0373903
3.625	0.0182353	-0.0405489
3.65	0.00321971	-0.0439846
3.675	0.0223064	-0.0495447
3.7	-0.00269362	-0.0570883
3.725	-0.0144923	-0.0566925
3.75	-0.0305351	-0.0486036
3.775	-0.0286138	-0.0406809
3.8	-0.00977152	-0.0326281
3.825	0.0261547	-0.0243544
3.85	0.0516865	-0.0160439
3.875	0.0379847	-0.00812615
3.9	0.036157	-0.000387042
3.925	0.0564606	0.00699332
3.95	0.0527383	0.0137906
3.975	0.0288346	0.0203936
4	0.0187292	0.0269347
4.025	0.0206575	0.0334771
4.05	0.0434777	0.0398267
4.075	0.0917255	0.0482303
4.1	0.0997151	0.0584113
4.125	0.112005	0.0676438
4.15	0.0947943	0.0760307
4.175	0.095496	0.0835166
4.2	0.106333	0.0902107
4.225	0.0896945	0.096526
4.25	0.0889087	0.102466
4.275	0.0827113	0.107834
4.3	0.0797827	0.112605
4.325	0.0750128	0.116732
4.35	0.0591021	0.117117
4.375	0.0745831	0.113935
4.4	0.053051	0.110695
4.425	0.0511711	0.107528
4.45	0.0407451	0.104602
4.475	0.0412001	0.10143
4.5	0.030684	0.097723
4.525	0.00568398	0.0938767
4.55	0.0215964	0.089961
4.575	0.0131263	0.086034
4.6	0.00371366	0.0821125
4.625	-0.00389457	0.0782474
4.65	-0.0191904	0.0745342
4.675	-0.00976526	0.0712278
4.7	-0.043245	0.0658853
4.725	-0.0118299	0.057615
4.75	-0.0178892	0.0487446
4.775	-0.0199121	0.0394774
4.8	-0.0449121	0.0298581
4.825	-0.0384041	0.0195432
4.85	-0.061741	0.00839175
4.875	-0.0518403	-0.0019687
4.9	-0.0505425	-0.0111035
4.925	-0.0509931	-0.0197644
4.95	-0.0374345	-0.0284438
4.975	-0.0446994	-0.0377865
5	-0.0384443	-0.048043
5.025	-0.060833	-0.0586461
5.05	-0.0664149	-0.0693003
5.075	-0.0752209	-0.0793913
5.1	-0.0643631	-0.0881139
5.125	-0.0729818	-0.0963116
5.15	-0.108415	-0.104381
5.175	-0.118646	-0.112032
5.2	-0.12234	-0.11911
5.225	-0.1323	-0.125584
5.25	-0.138498	-0.131545
5.275	-0.145174	-0.13691
5.3	-0.170174	-0.141918
5.325	-0.155428	-0.146199
5.35	-0.140385	-0.14938
5.375	-0.13933	-0.152123
5.4	-0.14263	-0.155029
5.425	-0.141038	-0.157612
5.45	-0.166466	-0.159734
5.475	-0.171544	-0.162079
5.5	-0.166861	-0.16517
5.525	-0.175787	-0.169054
5.55	-0.14834	-0.172193
5.575	-0.118086	-0.174558
5.6	-0.113757	-0.176836
5.625	-0.131329	-0.178646
5.65	-0.112832	-0.179849
5.675	-0.0943999	-0.180094
5.7	-0.113869	-0.179581
5.725	-0.0963365	-0.178352
5.75	-0.113391	-0.176534
5.775	-0.0999508	-0.173771
5.8	-0.0691225	-0.172672
5.825	-0.0683214	-0.173805
5.85	-0.077993	-0.174634
5.875	-0.0921969	-0.175241
5.9	-0.0868283	-0.175845
5.925	-0.104561	-0.17641
5.95	-0.0669777	-0.176985
5.975	-0.0857951	-0.177439
6	-0.0950419	-0.178288
6.025	-0.113066	-0.179754
6.05	-0.109373	-0.180983
6.075	-0.102817	-0.180394
6.1	-0.0911671	-0.178586
6.125	-0.0798619	-0.175866
6.15	-0.0797852	-0.172327
6.175	-0.0979015	-0.168964
6.2	-0.0826889	-0.165299
6.225	-0.09104	-0.162016
6.25	-0.0849854	-0.15858
6.275	-0.0808108	-0.154669
