# Supplementary material for: Individuals with autism spectrum disorder have altered visual encoding capacity
Source: PLoS Biol. 2021 May 12;19(5):e3001215. doi: 10.1371/journal.pbio.3001215 (PMC8143398; doi:10.1371/journal.pbio.3001215)
Supplement: S6 Data — (ZIP) [file pbio.3001215.s016.zip › FigS1_S2/NT/Sub2/woFB.xlsx]

## Sheet: Sheet1
Target	Response
103.401	112
169.497	165
3.966	14.946
84.24	78
66.332	57.752
9.514	12.358
97.199	103.255
65.321	54.748
58.696	50.361
51.896	44.224
72.671	62.034
68.134	59.713
91.64	86.407
161.438	152
101.198	114.411
104.313	109.119
178.308	173.396
154.747	136.605
84.91	79.297
71.721	63.218
12.047	16.045
90.574	88.279
90.986	92.727
118.491	122.99
79.714	69.02
35.064	39.284
21.028	34.731
59.669	61.607
36.229	36.803
122.946	125.052
12.486	21.861
18.309	25.908
66.738	58.782
115.992	125.195
8.086	21.476
141.684	135.509
162.658	151.927
0.077	177.563
169.969	162.654
124.358	122.751
157.736	146.856
101.918	106.281
34.273	34.03
168.969	159.757
130.45	119.621
106.79	114.101
62.937	75
156.28	130.278
58.965	73.382
138.674	133.594
68.474	71.807
95.573	109.326
135.026	130.512
43.738	45.796
148.309	143.995
66.667	59.142
82.779	76.97
38.69	31.457
44.842	41.62
24.857	24.922
149.012	143.542
125.127	130.889
47.353	44.235
19.979	23.47
130.967	132.253
171.134	172.739
72.287	72.27
120.864	123.73
7.949	5.173
41.381	39.552
37.772	42.646
56.444	44.892
163.02	161.731
57.059	57.731
149.04	154.93
24.72	28.314
81.076	76.937
86.74	86.508
70.666	64.391
160.944	159.581
169.42	164.95
69.579	68.099
102.138	103.042
116.08	107.426
7.163	8.423
91.986	91.219
92.662	93.118
16.963	14.293
9.866	12.519
119.046	116.105
111.987	116.25
119.447	120.945
175.265	175.858
22.028	21.753
52.862	44.833
65.459	56.697
16.678	16.162
3.137	4.635
21.918	19.21
95.699	101.198
10.421	10.264
78.654	71.418
134.911	132.91
88.783	80.709
22.94	33.942
162.086	162.783
132.653	139.109
38.398	30.823
84.614	72.173
128.088	128.832
133.993	137.548
179.583	165.58
55.873	58.403
138.795	135.156
61.882	57.528
55.263	53.514
132.362	128.803
73.666	63.376
138.948	128.186
134.713	131.165
175.045	163.427
144.002	149.646
168.805	166.51
54.527	53.1
171.645	170.364
93.579	95.228
179.209	175.029
154.126	156.413
175.748	170.859
146.452	135.585
143.596	148.013
16.337	22.177
49.61	46.006
23.407	28.5
96.869	103.114
144.815	138.112
57.18	56.494
88.025	88.29
162.037	156.99
129.225	131.377
113.338	115.195
43.87	35.805
3.73	11.335
149.688	152.625
175.798	174.364
143.903	143.189
104.945	117.723
71.463	69.658
125.726	127.231
153.434	148.154
63.3	65.454
101.451	101.677
3.56	4.154
127.742	26.604
82.801	85.342
137.46	130.848
26.121	13.102
45.952	41.334
137.855	136.95
161.608	154.014
171.227	178.254
21.814	24.314
105.175	110.8
69.21	64.136
16.244	14.628
113.388	122.755
20.435	20.924
24.237	22.708
56.62	54.133
12.162	26.657
155.368	147.002
92.673	102.855
150.858	160.476
153.429	150.595
71.946	69.294
65.008	60.513
97.93	103.222
28.758	25.664
129.835	126.664
19.183	17.473
153.627	150.756
102.127	104.1
103.093	107.698
15.046	17.281
11.97	18.832
50.665	64.761
2.802	7.909
11.849	24.458
177.874	3.861
91.563	91.628
101.489	129.692
19.787	25.568
117.491	124.278
96.183	96.444
35.778	43.344
136.982	135.128
172.326	157.931
12.574	13.011
103.632	110.296
123.012	118.193

## Sheet: Sheet2
Theta	Bias	Fit
0	-0.00873668	0
0.025	0.00474572	0.0171074
0.05	0.0160872	0.0330022
0.075	0.010306	0.0472169
0.1	0.0513644	0.0641298
0.125	0.112597	0.0839268
0.15	0.150246	0.101231
0.175	0.167644	0.115564
0.2	0.149596	0.128872
0.225	0.159209	0.141699
0.25	0.148951	0.15407
0.275	0.172131	0.164683
0.3	0.177397	0.171777
0.325	0.172181	0.176391
0.35	0.167128	0.179802
0.375	0.167131	0.181226
0.4	0.169165	0.180901
0.425	0.185694	0.179972
0.45	0.19142	0.178151
0.475	0.178443	0.175278
0.5	0.164559	0.17243
0.525	0.166657	0.170085
0.55	0.159403	0.167462
0.575	0.157546	0.163855
0.6	0.151266	0.159523
0.625	0.126266	0.154799
0.65	0.117591	0.149944
0.675	0.0998523	0.144863
0.7	0.0968859	0.139173
0.725	0.0729687	0.132398
0.75	0.0755928	0.124659
0.775	0.0776003	0.116563
0.8	0.0592787	0.10841
0.825	0.0400256	0.100219
0.85	0.0387895	0.0920203
0.875	0.0137895	0.0837945
0.9	0.031959	0.0750635
0.925	0.0522362	0.0662766
0.95	0.0523169	0.0583044
0.975	0.0387387	0.0508385
1	0.0260029	0.0430839
1.025	0.0399748	0.0410041
1.05	0.0222502	0.0446189
1.075	0.0086332	0.0477368
1.1	0.0256296	0.0505006
1.125	0.0100453	0.053099
1.15	0.00738477	0.0559299
1.175	0.0196696	0.0588539
1.2	0.0140184	0.0617651
1.225	0.0387153	0.0643926
1.25	0.0451736	0.0658022
1.275	0.0391051	0.0660151
1.3	0.0181946	0.0655973
1.325	0.0127152	0.0649786
1.35	0.0268439	0.0639386
1.375	0.0100525	0.062294
1.4	-0.000630894	0.0601483
1.425	-0.0196921	0.0575052
1.45	-0.0446921	0.0546829
1.475	-0.0293331	0.0523955
1.5	-0.0475268	0.0503867
1.525	-0.0555797	0.0481866
1.55	-0.0733096	0.0462281
1.575	-0.0498518	0.0449436
1.6	-0.0538548	0.0440951
1.625	-0.0698104	0.0431052
1.65	-0.0906772	0.0382959
1.675	-0.0801684	0.0290277
1.7	-0.0799562	0.019424
1.725	-0.0887651	0.010111
1.75	-0.0494943	0.00159446
1.775	-0.0435226	-0.00575485
1.8	-0.0589212	-0.0128244
1.825	-0.0659292	-0.0192605
1.85	-0.0635178	-0.0250564
1.875	-0.0788132	-0.0308567
1.9	-0.0319285	-0.035976
1.925	-0.0229307	-0.0405325
1.95	-0.0550832	-0.0451364
1.975	-0.0413	-0.0502812
2	-0.0717441	-0.0556867
2.025	-0.0549696	-0.0615711
2.05	-0.0707241	-0.0682621
2.075	-0.0930021	-0.07506
2.1	-0.112415	-0.0815877
2.125	-0.112854	-0.0876979
2.15	-0.12671	-0.0938853
2.175	-0.126193	-0.100221
2.2	-0.119529	-0.106281
2.225	-0.112362	-0.111788
2.25	-0.114804	-0.116989
2.275	-0.136057	-0.122007
2.3	-0.131045	-0.127565
2.325	-0.14767	-0.133557
2.35	-0.165582	-0.139242
2.375	-0.181198	-0.145192
2.4	-0.206815	-0.151
2.425	-0.231815	-0.156181
2.45	-0.23694	-0.160743
2.475	-0.231259	-0.164375
2.5	-0.248978	-0.167383
2.525	-0.239993	-0.168344
2.55	-0.236519	-0.16675
2.575	-0.243068	-0.164918
2.6	-0.204009	-0.163147
2.625	-0.229009	-0.160797
2.65	-0.177176	-0.160583
2.675	-0.186102	-0.162196
2.7	-0.166437	-0.163549
2.725	-0.177976	-0.164429
2.75	-0.189392	-0.16441
2.775	-0.174313	-0.162642
2.8	-0.170125	-0.159127
2.825	-0.153318	-0.156193
2.85	-0.128424	-0.153403
2.875	-0.0962529	-0.150808
2.9	-0.0734522	-0.149234
2.925	-0.0665574	-0.146118
2.95	-0.0651184	-0.140291
2.975	-0.0366074	-0.131511
3	-0.0616074	-0.120509
3.025	-0.0675561	-0.107921
3.05	-0.0702153	-0.0933469
3.075	-0.0487939	-0.0780239
3.1	-0.0150479	-0.062749
3.125	0.00785597	-0.0468233
3.15	0.00181105	-0.0297927
3.175	0.00642901	-0.0125994
3.2	0.00767981	0.00317809
3.225	0.019959	0.0180577
3.25	0.0727811	0.0357091
3.275	0.120589	0.0546778
3.3	0.151708	0.0711869
3.325	0.159237	0.0854578
3.35	0.163746	0.0987824
3.375	0.150801	0.111627
3.4	0.163236	0.123285
3.425	0.164776	0.133035
3.45	0.16899	0.139827
3.475	0.163774	0.144304
3.5	0.160687	0.14746
3.525	0.171752	0.148746
3.55	0.17314	0.148202
3.575	0.177287	0.146948
3.6	0.195035	0.144924
3.625	0.170035	0.141853
3.65	0.176777	0.139219
3.675	0.170082	0.136699
3.7	0.159597	0.133512
3.725	0.149139	0.12973
3.75	0.142858	0.1253
3.775	0.117858	0.120481
3.8	0.109183	0.115532
3.825	0.108718	0.110277
3.85	0.0872712	0.104507
3.875	0.0719988	0.0978761
3.9	0.0789425	0.0900576
3.925	0.071598	0.0818464
3.95	0.0508714	0.0737143
3.975	0.0316182	0.0654487
4	0.0303822	0.0571779
4.025	0.0259953	0.0487146
4.05	0.0409305	0.0394379
4.075	0.0536923	0.0303864
4.1	0.0553313	0.0225965
4.125	0.0303313	0.0151992
4.15	0.0394549	0.013478
4.175	0.0425153	0.0172847
4.2	0.0252259	0.0206214
4.225	0.0453648	0.0237673
4.25	0.0172223	0.0266108
4.275	0.0239774	0.0294875
4.3	-0.00102258	0.0325997
4.325	0.0306111	0.0356909
4.35	0.00561108	0.0387736
4.375	0.0566171	0.0408
4.4	0.0519608	0.0411486
4.425	0.0306977	0.0408355
4.45	0.00978725	0.0403649
4.475	0.0262604	0.0395377
4.5	0.0266451	0.0382035
4.525	0.00164515	0.0364306
4.55	-0.00903824	0.0342524
4.575	-0.0280994	0.0315819
4.6	-0.0316536	0.0292849
4.625	-0.0377405	0.0275266
4.65	-0.0559341	0.0255032
4.675	-0.0612128	0.0231531
4.7	-0.0660395	0.0211889
4.725	-0.0508355	0.0201475
4.75	-0.0622621	0.0194075
4.775	-0.0931599	0.014329
4.8	-0.0849991	0.00495734
4.825	-0.0633635	-0.00444725
4.85	-0.0790431	-0.013791
4.875	-0.0814147	-0.0236609
4.9	-0.0579017	-0.0326478
4.925	-0.0519299	-0.0399697
4.95	-0.0666096	-0.0468976
4.975	-0.0743366	-0.0531875
5	-0.0719252	-0.0589432
5.025	-0.0472414	-0.0640594
5.05	-0.0292298	-0.0686427
5.075	-0.031338	-0.0732989
5.1	-0.0495558	-0.0779236
5.125	-0.0497074	-0.0830877
5.15	-0.0779691	-0.0885403
5.175	-0.0633769	-0.0944707
5.2	-0.0789955	-0.101211
5.225	-0.0958225	-0.107776
5.25	-0.114817	-0.113977
5.275	-0.110117	-0.120258
5.3	-0.129754	-0.126628
5.325	-0.123355	-0.132901
5.35	-0.112488	-0.138695
5.375	-0.111701	-0.144115
5.4	-0.121583	-0.149485
5.425	-0.144464	-0.15451
5.45	-0.13586	-0.15992
5.475	-0.156077	-0.165766
5.5	-0.17399	-0.171364
5.525	-0.191573	-0.177119
5.55	-0.215222	-0.18273
5.575	-0.231988	-0.187764
5.6	-0.234936	-0.191991
5.625	-0.232385	-0.195314
5.65	-0.257385	-0.198192
5.675	-0.237344	-0.198893
5.7	-0.245055	-0.196856
5.725	-0.220737	-0.194112
5.75	-0.212417	-0.191599
5.775	-0.193462	-0.191103
5.8	-0.183071	-0.192887
5.825	-0.161352	-0.19462
5.85	-0.17409	-0.195804
5.875	-0.177901	-0.196489
5.9	-0.179337	-0.195444
5.925	-0.173232	-0.192665
5.95	-0.166225	-0.189417
5.975	-0.128625	-0.186484
6	-0.102673	-0.184859
6.025	-0.091868	-0.183299
6.05	-0.0818596	-0.181301
6.075	-0.0599936	-0.177517
6.1	-0.0370192	-0.170064
6.125	-0.0450147	-0.160187
6.15	-0.0700147	-0.149026
6.175	-0.0627714	-0.135936
6.2	-0.0786226	-0.120855
6.225	-0.0347565	-0.104981
6.25	0.00746512	-0.0894112
6.275	-0.000551376	-0.0735685
