# Supplementary material for: Individuals with autism spectrum disorder have altered visual encoding capacity
Source: PLoS Biol. 2021 May 12;19(5):e3001215. doi: 10.1371/journal.pbio.3001215 (PMC8143398; doi:10.1371/journal.pbio.3001215)
Supplement: S6 Data — (ZIP) [file pbio.3001215.s016.zip › FigS1_S2/NT/Sub20/wFB1.xlsx]

## Sheet: Sheet1
Target	Response
28.686	40.748
99.078	109.688
61.119	48.206
67.958	59.628
30.884	31.132
124.836	132.7
95.743	104.209
81.999	70.808
74.577	62.629
37.997	31.17
38.635	50.017
140.981	133.545
10.327	31.235
25.495	21.381
113.157	113.515
102.385	120.687
123.171	124.646
19.952	39.389
138.394	137.544
38.036	37.96
170.387	152.005
111.262	112.066
139.52	133.944
68.024	57.74
104.725	105.564
41.892	50.268
106.697	106.771
49.116	39.176
154.335	147.722
92.392	62.944
83.663	65.281
73.808	86.268
90.349	87.565
83.158	75.673
147.452	137.781
36.404	49.029
33.91	36.141
58.823	41.391
20.243	27.477
122.227	128.403
113.366	113.942
101.396	132.825
34.833	39.768
116.321	122.193
63.173	47.816
138.558	138.906
134.839	126.231
107.862	113.909
35.773	54.727
73.237	59.347
70.919	67.202
126.506	122.688
117.442	129.229
20.831	135.396
174.205	169.026
26.945	38.789
179.665	173.698
80.153	77.645
108.367	119.694
37.92	46.585
77.132	66.106
144.519	142.488
21.314	22.955
51.901	40.975
23.561	32.789
79.181	69.612
58.043	47.441
51.813	46.663
76.725	58.524
51.297	48.606
135.614	131.588
110.861	129.87
3.862	22.335
78.758	72.603
81.719	73.436
21.836	31.943
78.681	49.384
24.028	28.906
58.086	48.093
52.176	49.117
121.287	128.375
179.451	174.991
109.718	114.935
0.934	0.423
32.273	29.229
69.969	59.88
21.523	23.015
33.987	30.938
32.196	38.666
119.771	120.791
123.507	116.588
113.564	122.46
77.593	64.785
29.054	53.343
85.57	69.449
58.713	35.993
85.059	83.105
126.951	143.729

## Sheet: Sheet2
Theta	Bias	Fit
0	-0.305935	0
0.025	-0.266887	0.0153849
0.05	-0.143339	0.0351945
0.075	-0.168339	0.0599572
0.1	0.0139161	0.0870949
0.125	0.119451	0.117458
0.15	0.145878	0.148882
0.175	0.219885	0.179575
0.2	0.210328	0.207502
0.225	0.185328	0.233587
0.25	0.160328	0.259123
0.275	0.151823	0.283078
0.3	0.184891	0.305709
0.325	0.259308	0.327027
0.35	0.405177	0.345795
0.375	0.391248	0.362035
0.4	0.507587	0.368302
0.425	0.469761	0.373167
0.45	0.446343	0.383827
0.475	0.421343	0.392795
0.5	0.391776	0.400993
0.525	0.414648	0.407294
0.55	0.389648	0.412117
0.575	0.364648	0.416616
0.6	0.330291	0.420548
0.625	0.314227	0.423689
0.65	0.336991	0.426336
0.675	0.307172	0.428976
0.7	0.301273	0.431533
0.725	0.289158	0.434282
0.75	0.264322	0.437264
0.775	0.242456	0.439721
0.8	0.230628	0.44153
0.825	0.22821	0.442493
0.85	0.226996	0.442514
0.875	0.203265	0.441575
0.9	0.194492	0.439865
0.925	0.191244	0.437761
0.95	0.19843	0.435764
0.975	0.193584	0.434073
1	0.188615	0.432477
1.025	0.188737	0.430911
1.05	0.184582	0.425946
1.075	0.201672	0.417182
1.1	0.182115	0.407956
1.125	0.172637	0.39853
1.15	0.192667	0.388926
1.175	0.180367	0.379286
1.2	0.155367	0.369515
1.225	0.153275	0.359192
1.25	0.138763	0.348348
1.275	0.110738	0.337618
1.3	0.0884845	0.32685
1.325	0.0620113	0.316024
1.35	0.0163296	0.305007
1.375	0.0049131	0.293643
1.4	0.0199861	0.282187
1.425	0.00110979	0.270544
1.45	0.00364184	0.258804
1.475	-0.00613882	0.24697
1.5	0.0187506	0.234177
1.525	0.0225829	0.220145
1.55	0.00864874	0.205865
1.575	-0.0349079	0.191524
1.6	-0.0311912	0.176731
1.625	-0.0743002	0.161516
1.65	-0.056249	0.145727
1.675	-0.0930634	0.129618
1.7	-0.111856	0.113413
1.725	-0.126851	0.0964122
1.75	-0.179326	0.0791297
1.775	-0.204326	0.0622242
1.8	-0.240233	0.0453061
1.825	-0.258332	0.0283272
1.85	-0.283332	0.0113305
1.875	-0.308332	-0.00562971
1.9	-0.310896	-0.0229601
1.925	-0.327754	-0.0406563
1.95	-0.329892	-0.0576662
1.975	-0.354892	-0.0739866
2	-0.379892	-0.0902519
2.025	-0.412919	-0.10624
2.05	-0.414687	-0.121442
2.075	-0.388337	-0.135639
2.1	-0.402014	-0.149255
2.125	-0.42145	-0.161505
2.15	-0.391754	-0.171875
2.175	-0.372318	-0.180547
2.2	-0.397318	-0.188069
2.225	-0.424887	-0.194986
2.25	-0.428338	-0.201468
2.275	-0.381043	-0.204625
2.3	-0.385184	-0.205802
2.325	-0.391152	-0.206697
2.35	-0.367942	-0.204967
2.375	-0.273708	-0.204919
2.4	-0.269244	-0.208244
2.425	-0.294244	-0.212246
2.45	-0.268443	-0.217318
2.475	-0.293443	-0.223468
2.5	-0.288256	-0.229235
2.525	-0.279492	-0.235244
2.55	-0.273332	-0.241797
2.575	-0.282421	-0.248227
2.6	-0.287554	-0.254332
2.625	-0.314405	-0.260396
2.65	-0.316746	-0.266213
2.675	-0.31176	-0.271225
2.7	-0.304306	-0.27579
2.725	-0.329306	-0.280208
2.75	-0.354306	-0.284398
2.775	-0.362709	-0.288371
2.8	-0.383829	-0.291855
2.825	-0.355442	-0.294039
2.85	-0.352348	-0.294684
2.875	-0.325077	-0.294128
2.9	-0.373842	-0.293076
2.925	-0.398288	-0.291975
2.95	-0.423288	-0.290609
2.975	-0.396284	-0.285822
3	-0.393053	-0.277776
3.025	-0.378937	-0.269238
3.05	-0.354019	-0.258667
3.075	-0.314262	-0.247498
3.1	-0.316563	-0.236844
3.125	-0.289342	-0.223366
3.15	-0.250294	-0.207985
3.175	-0.24813	-0.190569
3.2	-0.151746	-0.168163
3.225	-0.139722	-0.142959
3.25	0.00550871	-0.115389
3.275	0.111043	-0.0852217
3.3	0.13747	-0.0539981
3.325	0.211477	-0.0235045
3.35	0.20192	0.00423135
3.375	0.17692	0.0301312
3.4	0.15192	0.0554822
3.425	0.143416	0.0792586
3.45	0.248423	0.101657
3.475	0.355261	0.121929
3.5	0.396769	0.139718
3.525	0.43383	0.155743
3.55	0.499179	0.161831
3.575	0.446398	0.165648
3.6	0.437936	0.175239
3.625	0.412936	0.184081
3.65	0.405621	0.191261
3.675	0.406241	0.19655
3.7	0.381241	0.201263
3.725	0.346884	0.205404
3.75	0.33082	0.208747
3.775	0.336205	0.211666
3.8	0.328583	0.214326
3.825	0.298764	0.216868
3.85	0.325879	0.219833
3.875	0.283376	0.222741
3.9	0.255914	0.225379
3.925	0.247221	0.227612
3.95	0.222221	0.229201
3.975	0.238526	0.230019
4	0.2133	0.229732
4.025	0.194857	0.22855
4.05	0.207837	0.226649
4.075	0.182837	0.224358
4.1	0.211075	0.222531
4.125	0.205208	0.221228
4.15	0.190147	0.219857
4.175	0.18033	0.218302
4.2	0.20377	0.213012
4.225	0.198708	0.204021
4.25	0.173708	0.194842
4.275	0.18027	0.18519
4.3	0.196959	0.175324
4.325	0.171959	0.165615
4.35	0.169868	0.15535
4.375	0.155355	0.144557
4.4	0.126648	0.133733
4.425	0.105077	0.122868
4.45	0.0800772	0.111944
4.475	0.0329222	0.100824
4.5	0.0215058	0.0894929
4.525	0.0224012	0.0781192
4.55	0.0128394	0.0666706
4.575	-0.00729755	0.0550086
4.6	-0.00476551	0.0432586
4.625	-0.00390518	0.0313719
4.65	0.0391755	0.0181166
4.675	0.0252414	0.00384148
4.7	0.000241398	-0.010269
4.725	-0.0433152	-0.0246099
4.75	-0.0577075	-0.0396033
4.775	-0.0827075	-0.055017
4.8	-0.0646563	-0.070802
4.825	-0.101471	-0.0869066
4.85	-0.120264	-0.103105
4.875	-0.135258	-0.1201
4.9	-0.187733	-0.137375
4.925	-0.22364	-0.154311
4.95	-0.24864	-0.17126
4.975	-0.266739	-0.188228
5	-0.291739	-0.205212
5.025	-0.299054	-0.222497
5.05	-0.311161	-0.240149
5.075	-0.313299	-0.257189
5.1	-0.338299	-0.273544
5.125	-0.363299	-0.289846
5.15	-0.390657	-0.305973
5.175	-0.404942	-0.32198
5.2	-0.393726	-0.337173
5.225	-0.396744	-0.351199
5.25	-0.410324	-0.363868
5.275	-0.378623	-0.374968
5.3	-0.400162	-0.385099
5.325	-0.380725	-0.393724
5.35	-0.405725	-0.401195
5.375	-0.433294	-0.408056
5.4	-0.436745	-0.414481
5.425	-0.38945	-0.417569
5.45	-0.393592	-0.418669
5.475	-0.399559	-0.419485
5.5	-0.376349	-0.417666
5.525	-0.264108	-0.417976
5.55	-0.277651	-0.421669
5.575	-0.332441	-0.425499
5.6	-0.27685	-0.430401
5.625	-0.30185	-0.436485
5.65	-0.296663	-0.442183
5.675	-0.287899	-0.448122
5.7	-0.28174	-0.454608
5.725	-0.290828	-0.46097
5.75	-0.297812	-0.467252
5.775	-0.300153	-0.473209
5.8	-0.29822	-0.478144
5.825	-0.320168	-0.482555
5.85	-0.312714	-0.487043
5.875	-0.337714	-0.491385
5.9	-0.346117	-0.495511
5.925	-0.371117	-0.49942
5.95	-0.363141	-0.502309
5.975	-0.363849	-0.503894
6	-0.360755	-0.504448
6.025	-0.333485	-0.503798
6.05	-0.38225	-0.502651
6.075	-0.406695	-0.501455
6.1	-0.431695	-0.499993
6.125	-0.404692	-0.495099
6.15	-0.384245	-0.486728
6.175	-0.337426	-0.476533
6.2	-0.362426	-0.464506
6.225	-0.29997	-0.452988
6.25	-0.32497	-0.441986
6.275	-0.297749	-0.428376
