# Supplementary material for: Individuals with autism spectrum disorder have altered visual encoding capacity
Source: PLoS Biol. 2021 May 12;19(5):e3001215. doi: 10.1371/journal.pbio.3001215 (PMC8143398; doi:10.1371/journal.pbio.3001215)
Supplement: S6 Data — (ZIP) [file pbio.3001215.s016.zip › FigS1_S2/NT/Sub20/wFB2.xlsx]

## Sheet: Sheet1
Target	Response
35.086	43.967
108.164	121.881
142.964	137.457
173.496	143.934
46.149	39.42
148.501	150.791
41.156	42.549
62.014	58.3
9.13	21.485
120.32	123.014
164.492	152.892
172.705	161.574
44.177	33.587
146.364	139.347
134.993	144.945
48.413	45.076
175.748	165.743
54.351	167.454
46.457	51.521
137.119	137.818
112.004	135.596
83.63	65.877
9.339	28.21
142.041	133.772
99.358	109.608
166.58	150.442
11.465	27.469
24.72	25.485
118.315	126.643
46.166	53.173
150.534	144.393
72.265	57.158
86.905	81.258
150.616	135.041
35.009	66.071
39.805	49.344
137.916	133.082
86.668	84.001
109.367	110.973
79.879	69.604
36.218	43.148
72.627	48.842
100.017	108.562
49.385	45.138
42.425	40.621
12.305	50.652
38.245	34.019
85.976	75.257
129.159	125.738
91.442	93.01
136.361	142.332
124.605	142.386
36.086	21.601
117.382	125.145
113.19	116.929
165.86	140.099
130.038	150.924
43.749	57.12
5.416	23.094
47.111	49.833
156.532	34.357
160.993	151.411
0.797	10.574
167.904	165.243
168.794	155.302
154.236	148.826
69.568	68.767
120.535	114.333
0.599	40.58
9.663	28.948
170.37	150.353
97.529	119.154
129.324	119.23
170.694	152.229
6.779	20.149
46.814	31.571
115.102	108.978
145.051	136.989
10.888	33.025
6.103	11.916
162.773	150.595
164.267	160.755
10.058	30.981
7.669	38.067
12.552	23.235
56.554	27.308
133.065	119.969
104.769	118.958
165.794	137.626
114.536	128.024
52.033	127.7
170.952	159.342
12.041	22.826
98.968	113.674
36.327	28.612
23.451	37.612
23.808	48.305
79.719	63.409
94.524	100.433
62.08	59.013

## Sheet: Sheet2
Theta	Bias	Fit
0	0.190173	0
0.025	0.3208	0.0614796
0.05	0.351079	0.119011
0.075	0.412995	0.172963
0.1	0.516439	0.217674
0.125	0.552087	0.254828
0.15	0.527087	0.290973
0.175	0.59232	0.321205
0.2	0.608753	0.343865
0.225	0.637155	0.360205
0.25	0.612155	0.372156
0.275	0.587155	0.383063
0.3	0.562155	0.392931
0.325	0.548671	0.401579
0.35	0.521998	0.408176
0.375	0.524602	0.411173
0.4	0.499602	0.411507
0.425	0.474602	0.411024
0.45	0.449602	0.409733
0.475	0.481954	0.407982
0.5	0.456148	0.405519
0.525	0.484745	0.403124
0.55	0.492608	0.400238
0.575	0.465935	0.395814
0.6	0.428472	0.39091
0.625	0.403472	0.385466
0.65	0.436907	0.379343
0.675	0.455167	0.372584
0.7	0.428672	0.365366
0.725	0.415615	0.35785
0.75	0.372841	0.349589
0.775	0.350577	0.340336
0.8	0.325577	0.330311
0.825	0.300577	0.319604
0.85	0.284795	0.308503
0.875	0.259795	0.297012
0.9	0.283239	0.285588
0.925	0.34349	0.274792
0.95	0.295268	0.264123
0.975	0.271113	0.25275
1	0.277657	0.240333
1.025	0.247228	0.227004
1.05	0.222228	0.212906
1.075	0.182462	0.198022
1.1	0.203602	0.182813
1.125	0.206497	0.167421
1.15	0.162489	0.151559
1.175	0.142721	0.135328
1.2	0.163389	0.118388
1.225	0.172308	0.100889
1.25	0.135161	0.0830336
1.275	0.146651	0.064839
1.3	0.140271	0.0463252
1.325	0.140573	0.0274185
1.35	0.13533	0.00814745
1.375	0.124727	-0.0114945
1.4	0.127798	-0.0315299
1.425	0.104695	-0.0519288
1.45	0.0796947	-0.0725285
1.475	0.0546947	-0.0932601
1.5	0.0296947	-0.114096
1.525	0.00122597	-0.134233
1.55	-0.0484845	-0.153703
1.575	-0.0436997	-0.173317
1.6	-0.0875905	-0.192508
1.625	-0.106682	-0.21123
1.65	-0.115937	-0.229874
1.675	-0.157032	-0.2484
1.7	-0.145921	-0.266746
1.725	-0.208642	-0.28476
1.75	-0.204652	-0.302454
1.775	-0.22643	-0.319775
1.8	-0.225978	-0.336654
1.825	-0.224189	-0.353173
1.85	-0.270685	-0.369262
1.875	-0.226319	-0.384867
1.9	-0.266291	-0.399917
1.925	-0.291291	-0.414322
1.95	-0.273687	-0.427696
1.975	-0.303383	-0.439631
2	-0.313118	-0.450258
2.025	-0.274022	-0.458263
2.05	-0.277478	-0.462935
2.075	-0.302478	-0.465668
2.1	-0.327478	-0.467122
2.125	-0.286628	-0.467969
2.15	-0.333506	-0.469372
2.175	-0.303969	-0.470612
2.2	-0.328969	-0.47052
2.225	-0.293165	-0.471153
2.25	-0.277388	-0.472644
2.275	-0.302388	-0.472998
2.3	-0.177327	-0.473324
2.325	-0.202327	-0.473645
2.35	-0.285708	-0.474517
2.375	-0.311585	-0.475991
2.4	-0.336585	-0.476378
2.425	-0.325333	-0.475619
2.45	-0.286831	-0.473788
2.475	-0.292063	-0.471545
2.5	-0.304032	-0.468473
2.525	-0.317232	-0.464591
2.55	-0.342232	-0.460217
2.575	-0.341068	-0.454597
2.6	-0.366068	-0.447709
2.625	-0.405908	-0.440169
2.65	-0.475042	-0.439049
2.675	-0.500042	-0.44405
2.7	-0.482953	-0.44755
2.725	-0.453524	-0.447764
2.75	-0.48444	-0.445147
2.775	-0.50944	-0.441372
2.8	-0.528577	-0.436385
2.825	-0.553577	-0.430168
2.85	-0.493225	-0.415562
2.875	-0.453432	-0.390252
2.9	-0.438734	-0.360842
2.925	-0.448369	-0.328292
2.95	-0.473369	-0.293077
2.975	-0.406501	-0.257448
3	-0.347743	-0.220294
3.025	-0.309506	-0.17821
3.05	-0.278523	-0.131023
3.075	-0.210711	-0.0794654
3.1	-0.0546063	-0.0207438
3.125	0.0277335	0.0435635
3.15	0.221508	0.10709
3.175	0.312393	0.167392
3.2	0.342672	0.224266
3.225	0.404587	0.277575
3.25	0.517093	0.321158
3.275	0.54368	0.357235
3.3	0.51868	0.392847
3.325	0.583912	0.422587
3.35	0.653748	0.441506
3.375	0.628748	0.454155
3.4	0.603748	0.465754
3.425	0.578748	0.476311
3.45	0.553748	0.485831
3.475	0.540263	0.494137
3.5	0.513591	0.500405
3.525	0.516194	0.503103
3.55	0.491194	0.503162
3.575	0.466194	0.502406
3.6	0.471774	0.50184
3.625	0.473546	0.500813
3.65	0.471505	0.498329
3.675	0.503066	0.495302
3.7	0.499368	0.491478
3.725	0.445064	0.486968
3.75	0.420064	0.48204
3.775	0.420131	0.476493
3.8	0.43298	0.4705
3.825	0.446759	0.463717
3.85	0.420265	0.456247
3.875	0.407207	0.448478
3.9	0.367169	0.439897
3.925	0.342169	0.430333
3.95	0.317169	0.420077
3.975	0.301388	0.409422
4	0.276388	0.398375
4.025	0.251388	0.386662
4.05	0.340831	0.375738
4.075	0.335082	0.365426
4.1	0.287706	0.354264
4.125	0.262706	0.342407
4.15	0.26925	0.329764
4.175	0.23882	0.316223
4.2	0.212414	0.301793
4.225	0.180563	0.286666
4.25	0.195195	0.271352
4.275	0.199109	0.255884
4.3	0.154082	0.239954
4.325	0.159657	0.22355
4.35	0.154981	0.206451
4.375	0.151754	0.188748
4.4	0.153173	0.170744
4.425	0.138243	0.152472
4.45	0.174059	0.13386
4.475	0.151922	0.114792
4.5	0.126922	0.0953551
4.525	0.14439	0.0755005
4.55	0.11939	0.0552644
4.575	0.0962873	0.0348084
4.6	0.0712873	0.0141613
4.625	0.0462873	-0.0066085
4.65	0.0296276	-0.0267189
4.675	-0.00718138	-0.046123
4.7	-0.0568919	-0.0656083
4.725	-0.0709979	-0.0847534
4.75	-0.0900894	-0.103513
4.775	-0.115089	-0.122258
4.8	-0.115675	-0.14091
4.825	-0.153006	-0.159388
4.85	-0.162861	-0.17757
4.875	-0.188059	-0.195449
4.9	-0.209837	-0.212981
4.925	-0.234837	-0.23012
4.95	-0.234477	-0.246944
4.975	-0.232597	-0.263395
5	-0.209727	-0.279373
5.025	-0.234727	-0.294851
5.05	-0.274698	-0.309715
5.075	-0.283837	-0.323683
5.1	-0.282095	-0.336599
5.125	-0.31179	-0.348281
5.15	-0.25743	-0.357108
5.175	-0.28243	-0.363264
5.2	-0.285886	-0.367546
5.225	-0.310886	-0.369855
5.25	-0.335886	-0.370865
5.275	-0.316914	-0.372401
5.3	-0.341914	-0.37451
5.325	-0.312377	-0.375321
5.35	-0.324752	-0.374008
5.375	-0.286957	-0.374969
5.4	-0.285796	-0.377587
5.425	-0.247524	-0.377383
5.45	-0.185734	-0.377158
5.475	-0.245105	-0.378571
5.5	-0.298596	-0.38021
5.525	-0.319992	-0.38098
5.55	-0.308741	-0.380965
5.575	-0.279231	-0.37952
5.6	-0.295238	-0.377026
5.625	-0.281019	-0.3737
5.65	-0.313936	-0.369921
5.675	-0.325639	-0.366028
5.7	-0.34095	-0.360922
5.725	-0.349475	-0.354564
5.75	-0.389316	-0.347815
5.775	-0.414316	-0.340415
5.8	-0.483449	-0.338977
5.825	-0.486082	-0.343273
5.85	-0.49136	-0.346058
5.875	-0.461931	-0.345991
5.9	-0.492848	-0.343067
5.925	-0.517848	-0.338981
5.95	-0.536984	-0.333676
5.975	-0.561984	-0.327135
6	-0.436839	-0.310083
6.025	-0.422141	-0.28171
6.05	-0.44763	-0.250697
6.075	-0.456776	-0.217045
6.1	-0.481776	-0.181272
6.125	-0.414909	-0.145093
6.15	-0.35615	-0.107389
6.175	-0.317913	-0.0647235
6.2	-0.286931	-0.0169259
6.225	-0.219119	0.0352656
6.25	-0.02006	0.0950027
6.275	0.0864137	0.159543
