# Supplementary material for: Individuals with autism spectrum disorder have altered visual encoding capacity
Source: PLoS Biol. 2021 May 12;19(5):e3001215. doi: 10.1371/journal.pbio.3001215 (PMC8143398; doi:10.1371/journal.pbio.3001215)
Supplement: S6 Data — (ZIP) [file pbio.3001215.s016.zip › FigS1_S2/NT/Sub20/woFB.xlsx]

## Sheet: Sheet1
Target	Response
173.056	156.937
18.007	39.338
109.663	114.945
82.351	61
59.674	45.965
146.804	133.967
172.419	138.74
1.494	180
115.728	109.44
130.967	113.631
84.323	65.514
68.568	50.544
158.027	146.473
137.712	125.349
130.769	123.958
126.583	116.261
0.203	8.018
177.88	179.448
123.946	100.907
124.528	112
18.403	106.057
73.847	54.136
84.339	59.277
98.171	99.913
173.644	167
97.468	103.938
171.809	163.672
61.74	42.145
22.012	29.732
84.361	57.367
147.749	130.036
46.342	34.439
84.092	63
50.736	40.412
89.508	75.897
161.823	155.023
84.746	53.601
119.139	125.417
118.359	120.638
17.886	37.777
14.447	35.005
79.17	80.574
142.129	138.84
81.043	55.753
63.684	57.479
169.618	134.746
73.957	46.73
163.388	132.169
161.328	133.906
168.068	160.784
88.305	101.332
139.745	125.108
28.477	46.031
174.496	156.658
115.393	32.945
69.139	64.249
118.997	119.15
174.77	154.284
115.503	125.684
137.004	135.352
37.756	46.405
150.594	143.637
154.258	149.502
114.333	122.835
28.263	30.973
161.987	148.53
20.111	5.652
10.064	25.583
140.492	141.252
8.603	27.916
105.505	47.179
172.952	153.742
150.407	137.068
56.098	54.8
52.599	50.738
178.962	165.915
62.448	69.34
133.872	121.536
125.166	147.578
160.889	145.433
126.039	135.897
70.364	57.166
7.674	16.752
135.943	144.955
17.595	24.096
32.169	40.232
172.925	153.161
87.943	68.379
79.077	67.83
93.26	115.023
159.433	118.333
140.091	132.951
124.495	120.477
80.488	66.725
159.839	135.634
154.835	152.843
145.568	177.696
21.737	27.948
81.554	70.347
76.808	64.586
47.693	68.994
82.823	74.42
140.981	137.703
175.309	146.905
47.66	56.766
139.52	120.693
32.416	41.315
162.383	128.988
124.155	143.801
30.927	37.971
13.08	27.574
123.045	123.932
152.5	150.734
100.363	111.029
45.265	46.243
73.468	66.326
14.662	29.279
10.141	26.215
157.181	146.724
3.812	25.307
56.076	58.513
116.365	123.401
143.365	136.849
101.676	118.944
100.198	115.706
150.122	149.688
146.315	143.485
132.45	129.753
92.261	104.107
31.202	55.922
60.179	39.408
13.03	22.153
43.403	43.39
80.664	64.188
18.144	32.497
14.843	25.042
6.526	7.378
58.477	58.322
84.482	61.922
112.608	56.305
94.914	118.098
52.467	52.876
152.627	144.666
155.066	143.133
15.057	31.442
124.924	132.542
150.55	139.414
13.948	38.939
104.835	130.296
122.897	132.412
114.651	127.801
127.313	125.269
108.466	124.565
158.741	141.585
53.335	49.919
153.676	145.887
19.106	39.032
106.807	121.739
61.729	57.405
113.003	115.375
120.842	121.164
62.86	65.617
68.557	51.77
110.982	125.319
60.916	45.365
112.267	127.887
36.608	33.767
142.744	145.123
23.605	39.647
93.238	107.182
177.935	160.894
32.18	36.225
57.087	44.303
41.42	51.295
24.989	33.576
103.406	115.286
84.356	74.812
22.1	39.377
59.24	59.195
120.233	124.067
69.557	56.107
36.179	44.165
58.092	59.373
150.193	137.744
170.92	158.548
146.282	143.85
21.616	36.456
169.272	146.011
171.689	163.982
69.09	65.39
0.401	171.819
83.559	68.626
0.093	169.443
0.417	173.202
5.537	18.525
44.122	48.268
89.756	90.683
118.997	127.384
102.269	124.24

## Sheet: Sheet2
Theta	Bias	Fit
0	-0.36223	0
0.025	-0.34888	0.0370266
0.05	-0.204674	0.0744514
0.075	-0.148728	0.111969
0.1	-0.107222	0.148832
0.125	0.121776	0.18273
0.15	0.212949	0.210717
0.175	0.27166	0.233975
0.2	0.28884	0.255175
0.225	0.318463	0.275717
0.25	0.344761	0.295716
0.275	0.342781	0.315123
0.3	0.379394	0.332231
0.325	0.475819	0.345808
0.35	0.531205	0.358913
0.375	0.545822	0.371988
0.4	0.5128	0.383667
0.425	0.497728	0.394493
0.45	0.498842	0.404432
0.475	0.499686	0.413249
0.5	0.446464	0.422363
0.525	0.443277	0.432185
0.55	0.452644	0.440712
0.575	0.443127	0.44945
0.6	0.446024	0.458538
0.625	0.426726	0.466431
0.65	0.401726	0.473351
0.675	0.39186	0.479604
0.7	0.396758	0.484818
0.725	0.378301	0.488727
0.75	0.353127	0.491745
0.775	0.3685	0.493935
0.8	0.351039	0.495422
0.825	0.336659	0.496084
0.85	0.32915	0.496059
0.875	0.29652	0.494486
0.9	0.275498	0.491078
0.925	0.279712	0.486969
0.95	0.27862	0.482501
0.975	0.228382	0.476582
1	0.199927	0.469045
1.025	0.217146	0.460739
1.05	0.192402	0.451786
1.075	0.174205	0.442563
1.1	0.149574	0.433247
1.125	0.140768	0.422529
1.15	0.127389	0.410306
1.175	0.108607	0.397878
1.2	0.0872016	0.385246
1.225	0.0782932	0.370609
1.25	0.069185	0.354018
1.275	0.052993	0.337261
1.3	0.0444397	0.320392
1.325	0.0235288	0.303463
1.35	0.0408837	0.286564
1.375	0.0444251	0.270005
1.4	0.0336826	0.253692
1.425	-0.025988	0.237209
1.45	-0.0317479	0.220611
1.475	-0.0429359	0.204029
1.5	-0.0379289	0.187007
1.525	-0.0101234	0.169305
1.55	-0.0252428	0.15125
1.575	-0.0528865	0.133172
1.6	-0.0444108	0.115062
1.625	-0.0569254	0.0968863
1.65	-0.0162194	0.0795997
1.675	-0.0284592	0.0630753
1.7	-0.0567416	0.0464258
1.725	-0.0763909	0.0297939
1.75	-0.052229	0.0130021
1.775	-0.0718842	-0.0039098
1.8	-0.0890898	-0.0208236
1.825	-0.113217	-0.0378049
1.85	-0.117038	-0.0548044
1.875	-0.111465	-0.0715833
1.9	-0.12028	-0.0879172
1.925	-0.13905	-0.103956
1.95	-0.134854	-0.119874
1.975	-0.153485	-0.135654
2	-0.182485	-0.151345
2.025	-0.207485	-0.166915
2.05	-0.211432	-0.18247
2.075	-0.209868	-0.198236
2.1	-0.204132	-0.214019
2.125	-0.252532	-0.229254
2.15	-0.270133	-0.243791
2.175	-0.292273	-0.25788
2.2	-0.303702	-0.271491
2.225	-0.340428	-0.284559
2.25	-0.374454	-0.297095
2.275	-0.420198	-0.30987
2.3	-0.438591	-0.322806
2.325	-0.456045	-0.335231
2.35	-0.474613	-0.347321
2.375	-0.494237	-0.358955
2.4	-0.516862	-0.369983
2.425	-0.50405	-0.380313
2.45	-0.474762	-0.389179
2.475	-0.498768	-0.3968
2.5	-0.530879	-0.403934
2.525	-0.543684	-0.410468
2.55	-0.52136	-0.415677
2.575	-0.554182	-0.419578
2.6	-0.545091	-0.422764
2.625	-0.542663	-0.425131
2.65	-0.548692	-0.427358
2.675	-0.573558	-0.429513
2.7	-0.595723	-0.430928
2.725	-0.599171	-0.431514
2.75	-0.603915	-0.432162
2.775	-0.553537	-0.430957
2.8	-0.561276	-0.426972
2.825	-0.541116	-0.421752
2.85	-0.481361	-0.414806
2.875	-0.506361	-0.406505
2.9	-0.463518	-0.397978
2.925	-0.465064	-0.388118
2.95	-0.441153	-0.373733
2.975	-0.441262	-0.354595
3	-0.433687	-0.331856
3.025	-0.434903	-0.306078
3.05	-0.456814	-0.278327
3.075	-0.457105	-0.248847
3.1	-0.400213	-0.217372
3.125	-0.396168	-0.183955
3.15	-0.349255	-0.148518
3.175	-0.349611	-0.111803
3.2	-0.213081	-0.0745331
3.225	-0.157135	-0.0374539
3.25	-0.0865443	-0.00126382
3.275	0.190603	0.0296948
3.3	0.259295	0.0532975
3.325	0.263252	0.0744795
3.35	0.318114	0.0955359
3.375	0.281681	0.117761
3.4	0.343167	0.139462
3.425	0.36474	0.158106
3.45	0.397295	0.173854
3.475	0.547798	0.188359
3.5	0.537967	0.202704
3.525	0.537415	0.215385
3.55	0.504393	0.226739
3.575	0.501644	0.2376
3.6	0.505825	0.247291
3.625	0.465935	0.257151
3.65	0.447272	0.267725
3.675	0.43487	0.277355
3.7	0.449034	0.285409
3.725	0.454072	0.293605
3.75	0.441082	0.302135
3.775	0.418319	0.309539
3.8	0.393319	0.316135
3.825	0.409424	0.321965
3.85	0.392275	0.326629
3.875	0.369894	0.330101
3.9	0.344719	0.332823
3.925	0.367632	0.33483
3.95	0.336412	0.336256
3.975	0.333844	0.337086
4	0.333969	0.336038
4.025	0.306374	0.333166
4.05	0.277036	0.329585
4.075	0.280873	0.325331
4.1	0.253403	0.319742
4.125	0.215673	0.312743
4.15	0.210858	0.305116
4.175	0.208738	0.296646
4.2	0.183994	0.287521
4.225	0.172088	0.278207
4.25	0.161599	0.267669
4.275	0.147114	0.25569
4.3	0.118982	0.243358
4.325	0.1002	0.230808
4.35	0.0828717	0.216466
4.375	0.0811569	0.200155
4.4	0.0607777	0.183506
4.425	0.0445856	0.166682
4.45	0.0401215	0.149772
4.475	0.0389025	0.132883
4.5	0.0539582	0.116288
4.525	0.0360178	0.0999575
4.55	0.00792204	0.0835517
4.575	-0.0343953	0.0669825
4.6	-0.0404054	0.0502895
4.625	-0.0513432	0.0336184
4.65	-0.0519816	0.0165254
4.675	-0.00384914	-0.00116482
4.7	-0.0336502	-0.0191519
4.725	-0.0619858	-0.037175
4.75	-0.0528182	-0.055225
4.775	-0.0269489	-0.0725046
4.8	-0.00794469	-0.0889789
4.825	-0.0401489	-0.105627
4.85	-0.0728945	-0.122339
4.875	-0.0734397	-0.138973
4.9	-0.0496001	-0.155727
4.925	-0.0802916	-0.172593
4.95	-0.0932183	-0.189493
4.975	-0.116409	-0.206424
5	-0.12417	-0.223282
5.025	-0.107682	-0.239892
5.05	-0.128687	-0.256096
5.075	-0.127194	-0.272161
5.1	-0.136893	-0.288122
5.125	-0.165892	-0.303992
5.15	-0.190892	-0.319748
5.175	-0.211912	-0.335263
5.2	-0.20513	-0.35092
5.225	-0.220331	-0.366795
5.25	-0.212539	-0.382529
5.275	-0.26094	-0.397658
5.3	-0.276962	-0.411967
5.325	-0.299658	-0.425736
5.35	-0.31211	-0.439133
5.375	-0.348835	-0.452069
5.4	-0.394008	-0.46515
5.425	-0.429469	-0.478347
5.45	-0.439452	-0.491031
5.475	-0.453144	-0.503437
5.5	-0.487203	-0.515441
5.525	-0.507481	-0.526822
5.55	-0.525269	-0.537649
5.575	-0.504909	-0.547655
5.6	-0.483762	-0.556299
5.625	-0.507175	-0.563856
5.65	-0.538861	-0.57071
5.675	-0.538579	-0.576858
5.7	-0.531255	-0.581628
5.725	-0.54165	-0.585107
5.75	-0.529137	-0.587827
5.775	-0.536714	-0.590019
5.8	-0.5571	-0.592251
5.825	-0.581965	-0.594192
5.85	-0.589858	-0.595341
5.875	-0.614237	-0.595425
5.9	-0.565855	-0.595153
5.925	-0.561945	-0.593247
5.95	-0.553333	-0.589348
5.975	-0.531882	-0.584046
6	-0.489769	-0.576671
6.025	-0.477276	-0.568155
6.05	-0.448472	-0.558317
6.075	-0.473472	-0.547083
6.1	-0.44956	-0.532391
6.125	-0.44967	-0.512914
6.15	-0.442095	-0.489817
6.175	-0.44331	-0.463664
6.2	-0.446825	-0.435373
6.225	-0.45395	-0.405153
6.25	-0.40862	-0.373089
6.275	-0.364457	-0.338357
