# Supplementary material for: Individuals with autism spectrum disorder have altered visual encoding capacity
Source: PLoS Biol. 2021 May 12;19(5):e3001215. doi: 10.1371/journal.pbio.3001215 (PMC8143398; doi:10.1371/journal.pbio.3001215)
Supplement: S6 Data — (ZIP) [file pbio.3001215.s016.zip › FigS1_S2/NT/Sub21/wFB1.xlsx]

## Sheet: Sheet1
Target	Response
83.598	74
102.247	111
21.754	28
114.437	121
49.846	57
122.045	122
153.995	134
21.133	19
25.05	35
14.332	24
171.859	167
17.765	15
141.047	143
18.754	16
151.133	153
12.937	15
84.378	81
138.542	139
13.453	15
87.965	83
72.534	69
136.987	135
121.699	127
15.634	21
2.609	0
156.296	156
8.69	12
59.377	58
158.922	162
79.868	76
155.198	150
3.977	142
25.659	26
79.346	75
33.718	42
29.356	36
30.768	28
107.801	117
34.256	179.231
18.32	39
67.612	66
59.954	62
128.192	0
9.751	16
160.29	149
161.18	159
6.696	10
8.52	22
179.039	169
66.013	65
29.807	32
63.179	48
12.151	18
7.949	17
162.498	163
82.878	85
160.208	156
141.239	142
13.865	23
124.583	133
19.304	22
156.368	158
35.882	42
82.021	81
119.381	124
170.277	159
157.768	158.372
47.484	39
3.73	174.649
112.536	120
52.335	51
97.792	97
176.182	1
48.902	51
10.558	12
55.549	53
162.169	163
103.225	112
140.613	133.316
137.212	128
29.73	33
79.214	83
107.494	103
158.867	161
116.991	113
143.338	145
9.784	11
11.316	14
12.063	15
149.699	146
109.477	111
155.406	140.334
171.941	166
48.709	60
11.289	21
169.107	164
26.324	33
40.392	43
47.699	51
37.421	39
92.892	100
33.696	39
65.92	91
56.449	70
150.094	149
133.153	125
173.1	156
82.861	80
93.7	90
93.898	98
75.907	83
119.974	117
23.616	30
6.685	12
130.923	127
91.761	99
66.854	78
153.692	151
21.896	29
75.973	74
83.175	91
136.762	130
160.268	147
107.675	121
119.442	123
79.022	79.437
105.043	108
104.346	104.855
139.256	119
41.381	48
178.555	176
104.027	106
73.737	83
94.969	102
33.96	46
107.428	118
159.933	157
70.891	69
171.139	165
75.577	76
93.123	95
168.448	164
156.851	153
94.002	95
19.1	19
3.164	0
85.778	90
174.842	145
92.826	97
155.851	146
118.425	120
68.117	67
9.723	141
23.775	29
132.214	135
173.392	1
95.677	91
175.677	174
82.054	82
143.03	145
142.206	141
131.126	130
46.638	44
48.374	52
92.914	95
126.264	126
16.683	24
160.109	163
27.566	28
126.594	132
21.292	13
73.891	78
129.967	141
148.369	130
108.955	111
72.748	69
65.838	71
9.712	23
58.976	59
57.323	60
77.209	72
52.829	55
140.195	152
15.244	19
159.219	164
58.345	67
92.552	94
60.866	61
165.789	167
53.291	56
168.453	167
56.752	59
90.453	90
53.791	57
149.512	152
87.86	97

## Sheet: Sheet2
Theta	Bias	Fit
0	-0.0490565	0
0.025	-0.0423511	0.00978378
0.05	-0.02923	0.0214812
0.075	-0.0054152	0.034257
0.1	0.0193364	0.0468117
0.125	0.0471798	0.0595545
0.15	0.0730468	0.0706216
0.175	0.0880581	0.0801019
0.2	0.0968192	0.0895025
0.225	0.0885771	0.0985535
0.25	0.0888008	0.107286
0.275	0.0873439	0.115839
0.3	0.0952223	0.123823
0.325	0.0996269	0.131413
0.35	0.111179	0.139245
0.375	0.102186	0.146862
0.4	0.0806256	0.15412
0.425	0.113474	0.161467
0.45	0.124605	0.168204
0.475	0.158875	0.171644
0.5	0.139038	0.172469
0.525	0.145424	0.172984
0.55	0.143745	0.173219
0.575	0.13067	0.173591
0.6	0.123998	0.173904
0.625	0.115657	0.174219
0.65	0.0976743	0.17441
0.675	0.106448	0.170202
0.7	0.0969074	0.1617
0.725	0.117133	0.153534
0.75	0.116807	0.145767
0.775	0.102753	0.137659
0.8	0.101796	0.129489
0.825	0.103543	0.121204
0.85	0.0944722	0.112481
0.875	0.116598	0.104687
0.9	0.0859224	0.0995799
0.925	0.0755732	0.0959025
0.95	0.0771908	0.0922328
0.975	0.0755074	0.088545
1	0.102561	0.0844195
1.025	0.107254	0.0837143
1.05	0.0822543	0.0866188
1.075	0.102258	0.0891701
1.1	0.114438	0.0916349
1.125	0.103956	0.0940699
1.15	0.108325	0.0965302
1.175	0.100472	0.0992866
1.2	0.075472	0.10203
1.225	0.0636837	0.104752
1.25	0.043881	0.107656
1.275	0.0374789	0.110627
1.3	0.0259497	0.113564
1.325	0.0227263	0.11625
1.35	0.0236321	0.118548
1.375	0.0687101	0.120906
1.4	0.106342	0.123261
1.425	0.0713983	0.12569
1.45	0.100557	0.128607
1.475	0.0928522	0.131331
1.5	0.0778143	0.134138
1.525	0.105603	0.134929
1.55	0.117466	0.132873
1.575	0.108697	0.130607
1.6	0.104734	0.12843
1.625	0.0957804	0.126138
1.65	0.0376753	0.121112
1.675	0.0459355	0.114339
1.7	0.0321674	0.108496
1.725	0.020226	0.103351
1.75	0.0299128	0.0985957
1.775	0.0317941	0.0936353
1.8	0.0311353	0.0887423
1.825	0.0408271	0.083521
1.85	0.0158271	0.0779496
1.875	-0.00917291	0.0724183
1.9	-0.0393804	0.0668544
1.925	-0.0657819	0.0612609
1.95	-0.0697842	0.0554963
1.975	-0.0551444	0.0486656
2	-0.0274092	0.0430161
2.025	0.00368559	0.040156
2.05	0.00817966	0.0369705
2.075	-0.00201357	0.0329643
2.1	0.0144133	0.029151
2.125	0.00909031	0.0254718
2.15	0.0145969	0.0216199
2.175	0.0190071	0.0174748
2.2	0.00645437	0.0135275
2.225	0.00273741	0.00971335
2.25	-0.0179716	0.00586445
2.275	-0.00872471	0.0024715
2.3	-0.033011	-0.000222191
2.325	-0.0445287	-0.00252023
2.35	-0.0401782	-0.00429424
2.375	-0.0404074	-0.00629649
2.4	-0.0391226	-0.00888415
2.425	-0.0375643	-0.0114333
2.45	-0.0365245	-0.0137918
2.475	-0.0398357	-0.0159537
2.5	-0.0654582	-0.0181155
2.525	-0.0702154	-0.0209577
2.55	-0.0522473	-0.0255056
2.575	-0.0693795	-0.0310029
2.6	-0.0351306	-0.0361539
2.625	-0.0514618	-0.0419373
2.65	-0.0689803	-0.047989
2.675	-0.0875422	-0.0534277
2.7	-0.0693693	-0.0580035
2.725	-0.0878519	-0.0615127
2.75	-0.111509	-0.0645912
2.775	-0.0617766	-0.0679274
2.8	-0.0620489	-0.0718619
2.825	-0.0870489	-0.0758885
2.85	-0.0813296	-0.079611
2.875	-0.096165	-0.0831378
2.9	-0.104298	-0.0856963
2.925	-0.106469	-0.0868988
2.95	-0.0701691	-0.0866275
2.975	-0.0679898	-0.083533
3	-0.0929898	-0.0786581
3.025	-0.0931348	-0.0733238
3.05	-0.112209	-0.0676287
3.075	-0.0901388	-0.0612454
3.1	-0.0826334	-0.0539158
3.125	-0.0444999	-0.0455374
3.15	-0.0452717	-0.0363333
3.175	-0.0289158	-0.0252588
3.2	-0.0272627	-0.0122797
3.225	0.0159202	0.000707258
3.25	0.0222655	0.0134733
3.275	0.0387725	0.0260744
3.3	0.0724051	0.0369662
3.325	0.0935989	0.0463029
3.35	0.0884118	0.055663
3.375	0.0899324	0.0646296
3.4	0.0803935	0.0732778
3.425	0.0962771	0.081411
3.45	0.11622	0.0891445
3.475	0.11933	0.0973553
3.5	0.10711	0.10552
3.525	0.0972182	0.113076
3.55	0.0897802	0.120405
3.575	0.103084	0.127542
3.6	0.165762	0.131452
3.625	0.150467	0.132228
3.65	0.13063	0.133002
3.675	0.137017	0.133468
3.7	0.135337	0.133656
3.725	0.126902	0.133889
3.75	0.125411	0.134126
3.775	0.108754	0.13432
3.8	0.123041	0.130262
3.825	0.1135	0.121819
3.85	0.0901393	0.11325
3.875	0.117233	0.105087
3.9	0.108399	0.0972312
3.925	0.0970969	0.0891727
3.95	0.107545	0.0809121
3.975	0.095136	0.0724601
4	0.0860648	0.0637111
4.025	0.085303	0.0571939
4.05	0.077515	0.0533591
4.075	0.0647859	0.0497821
4.1	0.0657611	0.0461268
4.125	0.0890571	0.0422148
4.15	0.0941538	0.0379535
4.175	0.0988469	0.0372171
4.2	0.111861	0.0396714
4.225	0.120668	0.0421507
4.25	0.112141	0.0451418
4.275	0.109881	0.0477466
4.3	0.0999181	0.0501974
4.325	0.0920646	0.0529265
4.35	0.0670646	0.0556444
4.375	0.0604737	0.0585419
4.4	0.0540716	0.0615562
4.425	0.0425424	0.0645326
4.45	0.0292746	0.0676889
4.475	0.0226956	0.0703373
4.5	0.0507908	0.0727118
4.525	0.0706588	0.0751659
4.55	0.0805208	0.0774162
4.575	0.0951836	0.0799721
4.6	0.0907751	0.0827473
4.625	0.0844448	0.0852503
4.65	0.0765968	0.0878786
4.675	0.107039	0.0884214
4.7	0.109058	0.0862927
4.725	0.113683	0.0839506
4.75	0.0963266	0.0816992
4.775	0.0873731	0.0794099
4.8	0.0516773	0.075183
4.825	0.0375281	0.0692097
4.85	0.02376	0.0633725
4.875	0.0118187	0.0582358
4.9	0.0215054	0.0534888
4.925	0.033602	0.0485751
4.95	0.0227279	0.0437301
4.975	0.0324197	0.038521
5	0.00741975	0.0329626
5.025	-0.0175803	0.0274457
5.05	-0.0477877	0.0218972
5.075	-0.0741893	0.0163202
5.1	-0.0696021	0.0105529
5.125	-0.0595457	0.00380253
5.15	-0.0133159	-0.00160422
5.175	-0.00472176	-0.00430074
5.2	0.0100642	-0.00733583
5.225	0.00391155	-0.0114717
5.25	0.025683	-0.0153964
5.275	0.0158836	-0.0189109
5.3	0.0122497	-0.0226968
5.325	0.0175362	-0.0267455
5.35	0.00664069	-0.0306185
5.375	-0.00137895	-0.034461
5.4	-0.0172835	-0.0384237
5.425	-0.0171321	-0.0418499
5.45	-0.0414184	-0.0445086
5.475	-0.0434076	-0.0467114
5.5	-0.0303196	-0.0490476
5.525	-0.044561	-0.0517572
5.55	-0.0423807	-0.0543108
5.575	-0.0459717	-0.0567384
5.6	-0.0285415	-0.0589874
5.625	-0.0482431	-0.0610389
5.65	-0.0738655	-0.0631592
5.675	-0.0786227	-0.0659606
5.7	-0.0527868	-0.0703867
5.725	-0.0623513	-0.0755771
5.75	-0.0431673	-0.0806006
5.775	-0.0438092	-0.0864412
5.8	-0.0773877	-0.0924537
5.825	-0.0714005	-0.0974192
5.85	-0.0777766	-0.10152
5.875	-0.0949165	-0.104865
5.9	-0.0898916	-0.10721
5.925	-0.062783	-0.109926
5.95	-0.0704562	-0.113811
5.975	-0.0903015	-0.117728
6	-0.0795724	-0.121451
6.025	-0.104572	-0.125044
6.05	-0.112706	-0.127558
6.075	-0.0715861	-0.127728
6.1	-0.0648474	-0.126552
6.125	-0.0763972	-0.12353
6.15	-0.0865014	-0.118288
6.175	-0.0956159	-0.112685
6.2	-0.105354	-0.10692
6.225	-0.0858757	-0.100202
6.25	-0.0640729	-0.0922482
6.275	-0.0408712	-0.0833525
