# Supplementary material for: Individuals with autism spectrum disorder have altered visual encoding capacity
Source: PLoS Biol. 2021 May 12;19(5):e3001215. doi: 10.1371/journal.pbio.3001215 (PMC8143398; doi:10.1371/journal.pbio.3001215)
Supplement: S6 Data — (ZIP) [file pbio.3001215.s016.zip › FigS1_S2/NT/Sub21/wFB2.xlsx]

## Sheet: Sheet1
Target	Response
94.711	104
7.987	11
48.319	45
140.168	147
26.121	33
3.84	2
83.735	89
165.476	168
34.388	30
89.97	99
21.957	23
152.55	150
32.998	37
139.437	144
143.535	149
100.896	121
20.117	19
167.651	162
12.085	22
149.776	154
27.39	26
171.304	171
82.785	80
117.947	128
105.873	108
35.443	41
46.171	50
17.106	18
90.497	92
104.879	120
38.591	42
65.552	63
144.425	148
136.493	139
50.632	53
167.959	160
24.209	31
108.35	117
64.558	61
87.998	90
47.446	52
62.108	60
32.273	34
99.556	101
83.79	88
114.8	121
64.783	62
103.176	114
90.744	96
156.379	154
124.682	115
53.796	53
135.564	134
9.163	11
132.686	136
45.963	48
4.329	6
105.609	101
139.624	151
23.028	26
119.568	132
40.31	38
34.987	41
156.362	162
87.63	87
92.964	110
63.459	54
60.822	62
17.145	19
18.046	20
0.549	168.037
52.912	44
29.62	27
17.897	26
58.586	68
97.704	96
43.688	56
175.133	171
114.36	119
10.871	14
113.987	114
20.754	17
149.754	155
162.02	161
166.234	166
94.342	88
116.343	125
125.589	124
129.308	131
152.264	152
135.559	140
105.648	112
26.132	23
20.501	16
145.332	152
60.69	53
124.138	130.921
88.08	79
84.795	70.533
94.831	93
166.756	162
57.499	54
87.97	81
101.451	123.166
127.259	124
148.331	149
157.922	153
65.898	64
66.057	48
130.307	132
52.582	63
93.008	92
92.76	93
22.094	22
113.404	115
126.127	130
174.309	174
172.046	163
168.14	169
43.666	39
70.254	70
57.021	51
119.128	128
99.457	86
36.706	39
175.968	169
68.09	73
53.197	57
59.96	65
73.786	83
168.865	168
17.271	18
61.091	57
112.553	116
39.316	34
106.087	113
92.936	90
25.632	27
83.603	86
114.25	132
90.514	92
71.485	70
56.043	57
89.849	89
176.21	175
162.96	156
97.99	110
149.073	152
0.967	0
88.712	87
118.727	121
38.289	31
102.874	113
162.745	158
51.769	47
30.202	21
164.02	161
18.452	21
97.952	95
59.784	57
27.362	30
103.236	110
66.134	71
126.748	138
154.456	145
170.266	170
163.35	160
130.544	137
5.499	12
43.298	48
5.136	8
4.142	4
22.929	19
11.031	15
177.55	176
112.954	118
119.716	121
7.097	22.78
62.13	50
85.015	47.556
173.672	168
152.061	151
34.971	41
178.819	176
109.142	117
13.547	17
131.148	136
114.899	116
27.077	36
60.987	61
45.853	48
17.59	14
124.885	132
150.847	155
123.342	140
13.047	16
147.408	148
138.987	151

## Sheet: Sheet2
Theta	Bias	Fit
0	-0.023793	0
0.025	-0.0262387	0.00976848
0.05	-0.0379208	0.0191631
0.075	-0.0125478	0.0294687
0.1	0.00710419	0.0423613
0.125	0.00536826	0.0569529
0.15	0.0854717	0.0693227
0.175	0.0827051	0.0787942
0.2	0.0679303	0.0878172
0.225	0.0597896	0.0972854
0.25	0.12369	0.106269
0.275	0.122849	0.113859
0.3	0.116553	0.120602
0.325	0.121323	0.126948
0.35	0.167927	0.132169
0.375	0.152796	0.136288
0.4	0.130956	0.140359
0.425	0.137311	0.143387
0.45	0.124068	0.145228
0.475	0.151511	0.14556
0.5	0.166701	0.14411
0.525	0.156583	0.141952
0.55	0.163694	0.140788
0.575	0.149128	0.140891
0.6	0.171038	0.140295
0.625	0.155643	0.139087
0.65	0.183422	0.13631
0.675	0.168559	0.132105
0.7	0.158332	0.127985
0.725	0.155063	0.124281
0.75	0.129335	0.121279
0.775	0.11405	0.118401
0.8	0.100326	0.115615
0.825	0.081803	0.112835
0.85	0.0789326	0.111371
0.875	0.0774468	0.110811
0.9	0.0667971	0.109972
0.925	0.10491	0.109769
0.95	0.114026	0.109695
0.975	0.119451	0.109714
1	0.100093	0.110188
1.025	0.0844548	0.110287
1.05	0.0915936	0.109302
1.075	0.0740314	0.107468
1.1	0.0759578	0.105218
1.125	0.0998425	0.102605
1.15	0.0831169	0.0998078
1.175	0.0719614	0.0967713
1.2	0.0804249	0.0939093
1.225	0.0822749	0.0918324
1.25	0.0775045	0.0900586
1.275	0.0754575	0.0878906
1.3	0.0945621	0.0860195
1.325	0.086418	0.0846137
1.35	0.0866295	0.0833035
1.375	0.0947884	0.0807509
1.4	0.0873885	0.0777067
1.425	0.0893642	0.0763811
1.45	0.0857157	0.0761072
1.475	0.0758155	0.0760942
1.5	0.0479769	0.0760791
1.525	0.0757634	0.0754988
1.55	0.0741184	0.0747161
1.575	0.0865639	0.0741548
1.6	0.0899195	0.0737419
1.625	0.0945046	0.0734275
1.65	0.0776658	0.0729708
1.675	0.0804643	0.0716276
1.7	0.0952036	0.0681899
1.725	0.103332	0.0627948
1.75	0.110559	0.0575349
1.775	0.119168	0.0534405
1.8	0.104644	0.049842
1.825	0.109503	0.0462202
1.85	0.106073	0.0417709
1.875	0.0919407	0.0364875
1.9	0.0669407	0.0309761
1.925	0.0715244	0.024702
1.95	0.0657135	0.0172491
1.975	0.0504302	0.00935769
2	0.0326021	0.00210866
2.025	0.0316412	-0.00440769
2.05	0.00909143	-0.0107231
2.075	0.000655964	-0.0164214
2.1	-0.0187521	-0.0216415
2.125	-0.032844	-0.0272348
2.15	-0.0517649	-0.0329113
2.175	-0.0595247	-0.0389462
2.2	-0.0577232	-0.0452353
2.225	-0.0794751	-0.0510386
2.25	-0.0871749	-0.0565789
2.275	-0.0824593	-0.0607369
2.3	-0.107459	-0.0636732
2.325	-0.0950835	-0.0664653
2.35	-0.109209	-0.0688623
2.375	-0.12558	-0.0707966
2.4	-0.141439	-0.0722306
2.425	-0.139216	-0.0727904
2.45	-0.117606	-0.0724784
2.475	-0.142606	-0.07186
2.5	-0.0992817	-0.0715367
2.525	-0.109417	-0.0712435
2.55	-0.111603	-0.0714221
2.575	-0.106037	-0.0731158
2.6	-0.107423	-0.0755744
2.625	-0.0130006	-0.078568
2.65	-0.0139073	-0.082237
2.675	-0.061845	-0.0836624
2.7	-0.0524521	-0.082858
2.725	-0.0774521	-0.082193
2.75	-0.0780054	-0.0812518
2.775	-0.0739433	-0.0800226
2.8	-0.0802832	-0.0786979
2.825	-0.085884	-0.0771573
2.85	-0.0607828	-0.074451
2.875	-0.0265193	-0.0709307
2.9	-0.0421225	-0.0674975
2.925	-0.0560591	-0.063834
2.95	-0.0369567	-0.0586638
2.975	-0.044586	-0.0521223
3	-0.0142142	-0.0453441
3.025	-0.00399137	-0.038115
3.05	-0.00806413	-0.0309275
3.075	-0.0247141	-0.0239266
3.1	-0.0223777	-0.0160404
3.125	-0.0072003	-0.00676451
3.15	-0.0227077	0.00308981
3.175	-0.0346461	0.0128673
3.2	-0.0463282	0.0222486
3.225	-0.0209552	0.0325405
3.25	0.0137738	0.045667
3.275	0.0154915	0.0599831
3.3	0.0770644	0.0718298
3.325	0.084523	0.081222
3.35	0.0763822	0.0907161
3.375	0.0838443	0.100553
3.4	0.115282	0.109355
3.425	0.120102	0.116828
3.45	0.108146	0.123453
3.475	0.165795	0.128818
3.5	0.169389	0.133173
3.525	0.144389	0.137396
3.55	0.123178	0.141304
3.575	0.128903	0.14417
3.6	0.125607	0.145853
3.625	0.159542	0.145695
3.65	0.169352	0.143853
3.675	0.173494	0.142757
3.7	0.167258	0.142728
3.725	0.156372	0.142461
3.75	0.172236	0.141704
3.775	0.157145	0.140975
3.8	0.175015	0.138446
3.825	0.160151	0.134234
3.85	0.159797	0.130434
3.875	0.146655	0.127051
3.9	0.120927	0.124043
3.925	0.109993	0.121205
3.95	0.0919183	0.11846
3.975	0.0733956	0.115674
4	0.0705253	0.114204
4.025	0.0837205	0.113998
4.05	0.0882475	0.114182
4.075	0.111661	0.114176
4.1	0.116403	0.11367
4.125	0.114632	0.113823
4.15	0.0916859	0.114392
4.175	0.0961695	0.114152
4.2	0.0906241	0.11273
4.225	0.0734187	0.110691
4.25	0.0835845	0.108575
4.275	0.0997095	0.106072
4.3	0.0841568	0.102933
4.325	0.0865722	0.0997482
4.35	0.0720175	0.0969452
4.375	0.0912251	0.0945405
4.4	0.0690971	0.0924391
4.425	0.0833969	0.090387
4.45	0.0861547	0.0886318
4.475	0.0803898	0.0873625
4.5	0.0885005	0.0860569
4.525	0.0863811	0.0833706
4.55	0.0789811	0.0803248
4.575	0.0809569	0.0789977
4.6	0.0855632	0.0787556
4.625	0.0619644	0.0788591
4.65	0.0429286	0.0790611
4.675	0.0693574	0.0785819
4.7	0.0974268	0.0777779
4.725	0.0861701	0.0772346
4.75	0.0815121	0.0768292
4.775	0.0860972	0.0765153
4.8	0.088114	0.0752233
4.825	0.0728322	0.0728758
4.85	0.0867962	0.0692698
4.875	0.117558	0.0646231
4.9	0.110245	0.0600727
4.925	0.121237	0.0561398
4.95	0.103095	0.05252
4.975	0.107851	0.0486494
5	0.100255	0.0440325
5.025	0.0835334	0.0386106
5.05	0.0723865	0.0326326
5.075	0.0697904	0.0258216
5.1	0.0573061	0.0183008
5.125	0.0420229	0.0104121
5.15	0.0499191	0.00313356
5.175	0.0232338	-0.00341198
5.2	0.00408091	-0.00978688
5.225	-0.00215944	-0.0155525
5.25	-0.0271594	-0.0207766
5.275	-0.0412513	-0.0263659
5.3	-0.0601723	-0.0320381
5.325	-0.0577579	-0.0377867
5.35	-0.0661306	-0.0437894
5.375	-0.0778127	-0.0496383
5.4	-0.0955822	-0.055224
5.425	-0.0908667	-0.0593766
5.45	-0.105289	-0.0625698
5.475	-0.103491	-0.0656186
5.5	-0.112711	-0.0679391
5.525	-0.131606	-0.0696604
5.55	-0.136099	-0.0707264
5.575	-0.135103	-0.0713199
5.6	-0.126014	-0.0712659
5.625	-0.115533	-0.0712643
5.65	-0.107689	-0.0715577
5.675	-0.0990701	-0.0718449
5.7	-0.12001	-0.072604
5.725	-0.0908299	-0.0742998
5.75	-0.0787092	-0.076372
5.775	0.00953225	-0.0790361
5.8	-0.0452523	-0.0803944
5.825	-0.0702523	-0.0794414
5.85	-0.0608594	-0.0786279
5.875	-0.0858594	-0.0779537
5.9	-0.0671984	-0.076852
5.925	-0.0722376	-0.0754027
5.95	-0.0886905	-0.0740089
5.975	-0.0668342	-0.0716116
6	-0.0432282	-0.0678391
6.025	-0.0349266	-0.064099
6.05	-0.0505298	-0.060655
6.075	-0.0255144	-0.055741
6.1	-0.045364	-0.0493198
6.125	-0.0316623	-0.042794
6.15	-0.0121777	-0.0359424
6.175	-0.0123987	-0.028612
6.2	-0.0164715	-0.0214121
6.225	-0.012849	-0.0134928
6.25	0.00174804	-0.00421068
6.275	-0.0156076	0.00555558
