# Supplementary material for: Individuals with autism spectrum disorder have altered visual encoding capacity
Source: PLoS Biol. 2021 May 12;19(5):e3001215. doi: 10.1371/journal.pbio.3001215 (PMC8143398; doi:10.1371/journal.pbio.3001215)
Supplement: S6 Data — (ZIP) [file pbio.3001215.s016.zip › FigS1_S2/NT/Sub21/woFB.xlsx]

## Sheet: Sheet1
Target	Response
67.7	45.554
18.309	47.724
26.467	26.38
67.475	66.091
91.656	96
166.607	166.454
72.182	60.301
45.452	49.068
91.442	90
68.59	53.847
114.399	129.088
157.565	142.37
49.363	33.731
60.97	49.034
92.381	168.45
77.714	67.734
128.176	146.545
121.782	150.409
112.959	120.689
82.664	79.824
46.265	48
170.024	153.881
136.674	154.873
58.13	54.095
124.144	138
31.191	32.032
126.121	35.98
179.149	178.144
8.405	19
70.177	71.059
172.282	159.038
35.778	45.699
79.758	56
72.583	66
115.519	122
175.413	171
110.79	125
75.94	76
157.01	150.183
133.081	127
0.407	178.914
11.816	24
177.473	170
160.762	164
30.631	28
60.196	51
158.724	151
7.213	23.657
72.254	66.449
17.502	23
145.035	139
159.329	142
45.677	39
119.233	134.918
159.911	144.497
156.5	146
162.949	156
178.687	180
135.004	139
108.993	113
17.458	127.271
22.962	24
87.179	66
31.828	31
87.459	87
67.464	68
59.976	64
65.261	57.738
39.596	46
150.116	150
65.86	62
153.088	141
98.863	105
146.683	139.423
85.361	80
90.206	99.131
51.044	49
128.308	125.546
179.462	1.503
130.5	122
164.086	165
162.548	153
51.401	50
6.339	17
34.421	34
39.25	45
94.222	113.461
151.083	159.866
4.724	9.562
102.319	111.745
20.226	26
95.546	102
79.241	72
48.907	51
168.684	161
170.057	167
82.823	76
116.953	117
147.908	147.087
42.963	48
130.23	132
82.642	73
88.162	75
47.21	48
111.592	126
128.758	133
61.393	59
85.905	81
140.591	141
85.366	81
64.305	65
88.366	87
131.291	128
24.044	28
80.686	81
47.781	46
90.288	96
146.727	141
99.666	106
11.739	25
9.932	17.124
70.793	67
145.738	142
36.959	27.72
49.341	55
131.192	129
17.128	36.674
119.348	131
69.101	40.575
121.298	116
48.545	48
110.713	125
106.087	106
73.303	69
74.572	71
173.435	168
134.691	126
119.843	128
70.172	68
164.135	157
160.477	151
77.747	73
4.263	11
117.876	113
72.754	74
115.349	118
42.799	42
43.963	47
122.309	43
84.564	85
77.522	58
124.578	128
10.245	14
139.003	141
76.736	65
67.612	70
154.615	133
39.299	48.53
54.153	49.056
144.881	133.213
60.778	62.015
126.978	124
72.419	78
146.969	149
61.833	61
108.125	113
157.027	153
45.974	51
95.452	116
68.002	67
177.501	160.285
37.366	49
163.168	155
38.008	38
111.575	111
152.303	140
98.594	100
16.084	31.941
28.873	33
171.474	151
50.775	57
1.923	0.944
30.356	23.661
31.938	38
28.604	32
148.177	140
19.655	19
18.139	24
93.161	99

## Sheet: Sheet2
Theta	Bias	Fit
0	-0.0118494	0
0.025	0.00593629	0.0228164
0.05	0.0310064	0.0440338
0.075	0.057412	0.0640799
0.1	0.0909278	0.0836272
0.125	0.0943612	0.102967
0.15	0.0693612	0.121806
0.175	0.117759	0.139896
0.2	0.0927586	0.157239
0.225	0.100382	0.17305
0.25	0.179123	0.186292
0.275	0.223634	0.196962
0.3	0.250108	0.209775
0.325	0.305541	0.226161
0.35	0.312135	0.24207
0.375	0.330345	0.256678
0.4	0.302495	0.267153
0.425	0.330511	0.273968
0.45	0.322011	0.280173
0.475	0.309843	0.285969
0.5	0.31352	0.29118
0.525	0.30015	0.295799
0.55	0.309743	0.300233
0.575	0.290593	0.304209
0.6	0.274863	0.307568
0.625	0.29382	0.31024
0.65	0.269728	0.312178
0.675	0.284704	0.313421
0.7	0.27294	0.313838
0.725	0.288769	0.313793
0.75	0.284058	0.313682
0.775	0.26	0.312846
0.8	0.260381	0.311671
0.825	0.230196	0.312795
0.85	0.205196	0.315791
0.875	0.180196	0.318361
0.9	0.198251	0.320442
0.925	0.173881	0.319865
0.95	0.188267	0.319336
0.975	0.145684	0.321065
1	0.146324	0.322249
1.025	0.175905	0.322888
1.05	0.159282	0.323375
1.075	0.186108	0.323671
1.1	0.162915	0.323354
1.125	0.159633	0.32253
1.15	0.135888	0.321326
1.175	0.118073	0.319944
1.2	0.118718	0.318292
1.225	0.109242	0.316185
1.25	0.0939571	0.31381
1.275	0.101281	0.311065
1.3	0.102273	0.307838
1.325	0.121626	0.304482
1.35	0.100182	0.301347
1.375	0.101078	0.298167
1.4	0.112159	0.294551
1.425	0.100394	0.290424
1.45	0.0932265	0.284219
1.475	0.0909636	0.275941
1.5	0.0707056	0.267385
1.525	0.0604389	0.258881
1.55	0.0354389	0.25052
1.575	0.0101497	0.242254
1.6	-0.0203562	0.231123
1.625	-0.0199909	0.21653
1.65	-0.0413734	0.201319
1.675	-0.0323668	0.186001
1.7	-0.0555751	0.170917
1.725	-0.0552021	0.15609
1.75	-0.0643314	0.141019
1.775	-0.0678547	0.125496
1.8	-0.0648144	0.110155
1.825	-0.0367938	0.0955527
1.85	-0.0402457	0.0814775
1.875	-0.0520515	0.0672356
1.9	-0.07506	0.0527225
1.925	-0.0812279	0.03821
1.95	-0.111369	0.0238421
1.975	-0.125803	0.00971036
2	-0.133586	-0.00426009
2.025	-0.136575	-0.0179827
2.05	-0.104954	-0.0314339
2.075	-0.119233	-0.0445815
2.1	-0.145171	-0.0571996
2.125	-0.168244	-0.0694099
2.15	-0.167333	-0.0813035
2.175	-0.170172	-0.0925378
2.2	-0.195172	-0.103271
2.225	-0.179152	-0.113581
2.25	-0.157596	-0.123581
2.275	-0.161275	-0.13335
2.3	-0.163607	-0.142816
2.325	-0.186933	-0.152022
2.35	-0.183063	-0.160748
2.375	-0.19533	-0.168995
2.4	-0.21233	-0.17699
2.425	-0.22765	-0.1847
2.45	-0.240394	-0.19207
2.475	-0.259079	-0.199057
2.5	-0.26351	-0.205734
2.525	-0.266221	-0.212108
2.55	-0.294042	-0.218139
2.575	-0.284478	-0.224263
2.6	-0.287596	-0.230264
2.625	-0.309439	-0.235744
2.65	-0.313868	-0.240546
2.675	-0.290024	-0.244152
2.7	-0.287224	-0.247206
2.725	-0.292971	-0.250504
2.75	-0.266255	-0.255166
2.775	-0.251038	-0.261114
2.8	-0.246202	-0.265974
2.825	-0.256982	-0.269189
2.85	-0.202205	-0.270219
2.875	-0.198993	-0.269299
2.9	-0.183505	-0.267197
2.925	-0.188735	-0.25952
2.95	-0.195019	-0.246575
2.975	-0.190066	-0.231703
3	-0.159016	-0.214595
3.025	-0.117204	-0.195766
3.05	-0.0945771	-0.175359
3.075	-0.10559	-0.15387
3.1	-0.064005	-0.131699
3.125	-0.0325377	-0.108873
3.15	-0.0202567	-0.0855295
3.175	0.0137269	-0.0629318
3.2	0.0556411	-0.0420061
3.225	0.0490047	-0.022252
3.25	0.0825205	-0.00291937
3.275	0.0859538	0.0162045
3.3	0.114665	0.0347685
3.325	0.109351	0.052584
3.35	0.0843513	0.0697145
3.375	0.165916	0.0842295
3.4	0.221785	0.0952728
3.425	0.215227	0.104844
3.45	0.241701	0.11746
3.475	0.322898	0.133538
3.5	0.303727	0.149141
3.525	0.348323	0.163415
3.55	0.294088	0.173577
3.575	0.322103	0.180219
3.6	0.313604	0.186255
3.625	0.318918	0.191896
3.65	0.316743	0.197245
3.675	0.297581	0.201777
3.7	0.301336	0.205835
3.725	0.291456	0.209491
3.75	0.274579	0.212706
3.775	0.28632	0.215179
3.8	0.275376	0.216823
3.825	0.276296	0.217995
3.85	0.285214	0.218421
3.875	0.298245	0.218444
3.9	0.273628	0.21807
3.925	0.247356	0.216766
3.95	0.260078	0.215207
3.975	0.221789	0.216091
4	0.196789	0.218942
4.025	0.204525	0.221585
4.05	0.189844	0.223744
4.075	0.174734	0.223125
4.1	0.162277	0.222575
4.125	0.144898	0.223996
4.15	0.153595	0.224895
4.175	0.167498	0.225452
4.2	0.176376	0.225696
4.225	0.177701	0.225752
4.25	0.154507	0.225334
4.275	0.152481	0.224277
4.3	0.13687	0.222937
4.325	0.114991	0.22144
4.35	0.116507	0.219701
4.375	0.100834	0.217634
4.4	0.107985	0.21517
4.425	0.0924517	0.212219
4.45	0.101281	0.208728
4.475	0.113219	0.205232
4.5	0.0999307	0.202051
4.525	0.112904	0.198736
4.55	0.142797	0.194935
4.575	0.111108	0.190857
4.6	0.103518	0.184696
4.625	0.0872982	0.176257
4.65	0.059442	0.167699
4.675	0.0520315	0.159276
4.7	0.0270315	0.150909
4.725	-0.00376354	0.139672
4.75	-0.000470165	0.125017
4.775	-0.0225909	0.109854
4.8	-0.0389142	0.0945278
4.825	-0.0407742	0.0791159
4.85	-0.0536218	0.0641112
4.875	-0.0477388	0.0490594
4.9	-0.051262	0.0335024
4.925	-0.0605853	0.0180935
4.95	-0.053129	0.00318275
4.975	-0.0375069	-0.0112693
5	-0.0486531	-0.025309
5.025	-0.0604589	-0.0395205
5.05	-0.0801711	-0.0539444
5.075	-0.071507	-0.0681774
5.1	-0.119777	-0.0823209
5.125	-0.126445	-0.0964152
5.15	-0.13932	-0.110417
5.175	-0.135416	-0.124125
5.2	-0.113361	-0.137487
5.225	-0.124887	-0.150615
5.25	-0.151651	-0.163239
5.275	-0.178135	-0.1755
5.3	-0.15358	-0.187112
5.325	-0.17858	-0.197979
5.35	-0.187054	-0.208712
5.375	-0.159712	-0.219068
5.4	-0.166003	-0.229044
5.425	-0.169683	-0.238735
5.45	-0.17034	-0.248046
5.475	-0.19534	-0.257097
5.5	-0.191471	-0.265736
5.525	-0.203737	-0.273893
5.55	-0.221709	-0.281716
5.575	-0.230122	-0.289265
5.6	-0.238571	-0.296489
5.625	-0.257236	-0.303288
5.65	-0.259714	-0.309602
5.675	-0.27745	-0.315714
5.7	-0.29917	-0.321792
5.725	-0.28547	-0.327842
5.75	-0.296004	-0.333696
5.775	-0.317847	-0.339067
5.8	-0.313999	-0.343631
5.825	-0.281765	-0.347568
5.85	-0.283496	-0.351304
5.875	-0.283939	-0.355997
5.9	-0.261758	-0.362244
5.925	-0.245762	-0.368056
5.95	-0.254609	-0.37237
5.975	-0.26539	-0.37547
6	-0.208936	-0.376228
6.025	-0.195152	-0.374905
6.05	-0.179086	-0.372402
6.075	-0.197142	-0.364422
6.1	-0.203426	-0.351285
6.125	-0.179376	-0.336009
6.15	-0.167423	-0.31849
6.175	-0.0992825	-0.299312
6.2	-0.102984	-0.27855
6.225	-0.0745728	-0.256316
6.25	-0.0493787	-0.233673
6.275	-0.020063	-0.210835
