# Supplementary material for: Individuals with autism spectrum disorder have altered visual encoding capacity
Source: PLoS Biol. 2021 May 12;19(5):e3001215. doi: 10.1371/journal.pbio.3001215 (PMC8143398; doi:10.1371/journal.pbio.3001215)
Supplement: S6 Data — (ZIP) [file pbio.3001215.s016.zip › FigS1_S2/NT/Sub22/wFB1.xlsx]

## Sheet: Sheet1
Target	Response
157.23	155
9.762	13
0.467	178
95.15	107
55.56	63
86.273	83.651
122.446	122
36.608	35
83.142	78
105.269	129.168
67.59	71
173.007	168
3.812	4.088
57.438	64.636
36.937	44
101.841	103
63.41	66
110.46	110
52.181	65.731
163.861	150.017
2.016	9
16.98	16
156.67	158.783
165.212	144.363
52.654	52
123.638	133.891
133.329	132
88.64	93
112.514	110
122.336	117.072
55.741	56.78
105.203	113.465
113.069	114.369
145.161	136.868
108.757	110
77.478	81
115.085	116
163.778	160
94.749	102.71
5.812	14.669
95.254	100
135.213	135
121.837	130
168.623	170
110.147	112
94.579	106.851
10.3	18.996
68.029	67.152
84.048	69
116.464	108
173.54	164
152.336	157
87.053	76
66.129	71
69.557	68
26.132	27
169.195	165
141.618	145
39.574	49.662
179.802	0
77.412	74
148.177	139.533
109.757	112
49.171	64
81.208	78
126.193	108
132.384	113
157.021	147
173.364	169
93.892	105
62.767	78
67.337	75.8
132.115	116
86.07	79
68.123	72
83.768	79
50.78	68.721
50.072	39.895
164.591	156
43.408	46
41.277	31.705
60.267	53.684
158.768	153
77.401	66
157.697	156.13
52.297	48
129.906	122.524
109.147	118
146.161	138
78.45	69
69.084	59
81.889	76
67.409	69
105.076	107
171.606	162.269
26.621	15.863
138.031	132
173.749	134.384
38.728	41.856
161.608	158
116.915	114
127.006	127
85.306	75
134.768	129
2.884	3
80.269	77
169.184	164
120.304	114
30.103	33
120.903	110
178.923	175
0.643	0
107.114	115
55.851	54
115.893	115.319
65.014	63
106.093	115.081
29.021	29
87.141	85
175.951	173
68.343	67
129.681	128
85.191	82.567
114.92	137.151
112.449	121
173.139	130.566
151.001	153
38.354	39
11.179	20.647
114.931	113.711
76.44	74.233
155.302	158
23.517	28
119.771	120
142.404	138.897
177.951	163.172
68.013	75.572
26.472	29
68.969	42.05
176.396	169.517
83.68	80.495
110.273	113.086
13.64	18.314
148.639	140
104.791	103.374
3.472	158.72
74.154	69.552
117.365	108.835
15.656	22.14
16.046	17
151.924	151
44.545	42.477
31.817	54.885
97.1	104
52.45	122.037
115.151	116
73.77	72.711
138.685	141.748
58.949	64.476
141.404	27.551
159.504	151.504
103.121	121.087
55.395	64.539
78.412	72.828
162.213	153.851
75.077	63.698
135.372	139.164
43.007	45.734
159.175	157
159.631	158.277
52.676	39.172
26.401	33.48
78.368	76.429
147.644	142.15
90.371	86
32.553	53.927
48.814	37.455
129.632	139.861
164.097	153.445
112.904	108
161.053	164
179.44	0
96.205	106.092
129.137	112
143.909	121
108.784	111
36.712	101.706
155.115	157.226
3.84	14.801
114.305	105.26
7.669	37.553
89.052	84
153.171	132.214
77.928	77.291
66.76	51.825
107.548	112.65
93.293	96
142.096	134
66.733	70
172.276	163

## Sheet: Sheet2
Theta	Bias	Fit
0	-0.136744	0
0.025	-0.141706	0.0252914
0.05	-0.110594	0.0504779
0.075	-0.0872184	0.0736395
0.1	-0.00143998	0.0924187
0.125	-0.00377509	0.107941
0.15	0.00819927	0.123119
0.175	0.0303532	0.138263
0.2	0.0575497	0.152032
0.225	0.132558	0.164987
0.25	0.166628	0.176494
0.275	0.151231	0.186438
0.3	0.203378	0.19487
0.325	0.193708	0.201561
0.35	0.234997	0.206125
0.375	0.221973	0.208789
0.4	0.221339	0.210683
0.425	0.213093	0.211367
0.45	0.252142	0.207592
0.475	0.248297	0.200043
0.5	0.249871	0.191972
0.525	0.240124	0.183148
0.55	0.214186	0.174058
0.575	0.231529	0.165771
0.6	0.198579	0.157671
0.625	0.177853	0.1488
0.65	0.150095	0.139587
0.675	0.137639	0.129898
0.7	0.117734	0.119869
0.725	0.0952871	0.109643
0.75	0.0934884	0.0990828
0.775	0.0588728	0.0880556
0.8	0.0738024	0.0784091
0.825	0.0758405	0.0709687
0.85	0.0599262	0.063898
0.875	0.0620736	0.0567713
0.9	0.0387381	0.0498305
0.925	0.0262108	0.0427818
0.95	-0.00328547	0.0356092
0.975	0.00914617	0.0314422
1	0.00865852	0.0302743
1.025	0.0156126	0.0291381
1.05	0.0138498	0.0279551
1.075	0.0230531	0.0265452
1.1	-0.000449699	0.0248936
1.125	0.00785746	0.0230761
1.15	-0.0132156	0.0210902
1.175	-0.0378301	0.0185676
1.2	-0.0303128	0.0157092
1.225	-0.0332398	0.0128446
1.25	0.0111658	0.00971997
1.275	0.0446138	0.00606589
1.3	0.0196138	0.00199847
1.325	-0.00538617	-0.00223677
1.35	-0.0197864	-0.00654373
1.375	-0.00493292	-0.0108639
1.4	0.00533252	-0.0156219
1.425	-0.0106893	-0.0205622
1.45	-0.00697869	-0.0252317
1.475	-0.0166338	-0.0294301
1.5	-0.007067	-0.0311211
1.525	0.0265025	-0.0299894
1.55	0.00150252	-0.0281218
1.575	-0.0385007	-0.0263472
1.6	-0.0567979	-0.0256687
1.625	-0.0470712	-0.0258221
1.65	-0.0297928	-0.026089
1.675	-0.0412378	-0.0263851
1.7	-0.00978277	-0.0262822
1.725	-0.0152635	-0.0261296
1.75	-0.0224146	-0.0261648
1.775	-0.0280451	-0.0262582
1.8	0.00334923	-0.0268065
1.825	-0.00179866	-0.0277205
1.85	0.00327508	-0.0283008
1.875	0.00706682	-0.0285443
1.9	0.0426019	-0.0282736
1.925	0.0176019	-0.027504
1.95	-0.0073981	-0.0264723
1.975	0.00157396	-0.0254418
2	0.00749324	-0.024417
2.025	0.027255	-0.0233575
2.05	0.0439191	-0.0226123
2.075	0.0702764	-0.0223068
2.1	0.0235901	-0.022122
2.125	-0.000839034	-0.0232701
2.15	-0.0168316	-0.0277116
2.175	-0.00705228	-0.0342014
2.2	-0.00609693	-0.0417237
2.225	-0.0302843	-0.0500546
2.25	-0.0438039	-0.0583615
2.275	-0.0278601	-0.0669444
2.3	-0.0515499	-0.0757493
2.325	-0.085068	-0.0843344
2.35	-0.0889338	-0.0929612
2.375	-0.0939848	-0.101801
2.4	-0.10003	-0.110306
2.425	-0.0930926	-0.118445
2.45	-0.100941	-0.126207
2.475	-0.120529	-0.13349
2.5	-0.133749	-0.14033
2.525	-0.142335	-0.147581
2.55	-0.15731	-0.155378
2.575	-0.179174	-0.162914
2.6	-0.195489	-0.168825
2.625	-0.218739	-0.172342
2.65	-0.233231	-0.174875
2.675	-0.238654	-0.176797
2.7	-0.235698	-0.177299
2.725	-0.225804	-0.177757
2.75	-0.212021	-0.178677
2.775	-0.236643	-0.17911
2.8	-0.230035	-0.178522
2.825	-0.226762	-0.176208
2.85	-0.214963	-0.172624
2.875	-0.239963	-0.16831
2.9	-0.230748	-0.162931
2.925	-0.231104	-0.1565
2.95	-0.209365	-0.149919
2.975	-0.187665	-0.141543
3	-0.174886	-0.129806
3.025	-0.15134	-0.11532
3.05	-0.13459	-0.0982411
3.075	-0.13576	-0.0792672
3.1	-0.102979	-0.0575306
3.125	-0.120151	-0.0330747
3.15	-0.137809	-0.00781554
3.175	-0.125666	0.0175677
3.2	-0.119001	0.0426628
3.225	-0.0660579	0.0659585
3.25	0.0128176	0.0842546
3.275	-0.0121824	0.0989397
3.3	0.0197977	0.113582
3.325	0.040068	0.127988
3.35	0.0560834	0.141146
3.375	0.136919	0.153655
3.4	0.158221	0.16493
3.425	0.196237	0.17383
3.45	0.2103	0.181072
3.475	0.22438	0.186631
3.5	0.238565	0.190271
3.525	0.218734	0.19268
3.55	0.215128	0.194118
3.575	0.217222	0.194371
3.6	0.249621	0.190403
3.625	0.249042	0.182746
3.65	0.248693	0.174518
3.675	0.238622	0.165622
3.7	0.231987	0.157784
3.725	0.208039	0.150326
3.75	0.200519	0.141879
3.775	0.170343	0.132968
3.8	0.150405	0.123453
3.825	0.129232	0.113561
3.85	0.11188	0.103524
3.875	0.102239	0.0931368
3.9	0.085081	0.0823423
3.925	0.0504654	0.0712385
3.95	0.0653951	0.0615085
3.975	0.0774621	0.0538757
4	0.0515189	0.0466117
4.025	0.0553307	0.0394981
4.05	0.0406268	0.0325235
4.075	0.0224973	0.0254252
4.1	-0.0116928	0.0182525
4.125	0.0252512	0.0140993
4.15	0.00746727	0.0130393
4.175	0.0180037	0.0119696
4.2	-0.00340018	0.0106582
4.225	0.0156653	0.00891979
4.25	0.00243329	0.00707302
4.275	-0.00132413	0.0050561
4.3	-0.0283552	0.00272976
4.325	-0.0462375	1.37834e-05
4.35	-0.0258699	-0.00295052
4.375	-0.0336743	-0.00581292
4.4	0.017218	-0.00887538
4.425	0.0362065	-0.0125651
4.45	0.0112065	-0.0166907
4.475	-0.00319372	-0.0208977
4.5	-0.0180686	-0.0250761
4.525	-0.0133403	-0.0293441
4.55	0.0227436	-0.0338402
4.575	-0.01842	-0.0383578
4.6	-4.11399e-05	-0.0424296
4.625	-0.0056961	-0.0441675
4.65	0.0135376	-0.0439285
4.675	0.0180952	-0.0428759
4.7	-0.00690483	-0.0410165
4.725	-0.0202222	-0.0393842
4.75	-0.0557283	-0.0385608
4.775	-0.0235696	-0.0385039
4.8	-0.0300901	-0.0387278
4.825	-0.0242026	-0.0390521
4.85	0.000639774	-0.0390584
4.875	-0.0224839	-0.0389962
4.9	-0.0114524	-0.0391575
4.925	-0.0364524	-0.0392234
4.95	-0.00505812	-0.0397167
4.975	0.0100864	-0.0403582
5	-0.00513227	-0.0406596
5.025	0.0420974	-0.0406572
5.05	0.0341946	-0.0401336
5.075	0.00919455	-0.0392779
5.1	-0.00720508	-0.0382817
5.125	-0.00683339	-0.037282
5.15	-0.000914111	-0.0361557
5.175	0.018001	-0.0351321
5.2	0.0355118	-0.03442
5.225	0.061869	-0.0340036
5.25	0.020157	-0.0338029
5.275	0.00323962	-0.0350264
5.3	-0.000413461	-0.03983
5.325	-0.0154596	-0.0466009
5.35	-0.0136916	-0.0541257
5.375	-0.0386916	-0.0624615
5.4	-0.0520347	-0.0705852
5.425	-0.0362674	-0.078985
5.45	-0.0605215	-0.0877901
5.475	-0.0840629	-0.0964878
5.5	-0.0898646	-0.105099
5.525	-0.102392	-0.113808
5.55	-0.0998697	-0.122127
5.575	-0.0922675	-0.129923
5.6	-0.103936	-0.13744
5.625	-0.124296	-0.144601
5.65	-0.14956	-0.151372
5.675	-0.149047	-0.158506
5.7	-0.162582	-0.16618
5.725	-0.181203	-0.173616
5.75	-0.192836	-0.179346
5.775	-0.227146	-0.18272
5.8	-0.233282	-0.185226
5.825	-0.244317	-0.18702
5.85	-0.237479	-0.187309
5.875	-0.211047	-0.187562
5.9	-0.22005	-0.188392
5.925	-0.230136	-0.188323
5.95	-0.226499	-0.186845
5.975	-0.235169	-0.184133
6	-0.223371	-0.180396
6.025	-0.248371	-0.175925
6.05	-0.223364	-0.170393
6.075	-0.227273	-0.163608
6.1	-0.217772	-0.156665
6.125	-0.191666	-0.147988
6.15	-0.166187	-0.135366
6.175	-0.144071	-0.119763
6.2	-0.122664	-0.102089
6.225	-0.111394	-0.08245
6.25	-0.111386	-0.0600704
6.275	-0.128559	-0.0353791
