# Supplementary material for: Individuals with autism spectrum disorder have altered visual encoding capacity
Source: PLoS Biol. 2021 May 12;19(5):e3001215. doi: 10.1371/journal.pbio.3001215 (PMC8143398; doi:10.1371/journal.pbio.3001215)
Supplement: S6 Data — (ZIP) [file pbio.3001215.s016.zip › FigS1_S2/NT/Sub22/wFB2.xlsx]

## Sheet: Sheet1
Target	Response
76.736	61.444
22.841	29
90.563	90
24.226	27.15
67.793	57.13
178.27	176
158.917	160
134.197	138.27
56.449	49
146.139	135.977
125.462	120
169.277	110.843
71.88	68
143.568	141
44.919	47
6.949	13.507
176.671	175
177.731	175
30.966	38
160.707	154
46.924	42
90.547	89
167.124	168.924
112.278	114.313
60.602	70.868
118.727	112.35
131.505	127
22.396	28.997
170.255	158.331
0.549	3.406
121.677	122.459
161.279	163.142
36.432	39.329
60.443	62
165.789	167
140.179	136.217
118.244	125.408
142.733	127
126.341	123.235
25.192	53.991
176.781	6.361
5.795	1.562
2.675	1.991
14.535	16
108.356	112
107.889	110
138.74	127.561
40.64	46
103.209	109.455
95.76	106.029
41.931	53.441
118.244	128.384
6.235	4.834
47.512	22.494
99.709	105
99.715	104
95.881	106.752
160.757	158.112
39.958	36
18.985	21.883
97.627	106.972
157.538	136.116
41.486	56.589
45.144	55.64
87.976	88
37.003	35.326
140.717	139
147.106	131.957
105.516	118.515
27.362	165.34
61.097	23
110.493	118
145.227	137
108.043	127.934
151.319	129.881
8.152	17
52.077	43
13.7	20
158.532	160
145.271	151.667
90.519	90
90.992	94.398
122.952	113
40.623	55.773
85.762	93.191
139.509	145
120.084	123.164
145.09	135.96
73.374	80.71
28.093	30.96
76.621	80.843
98.583	108.372
173.293	171.192
117.881	125.299
166.64	144.408
106.867	109.139
104.5	120.806
63.041	50.361
133.911	133.37
139.3	140
16.711	34.487
140.942	134.625
26.917	22.827
108.933	106.033
175.287	172
82.4	83.52
152.753	138.58
55.966	71
95.43	105.747
93.81	99
35.822	39
76.203	66
62.371	68.445
122.012	121
128.264	127.99
95.287	92.91
53.225	130.402
73.413	69.11
117.601	120
130.357	131.576
77.192	76
98.424	105.675
98.473	100.933
60.152	68.05
10.251	17.198
52.505	53.451
74.27	67.971
84.943	85.655
60.443	68.987
125.264	123
95.166	112.919
177.352	177.397
120.178	111.33
128.473	122
98.798	128
65.585	75.927
41.689	42.275
154.67	154.006
139.591	140.278
30.114	33
172.073	161.811
97.281	96
73.396	79
95.112	94
43.831	42.542
23.682	24
103.269	100
55.911	35.836
137.57	139.79
152.391	130.776
172.864	167
83.729	82.842
112.696	109
85.647	80.643
153.786	144.225
28.972	28.087
42.782	42.364
8.647	111.067
72.798	78
44.161	49.089
31.488	42.944
86.641	81
165.58	154
108.032	110.966
65.448	60
51.209	51.06
2.906	0
171.804	174
160.427	153.197
66.887	74.489
75.726	72.859
128.978	136
136.877	127.566
9.438	14.557
45.293	41.913
69.897	56
161.196	157.77
47.089	48
104.659	109.35
22.424	21.166
129	121
15.777	40.135
17.716	26.834
179.692	178.852
106.488	102.817
119.93	112
122.029	121.107
96.512	114.035
86.405	96.059
89.734	87.475
121.886	146
15.546	25
14.546	19.157
46.424	54
137.46	130.252
104.417	105
143.398	131.051
26.676	55.812
16.76	18.753

## Sheet: Sheet2
Theta	Bias	Fit
0	0.10787	0
0.025	0.109507	0.0160204
0.05	0.128121	0.0310805
0.075	0.117429	0.0452023
0.1	0.115394	0.058575
0.125	0.0903937	0.0713797
0.15	0.101102	0.0834772
0.175	0.104986	0.0948913
0.2	0.155523	0.105683
0.225	0.145124	0.116001
0.25	0.193317	0.126615
0.275	0.208143	0.137023
0.3	0.183143	0.146589
0.325	0.219179	0.155504
0.35	0.260611	0.163017
0.375	0.235611	0.169293
0.4	0.210611	0.175105
0.425	0.220125	0.180137
0.45	0.203053	0.184456
0.475	0.192437	0.188092
0.5	0.196199	0.190709
0.525	0.199251	0.192644
0.55	0.1903	0.194096
0.575	0.2094	0.195845
0.6	0.194915	0.198232
0.625	0.203788	0.19768
0.65	0.165309	0.195316
0.675	0.206973	0.194075
0.7	0.181884	0.192351
0.725	0.156884	0.190025
0.75	0.138769	0.187029
0.775	0.123669	0.183414
0.8	0.160236	0.18019
0.825	0.16562	0.177215
0.85	0.143656	0.173777
0.875	0.111308	0.170209
0.9	0.104139	0.166591
0.925	0.0935886	0.162501
0.95	0.0902001	0.158166
0.975	0.0861933	0.1537
1	0.0896291	0.148723
1.025	0.0714786	0.143269
1.05	0.0634507	0.13744
1.075	0.0384507	0.131331
1.1	0.0476754	0.125024
1.125	0.0730954	0.118889
1.15	0.102541	0.113153
1.175	0.0857549	0.107514
1.2	0.0507315	0.101519
1.225	0.0384699	0.0949938
1.25	0.0188034	0.0880226
1.275	0.0563819	0.0791262
1.3	0.0475301	0.0685958
1.325	0.0546844	0.0580247
1.35	0.0415861	0.0473707
1.375	0.0599749	0.0362308
1.4	0.0345762	0.0245537
1.425	0.0433963	0.0129881
1.45	0.0298486	0.00125485
1.475	0.0360484	-0.0112658
1.5	0.0110484	-0.0242788
1.525	-0.00580263	-0.0373411
1.55	-0.0270392	-0.0478433
1.575	-0.0304911	-0.0557764
1.6	-0.0413596	-0.063652
1.625	-0.0415027	-0.0714917
1.65	-0.0491818	-0.0791096
1.675	-0.0603674	-0.0864669
1.7	-0.0767076	-0.0939514
1.725	-0.0882813	-0.101429
1.75	-0.120592	-0.108601
1.775	-0.14139	-0.115377
1.8	-0.120515	-0.121359
1.825	-0.141552	-0.126114
1.85	-0.164328	-0.13002
1.875	-0.179056	-0.133362
1.9	-0.201007	-0.136183
1.925	-0.220524	-0.138862
1.95	-0.236218	-0.141327
1.975	-0.191588	-0.143382
2	-0.192174	-0.144887
2.025	-0.178917	-0.145722
2.05	-0.207921	-0.145781
2.075	-0.219908	-0.145239
2.1	-0.191226	-0.144144
2.125	-0.211697	-0.1423
2.15	-0.208797	-0.140022
2.175	-0.17694	-0.140121
2.2	-0.165544	-0.142615
2.225	-0.190544	-0.144862
2.25	-0.117565	-0.146144
2.275	-0.110053	-0.146871
2.3	-0.112712	-0.147843
2.325	-0.113409	-0.149114
2.35	-0.111011	-0.150726
2.375	-0.132467	-0.15225
2.4	-0.133139	-0.153433
2.425	-0.162506	-0.153791
2.45	-0.163375	-0.154835
2.475	-0.195275	-0.155729
2.5	-0.196216	-0.155543
2.525	-0.184349	-0.155953
2.55	-0.175794	-0.156283
2.575	-0.174908	-0.155973
2.6	-0.167812	-0.155164
2.625	-0.185544	-0.153792
2.65	-0.215832	-0.151667
2.675	-0.187374	-0.149465
2.7	-0.166157	-0.147102
2.725	-0.12075	-0.14294
2.75	-0.123503	-0.137263
2.775	-0.0970605	-0.131568
2.8	-0.0905306	-0.125655
2.825	-0.0786991	-0.119044
2.85	-0.0593274	-0.111972
2.875	-0.0691341	-0.104289
2.9	-0.0815394	-0.095427
2.925	-0.0821667	-0.0856941
2.95	-0.0985981	-0.0756548
2.975	-0.0560979	-0.0652329
3	-0.0251141	-0.055835
3.025	0.0335827	-0.0463067
3.05	0.055172	-0.035
3.075	0.0650249	-0.022438
3.1	0.0772473	-0.0130455
3.125	0.10327	-0.00789095
3.15	0.0994623	0.00274546
3.175	0.108976	0.0186712
3.2	0.119713	0.0336388
3.225	0.120884	0.0475397
3.25	0.106986	0.0606929
3.275	0.0819863	0.0733231
3.3	0.092695	0.0852475
3.325	0.096579	0.0964899
3.35	0.150478	0.10728
3.375	0.16314	0.117775
3.4	0.199246	0.128284
3.425	0.199736	0.138411
3.45	0.210524	0.147616
3.475	0.250867	0.155842
3.5	0.252203	0.162862
3.525	0.227203	0.168982
3.55	0.222648	0.174497
3.575	0.211718	0.179236
3.6	0.194646	0.183405
3.625	0.191311	0.186719
3.65	0.191253	0.189138
3.675	0.209324	0.19082
3.7	0.188779	0.191982
3.725	0.206125	0.193797
3.75	0.193469	0.196277
3.775	0.194464	0.195571
3.8	0.175204	0.193056
3.825	0.198565	0.191798
3.85	0.173477	0.189957
3.875	0.145561	0.1874
3.9	0.130361	0.184178
3.925	0.133321	0.180392
3.95	0.157393	0.176795
3.975	0.165032	0.173554
4	0.138328	0.170281
4.025	0.1029	0.16684
4.05	0.10543	0.163161
4.075	0.0875191	0.159137
4.1	0.102786	0.154728
4.125	0.106222	0.149921
4.15	0.0812218	0.144712
4.175	0.0671444	0.139166
4.2	0.0550433	0.133249
4.225	0.0338918	0.126969
4.25	0.0845418	0.120761
4.275	0.064688	0.114824
4.3	0.0941332	0.109022
4.325	0.0831134	0.103237
4.35	0.0423242	0.097101
4.375	0.0509236	0.0905436
4.4	0.0309835	0.0834817
4.425	0.0548433	0.0744951
4.45	0.0558457	0.0642438
4.475	0.0637499	0.0538716
4.5	0.0331788	0.0431206
4.525	0.0515676	0.0319556
4.55	0.0339832	0.0202591
4.575	0.042776	0.0084577
4.6	0.0274145	-0.00354302
4.625	0.027641	-0.0161082
4.65	0.00239218	-0.0291999
4.675	-0.0195373	-0.0423599
4.7	-0.0182852	-0.0529841
4.725	-0.0294309	-0.0610098
4.75	-0.0412792	-0.0688445
4.775	-0.04991	-0.0766442
4.8	-0.0439861	-0.0843737
4.825	-0.0601149	-0.0919833
4.85	-0.0851149	-0.0995934
4.875	-0.104	-0.106906
4.9	-0.129	-0.113908
4.925	-0.156624	-0.120571
4.95	-0.103382	-0.126134
4.975	-0.157655	-0.130617
5	-0.173548	-0.134292
5.025	-0.185892	-0.137326
5.05	-0.209414	-0.140089
5.075	-0.228932	-0.142702
5.1	-0.22361	-0.144813
5.125	-0.175581	-0.14626
5.15	-0.200581	-0.147435
5.175	-0.187325	-0.148184
5.2	-0.211285	-0.148303
5.225	-0.20976	-0.147794
5.25	-0.195105	-0.146415
5.275	-0.204272	-0.144398
5.3	-0.171793	-0.14239
5.325	-0.167941	-0.142772
5.35	-0.173951	-0.145268
5.375	-0.178795	-0.147213
5.4	-0.125972	-0.148186
5.425	-0.111536	-0.148936
5.45	-0.0976134	-0.150236
5.475	-0.0965097	-0.15174
5.5	-0.119418	-0.15328
5.525	-0.116546	-0.15464
5.55	-0.141546	-0.155655
5.575	-0.177346	-0.155765
5.6	-0.178683	-0.155312
5.625	-0.203683	-0.154831
5.65	-0.185845	-0.154748
5.675	-0.192756	-0.155263
5.7	-0.179874	-0.155629
5.725	-0.174266	-0.155443
5.75	-0.183351	-0.154462
5.775	-0.193951	-0.152824
5.8	-0.207281	-0.150416
5.825	-0.149564	-0.147688
5.85	-0.148831	-0.144247
5.875	-0.129157	-0.139238
5.9	-0.102244	-0.13368
5.925	-0.0930725	-0.128129
5.95	-0.0940371	-0.121905
5.975	-0.0871065	-0.114954
6	-0.0658166	-0.107535
6.025	-0.0649467	-0.0990564
6.05	-0.0766635	-0.0895887
6.075	-0.0820055	-0.0798146
6.1	-0.0799366	-0.0698532
6.125	-0.0645052	-0.0593875
6.15	0.0112146	-0.0488276
6.175	0.0656791	-0.0378411
6.2	0.0686385	-0.0254682
6.225	0.0798314	-0.0167055
6.25	0.0688399	-0.0117297
6.275	0.0929544	-0.0019659
