# Supplementary material for: Individuals with autism spectrum disorder have altered visual encoding capacity
Source: PLoS Biol. 2021 May 12;19(5):e3001215. doi: 10.1371/journal.pbio.3001215 (PMC8143398; doi:10.1371/journal.pbio.3001215)
Supplement: S6 Data — (ZIP) [file pbio.3001215.s016.zip › FigS1_S2/NT/Sub22/woFB.xlsx]

## Sheet: Sheet1
Target	Response
41.359	44
145.936	138.169
72.441	67
159.136	157.76
159.741	156
158.279	155.924
154.357	146.554
32.592	44
13.629	17.804
157.884	153
139.223	141
164.207	153
148.287	150
120.798	111.724
123.693	124.236
9.712	12.303
79.554	25.714
110.218	108.301
125.748	126.296
152.292	71.075
106.312	121.513
104.467	141.16
105.928	113
124.133	118.935
150.622	144
101.176	105
59.405	66
155.016	154
137.174	141
104.307	111
100.468	109
64.008	75
123.045	121
139.695	127
100.396	106
30.73	21.308
9.08	15.073
85.883	78
60.201	46.338
62.163	54
104.23	115
6.246	56.776
59.306	53
11.574	15
33.96	34
48.55	38.139
61.591	61
25.522	24
144.134	145
58.619	67
39.821	37
35.426	41
11.41	27
133.73	136
159.933	160
149.704	147
11.684	17
102.698	106
46.325	55
23.012	26.702
17.535	25
58.196	59
109.394	114
138.542	135
96.177	98
108.224	110
176.589	167
19.902	25
158.933	150
32.372	36
28.258	30
88.596	83
13.7	16
69.617	148.067
139.454	132
23.539	36.227
11.525	16.633
103.588	105.586
29.049	41
158.708	155
138.531	139
91.7	100
77.418	84.089
35.284	64.76
84.531	82
84.367	80
73.704	73
104.511	105
119.529	116
160.532	152
174.353	169
157.444	158
89.327	86
65.744	68
53.681	63
117.975	107.753
141.563	76.843
139.168	154.135
128.137	118.382
15.277	50.904
133.367	120
75.5	80
95.194	95
91.936	96
71.913	73
168.431	166
108.323	110
24.077	27
159.098	158
141.459	152
9.262	17
9.63	20
91.656	92
32.707	36
138.767	138
1.143	12
147.864	144
39.766	44
47.012	44
19.21	21
112.119	111
10.75	18
65.294	66
162.888	152
8.778	23
168.173	158
79.686	80
13.299	25.088
136.229	135
151.385	144
108.405	112
6.746	13
52.698	67.115
124.325	112
83.883	83
153.489	151
124.94	120
134.389	123
20.858	27
118.381	123
71.062	74
29.038	31
131.708	132
179.912	178
88.684	90
76.176	79
90.354	87
63.53	59
79.84	74
94.579	96
65.887	63
25.747	44
43.688	52.213
120.683	114
27.219	35.284
105.164	104
28.417	21
57.933	34.502
119.985	117
116.75	115
13.475	20
75.033	74.797
57.021	67
85.482	79
93.507	96
99.111	104
143.513	151
95.793	102
75.171	71
170.414	162
78.236	81
152.912	151
118.068	119
4.417	7
132.082	122
112.399	109
91.03	94
67.832	70
124.951	118
94.189	99.907
175.182	1
174.726	169
82.609	82
177.275	170
24.725	30
68.87	53
154.423	141
151.363	148
96.996	104
158.757	147
73.424	67
101.802	99
122.831	113
31.46	51
59.833	55
83.828	77
128.615	132
111.405	104

## Sheet: Sheet2
Theta	Bias	Fit
0	0.0387607	0
0.025	0.084476	0.0163556
0.05	0.0718082	0.0323888
0.075	0.0854119	0.0480168
0.1	0.133473	0.0628698
0.125	0.164154	0.0761596
0.15	0.170337	0.0879164
0.175	0.219908	0.0974726
0.2	0.257675	0.106024
0.225	0.272812	0.11558
0.25	0.254659	0.125227
0.275	0.269685	0.133942
0.3	0.266728	0.141448
0.325	0.258409	0.147699
0.35	0.254283	0.152487
0.375	0.270088	0.15588
0.4	0.259641	0.158191
0.425	0.240839	0.159731
0.45	0.221701	0.160624
0.475	0.224495	0.160485
0.5	0.215939	0.159258
0.525	0.209278	0.157616
0.55	0.190679	0.154152
0.575	0.171453	0.148707
0.6	0.164299	0.143483
0.625	0.140849	0.138469
0.65	0.142246	0.133386
0.675	0.134284	0.128109
0.7	0.14701	0.122726
0.725	0.149289	0.117373
0.75	0.138898	0.111387
0.775	0.113863	0.104489
0.8	0.137903	0.0978004
0.825	0.134381	0.0912986
0.85	0.108952	0.0832368
0.875	0.0995445	0.0739373
0.9	0.0672564	0.0643501
0.925	0.0766159	0.0557938
0.95	0.0605771	0.0483612
0.975	0.0565606	0.0407713
1	0.0440993	0.033061
1.025	0.0325909	0.0251128
1.05	0.0211232	0.0169998
1.075	0.0224559	0.00868075
1.1	0.0236276	-0.000170857
1.125	0.00390356	-0.00934362
1.15	-0.00509467	-0.0184889
1.175	-0.0254124	-0.0276998
1.2	-0.0504124	-0.0371091
1.225	-0.0484008	-0.0463347
1.25	-0.0659476	-0.0554518
1.275	-0.0922748	-0.0646894
1.3	-0.0863233	-0.0740547
1.325	-0.0705882	-0.0832721
1.35	-0.0605192	-0.0920029
1.375	-0.0745023	-0.100597
1.4	-0.0200732	-0.109981
1.425	-0.0234027	-0.11982
1.45	-0.0441348	-0.12931
1.475	-0.0390954	-0.138812
1.5	-0.0570038	-0.145921
1.525	-0.0432043	-0.150766
1.55	-0.0299365	-0.155769
1.575	0.00721609	-0.160239
1.6	-0.00490926	-0.1643
1.625	-0.0299093	-0.168431
1.65	-0.02965	-0.172804
1.675	-0.048485	-0.177256
1.7	-0.0480436	-0.181311
1.725	-0.0333288	-0.185126
1.75	-0.0370124	-0.188761
1.775	-0.00912731	-0.192283
1.8	-0.0190766	-0.196044
1.825	-0.0407614	-0.200061
1.85	-0.0185626	-0.204364
1.875	-0.0410733	-0.207016
1.9	-0.0569549	-0.207799
1.925	-0.0473541	-0.208557
1.95	-0.0648787	-0.209213
1.975	-0.0552999	-0.209606
2	-0.0606972	-0.209819
2.025	-0.0423921	-0.209688
2.05	-0.0189512	-0.209009
2.075	-0.0186688	-0.208313
2.1	-0.028402	-0.208324
2.125	-0.0338681	-0.208491
2.15	-0.0485782	-0.208311
2.175	-0.0680475	-0.207895
2.2	-0.0851233	-0.206808
2.225	-0.0995848	-0.205122
2.25	-0.118539	-0.203296
2.275	-0.12328	-0.201351
2.3	-0.147164	-0.199167
2.325	-0.145556	-0.19661
2.35	-0.125507	-0.193563
2.375	-0.153321	-0.189976
2.4	-0.147951	-0.185352
2.425	-0.122858	-0.180026
2.45	-0.137339	-0.1744
2.475	-0.145828	-0.167193
2.5	-0.151114	-0.161123
2.525	-0.170349	-0.157139
2.55	-0.188067	-0.152226
2.575	-0.1717	-0.146562
2.6	-0.188345	-0.14012
2.625	-0.182394	-0.132597
2.65	-0.169028	-0.124744
2.675	-0.166026	-0.116524
2.7	-0.168176	-0.10723
2.725	-0.131241	-0.0975
2.75	-0.143616	-0.0918721
2.775	-0.163209	-0.0898522
2.8	-0.146511	-0.0870794
2.825	-0.143838	-0.0834927
2.85	-0.146644	-0.0792674
2.875	-0.113992	-0.0738371
2.9	-0.0680949	-0.0664286
2.925	-0.0742454	-0.0581382
2.95	-0.0604525	-0.0492079
2.975	-0.0616836	-0.0387905
3	-0.0583466	-0.0273156
3.025	-0.0713252	-0.0150654
3.05	-0.0132835	0.00169097
3.075	0.00869551	0.0229991
3.1	0.019525	0.0415184
3.125	0.0316148	0.0565264
3.15	0.0588866	0.0720651
3.175	0.0760686	0.088271
3.2	0.0891726	0.104246
3.225	0.0866127	0.119732
3.25	0.13661	0.134272
3.275	0.179433	0.146864
3.3	0.202946	0.15764
3.325	0.222776	0.166789
3.35	0.249268	0.175266
3.375	0.264404	0.184652
3.4	0.258801	0.194282
3.425	0.261278	0.202983
3.45	0.25832	0.210324
3.475	0.270876	0.215817
3.5	0.263238	0.219738
3.525	0.276717	0.222709
3.55	0.251234	0.224715
3.575	0.228602	0.226019
3.6	0.214623	0.226557
3.625	0.216087	0.226165
3.65	0.219031	0.22501
3.675	0.194032	0.221733
3.7	0.188045	0.216468
3.725	0.165109	0.210847
3.75	0.155891	0.205425
3.775	0.144338	0.200353
3.8	0.1448	0.195265
3.825	0.140774	0.189969
3.85	0.145868	0.184507
3.875	0.155491	0.178692
3.9	0.137143	0.172134
3.925	0.105768	0.165115
3.95	0.129495	0.158431
3.975	0.129479	0.151747
4	0.100545	0.143512
4.025	0.0920137	0.134046
4.05	0.0609689	0.124131
4.075	0.0712237	0.115412
4.1	0.0731532	0.108015
4.125	0.0481532	0.100384
4.15	0.0356919	0.092597
4.175	0.0241835	0.084575
4.2	0.0127158	0.076391
4.225	0.0190072	0.0679407
4.25	0.0152203	0.0589623
4.275	0.00619318	0.0497861
4.3	-0.00881979	0.0406011
4.325	-0.0309796	0.0313854
4.35	-0.0503049	0.0220177
4.375	-0.0568081	0.012747
4.4	-0.0743549	0.0035833
4.425	-0.100682	-0.00569754
4.45	-0.0539956	-0.0147389
4.475	-0.0553109	-0.0233881
4.5	-0.0689266	-0.0319121
4.525	-0.0622796	-0.0406759
4.55	0.00547891	-0.0496891
4.575	-0.0318101	-0.0590134
4.6	-0.0519454	-0.0683397
4.625	-0.0259333	-0.077327
4.65	-0.0502586	-0.0840857
4.675	-0.0241171	-0.088587
4.7	-0.0118323	-0.0929921
4.725	0.0116834	-0.0972872
4.75	-0.0133166	-0.101432
4.775	-0.0383166	-0.105554
4.8	-0.0380573	-0.109913
4.825	-0.031451	-0.11416
4.85	-0.0460536	-0.117925
4.875	-0.0204198	-0.121522
4.9	-0.0343629	-0.125023
4.925	0.00306073	-0.128644
4.95	-0.0241688	-0.132623
4.975	-0.0181279	-0.137188
5	-0.0253261	-0.142034
5.025	-0.0403622	-0.144863
5.05	-0.0506819	-0.145903
5.075	-0.0451739	-0.146716
5.1	-0.0535387	-0.147205
5.125	-0.051346	-0.147559
5.15	-0.0627076	-0.147612
5.175	-0.0524971	-0.147021
5.2	-0.00963753	-0.146199
5.225	-0.0270761	-0.145614
5.25	-0.0368094	-0.14552
5.275	-0.0335686	-0.145645
5.3	-0.0630114	-0.145323
5.325	-0.0770199	-0.144564
5.35	-0.0884944	-0.14311
5.375	-0.107033	-0.141315
5.4	-0.126946	-0.139495
5.425	-0.130571	-0.137549
5.45	-0.149496	-0.135263
5.475	-0.153963	-0.132471
5.5	-0.133914	-0.129281
5.525	-0.161728	-0.125547
5.55	-0.147648	-0.120679
5.575	-0.120747	-0.115058
5.6	-0.126682	-0.109075
5.625	-0.154236	-0.101547
5.65	-0.159521	-0.0953129
5.675	-0.16441	-0.0909554
5.7	-0.196474	-0.0856641
5.725	-0.180107	-0.0798363
5.75	-0.196752	-0.0732264
5.775	-0.17151	-0.0657514
5.8	-0.177436	-0.0579442
5.825	-0.172588	-0.0493568
5.85	-0.172209	-0.0398731
5.875	-0.118998	-0.0299915
5.9	-0.146616	-0.0238957
5.925	-0.132192	-0.0216032
5.95	-0.143864	-0.0187293
5.975	-0.152245	-0.0150142
6	-0.155052	-0.0106394
6.025	-0.109006	-0.005109
6.05	-0.0576528	0.00205894
6.075	-0.07484	0.0103139
6.1	-0.0688598	0.0195597
6.125	-0.0549729	0.0302081
6.15	-0.066754	0.0419173
6.175	-0.061792	0.0545842
6.2	-0.0089805	0.0719084
6.225	0.000288168	0.0935651
6.25	0.0281801	0.112128
6.275	0.0232074	0.127162
