# Supplementary material for: Individuals with autism spectrum disorder have altered visual encoding capacity
Source: PLoS Biol. 2021 May 12;19(5):e3001215. doi: 10.1371/journal.pbio.3001215 (PMC8143398; doi:10.1371/journal.pbio.3001215)
Supplement: S6 Data — (ZIP) [file pbio.3001215.s016.zip › FigS1_S2/NT/Sub23/wFB1.xlsx]

## Sheet: Sheet1
Target	Response
58.79	54.26
50.703	57.385
93.15	102.179
93.172	98.513
65.272	68.763
69.831	66.623
61.372	66.667
47.726	38.418
95.848	102.409
79.598	70.241
15.211	15.975
94.04	100.454
121.672	128.332
23.248	18.908
14.772	18.78
22.407	19.901
139.943	145.268
4.966	5.897
0.044	2.728
155	153.739
17.502	25.635
84.13	70.69
93.359	26.514
123.748	131.095
142.299	140.949
165.827	161.767
72.633	68.902
135.07	147.845
14.013	19.755
133.96	126.517
97.21	103.989
97.941	107.601
5.109	12.142
13.2	12.124
86.915	84.346
91.25	87.307
3.488	6.173
125.984	122.687
16.106	9.894
67.03	49.215
168.025	147.969
130.89	150.519
143.552	138.198
105.532	135.993
28.236	73.765
148.512	143.004
19.727	12.775
18.491	33.413
79.445	74.032
161.251	154.267
152.5	155.414
156.955	148.825
124.413	136.645
173.144	149.857
132.708	147.36
59.685	48.95
133.043	130.825
15.975	24.746
160.669	165.657
38.618	48.948
31.015	35.665
28.093	33.858
134.938	135.92
177.451	167.335
49.077	38.984
51.896	51.204
4.647	29.907
39.722	44.444
23.72	32.176
136.498	132.756
46.6	45.144
42.595	44.161
0.879	178.892
31.735	34.433
88.305	82.36
52.593	48.774
173.815	161.723
139.646	151.155
118.387	135.409
119.496	112.627
166.206	164.137
109.894	109.407
45.419	47.961
164.723	150.018
12.096	9.097
85.24	78.853
146.617	144.845
120.502	128.505
143.618	130.33
63.25	60.157
147.425	150.817
35.806	60.845
37.816	37.136
40.755	36.614
93.453	109.569
25.632	34.185
33.982	24.16
6.922	15.518
55.961	50.585
119.738	118.087
32.537	35.031
111.657	111.44
31.982	37.986
66.969	51.263
126.797	56.008
75.077	58.003
140.624	129.789
51.67	51.115
119.035	133.432
144.738	142.024
136.454	148.462
38.234	48.269
91.629	100.517
146.65	156.399
141.58	145.061
140.085	141.81
65.239	55.745
16.326	11.578
177.352	179.805
89.371	84.725
14.519	26.228
156.214	153.079
37.168	43.029
23.698	26.251
73.177	75.983
145.645	135.456
141.574	137.347
125.979	132.131
39.371	45.922
89.679	100.725
56.702	78.351
73.682	77.616
172.743	78.193
72.995	75.139
177.687	171.421
153.94	150.48
54.362	61.801
25.105	28.295
17.958	27.05
140.492	138.682
20.77	21.643
143.162	137.699
45.902	48.178
128.863	134.199
143.409	142.835
38.53	39.205
149.951	154.737
146.029	146.441
4.796	7.491
173.595	176.321
53.417	53.816
30.697	34.536
2.461	6.173
154.67	150.806
160.521	160.374
0.654	5.349
52.082	53.888
147.743	146.281
54.417	51.357
163.218	160.818
21.012	10.989
162.756	158.412
149.029	147.803
105.197	117.147
103.445	110.493
53.274	68.246
115.343	111.704
58.548	60.685
68.441	65.105
17.26	20.209
124.001	122.163
97.968	122.344
92.173	102.875
125.495	120.785
144.964	147.12
126.709	135.537
125.44	132.853
103.78	106.523
105.791	109.218
166.843	164.875
147.957	159.779
55.422	60.635
109.619	109.744
110.18	112.476
60.432	60.276
109.702	108.819
94.227	102.875
66.233	60.822
125.819	126.66
43.26	44.959
113.3	113.083
103.341	114.796
170.969	169.959
100.045	169.023
81.263	80.981
159.186	166.433
79.928	69.278
96.562	95.66
162.85	165.466
177.121	173.383

## Sheet: Sheet2
Theta	Bias	Fit
0	0.119001	0
0.025	0.107599	0.0163292
0.05	0.0990136	0.0344356
0.075	0.0871237	0.0517547
0.1	0.0968702	0.0663717
0.125	0.102131	0.0802457
0.15	0.103388	0.0931521
0.175	0.131684	0.105273
0.2	0.123568	0.116887
0.225	0.171822	0.128118
0.25	0.230128	0.138689
0.275	0.221798	0.148449
0.3	0.229588	0.157286
0.325	0.231486	0.165691
0.35	0.248645	0.174097
0.375	0.247195	0.18185
0.4	0.232503	0.188719
0.425	0.229657	0.195219
0.45	0.225191	0.198481
0.475	0.215436	0.198539
0.5	0.216202	0.198136
0.525	0.215998	0.19723
0.55	0.206032	0.195984
0.575	0.201606	0.194363
0.6	0.183221	0.192708
0.625	0.158221	0.191105
0.65	0.133221	0.189379
0.675	0.121098	0.18717
0.7	0.134129	0.185238
0.725	0.1118	0.183687
0.75	0.100166	0.181646
0.775	0.116741	0.179363
0.8	0.124656	0.177197
0.825	0.124136	0.175313
0.85	0.118366	0.173671
0.875	0.101377	0.171899
0.9	0.127095	0.169579
0.925	0.125238	0.166891
0.95	0.151151	0.164815
0.975	0.116406	0.165821
1	0.113432	0.169142
1.025	0.162244	0.172172
1.05	0.198211	0.17442
1.075	0.203991	0.175875
1.1	0.194429	0.176959
1.125	0.188496	0.178003
1.15	0.212795	0.179047
1.175	0.192892	0.179834
1.2	0.21781	0.180152
1.225	0.195034	0.180118
1.25	0.170034	0.180002
1.275	0.170763	0.179706
1.3	0.135085	0.178539
1.325	0.125457	0.17663
1.35	0.114735	0.174616
1.375	0.0986252	0.172338
1.4	0.0875247	0.170022
1.425	0.0917043	0.168186
1.45	0.103816	0.166622
1.475	0.085878	0.164884
1.5	0.0855929	0.162796
1.525	0.101077	0.159983
1.55	0.0928507	0.156838
1.575	0.103138	0.153439
1.6	0.102282	0.14612
1.625	0.0968577	0.135437
1.65	0.0848714	0.124715
1.675	0.106578	0.114865
1.7	0.0927365	0.106158
1.725	0.0893354	0.0977853
1.75	0.0814001	0.08929
1.775	0.053945	0.080369
1.8	0.0422672	0.0714827
1.825	0.0342048	0.0626594
1.85	0.0301014	0.0536954
1.875	0.0131243	0.0447034
1.9	0.000328793	0.0358752
1.925	-0.015599	0.0271338
1.95	-0.0225742	0.0183197
1.975	-0.0315805	0.00949463
2	-0.036192	0.000418895
2.025	-0.0628378	-0.00906637
2.05	-0.0848069	-0.0188668
2.075	-0.099755	-0.0287348
2.1	-0.107565	-0.0386548
2.125	-0.0980243	-0.0483071
2.15	-0.0988518	-0.0572573
2.175	-0.0968638	-0.0659038
2.2	-0.0846592	-0.0749864
2.225	-0.0863319	-0.0845479
2.25	-0.056033	-0.0933248
2.275	-0.0356844	-0.10164
2.3	-0.0712946	-0.110466
2.325	-0.0990146	-0.11944
2.35	-0.104932	-0.128175
2.375	-0.0859432	-0.136791
2.4	-0.0937693	-0.145865
2.425	-0.119794	-0.155131
2.45	-0.144794	-0.164135
2.475	-0.157253	-0.173013
2.5	-0.178025	-0.18175
2.525	-0.167637	-0.189878
2.55	-0.184949	-0.197383
2.575	-0.21385	-0.199953
2.6	-0.230532	-0.197303
2.625	-0.228395	-0.194412
2.65	-0.237249	-0.191283
2.675	-0.192036	-0.188362
2.7	-0.217036	-0.185932
2.725	-0.217935	-0.183174
2.75	-0.19801	-0.180054
2.775	-0.204835	-0.176696
2.8	-0.2283	-0.172726
2.825	-0.200199	-0.167586
2.85	-0.197175	-0.161383
2.875	-0.147689	-0.153696
2.9	-0.144613	-0.144276
2.925	-0.0970639	-0.133981
2.95	-0.0391046	-0.121415
2.975	0.00303967	-0.106458
3	0.0373639	-0.0904872
3.025	0.0388405	-0.0740225
3.05	0.0575169	-0.0580636
3.075	0.0561358	-0.0425698
3.1	0.08189	-0.0272001
3.125	0.121762	-0.0115258
3.15	0.110593	0.00460031
3.175	0.0991914	0.0208513
3.2	0.0906063	0.0388757
3.225	0.0787163	0.056114
3.25	0.0924903	0.070432
3.275	0.0937238	0.0840082
3.3	0.127726	0.0967766
3.325	0.123276	0.108761
3.35	0.139412	0.120193
3.375	0.213169	0.131586
3.4	0.23839	0.142075
3.425	0.21339	0.151414
3.45	0.225433	0.160347
3.475	0.238475	0.168905
3.5	0.25864	0.17716
3.525	0.240252	0.184537
3.55	0.2351	0.191224
3.575	0.228325	0.194695
3.6	0.225273	0.194941
3.625	0.20907	0.195012
3.65	0.207795	0.194567
3.675	0.207591	0.193616
3.7	0.20399	0.192431
3.725	0.204648	0.190901
3.75	0.174813	0.189233
3.775	0.149813	0.187588
3.8	0.124813	0.185821
3.825	0.132832	0.184029
3.85	0.125721	0.182513
3.875	0.103393	0.180923
3.9	0.112861	0.178899
3.925	0.109023	0.176763
3.95	0.132708	0.174774
3.975	0.123573	0.172997
4	0.0925513	0.171146
4.025	0.110174	0.168869
4.05	0.118687	0.166279
4.075	0.12135	0.163679
4.1	0.142744	0.16169
4.125	0.118842	0.162607
4.15	0.140289	0.165577
4.175	0.158949	0.168173
4.2	0.189804	0.170249
4.225	0.195584	0.171674
4.25	0.186022	0.17273
4.275	0.210681	0.173563
4.3	0.204388	0.174397
4.325	0.201093	0.175278
4.35	0.209402	0.175691
4.375	0.186626	0.175636
4.4	0.166548	0.175382
4.425	0.162355	0.174948
4.45	0.137675	0.174008
4.475	0.115376	0.17245
4.5	0.115218	0.170381
4.525	0.0936625	0.168044
4.55	0.0791174	0.165834
4.575	0.0999945	0.164083
4.6	0.102471	0.162504
4.625	0.0774707	0.160659
4.65	0.11209	0.15818
4.675	0.0926695	0.154978
4.7	0.104849	0.151476
4.725	0.0947307	0.147723
4.75	0.100197	0.140424
4.775	0.0855469	0.129709
4.8	0.076464	0.118935
4.825	0.098171	0.109088
4.85	0.0932545	0.100355
4.875	0.0878099	0.0918749
4.9	0.0729928	0.0833042
4.925	0.0537628	0.0744774
4.95	0.0366101	0.0657334
4.975	0.0350363	0.0570848
5	0.021694	0.0482493
5.025	0.0105841	0.0392679
5.05	-0.00807855	0.0304513
5.075	-0.0240064	0.0217231
5.1	-0.024618	0.0129285
5.125	-0.0279672	0.00384326
5.15	-0.0445994	-0.00549748
5.175	-0.0649206	-0.0152617
5.2	-0.0924838	-0.0252702
5.225	-0.0907467	-0.0353662
5.25	-0.102723	-0.045183
5.275	-0.0975904	-0.0543382
5.3	-0.0864483	-0.0629688
5.325	-0.094603	-0.0713001
5.35	-0.0930666	-0.0802895
5.375	-0.071664	-0.0895619
5.4	-0.0374288	-0.0982051
5.425	-0.0440917	-0.106653
5.45	-0.0852284	-0.1155
5.475	-0.0924495	-0.124492
5.5	-0.0981782	-0.133244
5.525	-0.0943506	-0.14188
5.55	-0.100674	-0.150813
5.575	-0.128202	-0.159939
5.6	-0.153934	-0.16879
5.625	-0.162607	-0.177617
5.65	-0.186432	-0.186426
5.675	-0.176044	-0.194525
5.7	-0.193357	-0.201998
5.725	-0.217543	-0.204349
5.75	-0.218001	-0.201283
5.775	-0.220656	-0.197876
5.8	-0.185588	-0.194926
5.825	-0.200443	-0.192466
5.85	-0.217483	-0.189816
5.875	-0.217756	-0.186686
5.9	-0.198639	-0.183211
5.925	-0.211707	-0.179245
5.95	-0.211578	-0.17479
5.975	-0.188964	-0.169443
6	-0.157735	-0.162572
6.025	-0.156096	-0.154336
6.05	-0.124932	-0.144538
6.075	-0.105471	-0.133863
6.1	-0.047512	-0.121224
6.125	-0.00536767	-0.10619
6.15	0.0554332	-0.0904077
6.175	0.0459889	-0.0742138
6.2	0.0563001	-0.0584494
6.225	0.0619411	-0.0431404
6.25	0.138355	-0.0275605
6.275	0.113355	-0.0116038
