# Supplementary material for: Individuals with autism spectrum disorder have altered visual encoding capacity
Source: PLoS Biol. 2021 May 12;19(5):e3001215. doi: 10.1371/journal.pbio.3001215 (PMC8143398; doi:10.1371/journal.pbio.3001215)
Supplement: S6 Data — (ZIP) [file pbio.3001215.s016.zip › FigS1_S2/NT/Sub23/wFB2.xlsx]

## Sheet: Sheet1
Target	Response
82.735	75.211
19.694	29.176
134.109	129.642
95.694	107.578
134.389	130.634
74.023	73.915
69.518	61.093
155.264	158.789
55.279	54.042
21.77	28.71
167.64	160.99
119.062	126.553
42.496	38.648
84.592	108.624
24.517	24.858
55.928	45.289
78.906	57.269
106.027	116.455
13.409	12.494
34.493	34.732
173.232	167.898
135.949	138.316
116.294	128.414
73.83	74.367
13.146	22.468
76.484	75.773
131.329	136.055
106.087	119.748
22.512	26.148
155.379	158.424
97.551	108.761
7.268	5.694
53.868	56.609
33.246	46.268
138.157	132.48
112.498	128.161
47.715	126.11
110.965	112.624
3.505	6.959
111.982	112.428
149.638	150.218
143.25	149.716
35.124	46.322
163.921	159.156
116.503	135.313
164.937	156.746
52.071	59.643
140.662	154.317
3.159	15.266
96.034	99.875
40.623	35.126
124.182	117.341
160.713	150.904
151.885	149.337
48.973	51.18
47.484	56.82
17.656	20.809
44.578	35.025
107.774	47.816
157.725	142.989
155.302	153.137
2.055	1.113
97.957	98.356
17.667	10.233
128.324	122.225
151.006	138.572
27.181	44.808
61.63	59.527
142.255	150.169
29.697	40.032
95.919	101.972
1.967	8.21
118.645	110.043
177.44	168.045
114.58	116.206
82.697	77.996
119.485	121.369
6.246	13.148
173.023	176.193
16.211	5.088
161.916	166.811
21.71	25.997
143.398	147.739
159.455	151.129
154.703	144.254
78.659	72.168
97.93	103.742
125.858	114.448
147.529	144.392
118.249	114.492
122.545	122.934
109.158	108.73
4.395	5.469
112.685	108.66
167.915	166.565
115.486	126.134
132.505	135.752
83.713	153.028
38.937	43.609
39.865	47.069
37.673	40.353
161.163	161.481
164.025	165.729
103.395	109.398
117.783	103.11
107.895	113.573
5.274	7.728
87.47	90.176
45.183	55.739
77.264	72.863
151.215	145.04
121.062	145.743
49.682	46.041
49.456	52.514
92.623	106.821
17.667	21.676
73.039	77.44
72.82	71.996
63.563	67.462
97.71	108.053
46.358	40.249
16.689	23.728
28.06	21.47
133.087	137.68
41.705	33.194
61.58	48.998
54.362	57.998
69.826	66.752
129.082	127.81
93.37	105.429
17.403	20.52
65.217	59.574
129.945	139.263
127.484	128.496
171.326	160
75.698	71.609
178.753	176.547
109.444	104.389
172.804	170.14
131.549	149.724
123.633	131.961
137.954	133.93
76.725	74.128
94.969	97.376
117.299	122.844
176.858	3.219
165.41	165.935
37.476	40.08
69.782	65.252
122.166	54.319
72.501	67.42
33.119	45.286
133.988	132.457
10.355	22.149
3.021	9.474
143.469	141.472
75.363	60.36
154.357	61.063
10.52	12.828
111.037	131.385
56.971	53.092
93.238	84.85
132.845	133.29
76.978	75.887
151.237	148.081
102.094	106.993
47.638	49.888
39.536	35.889
29.565	33.781
8.13	18.238
148.946	151.107
89.53	89.133
101.077	101.42
139.52	129.081
5.894	0.802
38.893	22.897
151.764	150.719
52.818	48.792
65.101	59.846
118.788	120.225
175.248	171.717
45.694	54.641
37.673	47.174
103.374	105.817
166.536	137.477
20.919	14.162
12.365	13.513
155.522	156.343
149.732	145.939
167.849	156.444
75.857	142.003
30.746	58.11
91.338	96.405
7.812	10.489
161.718	156.15
115.624	112.237
70.018	59.621
89.635	82.897
48.962	61.556
36.844	42.073

## Sheet: Sheet2
Theta	Bias	Fit
0	0.175924	0
0.025	0.173242	0.0131214
0.05	0.163685	0.0252769
0.075	0.213722	0.0358055
0.1	0.18007	0.0399899
0.125	0.169136	0.0391169
0.15	0.163615	0.0375554
0.175	0.157677	0.0353012
0.2	0.132677	0.0326465
0.225	0.13285	0.0288276
0.25	0.149249	0.024782
0.275	0.142725	0.021155
0.3	0.137089	0.0168046
0.325	0.126619	0.0149304
0.35	0.101619	0.0157057
0.375	0.100689	0.0161446
0.4	0.0908648	0.0162727
0.425	0.0943564	0.0169593
0.45	0.114034	0.0180726
0.475	0.128805	0.0189343
0.5	0.12176	0.0195622
0.525	0.125706	0.0198394
0.55	0.118718	0.0197736
0.575	0.10625	0.0191905
0.6	0.132732	0.0187655
0.625	0.147009	0.0191948
0.65	0.152527	0.0201696
0.675	0.118671	0.0207137
0.7	0.107362	0.0205092
0.725	0.132408	0.0198959
0.75	0.123693	0.0190141
0.775	0.146883	0.0191836
0.8	0.151379	0.0204388
0.825	0.109666	0.0230056
0.85	0.11682	0.0268391
0.875	0.105464	0.0305029
0.9	0.107593	0.0337552
0.925	0.105604	0.0366198
0.95	0.131866	0.0375144
0.975	0.117216	0.0363047
1	0.134012	0.034498
1.025	0.131549	0.0320849
1.05	0.125042	0.029233
1.075	0.117482	0.0259763
1.1	0.132676	0.0226451
1.125	0.122404	0.0191013
1.15	0.122922	0.0152362
1.175	0.126723	0.0111451
1.2	0.115287	0.00662654
1.225	0.108341	0.00176832
1.25	0.0778518	-0.00341659
1.275	0.0658299	-0.00863037
1.3	0.0948175	-0.0141407
1.325	0.107906	-0.0205
1.35	0.12382	-0.0271158
1.375	0.108133	-0.0318823
1.4	0.0818607	-0.0349645
1.425	0.0653907	-0.0383929
1.45	0.0497566	-0.0438947
1.475	0.045414	-0.0507989
1.5	0.0218431	-0.0572572
1.525	0.0462331	-0.0635814
1.55	0.0459871	-0.069828
1.575	0.0507702	-0.0763453
1.6	0.0348453	-0.0831655
1.625	0.0327377	-0.0898626
1.65	0.0122735	-0.0963434
1.675	0.0289919	-0.103094
1.7	0.0307348	-0.110272
1.725	0.00851128	-0.117282
1.75	0.0080751	-0.124088
1.775	0.00962487	-0.131
1.8	0.00311269	-0.137862
1.825	-0.00246198	-0.144695
1.85	1.26008e-05	-0.151838
1.875	0.017433	-0.159413
1.9	-0.00916418	-0.167029
1.925	-0.0144944	-0.174153
1.95	-0.0315786	-0.178559
1.975	-0.0052277	-0.180789
2	-0.0165571	-0.185154
2.025	-0.0405868	-0.191133
2.05	-0.0337703	-0.196903
2.075	-0.0587703	-0.202655
2.1	-0.0914883	-0.2081
2.125	-0.0915408	-0.213616
2.15	-0.118632	-0.219163
2.175	-0.118488	-0.224271
2.2	-0.104473	-0.228632
2.225	-0.118982	-0.232262
2.25	-0.107061	-0.235359
2.275	-0.0703553	-0.238173
2.3	-0.0953553	-0.240905
2.325	-0.0894576	-0.243498
2.35	-0.0957683	-0.243503
2.375	-0.103819	-0.240733
2.4	-0.10396	-0.23761
2.425	-0.119277	-0.234319
2.45	-0.132637	-0.231109
2.475	-0.104179	-0.227396
2.5	-0.129179	-0.222896
2.525	-0.152213	-0.21813
2.55	-0.176714	-0.212922
2.575	-0.180261	-0.210354
2.6	-0.146895	-0.210057
2.625	-0.160448	-0.205542
2.65	-0.156969	-0.196474
2.675	-0.171925	-0.186174
2.7	-0.179165	-0.175561
2.725	-0.185033	-0.164373
2.75	-0.165833	-0.152513
2.775	-0.158683	-0.139799
2.8	-0.152149	-0.126084
2.825	-0.14543	-0.111588
2.85	-0.159839	-0.0962821
2.875	-0.157718	-0.0797109
2.9	-0.118217	-0.0611231
2.925	-0.113621	-0.0407094
2.95	0.00324397	-0.0192788
2.975	-0.0382196	0.00104057
3	0.00903487	0.019241
3.025	0.0623875	0.0369083
3.05	0.143564	0.0540734
3.075	0.173213	0.069381
3.1	0.183906	0.0835224
3.125	0.192517	0.0974725
3.15	0.167517	0.111217
3.175	0.164834	0.124176
3.2	0.161688	0.136013
3.225	0.224993	0.145777
3.25	0.180603	0.149397
3.275	0.150628	0.148349
3.3	0.17427	0.146502
3.325	0.14927	0.144051
3.35	0.13026	0.141346
3.375	0.134335	0.13736
3.4	0.134972	0.13304
3.425	0.134318	0.129258
3.45	0.133995	0.127798
3.475	0.118212	0.128802
3.5	0.0980774	0.129358
3.525	0.0968478	0.129676
3.55	0.0800091	0.129911
3.575	0.102347	0.130409
3.6	0.111063	0.131103
3.625	0.121537	0.131605
3.65	0.113353	0.131972
3.675	0.122732	0.132243
3.7	0.110311	0.132173
3.725	0.117865	0.131785
3.75	0.141647	0.131742
3.775	0.138602	0.132234
3.8	0.134794	0.133023
3.825	0.120164	0.133574
3.85	0.121146	0.133467
3.875	0.124001	0.132762
3.9	0.115286	0.131766
3.925	0.167972	0.131958
3.95	0.142972	0.133233
3.975	0.101258	0.135673
4	0.108412	0.139377
4.025	0.114004	0.142763
4.05	0.0991858	0.145742
4.075	0.131626	0.14861
4.1	0.123458	0.149518
4.125	0.120754	0.148228
4.15	0.148986	0.146397
4.175	0.123141	0.143947
4.2	0.120363	0.140904
4.225	0.143695	0.137493
4.25	0.138996	0.133919
4.275	0.123326	0.130058
4.3	0.114514	0.126079
4.325	0.123443	0.121838
4.35	0.108212	0.117278
4.375	0.100989	0.112468
4.4	0.0694445	0.107232
4.425	0.0704032	0.102023
4.45	0.0991878	0.0963624
4.475	0.103575	0.0898917
4.5	0.123349	0.0853424
4.525	0.099726	0.082556
4.55	0.0734533	0.0794411
4.575	0.0569833	0.0759847
4.6	0.0656978	0.0706674
4.625	0.0370066	0.0639532
4.65	0.040862	0.0574623
4.675	0.0411242	0.0510175
4.7	0.0423668	0.0445978
4.725	0.0423628	0.0380032
4.75	0.0303965	0.0312644
4.775	0.0309573	0.024818
4.8	0.0169861	0.0184587
4.825	0.0305886	0.0116809
4.85	0.0247235	0.00463482
4.875	0.0141105	-0.00230692
4.9	0.00399578	-0.00904245
4.925	0.00121753	-0.0158279
4.95	-0.00529466	-0.0226566
4.975	-0.0108693	-0.0294533
5	0.00409341	-0.0366004
5.025	0.00902561	-0.0441784
5.05	-0.00448727	-0.0517071
5.075	-0.0141764	-0.0562798
5.1	-0.0347408	-0.0582934
5.125	-0.0254883	-0.0625103
5.15	-0.0249644	-0.0687387
5.175	-0.0489942	-0.0746542
5.2	-0.0421776	-0.0803569
5.225	-0.0748957	-0.0859439
5.25	-0.0998957	-0.0912208
5.275	-0.0999712	-0.0966606
5.3	-0.114158	-0.102221
5.325	-0.117061	-0.107117
5.35	-0.112881	-0.111171
5.375	-0.115012	-0.114721
5.4	-0.115469	-0.117734
5.425	-0.0787627	-0.120449
5.45	-0.0902763	-0.123173
5.475	-0.0907542	-0.125836
5.5	-0.109003	-0.125811
5.525	-0.105402	-0.123021
5.55	-0.102684	-0.120076
5.575	-0.122563	-0.116972
5.6	-0.12409	-0.113606
5.625	-0.112586	-0.10962
5.65	-0.137586	-0.104977
5.675	-0.160121	-0.099898
5.7	-0.185121	-0.0943762
5.725	-0.178579	-0.0916668
5.75	-0.143856	-0.0879979
5.775	-0.168856	-0.0800949
5.8	-0.165377	-0.0708594
5.825	-0.162572	-0.0604764
5.85	-0.187572	-0.0497793
5.875	-0.19344	-0.0384142
5.9	-0.14209	-0.0260568
5.925	-0.152054	-0.0127965
5.95	-0.160556	0.00114994
5.975	-0.153838	0.0158356
6	-0.162229	0.031553
6.025	-0.166126	0.0485407
6.05	-0.126624	0.0673334
6.075	-0.0826463	0.0880713
6.1	0.0104304	0.10996
6.125	-0.033537	0.130476
6.15	0.0274335	0.148732
6.175	0.104465	0.166076
6.2	0.135156	0.18291
6.225	0.16793	0.198127
6.25	0.196075	0.211627
6.275	0.18411	0.2252
