# Supplementary material for: Individuals with autism spectrum disorder have altered visual encoding capacity
Source: PLoS Biol. 2021 May 12;19(5):e3001215. doi: 10.1371/journal.pbio.3001215 (PMC8143398; doi:10.1371/journal.pbio.3001215)
Supplement: S6 Data — (ZIP) [file pbio.3001215.s016.zip › FigS1_S2/NT/Sub23/woFB.xlsx]

## Sheet: Sheet1
Target	Response
15.42	25.036
86.778	80.347
46.655	47.846
168.854	154.237
25.819	30.275
177.05	163.653
98.386	105.37
45.1	57.444
5.224	21.637
146.595	136.765
129.643	127.11
62.069	60.33
11.025	19.942
52.659	61.934
0.489	5.939
4.043	11.228
76.648	62.686
15.936	39.196
126.012	128.689
74.402	66.096
106.126	121.625
41.793	49.668
77.445	62.223
97.067	127.527
154.72	151.948
123.6	132.309
117.585	130.728
175.517	165.768
116.728	121.765
144.035	137.685
101.335	116.875
75.704	56.929
1.901	18.612
171.062	167.97
73.221	66.93
178.984	174.537
1.571	9.215
124.501	121.552
52.522	55.116
11.421	29.784
85.8	81.45
129.511	125.415
97.699	118.829
75.632	63.256
132.757	117.808
173.403	163.745
121.155	138.931
111.465	110.048
151.726	136.974
21.814	37.936
5.625	22.741
51.791	51.921
160.768	141.994
170.59	149.988
33.531	37.683
39.585	61.052
0.439	6.88
109.636	131.967
20.364	27.721
12.607	14.455
84.784	67.874
75.006	72.798
43.535	60.813
81.862	68.03
130.791	136.4
45.386	59.606
77.868	62.101
50.258	43.996
107.719	118.768
179.33	0.876
168.964	160.788
17.436	14.897
87.3	81.504
49.347	61.186
75.682	71.881
57.323	54.112
176.396	165.82
149.402	146.332
13.047	26.136
14.376	23.067
92.925	114.433
151.594	148.774
166.794	169.034
105.005	119.265
106.785	131.6
88.805	81.103
70.765	79.013
130.329	110.593
26.626	62.924
19.106	32.08
18.535	32.226
146.397	155.767
114.036	114.067
28.433	34.818
20.309	28.809
38.415	41.797
66.079	57.112
87.783	91.327
96.54	103.752
124.841	113.247
127.742	141.091
0.956	0.45
119.436	146.164
57.988	60.13
115.322	136.708
39.442	41.45
113.586	143.717
127.127	132.168
52.044	55.366
160.367	151.08
126.94	140.773
70.381	57.094
177.369	159.701
23.912	21.94
43.535	30.136
41.821	38.869
70.793	55.142
46.518	52.464
68.991	55.211
99.704	118.769
51.928	48.375
125.979	130.518
100.237	114.574
162.515	139.037
97.682	0
54.692	40.306
150.583	153.881
38.613	43.658
158.021	156.637
57.493	37.581
41.447	46.945
36.135	35.367
171.469	135.623
70.073	68.386
171.947	168.933
139.141	143.595
61.641	38.582
154.385	157.03
137.674	143.544
56.257	43.946
176.061	165.371
127.302	125.823
69.886	55.426
108.394	40.851
108.422	120.269
78.654	71.715
26.198	28.883
41.266	47.601
145.722	130.104
35.014	28.039
144.315	148.222
49.424	48.491
41.293	37.607
85.438	44.148
129.857	127.998
17.771	22.743
75.193	48.743
125.374	121.968
69.524	47.32
6.96	20.642
3.104	13.965
175.056	170.416
61.014	78.439
148.814	156.825
134.889	137.423
68.584	63.578
110.68	131.911
98.182	107.554
144.332	130.082
9.987	24.943
130.467	133.048
167.19	156.769
30.993	31.662
72.435	66.745
45.177	39.076
148.512	140.922
95.705	116.52
136.96	143.546
21.347	33.864
113.652	132.882
30.697	41.527
146.837	147.281
109.098	127.27
92.436	101.068
105.878	113.297
13.959	32.961
28.005	30.605
40.294	47.567
52.275	44.165
133.351	135.834
8.548	22.635
59.196	49.819
64.069	57.878
42.227	47.643
179.956	1.45
118.782	131.028
60.284	55.019
139.679	135.559
136.147	144.665
143.689	136.846

## Sheet: Sheet2
Theta	Bias	Fit
0	0.04289	0
0.025	0.0914974	0.0403339
0.05	0.151267	0.0786494
0.075	0.141217	0.115604
0.1	0.180772	0.151283
0.125	0.155772	0.185849
0.15	0.199051	0.218595
0.175	0.265493	0.247624
0.2	0.301011	0.272713
0.225	0.403448	0.292903
0.25	0.432773	0.309147
0.275	0.452159	0.324031
0.3	0.463152	0.336617
0.325	0.464225	0.346646
0.35	0.49104	0.357741
0.375	0.516042	0.370419
0.4	0.516304	0.381889
0.425	0.519753	0.392592
0.45	0.504307	0.402431
0.475	0.493659	0.411086
0.5	0.474513	0.419089
0.525	0.480576	0.426905
0.55	0.469207	0.434366
0.575	0.460487	0.441383
0.6	0.424178	0.445884
0.625	0.446309	0.448163
0.65	0.43063	0.4503
0.675	0.419777	0.451984
0.7	0.418161	0.453098
0.725	0.42217	0.453999
0.75	0.39717	0.454878
0.775	0.417598	0.454933
0.8	0.392598	0.454183
0.825	0.380039	0.453061
0.85	0.360608	0.451698
0.875	0.364724	0.449914
0.9	0.339645	0.447601
0.925	0.304095	0.444469
0.95	0.307091	0.440282
0.975	0.297147	0.432711
1	0.289935	0.42229
1.025	0.298375	0.411874
1.05	0.279291	0.401206
1.075	0.295659	0.39013
1.1	0.265691	0.378855
1.125	0.247194	0.367401
1.15	0.241579	0.355272
1.175	0.23593	0.342362
1.2	0.200032	0.329128
1.225	0.190452	0.315995
1.25	0.165301	0.302577
1.275	0.171479	0.288886
1.3	0.166185	0.27537
1.325	0.160968	0.261847
1.35	0.142647	0.248215
1.375	0.117647	0.234435
1.4	0.102764	0.220578
1.425	0.100849	0.206747
1.45	0.0760673	0.192865
1.475	0.0510673	0.178857
1.5	0.0415679	0.164818
1.525	0.0531885	0.1508
1.55	0.0654742	0.136359
1.575	0.0520644	0.121412
1.6	0.0340325	0.106365
1.625	0.0179095	0.0913377
1.65	-0.0177783	0.0763576
1.675	-0.0158014	0.0616001
1.7	-0.0316461	0.0469944
1.725	-0.020174	0.0319594
1.75	-0.0231771	0.0168159
1.775	-0.019287	0.00194597
1.8	-0.0378945	-0.0128249
1.825	-0.0142549	-0.0272613
1.85	-0.0341217	-0.0416201
1.875	-0.0523277	-0.0560983
1.9	-0.0728151	-0.0704171
1.925	-0.0949117	-0.0845377
1.95	-0.0943862	-0.0982184
1.975	-0.11975	-0.111393
2	-0.141403	-0.124266
2.025	-0.166403	-0.136897
2.05	-0.18705	-0.149097
2.075	-0.188859	-0.160772
2.1	-0.203364	-0.172187
2.125	-0.23288	-0.183363
2.15	-0.219894	-0.194114
2.175	-0.234358	-0.20415
2.2	-0.250946	-0.213514
2.225	-0.235573	-0.222774
2.25	-0.250846	-0.23194
2.275	-0.259318	-0.240988
2.3	-0.256717	-0.250006
2.325	-0.251036	-0.258994
2.35	-0.262723	-0.267841
2.375	-0.264074	-0.275969
2.4	-0.265419	-0.283529
2.425	-0.283038	-0.290886
2.45	-0.30432	-0.298148
2.475	-0.288562	-0.30623
2.5	-0.313936	-0.314889
2.525	-0.323304	-0.322843
2.55	-0.344743	-0.329434
2.575	-0.366879	-0.334623
2.6	-0.381119	-0.33898
2.625	-0.399202	-0.342751
2.65	-0.419907	-0.346095
2.675	-0.436177	-0.348173
2.7	-0.437571	-0.348368
2.725	-0.420669	-0.34727
2.75	-0.413165	-0.345676
2.775	-0.391911	-0.34298
2.8	-0.37087	-0.338927
2.825	-0.37664	-0.333873
2.85	-0.315573	-0.326274
2.875	-0.318515	-0.316213
2.9	-0.295875	-0.303315
2.925	-0.290599	-0.287238
2.95	-0.238649	-0.268296
2.975	-0.201444	-0.246851
3	-0.208493	-0.224022
3.025	-0.141764	-0.198711
3.05	-0.114952	-0.170511
3.075	-0.00685799	-0.139199
3.1	-0.00412316	-0.102082
3.125	0.00860427	-0.0608283
3.15	0.0492955	-0.0191636
3.175	0.125882	0.0209032
3.2	0.142859	0.058758
3.225	0.153129	0.0953678
3.25	0.172364	0.130703
3.275	0.180375	0.16423
3.3	0.241732	0.193992
3.325	0.282312	0.220334
3.35	0.31583	0.244415
3.375	0.395041	0.264017
3.4	0.424366	0.279988
3.425	0.467142	0.293994
3.45	0.462197	0.305349
3.475	0.486544	0.31763
3.5	0.502594	0.331137
3.525	0.514457	0.343515
3.55	0.52194	0.354924
3.575	0.517859	0.365255
3.6	0.510252	0.37462
3.625	0.485252	0.382961
3.65	0.466106	0.39072
3.675	0.472169	0.398291
3.7	0.469007	0.40562
3.725	0.428496	0.410516
3.75	0.428543	0.412596
3.775	0.437902	0.41446
3.8	0.424353	0.416537
3.825	0.414723	0.418019
3.85	0.409754	0.418787
3.875	0.413763	0.419486
3.9	0.414567	0.419939
3.925	0.40919	0.419576
3.95	0.385403	0.418777
3.975	0.371631	0.41761
4	0.365455	0.415996
4.025	0.360699	0.414103
4.05	0.304275	0.411724
4.075	0.302647	0.4085
4.1	0.309442	0.401473
4.125	0.312994	0.39121
4.15	0.295491	0.381012
4.175	0.294062	0.370511
4.2	0.270884	0.359657
4.225	0.287314	0.348487
4.25	0.257284	0.33712
4.275	0.250558	0.325455
4.3	0.246281	0.312978
4.325	0.217337	0.299913
4.35	0.198983	0.286932
4.375	0.191546	0.273956
4.4	0.162694	0.260414
4.425	0.163654	0.246704
4.45	0.163738	0.233222
4.475	0.161157	0.219693
4.5	0.134239	0.206036
4.525	0.109239	0.192217
4.55	0.112002	0.178518
4.575	0.0924416	0.164849
4.6	0.0676599	0.150942
4.625	0.0426599	0.136913
4.65	0.0414019	0.122877
4.675	0.0594168	0.108645
4.7	0.0570668	0.093979
4.725	0.055442	0.0790115
4.75	0.022675	0.0639868
4.775	0.00100355	0.0490258
4.8	-0.00889812	0.0342836
4.825	-0.0242088	0.019749
4.85	-0.0323983	0.00515261
4.875	-0.0222493	-0.00989388
4.9	-0.0201868	-0.0250892
4.925	-0.0276943	-0.0399823
4.95	-0.0174916	-0.0550037
4.975	-0.0174252	-0.0696524
5	-0.035735	-0.0839342
5.025	-0.0566843	-0.0983252
5.05	-0.0812224	-0.112549
5.075	-0.0908472	-0.126492
5.1	-0.103157	-0.139917
5.125	-0.128539	-0.152872
5.15	-0.14981	-0.165593
5.175	-0.175149	-0.178066
5.2	-0.195458	-0.190101
5.225	-0.187669	-0.201686
5.25	-0.211771	-0.213007
5.275	-0.221853	-0.223923
5.3	-0.217766	-0.234094
5.325	-0.242766	-0.243704
5.35	-0.251284	-0.252919
5.375	-0.24398	-0.262029
5.4	-0.259253	-0.271074
5.425	-0.253457	-0.280132
5.45	-0.250297	-0.289009
5.475	-0.245791	-0.297814
5.5	-0.261714	-0.306629
5.525	-0.254989	-0.314745
5.55	-0.272858	-0.322403
5.575	-0.283444	-0.329592
5.6	-0.312728	-0.336566
5.625	-0.294357	-0.344403
5.65	-0.322343	-0.352823
5.675	-0.348805	-0.360234
5.7	-0.347793	-0.366193
5.725	-0.375286	-0.37115
5.75	-0.389527	-0.37535
5.775	-0.407609	-0.378961
5.8	-0.412329	-0.381821
5.825	-0.429075	-0.38311
5.85	-0.434529	-0.382651
5.875	-0.415622	-0.381009
5.9	-0.391659	-0.37844
5.925	-0.400319	-0.374941
5.95	-0.360048	-0.370189
5.975	-0.366199	-0.363968
6	-0.32398	-0.355683
6.025	-0.305044	-0.344755
6.05	-0.304282	-0.330974
6.075	-0.268621	-0.31319
6.1	-0.205911	-0.292535
6.125	-0.209851	-0.270802
6.15	-0.2169	-0.247671
6.175	-0.0983589	-0.221449
6.2	-0.103124	-0.192245
6.225	-0.0152653	-0.160514
6.25	-0.0125305	-0.123028
6.275	0.0510753	-0.0817225
