# Supplementary material for: Individuals with autism spectrum disorder have altered visual encoding capacity
Source: PLoS Biol. 2021 May 12;19(5):e3001215. doi: 10.1371/journal.pbio.3001215 (PMC8143398; doi:10.1371/journal.pbio.3001215)
Supplement: S6 Data — (ZIP) [file pbio.3001215.s016.zip › FigS1_S2/NT/Sub24/wFB1.xlsx]

## Sheet: Sheet1
Target	Response
30.664	37.48
173.166	165.372
40.392	46.274
0.939	5.22
93.711	100.347
128.934	128.389
172.337	161.99
105.862	113.433
21.039	50.343
147.205	140.312
36.717	35.492
94.919	102.798
47.968	47.354
82.026	83.049
11.745	38.545
92.217	108.256
165.844	165.466
128.214	144.121
86.333	67.205
31.383	51.618
152.83	148.561
54.318	54.27
45.726	40.088
43.535	41.454
74.786	74.409
84.724	63.368
110.713	119.031
24.802	38.592
8.064	17.713
156.543	153.074
151.556	151.043
59.377	41.425
74.984	70.644
38.025	46.112
97.985	129.058
134.686	142.31
83.51	79.558
94.491	111.718
26.379	30.063
104.681	106.608
42.376	45.44
148.007	138.536
25.588	25.866
137.575	141.595
122.798	128.123
177.281	175.269
122.391	122.785
84.323	79.758
78.11	65.297
123.825	128.635
7.987	19.14
164.053	160.913
112.443	115.822
30.636	45.692
106.928	116.433
142.656	140.859
149.962	141.822
119.826	131.095
129.253	128.69
120.848	120.099
35.597	33.11
55.175	40.825
67.694	54.755
107.982	102.099
138.74	131.946
56.208	56
140.723	131.735
57.746	60.574
31.065	46.019
49.671	50.042
142.887	152.392
62.141	64.649
109.718	109.285
64.915	62.148
103.709	105.139
39.788	44.293
57.153	45.912
39.371	43.987
16.315	39.182
55.06	43.968
88.954	78.998
80.302	67.589
177.116	171.55
64.118	59.862
140.596	146.715
69.216	58.01
77.654	66.076
44.177	55.956
64.81	57.562
14.986	34.651
90.118	90.996
22.171	33.4
130.445	139.155
42.194	45.523
107.494	118.171
59.136	49.815
34.295	46.319
160.636	167.378
99.792	153.211
66.59	53.561
37.003	52.667
142.574	130.042
167.552	170.245
51.126	37.864
94.469	101.986
13.706	38.53
13.794	13.716
123.331	131.588
55.719	57.246
44.205	52.826
95.826	101.459
147.589	146.057
38.86	42.778
26.225	27.582
57.999	49.388
168.656	163.07
96.062	107.92
143.788	147.91
126.759	134.836
51.626	48.285
78.901	68.846
161.636	158.656
169.178	171.68
11.179	28.115
75.456	66.78
139.146	135.151
116.343	120.296
106.626	111.128
170.255	158.691
115.508	119.599
52.632	40.743
18.903	49.994
78.242	27.596
172.551	165.482
72.347	59.027
65.711	50.871
104.324	106.88
121.348	128.15
4.845	15.675
91.222	94.7
19.441	24.81
38.964	34.622
9.427	34.834
66.326	63.26
4.576	13.313
1.401	5.931
161.213	174.234
115.992	125.15
73.825	70.907
59.312	56.706
29.301	25.816
29.719	24.258
147.99	149.312
62.366	58.388
148.556	156.995
111.515	111.339
69.705	70.49
18.804	28.467
85.894	51.614
5.526	33.056
111.465	114.216
56.257	67.987
42.903	47.71
53.648	46.589
7.866	21.338
130.181	118.531
155.494	143.383
21.298	23.059
123.177	132.244
166.129	160.19
112.13	126.873
107.73	110.183
85.52	84.657
62.025	62.433
91.914	87.716
156.972	158.702
119.057	136.563
56.878	56.65
63.547	62.353
5.697	6.572
45.172	37.884
172.007	173.625
66.656	59.267
124.435	115.414
104.143	112.522
131.054	132.841
136.608	125.179
88.08	82.268
8.487	79.449
85.191	72.915
154.055	157.783
152.132	158.095
19.023	32.801
129.571	125.69
80.565	74.974
51.028	57.315
95.287	96.389
17.315	24.843
141.442	139.017
114.476	122.154

## Sheet: Sheet2
Theta	Bias	Fit
0	0.0805601	0
0.025	0.0850555	0.0277028
0.05	0.13991	0.057403
0.075	0.138723	0.0885898
0.1	0.219293	0.119629
0.125	0.218492	0.150545
0.15	0.263915	0.180001
0.175	0.332305	0.206074
0.2	0.354017	0.228077
0.225	0.397981	0.247497
0.25	0.40577	0.265416
0.275	0.404156	0.282187
0.3	0.42643	0.297181
0.325	0.410453	0.309987
0.35	0.440682	0.322081
0.375	0.445248	0.333416
0.4	0.447469	0.343486
0.425	0.448215	0.353154
0.45	0.429997	0.362173
0.475	0.447489	0.370108
0.5	0.462455	0.377309
0.525	0.467058	0.38371
0.55	0.456314	0.38942
0.575	0.440809	0.394621
0.6	0.438162	0.399215
0.625	0.385725	0.400503
0.65	0.355159	0.398833
0.675	0.30444	0.395499
0.7	0.27944	0.390427
0.725	0.25529	0.385428
0.75	0.241831	0.380631
0.775	0.2532	0.376171
0.8	0.269717	0.371986
0.825	0.265228	0.367443
0.85	0.272984	0.362392
0.875	0.260819	0.35702
0.9	0.245001	0.351504
0.925	0.237314	0.346066
0.95	0.242105	0.339845
0.975	0.219327	0.332441
1	0.221172	0.325091
1.025	0.23712	0.318203
1.05	0.212757	0.310943
1.075	0.237429	0.302358
1.1	0.236525	0.293027
1.125	0.215439	0.283706
1.15	0.190439	0.274223
1.175	0.182482	0.264632
1.2	0.165061	0.255045
1.225	0.165134	0.24523
1.25	0.202747	0.235259
1.275	0.174534	0.225319
1.3	0.148324	0.215159
1.325	0.118173	0.204829
1.35	0.109664	0.194259
1.375	0.104134	0.183139
1.4	0.0878072	0.171553
1.425	0.0678496	0.159784
1.45	0.0520989	0.147824
1.475	0.0506523	0.136195
1.5	0.0409942	0.125015
1.525	0.0286265	0.113312
1.55	0.0180002	0.101478
1.575	0.014534	0.0899876
1.6	0.00595909	0.0784703
1.625	-0.0305893	0.0668815
1.65	-0.0285908	0.0559878
1.675	-0.0249892	0.0458804
1.7	-0.0212593	0.0355575
1.725	-0.00559026	0.0247254
1.75	-0.0106576	0.0140534
1.775	-0.0368531	0.0037786
1.8	-0.0531088	-0.00650484
1.825	-0.0761422	-0.0166277
1.85	-0.0849472	-0.0265678
1.875	-0.0767979	-0.0356769
1.9	-0.085127	-0.0441735
1.925	-0.0747928	-0.052667
1.95	-0.0829936	-0.0613417
1.975	-0.100005	-0.0702919
2	-0.12232	-0.0791866
2.025	-0.112104	-0.0880594
2.05	-0.126815	-0.0969294
2.075	-0.151815	-0.105755
2.1	-0.156927	-0.11478
2.125	-0.157953	-0.123859
2.15	-0.170541	-0.13297
2.175	-0.147547	-0.14115
2.2	-0.154081	-0.148031
2.225	-0.175048	-0.154729
2.25	-0.172663	-0.161898
2.275	-0.176426	-0.169253
2.3	-0.189072	-0.175813
2.325	-0.172407	-0.182088
2.35	-0.148354	-0.188441
2.375	-0.177323	-0.194505
2.4	-0.142332	-0.201011
2.425	-0.182215	-0.206353
2.45	-0.179118	-0.209649
2.475	-0.200221	-0.212464
2.5	-0.202559	-0.214739
2.525	-0.220153	-0.216511
2.55	-0.208518	-0.217325
2.575	-0.213675	-0.217193
2.6	-0.214767	-0.216721
2.625	-0.195481	-0.216486
2.65	-0.173391	-0.216797
2.675	-0.179367	-0.216986
2.7	-0.211585	-0.216737
2.725	-0.236585	-0.216182
2.75	-0.222113	-0.215218
2.775	-0.237124	-0.213857
2.8	-0.272368	-0.21226
2.825	-0.293261	-0.210246
2.85	-0.285029	-0.207562
2.875	-0.269019	-0.203335
2.9	-0.252174	-0.196951
2.925	-0.247653	-0.188084
2.95	-0.254614	-0.177252
2.975	-0.244446	-0.164902
3	-0.145563	-0.14897
3.025	-0.105495	-0.12905
3.05	-0.0326358	-0.10953
3.075	-0.0255672	-0.09173
3.1	-0.0442191	-0.0733425
3.125	0.0788837	-0.0504101
3.15	0.0721528	-0.0232504
3.175	0.105242	0.00592637
3.2	0.155315	0.0371066
3.225	0.180686	0.0681151
3.25	0.210885	0.0989603
3.275	0.247426	0.129041
3.3	0.278814	0.157753
3.325	0.333698	0.183497
3.35	0.34561	0.205097
3.375	0.389574	0.224364
3.4	0.418832	0.242268
3.425	0.430672	0.258168
3.45	0.417394	0.271943
3.475	0.402046	0.284397
3.5	0.448614	0.296248
3.525	0.458336	0.30688
3.55	0.439061	0.316363
3.575	0.438016	0.325726
3.6	0.43146	0.334396
3.625	0.448634	0.342228
3.65	0.448729	0.349525
3.675	0.469425	0.356029
3.7	0.457401	0.361616
3.725	0.42984	0.366299
3.75	0.42856	0.369949
3.775	0.377317	0.37064
3.8	0.321033	0.367358
3.825	0.296033	0.362418
3.85	0.287669	0.357808
3.875	0.258424	0.3534
3.9	0.255497	0.348936
3.925	0.267825	0.345102
3.95	0.268357	0.341302
3.975	0.275028	0.336488
4	0.264576	0.331139
4.025	0.263502	0.325836
4.05	0.242131	0.320448
4.075	0.240372	0.314772
4.1	0.233697	0.308261
4.125	0.228407	0.301288
4.15	0.227494	0.294106
4.175	0.228713	0.286906
4.2	0.218168	0.279356
4.225	0.229022	0.270484
4.25	0.228118	0.261117
4.275	0.207032	0.251762
4.3	0.182032	0.242247
4.325	0.174332	0.232714
4.35	0.177718	0.22288
4.375	0.191062	0.212987
4.4	0.194339	0.203245
4.425	0.164916	0.193198
4.45	0.139916	0.182935
4.475	0.105395	0.172629
4.5	0.116372	0.161781
4.525	0.0957264	0.150343
4.55	0.0816702	0.138673
4.575	0.0594423	0.126821
4.6	0.0543715	0.114999
4.625	0.0489208	0.103546
4.65	0.0325868	0.0923947
4.675	0.0345929	0.0810916
4.7	0.0196722	0.0695191
4.725	0.0131705	0.057922
4.75	-0.00985581	0.046375
4.775	-0.029774	0.0348414
4.8	-0.0369982	0.0240693
4.825	-0.0320131	0.0138166
4.85	-0.0159511	0.00353804
4.875	0.000103384	-0.00666986
4.9	-0.0134698	-0.017007
4.925	-0.0436664	-0.0274436
4.95	-0.0615162	-0.0377836
4.975	-0.0845495	-0.0478877
5	-0.0651991	-0.057149
5.025	-0.0795384	-0.0656084
5.05	-0.0853097	-0.0740704
5.075	-0.0832001	-0.0824954
5.1	-0.0847957	-0.0911326
5.125	-0.110563	-0.100117
5.15	-0.123681	-0.109026
5.175	-0.113629	-0.117873
5.2	-0.135222	-0.126741
5.225	-0.161424	-0.135452
5.25	-0.163531	-0.144435
5.275	-0.166361	-0.153549
5.3	-0.146091	-0.162399
5.325	-0.155954	-0.170314
5.35	-0.162489	-0.177145
5.375	-0.183455	-0.183791
5.4	-0.18107	-0.190909
5.425	-0.188176	-0.198116
5.45	-0.188587	-0.20449
5.475	-0.167331	-0.210385
5.5	-0.160731	-0.216293
5.525	-0.172508	-0.222384
5.55	-0.137499	-0.229234
5.575	-0.181964	-0.234754
5.6	-0.187525	-0.238
5.625	-0.208281	-0.240312
5.65	-0.20356	-0.242011
5.675	-0.224664	-0.243498
5.7	-0.210023	-0.243834
5.725	-0.205642	-0.243227
5.75	-0.178888	-0.243069
5.775	-0.186601	-0.24319
5.8	-0.179189	-0.24315
5.825	-0.170034	-0.243414
5.85	-0.219993	-0.243414
5.875	-0.207511	-0.242798
5.9	-0.230521	-0.241772
5.925	-0.250489	-0.240176
5.95	-0.280776	-0.238344
5.975	-0.283252	-0.235855
6	-0.293436	-0.232694
6.025	-0.257528	-0.22791
6.05	-0.233455	-0.219853
6.075	-0.249374	-0.209576
6.1	-0.239826	-0.197991
6.125	-0.252853	-0.185065
6.15	-0.15397	-0.168994
6.175	-0.083314	-0.149017
6.2	-0.0410431	-0.129443
6.225	-0.0276265	-0.111271
6.25	0.02144	-0.0908662
6.275	0.0887454	-0.0660895
