# Supplementary material for: Individuals with autism spectrum disorder have altered visual encoding capacity
Source: PLoS Biol. 2021 May 12;19(5):e3001215. doi: 10.1371/journal.pbio.3001215 (PMC8143398; doi:10.1371/journal.pbio.3001215)
Supplement: S6 Data — (ZIP) [file pbio.3001215.s016.zip › FigS1_S2/NT/Sub24/wFB2.xlsx]

## Sheet: Sheet1
Target	Response
105.922	116.777
91.568	91.731
132.208	135.834
65.947	52.81
132.763	139.014
43.172	41.444
114.173	122.355
90.014	98.562
89.393	89.035
90.349	87.694
30.955	28.392
16.458	18.816
104.84	110.222
44.458	45.616
33.026	39.601
99.885	111.442
176.979	167.688
146.87	146.996
131.274	139.952
82.861	52.576
132.516	134.313
154.033	148.17
106.587	125.724
51.906	49.188
164.24	154.96
110.795	112.841
115.008	122.207
107.202	118.366
66.717	61.693
168.129	171.951
19.446	13.886
72.402	75.839
151.814	154.567
41.65	49.53
159.274	152.54
110.855	118.366
165.294	156.085
147.013	147.695
149.062	152.954
54.274	44.879
85.498	71.345
148.501	151.074
37.778	36.301
110.339	130.95
25.758	22
17.084	28.866
59.526	48.318
35.328	38.077
61.415	48.875
54.313	60.341
67.266	64.658
158.065	162.472
82.916	69.664
117.876	116.02
100.572	113.073
81.521	84.302
136.196	140.412
85.641	73.976
118.92	115.5
68.134	65.551
91.502	108.177
174.04	166.443
171.463	171.735
35.295	27.016
2.104	30.914
87.086	89.235
114.783	111.46
87.108	82.763
173.864	169.446
112.459	116.888
149.825	146.049
28.769	31.45
147.221	148.814
80.774	56.025
29.131	42.421
169.777	166.388
112.602	125.697
24.231	39.999
5.702	15.136
142.14	139.19
0.61	169.814
71.023	56.544
114.899	121.703
20.001	25.162
128.242	128.81
171.7	167.343
140.305	140.125
106.829	121.008
82.4	75.402
73.731	80.412
95.106	89.585
76.412	71.604
81.862	75.928
140.497	152.981
150.017	142.181
133.9	141.981
59.053	47.134
11.02	19
19.194	12.785
23.248	30.844
162.8	154.04
16.595	17.026
155.242	152.915
167.223	154.28
83.411	82.18
10.69	19.286
84.548	79.553
46.133	43.246
1.236	178.683
168.277	164.193
14.376	17.463
81.829	57.786
19.946	35.227
30.796	46.854
142.783	153
152.83	148.727
165.926	158.644
173.227	171.327
22.654	27.631
107.164	134.102
154.852	153
69.167	60.72
151.215	147.653
79.022	61.438
106.801	120.642
130.538	135.925
36.069	33.894
35.383	34.483
151.204	151.275
57.905	59.837
129.258	127.305
139.13	147.672
102.654	125.64
37.739	42.372
80.313	60.632
94.601	98.509
29.164	33.178
162.971	161.044
159.834	163.726
142.058	158.216
13.777	12.194
112.86	117.264
104.626	119.06
67.205	63.861
111.092	110.293
48.698	42.445
75.77	64.908
152.011	156.164
59.647	62.99
81.395	72.012
140.767	138.554
73.144	64.771
111.723	117.865
167.288	164.893
91.178	94.685
34.223	31.61
21.539	33.767
128.39	133.863
146.837	135.801
138.157	150.074
73.303	65.346
33.394	32.883
37.937	28.836
125.786	134.215
110.229	121.668
95.491	102.593
76.297	76.776
167.129	155.209
85.784	67.781
143.601	143.88
87.014	81.409
151.424	160.297
78.599	67.832
162.877	164.429
171.765	171.831
142.288	144.921
51.928	41.874
161.01	156.603
74.94	66.952
164.229	159.251
179.335	175.975
136.421	143.526
43.991	43.286
6.581	20.728
37.503	36.885
24.725	30.994
135.158	133.119
91.513	109.133
7.581	17.637
39.607	37.83
135.751	130.994
131.878	132.874
126.413	126.952
24.412	23.675
114.465	114.301
45.54	29.44
88.574	69.586
30.653	33.852
170.7	170.105
32.262	29.893

## Sheet: Sheet2
Theta	Bias	Fit
0	-0.173287	0
0.025	-0.17132	0.0232153
0.05	-0.110983	0.0470808
0.075	-0.0136819	0.0698357
0.1	0.00191446	0.0916327
0.125	0.0160346	0.113324
0.15	0.0255354	0.135672
0.175	0.0995371	0.156297
0.2	0.112154	0.174332
0.225	0.189948	0.190985
0.25	0.184618	0.206121
0.275	0.269629	0.219775
0.3	0.340852	0.231993
0.325	0.327337	0.244145
0.35	0.356531	0.253993
0.375	0.387716	0.259673
0.4	0.405513	0.263954
0.425	0.383023	0.268064
0.45	0.373893	0.271257
0.475	0.378916	0.273729
0.5	0.386541	0.273983
0.525	0.384089	0.272032
0.55	0.382408	0.269471
0.575	0.361783	0.266503
0.6	0.340333	0.263032
0.625	0.315333	0.259267
0.65	0.290333	0.255347
0.675	0.269147	0.251208
0.7	0.263381	0.246682
0.725	0.254563	0.242121
0.75	0.229563	0.2377
0.775	0.21721	0.233529
0.8	0.204549	0.22921
0.825	0.18927	0.224203
0.85	0.179856	0.218964
0.875	0.159854	0.213656
0.9	0.150891	0.207782
0.925	0.123408	0.201323
0.95	0.113383	0.194969
0.975	0.0937722	0.188721
1	0.101727	0.18114
1.025	0.0878731	0.172385
1.05	0.0838656	0.16385
1.075	0.0814445	0.155181
1.1	0.0621222	0.146201
1.125	0.0578902	0.137537
1.15	0.0717633	0.130177
1.175	0.0847007	0.123715
1.2	0.106224	0.117101
1.225	0.115708	0.110166
1.25	0.0976519	0.102983
1.275	0.0769092	0.0956688
1.3	0.0705867	0.0880712
1.325	0.0767217	0.0802003
1.35	0.0561211	0.0723142
1.375	0.0480462	0.0651631
1.4	0.0371653	0.0583825
1.425	0.0270315	0.0517278
1.45	0.0386254	0.0460076
1.475	0.0219325	0.0408377
1.5	0.0105857	0.0354499
1.525	0.0294947	0.0305391
1.55	0.0500802	0.0263039
1.575	0.0448928	0.0219829
1.6	0.0392052	0.0176653
1.625	0.0234428	0.0133351
1.65	0.0409207	0.00834151
1.675	0.0263585	0.00272754
1.7	0.0420882	-0.00312232
1.725	0.0266239	-0.00911428
1.75	0.0241565	-0.0147469
1.775	0.0143142	-0.0198925
1.8	0.00985849	-0.0248493
1.825	0.0116858	-0.0298361
1.85	0.0187771	-0.0342912
1.875	0.0125763	-0.0380283
1.9	0.00192369	-0.0417348
1.925	0.0252293	-0.0472537
1.95	0.0150763	-0.054257
1.975	-0.00353105	-0.0610716
2	-0.0355897	-0.0678375
2.025	-0.0424356	-0.0749305
2.05	-0.0542913	-0.0822088
2.075	-0.0516989	-0.0888686
2.1	-0.0725555	-0.095055
2.125	-0.0777242	-0.10096
2.15	-0.0732063	-0.107334
2.175	-0.0976148	-0.114377
2.2	-0.116867	-0.121281
2.225	-0.111374	-0.127869
2.25	-0.103056	-0.13401
2.275	-0.112164	-0.139234
2.3	-0.109704	-0.144236
2.325	-0.119865	-0.14969
2.35	-0.124586	-0.154871
2.375	-0.140618	-0.159617
2.4	-0.126204	-0.165046
2.425	-0.110684	-0.171134
2.45	-0.138445	-0.177113
2.475	-0.129278	-0.183562
2.5	-0.159307	-0.190204
2.525	-0.175277	-0.196132
2.55	-0.148072	-0.200348
2.575	-0.168044	-0.203333
2.6	-0.176821	-0.205455
2.625	-0.178274	-0.207052
2.65	-0.190532	-0.208824
2.675	-0.205776	-0.21043
2.7	-0.228036	-0.211912
2.725	-0.240836	-0.213175
2.75	-0.2324	-0.213784
2.775	-0.258565	-0.213675
2.8	-0.270419	-0.213637
2.825	-0.274935	-0.213225
2.85	-0.27207	-0.210895
2.875	-0.250904	-0.206311
2.9	-0.229833	-0.197845
2.925	-0.21916	-0.184496
2.95	-0.227208	-0.168903
2.975	-0.234208	-0.152838
3	-0.236309	-0.135771
3.025	-0.206438	-0.117416
3.05	-0.207284	-0.0975178
3.075	-0.180457	-0.0759991
3.1	-0.179096	-0.0530804
3.125	-0.184469	-0.0295497
3.15	-0.181695	-0.00664367
3.175	-0.109069	0.0165748
3.2	-0.0933816	0.0409531
3.225	-0.00979209	0.0642399
3.25	0.0141996	0.0859396
3.275	0.0421281	0.108522
3.3	0.0463158	0.131333
3.325	0.0911298	0.151294
3.35	0.117649	0.169108
3.375	0.181541	0.185544
3.4	0.176211	0.200575
3.425	0.276027	0.214179
3.45	0.332445	0.226351
3.475	0.342435	0.237823
3.5	0.382592	0.245628
3.525	0.396321	0.25009
3.55	0.397105	0.254525
3.575	0.374615	0.258559
3.6	0.365485	0.261679
3.625	0.373644	0.263924
3.65	0.390258	0.263698
3.675	0.394451	0.261683
3.7	0.37378	0.259176
3.725	0.361152	0.25594
3.75	0.331926	0.252347
3.775	0.306926	0.248529
3.8	0.281926	0.244557
3.825	0.264146	0.240453
3.85	0.271156	0.236246
3.875	0.246156	0.231921
3.9	0.219729	0.227403
3.925	0.208802	0.223135
3.95	0.196142	0.218769
3.975	0.188155	0.213663
4	0.174151	0.208241
4.025	0.153019	0.202705
4.05	0.141188	0.196915
4.075	0.115	0.190642
4.1	0.110365	0.18423
4.125	0.0853649	0.177925
4.15	0.105736	0.170442
4.175	0.0891588	0.162018
4.2	0.0899503	0.153365
4.225	0.0730372	0.144349
4.25	0.0682902	0.135736
4.275	0.0672582	0.12802
4.3	0.0658676	0.121316
4.325	0.113337	0.114883
4.35	0.0978164	0.108197
4.375	0.107301	0.10124
4.4	0.0892445	0.0940363
4.425	0.0623231	0.0866802
4.45	0.0739195	0.0793419
4.475	0.0727137	0.0718498
4.5	0.0477137	0.0640443
4.525	0.0396388	0.0568804
4.55	0.0436242	0.0505205
4.575	0.0186242	0.044288
4.6	0.0355486	0.0385001
4.625	0.022901	0.0331961
4.65	0.0263662	0.028542
4.675	0.0357704	0.0248263
4.7	0.0487413	0.0209636
4.725	0.0470593	0.016701
4.75	0.0307978	0.0124607
4.775	0.0303182	0.00812573
4.8	0.0373855	0.00322079
4.825	0.0358081	-0.00220806
4.85	0.0432165	-0.00789004
4.875	0.0328124	-0.0136085
4.9	0.0165853	-0.0189144
4.925	0.014256	-0.0240535
4.95	0.00423612	-0.029011
4.975	0.0149923	-0.0335356
5	0.021546	-0.0375012
5.025	0.00840069	-0.0411707
5.05	0.0144496	-0.0459983
5.075	0.0222518	-0.0524959
5.1	0.00666892	-0.0594282
5.125	-0.0119384	-0.0662184
5.15	-0.043997	-0.0729586
5.175	-0.0448943	-0.0799081
5.2	-0.0626987	-0.0870421
5.225	-0.0648488	-0.0936093
5.25	-0.0744267	-0.099884
5.275	-0.0708404	-0.106641
5.3	-0.0853107	-0.113589
5.325	-0.106022	-0.120504
5.35	-0.125274	-0.127373
5.375	-0.0933737	-0.133575
5.4	-0.111463	-0.139329
5.425	-0.111785	-0.14463
5.45	-0.109806	-0.14973
5.475	-0.126749	-0.155277
5.5	-0.124026	-0.160413
5.525	-0.133234	-0.165642
5.55	-0.126594	-0.171765
5.575	-0.117783	-0.178015
5.6	-0.123375	-0.184725
5.625	-0.136709	-0.191683
5.65	-0.158685	-0.197703
5.675	-0.154713	-0.202336
5.7	-0.156479	-0.205714
5.725	-0.183157	-0.208318
5.75	-0.185228	-0.210057
5.775	-0.186681	-0.211594
5.8	-0.19894	-0.213306
5.825	-0.213985	-0.215043
5.85	-0.236443	-0.216656
5.875	-0.215807	-0.217448
5.9	-0.241973	-0.217468
5.925	-0.268756	-0.217288
5.95	-0.258342	-0.216734
5.975	-0.267637	-0.214781
6	-0.273957	-0.211358
6.025	-0.210451	-0.203982
6.05	-0.202567	-0.190976
6.075	-0.219575	-0.175622
6.1	-0.235615	-0.159867
6.125	-0.235191	-0.143337
6.15	-0.224726	-0.125926
6.175	-0.19639	-0.107129
6.2	-0.181594	-0.0859738
6.225	-0.188864	-0.0636463
6.25	-0.187503	-0.0406054
6.275	-0.18885	-0.0167061
