# Supplementary material for: Individuals with autism spectrum disorder have altered visual encoding capacity
Source: PLoS Biol. 2021 May 12;19(5):e3001215. doi: 10.1371/journal.pbio.3001215 (PMC8143398; doi:10.1371/journal.pbio.3001215)
Supplement: S6 Data — (ZIP) [file pbio.3001215.s016.zip › FigS1_S2/NT/Sub24/woFB.xlsx]

## Sheet: Sheet1
Target	Response
125.88	153.154
78.368	43.854
11.113	10.592
73.457	47.776
90.805	94.833
67.398	47.854
106.411	101.015
99.034	106
104.137	107.777
103.851	109.757
167.766	173
2.538	174.06
131.609	148.221
85.361	84.061
37.756	45.493
30.021	36.429
113.772	123
134.224	139.807
57.68	63
92.903	96.816
30.329	37.61
89.322	88.125
116.986	132.519
144.76	163.474
74.918	61.961
106.746	137.788
56.197	56.711
97.457	113.889
51.549	57.408
175.611	167.454
84.63	59.39
53.082	50.376
163.872	159.218
135.147	145.967
54.082	152
7.812	23.733
148.628	147.155
159.367	156.974
29.818	38.617
163.954	152.145
4.499	165.091
55.521	38.998
100.132	117.697
106.444	118.929
167.552	160.764
42.76	46.201
65.497	56.526
140.036	138.84
64.624	56.67
97.012	120.641
8.916	10.274
163.575	165.498
95.837	143.29
168.404	158.454
48.484	44.347
97.194	104.206
37.465	39.081
157.659	159.775
93.381	106.608
119.293	128.525
176.495	165.992
157.45	151.825
64.739	64.849
48.99	61.149
148.018	148.142
25.143	30.129
142.481	138.975
90.613	88.933
166.849	161.239
53.049	60.559
59.416	60.373
116.343	126.111
164.443	135.134
2.587	5.768
63.904	57.786
63.393	64.288
82.515	64.462
68.48	68.462
52.132	44.34
61.871	60.791
74.523	55.464
139.327	149.171
31.658	38.397
169.486	166.294
86.284	75.108
20.578	29.354
36.998	29.859
129.604	139.116
87.031	109.564
46.677	143.146
138.795	131.206
108.68	138.628
62.02	34.361
67.903	54.085
107.845	130.188
129.406	132.452
138.152	139.335
18.782	25.738
95.002	102.007
55.796	49.01
133.587	146.587
54.038	47.129
88.426	80.118
6.532	12.673
162.883	167.105
38.289	48.418
49.314	44.515
172.677	168.765
148.71	142.653
155.923	151.058
107.455	107.277
96.177	104.091
51.434	56.3
87.212	78.979
17.716	26.463
165.245	124.8
107.922	120.806
137.092	141.12
138.855	133.657
162.987	155.822
10.635	30.208
142.695	130.276
75.835	73.165
145.502	143.296
98.473	105.934
85.987	75.752
126.879	130.868
105.598	117.822
70.392	69.649
37.767	44.926
56.592	42.651
98.589	119.574
93.238	102.903
119.189	129.105
156.285	156.377
166.168	173.319
174.985	158.07
87.141	68.162
12.871	23.016
114.816	138.985
154.56	144.013
129.731	135.879
127.478	120.719
104.89	122.011
139.586	149.834
138.02	144.428
5.12	12.637
126.665	122.073
143.261	150.504
120.408	142.248
16.645	24.664
39.568	37.188
11.591	18.807
105.829	102.657
114.102	130.601
50.879	51.093
12.42	24.321
41.991	47.438
0.967	4.376
70.117	62.384
117.085	126.036
15.024	32.742
138.41	133.154
155.423	141.873
146.447	139.718
36.575	48.915
88.723	88.514
128.077	148.925
72.177	48.125
84.883	56.356
57.306	42.003
31.543	30.288
124.803	131.384
5.817	24.111
154.472	141.891
51.165	52.604
179.467	1.204
140.294	123.033
178.22	175.804
130.84	127.13
51.033	71.024
124.232	129.096
19.216	25.068
62.849	59.164
169.442	153.62
147.441	155.045
69.458	60.027
107.235	105.099
126.682	126.715
137.454	116.451
115.514	136.17
36.778	37.178
146.842	134.039
74.759	76.284
57.9	49.62
84.01	61.245
90.069	93.665
145.573	143.731
37.695	42.448

## Sheet: Sheet2
Theta	Bias	Fit
0	0.0460712	0
0.025	0.0351022	0.0396719
0.05	0.0322426	0.0783283
0.075	0.0742967	0.115837
0.1	0.0625688	0.151801
0.125	0.0795429	0.185843
0.15	0.144715	0.215416
0.175	0.182847	0.240431
0.2	0.208213	0.262389
0.225	0.260254	0.28112
0.25	0.246779	0.297697
0.275	0.315154	0.312856
0.3	0.318478	0.326024
0.325	0.341622	0.337725
0.35	0.386098	0.348839
0.375	0.364565	0.359002
0.4	0.339565	0.368173
0.425	0.368593	0.375466
0.45	0.358537	0.381083
0.475	0.360145	0.384489
0.5	0.35788	0.385455
0.525	0.317136	0.384669
0.55	0.330715	0.382422
0.575	0.341562	0.380517
0.6	0.339584	0.37935
0.625	0.334043	0.37821
0.65	0.365912	0.376238
0.675	0.342559	0.373517
0.7	0.316278	0.370527
0.725	0.347129	0.366641
0.75	0.373021	0.361925
0.775	0.358235	0.3569
0.8	0.350788	0.351071
0.825	0.342114	0.344261
0.85	0.319663	0.337054
0.875	0.326296	0.32927
0.9	0.340289	0.319794
0.925	0.37524	0.307685
0.95	0.408214	0.294952
0.975	0.389126	0.28239
1	0.359172	0.268658
1.025	0.382153	0.254689
1.05	0.369253	0.240679
1.075	0.356152	0.22615
1.1	0.331152	0.211202
1.125	0.302388	0.195962
1.15	0.300976	0.180679
1.175	0.282635	0.165442
1.2	0.266267	0.149907
1.225	0.251161	0.13425
1.25	0.239842	0.118609
1.275	0.235207	0.102976
1.3	0.210207	0.0873493
1.325	0.174833	0.0737498
1.35	0.150588	0.0623221
1.375	0.163007	0.0509728
1.4	0.142109	0.0393365
1.425	0.164098	0.0273309
1.45	0.131032	0.0151312
1.475	0.136447	0.0028426
1.5	0.128598	-0.00948327
1.525	0.109592	-0.021994
1.55	0.106329	-0.0346569
1.575	0.058981	-0.0464748
1.6	0.0786274	-0.0571434
1.625	0.0925549	-0.0676132
1.65	0.0822816	-0.0780713
1.675	0.0479876	-0.0885267
1.7	0.0561448	-0.0989107
1.725	0.0405037	-0.109139
1.75	0.0326713	-0.119381
1.775	0.00931565	-0.129547
1.8	-0.012693	-0.139431
1.825	-0.03354	-0.148955
1.85	-0.0551469	-0.158135
1.875	-0.0922714	-0.166912
1.9	-0.104238	-0.175284
1.925	-0.124188	-0.183388
1.95	-0.133216	-0.192664
1.975	-0.138486	-0.203346
2	-0.146945	-0.213869
2.025	-0.147135	-0.223827
2.05	-0.160194	-0.233204
2.075	-0.165356	-0.242267
2.1	-0.189204	-0.251073
2.125	-0.201406	-0.259237
2.15	-0.194251	-0.266719
2.175	-0.208338	-0.27349
2.2	-0.233338	-0.279571
2.225	-0.252323	-0.28796
2.25	-0.274336	-0.298569
2.275	-0.240629	-0.308489
2.3	-0.228976	-0.317826
2.325	-0.261728	-0.326412
2.35	-0.247156	-0.333462
2.375	-0.251168	-0.339055
2.4	-0.266112	-0.343831
2.425	-0.281165	-0.34745
2.45	-0.306165	-0.349991
2.475	-0.31582	-0.351821
2.5	-0.319381	-0.353605
2.525	-0.341287	-0.355315
2.55	-0.363292	-0.356006
2.575	-0.346453	-0.355477
2.6	-0.358902	-0.353998
2.625	-0.375254	-0.351763
2.65	-0.416397	-0.348801
2.675	-0.385633	-0.345029
2.7	-0.382921	-0.340327
2.725	-0.370115	-0.332795
2.75	-0.374321	-0.322324
2.775	-0.364976	-0.310398
2.8	-0.371327	-0.296857
2.825	-0.359773	-0.28173
2.85	-0.328682	-0.265149
2.875	-0.312637	-0.246551
2.9	-0.299104	-0.225889
2.925	-0.247546	-0.204909
2.95	-0.156306	-0.184281
2.975	-0.177299	-0.162742
3	-0.198056	-0.139796
3.025	-0.168107	-0.115085
3.05	-0.08343	-0.0856071
3.075	-0.0419457	-0.0512469
3.1	0.0124563	-0.0146138
3.125	0.0276285	0.0236429
3.15	0.0516948	0.063061
3.175	0.0266948	0.102218
3.2	0.0702743	0.140405
3.225	0.0658894	0.177444
3.25	0.0795476	0.212329
3.275	0.097166	0.244443
3.3	0.149651	0.272814
3.325	0.181539	0.297311
3.35	0.217854	0.318993
3.375	0.264908	0.337677
3.4	0.255052	0.353732
3.425	0.306746	0.368358
3.45	0.317755	0.381135
3.475	0.333214	0.392453
3.5	0.381158	0.403114
3.525	0.356158	0.412828
3.55	0.371826	0.420784
3.575	0.37513	0.427043
3.6	0.35013	0.432577
3.625	0.351737	0.435748
3.65	0.349473	0.436495
3.675	0.334823	0.435754
3.7	0.344142	0.434262
3.725	0.352779	0.433265
3.75	0.340855	0.432251
3.775	0.382505	0.430547
3.8	0.357505	0.428063
3.825	0.334152	0.425141
3.85	0.350225	0.421516
3.875	0.347812	0.416937
3.9	0.364614	0.411969
3.925	0.349828	0.406761
3.95	0.358706	0.400588
3.975	0.333706	0.393444
4	0.311256	0.386073
4.025	0.323646	0.378025
4.05	0.339759	0.368228
4.075	0.382607	0.355763
4.1	0.399807	0.342756
4.125	0.368556	0.33012
4.15	0.3693	0.316199
4.175	0.385845	0.301919
4.2	0.360845	0.287728
4.225	0.347745	0.273109
4.25	0.322745	0.258077
4.275	0.293981	0.242758
4.3	0.299228	0.227432
4.325	0.271559	0.212121
4.35	0.267753	0.19668
4.375	0.250045	0.181146
4.4	0.231603	0.165498
4.425	0.2268	0.149869
4.45	0.2018	0.134187
4.475	0.179175	0.120551
4.5	0.147018	0.109161
4.525	0.145238	0.0977027
4.55	0.147484	0.0858383
4.575	0.1588	0.0736689
4.6	0.122625	0.0613612
4.625	0.136373	0.0490169
4.65	0.118334	0.0365828
4.675	0.100316	0.0240012
4.7	0.0979212	0.011335
4.725	0.0505736	-0.000483954
4.75	0.0909446	-0.0111293
4.775	0.10133	-0.0214448
4.8	0.0750096	-0.0317564
4.825	0.0395803	-0.0421792
4.85	0.0508489	-0.0525281
4.875	0.0373025	-0.0627666
4.9	0.024264	-0.0730058
4.925	0.0038997	-0.0830405
4.95	-0.0169474	-0.0927211
4.975	-0.0419474	-0.102097
5	-0.0756788	-0.111088
5.025	-0.0941329	-0.11972
5.05	-0.112646	-0.128036
5.075	-0.132595	-0.136021
5.1	-0.14094	-0.145118
5.125	-0.146894	-0.155625
5.15	-0.141642	-0.165987
5.175	-0.155543	-0.175776
5.2	-0.168643	-0.1851
5.225	-0.16325	-0.19408
5.25	-0.185981	-0.202636
5.275	-0.203827	-0.210624
5.3	-0.189631	-0.218073
5.325	-0.216745	-0.224744
5.35	-0.235731	-0.23343
5.375	-0.258093	-0.244301
5.4	-0.245761	-0.254475
5.425	-0.247593	-0.264006
5.45	-0.235031	-0.273194
5.475	-0.261234	-0.281513
5.5	-0.255564	-0.288193
5.525	-0.259575	-0.293607
5.55	-0.255376	-0.297828
5.575	-0.289573	-0.300881
5.6	-0.314573	-0.303217
5.625	-0.302788	-0.305504
5.65	-0.324694	-0.307621
5.675	-0.35136	-0.308857
5.7	-0.371699	-0.30919
5.725	-0.35486	-0.308436
5.75	-0.358868	-0.30663
5.775	-0.385874	-0.303868
5.8	-0.420541	-0.30064
5.825	-0.398568	-0.29662
5.85	-0.383577	-0.291368
5.875	-0.366685	-0.283703
5.9	-0.382729	-0.27321
5.925	-0.354734	-0.260767
5.95	-0.362255	-0.246526
5.975	-0.348145	-0.230564
6	-0.322007	-0.212774
6.025	-0.300232	-0.193549
6.05	-0.307511	-0.172792
6.075	-0.219776	-0.151272
6.1	-0.164713	-0.130113
6.125	-0.185706	-0.108245
6.15	-0.163228	-0.0842608
6.175	-0.120139	-0.0544919
6.2	-0.0553385	-0.02063
6.225	-0.0326	0.0141127
6.25	0.0278807	0.0514181
6.275	0.0449722	0.090863
