# Supplementary material for: Individuals with autism spectrum disorder have altered visual encoding capacity
Source: PLoS Biol. 2021 May 12;19(5):e3001215. doi: 10.1371/journal.pbio.3001215 (PMC8143398; doi:10.1371/journal.pbio.3001215)
Supplement: S6 Data — (ZIP) [file pbio.3001215.s016.zip › FigS1_S2/NT/Sub25/wFB1.xlsx]

## Sheet: Sheet1
Target	Response
156.406	164.309
152.451	156
138.904	138.553
58.751	44.723
172.694	173
56.988	56
6.109	17
151.539	147.48
100.275	112
169.024	162.184
67.974	14
145.337	135
141.102	141.868
98.737	99.135
125.742	127
60.723	56
160.449	180
109.163	118
173.82	178
84.141	74
170.2	165
71.32	66
159.175	146
74.588	53
53.428	0
155.428	135.383
112.701	11.153
114.684	74.067
116.59	109.877
119.431	98.078
168.733	124.727
136.91	160.955
95.524	86.77
175.935	2.325
169.14	164
76.626	56
1.472	176
119.03	63.884
167.931	154
22.929	25
73.616	50
52.027	45
93.013	128
18.672	12
163.899	154.916
117.524	119
60.992	37
60.8	45
140.97	119
50.945	42
141.519	132
132.477	129
19.018	33
98.902	108
167.354	157
97.93	110
138.014	156
163.476	155.926
6.24	20.425
11.558	23.442
101.473	102
153.879	145
171.249	164
132.406	172.627
38.107	43.155
26.56	26.416
125.21	119
115.212	115
13.536	25
155.082	141
96.21	118
89.437	86.404
78.307	49.876
151.034	141
159.823	159
37.371	39
18.502	36
17.2	31
64.602	57
2.697	18
35.185	28
134.224	131
37.02	42
60.597	62
158.922	150
2.109	0.599
102.149	106
60.811	63
165.596	151
157.642	144
136.218	137
54.889	42
139.871	152
169.101	160
167.47	148
158.702	137
32.422	29
9.569	17
81.367	76
41.683	8
157.28	133
49.94	52
46.611	56.541
33.993	37
75.429	66
132.84	120
98.007	100
82.686	55
151.16	123.385
169.09	152
12.58	149.867
168.453	156
166.981	164
17.364	29
75.231	62
33.806	51
3.911	30
8.861	30.627
89.882	88
34.361	42
12.849	37.698
57.85	64
112.811	134
64.074	55
143.634	137
159.554	135.788
84.015	95
165.976	154
137.976	143
36.481	38
33.147	36.806
139.531	135.729
32.35	34
14.601	29
16.063	20
135.867	126
37.294	43
170.508	164
18.359	20
92.134	90
119.31	133.794
10.772	11.102
62.168	34.061
176.347	167.253
151.479	138
44.963	48
32.279	38.359
93.7	98
59.29	65
133.279	132
178.099	1
145.914	145
107.713	116
110.301	115
7.476	30
94.733	103
35.86	40
85.943	63
128.758	131
160.631	147
65.502	50
165.003	150
77.319	75
28.412	19
149.666	150
46.369	39
102.736	112
10.492	19
127.473	133
43.331	46
133.01	131
59.46	50
31.691	38
26.104	34
111.85	124
60.921	64
155.044	144
167.915	152
145.568	154
158.065	158
121.578	126
175.781	173
155.599	155
39.08	0
169.387	157
167.393	157
172.919	173
78.741	83
110.888	136
55.235	37
70.804	70.262
25.335	40.208
77.033	64
59.152	50

## Sheet: Sheet2
Theta	Bias	Fit
0	0.151684	0
0.025	0.188862	0.0267411
0.05	0.18276	0.0520003
0.075	0.246693	0.0740669
0.1	0.254719	0.0927886
0.125	0.23627	0.11146
0.15	0.251679	0.130701
0.175	0.307619	0.147864
0.2	0.327188	0.161885
0.225	0.302188	0.174406
0.25	0.299045	0.185866
0.275	0.274045	0.196277
0.3	0.300983	0.205633
0.325	0.306154	0.213544
0.35	0.30856	0.220177
0.375	0.313369	0.225428
0.4	0.330662	0.228689
0.425	0.315065	0.231069
0.45	0.316767	0.233304
0.475	0.283085	0.234934
0.5	0.304622	0.23911
0.525	0.305128	0.245303
0.55	0.252692	0.251713
0.575	0.248727	0.258509
0.6	0.249035	0.264576
0.625	0.239501	0.270098
0.65	0.229598	0.27478
0.675	0.208803	0.278821
0.7	0.164168	0.283388
0.725	0.160796	0.288539
0.75	0.149089	0.293282
0.775	0.15298	0.296526
0.8	0.160529	0.298088
0.825	0.158864	0.298583
0.85	0.145088	0.297992
0.875	0.167689	0.296687
0.9	0.157331	0.294735
0.925	0.128602	0.292084
0.95	0.128343	0.288751
0.975	0.14192	0.284798
1	0.166363	0.280216
1.025	0.162788	0.27499
1.05	0.100787	0.269501
1.075	0.0757872	0.263757
1.1	0.0495244	0.25764
1.125	-0.00442722	0.250258
1.15	-0.0560034	0.241675
1.175	-0.0379708	0.233412
1.2	0.000731889	0.224609
1.225	-0.0242681	0.214722
1.25	-0.0147177	0.204612
1.275	-0.01737	0.194338
1.3	-0.0303073	0.183694
1.325	0.0142723	0.172859
1.35	0.0357097	0.160822
1.375	0.0483849	0.147617
1.4	0.0312832	0.134399
1.425	0.019714	0.12106
1.45	0.0513296	0.107831
1.475	0.0267496	0.0946088
1.5	-0.00746074	0.0812266
1.525	-0.0231663	0.0678207
1.55	-0.0168454	0.0544119
1.575	-0.0590108	0.0415381
1.6	-0.077536	0.0293179
1.625	-0.101724	0.0172927
1.65	-0.0900444	0.00549663
1.675	-0.110423	-0.00606135
1.7	-0.0873837	-0.0180257
1.725	-0.0926898	-0.0304236
1.75	-0.120017	-0.0427345
1.775	-0.0789784	-0.0555709
1.8	-0.122256	-0.0692143
1.825	-0.0954194	-0.0831257
1.85	-0.111491	-0.0969596
1.875	-0.128422	-0.110511
1.9	-0.15156	-0.123655
1.925	-0.155834	-0.136634
1.95	-0.166359	-0.149429
1.975	-0.210539	-0.162264
2	-0.238463	-0.175148
2.025	-0.242925	-0.187421
2.05	-0.267675	-0.199159
2.075	-0.313225	-0.209949
2.1	-0.309017	-0.21984
2.125	-0.312551	-0.229502
2.15	-0.307148	-0.238221
2.175	-0.314875	-0.245965
2.2	-0.301522	-0.254227
2.225	-0.326522	-0.262984
2.25	-0.318079	-0.271368
2.275	-0.337648	-0.279359
2.3	-0.364768	-0.286957
2.325	-0.36888	-0.294305
2.35	-0.39388	-0.301308
2.375	-0.391745	-0.30784
2.4	-0.38589	-0.313677
2.425	-0.403149	-0.319009
2.45	-0.359739	-0.323691
2.475	-0.368973	-0.327438
2.5	-0.360832	-0.330806
2.525	-0.376805	-0.333806
2.55	-0.386853	-0.336089
2.575	-0.394019	-0.337365
2.6	-0.377088	-0.337609
2.625	-0.349291	-0.336259
2.65	-0.381302	-0.333334
2.675	-0.390484	-0.32986
2.7	-0.350312	-0.327049
2.725	-0.354732	-0.324863
2.75	-0.353694	-0.322546
2.775	-0.378379	-0.319743
2.8	-0.394744	-0.31593
2.825	-0.387402	-0.310753
2.85	-0.412402	-0.304346
2.875	-0.437402	-0.297221
2.9	-0.423567	-0.289262
2.925	-0.377183	-0.27916
2.95	-0.347019	-0.264693
2.975	-0.299397	-0.245465
3	-0.282775	-0.223524
3.025	-0.229672	-0.19997
3.05	-0.0996721	-0.174205
3.075	-0.0218674	-0.148554
3.1	0.0566237	-0.123282
3.125	0.111815	-0.0967692
3.15	0.143277	-0.069687
3.175	0.180455	-0.0432718
3.2	0.188865	-0.0184691
3.225	0.238286	0.00315638
3.25	0.252725	0.0218501
3.275	0.24132	0.0403638
3.3	0.257963	0.0591038
3.325	0.299212	0.0758989
3.35	0.318781	0.089643
3.375	0.293781	0.101892
3.4	0.290637	0.113085
3.425	0.265637	0.123231
3.45	0.302193	0.1322
3.475	0.317869	0.1397
3.5	0.309051	0.145963
3.525	0.304962	0.150882
3.55	0.325351	0.154081
3.575	0.306657	0.156403
3.6	0.299677	0.158511
3.625	0.319002	0.163374
3.65	0.321721	0.170294
3.675	0.303985	0.176389
3.7	0.244285	0.183065
3.725	0.232737	0.189739
3.75	0.240627	0.195687
3.775	0.231094	0.200938
3.8	0.221191	0.205354
3.825	0.200396	0.209133
3.85	0.15576	0.213431
3.875	0.152388	0.218307
3.9	0.178482	0.221616
3.925	0.144573	0.223439
3.95	0.152122	0.224754
3.975	0.150457	0.225013
4	0.136681	0.224196
4.025	0.159281	0.222671
4.05	0.148924	0.220506
4.075	0.12557	0.21778
4.1	0.13316	0.214451
4.125	0.150524	0.210552
4.15	0.157955	0.205957
4.175	0.154381	0.200555
4.2	0.0923799	0.194895
4.225	0.0661171	0.189099
4.25	0.0175681	0.181874
4.275	-0.0128346	0.173286
4.3	-0.0644108	0.164572
4.325	-0.0162406	0.155477
4.35	-0.00767546	0.14585
4.375	-0.0248209	0.135873
4.4	-0.00889024	0.125643
4.425	-0.0257773	0.11524
4.45	-0.0174279	0.104397
4.475	0.0294958	0.0924381
4.5	0.0273023	0.0794029
4.525	0.0399776	0.0661428
4.55	0.0228759	0.0528764
4.575	0.0407729	0.039547
4.6	0.0429222	0.026334
4.625	0.0183423	0.013083
4.65	-0.00763325	-0.00033264
4.675	-0.0315736	-0.013765
4.7	-0.0530894	-0.0267455
4.725	-0.0674182	-0.0391838
4.75	-0.0859434	-0.0513975
4.775	-0.0875155	-0.0633607
4.8	-0.0984517	-0.0750866
4.825	-0.070791	-0.0871966
4.85	-0.0760972	-0.0996725
4.875	-0.101097	-0.111993
4.9	-0.106441	-0.12429
4.925	-0.0873857	-0.137108
4.95	-0.112863	-0.150781
4.975	-0.10197	-0.164723
5	-0.125637	-0.178423
5.025	-0.136829	-0.191829
5.05	-0.159968	-0.204893
5.075	-0.150187	-0.217724
5.1	-0.1888	-0.230622
5.125	-0.207279	-0.243586
5.15	-0.228498	-0.25614
5.175	-0.251333	-0.268111
5.2	-0.286669	-0.279652
5.225	-0.321632	-0.290234
5.25	-0.313314	-0.300065
5.275	-0.314909	-0.309603
5.3	-0.298283	-0.318151
5.325	-0.290882	-0.326763
5.35	-0.309929	-0.335863
5.375	-0.324699	-0.344473
5.4	-0.329524	-0.352757
5.425	-0.346055	-0.36064
5.45	-0.369795	-0.368061
5.475	-0.377287	-0.375231
5.5	-0.402287	-0.382066
5.525	-0.394903	-0.388366
5.55	-0.386579	-0.394112
5.575	-0.414477	-0.399331
5.6	-0.363062	-0.403811
5.625	-0.37738	-0.407426
5.65	-0.36924	-0.410599
5.675	-0.375232	-0.413357
5.7	-0.390081	-0.415323
5.725	-0.388748	-0.416142
5.75	-0.375975	-0.415897
5.775	-0.36471	-0.414158
5.8	-0.38971	-0.410928
5.825	-0.376884	-0.407092
5.85	-0.35872	-0.403926
5.875	-0.353752	-0.40152
5.9	-0.362398	-0.39884
5.925	-0.376978	-0.395671
5.95	-0.385931	-0.39131
5.975	-0.39581	-0.385577
6	-0.42081	-0.378929
6.025	-0.428974	-0.371295
6.05	-0.400462	-0.362374
6.075	-0.349351	-0.349524
6.1	-0.322452	-0.332429
6.125	-0.307804	-0.312585
6.15	-0.273108	-0.29001
6.175	-0.238079	-0.265816
6.2	-0.087497	-0.239743
6.225	0.010323	-0.213778
6.25	0.0840307	-0.188307
6.275	0.111897	-0.161909
