# Supplementary material for: Individuals with autism spectrum disorder have altered visual encoding capacity
Source: PLoS Biol. 2021 May 12;19(5):e3001215. doi: 10.1371/journal.pbio.3001215 (PMC8143398; doi:10.1371/journal.pbio.3001215)
Supplement: S6 Data — (ZIP) [file pbio.3001215.s016.zip › FigS1_S2/NT/Sub25/wFB2.xlsx]

## Sheet: Sheet1
Target	Response
8.02	5
82.752	62
70.891	72
78.934	54.667
109.147	128.973
120.425	118
66.184	56
154.187	147
161.965	151
80.389	84
28.56	28
147.551	146
158.62	155
45.556	14
71.578	61
71.463	70
82.416	80
4.197	22
55.488	48
149.94	0
27.17	27.928
77.352	83
30.147	28
74.583	74
134.213	130
32.378	42
119.15	125
117.524	125
178.715	166
29.29	41
126.055	130
17.491	27
76.297	72
45.737	47
44.194	52
15.398	16
61.339	50
107.224	115
131.285	122
135.625	133
8.147	22
28.477	20.296
109.993	126
109.229	114
66.266	67
72.638	66
115.81	118
175.424	166
101.187	111
153.989	139
73.407	54
117.392	121
111.729	124
71.023	56
122.776	114.095
8.91	4
15.195	14
15.64	20
36.404	23
27.912	34
71.864	70.748
65.063	57
68.628	74
113.163	122.415
159.675	128.693
62.525	69
98.677	114
60.553	53
70.672	57
32.987	36
48.264	48
114.893	126
120.304	134
20.281	34
55.367	51
133.84	136
100.863	97
31.773	46
145.2	139
79.933	80
10.322	20
56.861	60
39.678	42
97.078	111
47.797	31
125.523	132
106.73	104
47.803	55
66.92	71
13.283	15.239
130.522	125.095
7.4	30.355
118.376	127
178.665	178.205
144.068	152
151.264	144
112.712	125
119.485	120
5.219	19
91.777	80
54.972	46
54.263	46
157.554	149
60.773	53
142.041	142
134.993	138
77.132	70
34.059	31
14.283	20
37.327	32
86.707	88
94.068	89
52.461	42
154.819	31.282
158.29	148
107.01	96
51.33	39
43.024	42
125.512	122
30.702	33
141.135	137
20.15	29
147.089	24.548
9.339	7.445
8.256	19
130.06	134
82.455	69
131.549	132
26.198	29
34.234	40
40.953	30
87.729	70
168.299	168
158.851	144
45.77	43
43.331	50
133.213	137
103.038	119
173.957	165
83.867	92.549
154.687	140
34.861	36
13.563	31
88.212	95
166.552	159
1.088	3.695
59.476	49
86.46	88
34.526	38
176.94	162
108.916	123
78.258	65
145.793	138
42.304	41
157.906	144
88.316	92
27.758	46.29
50.462	72
120.139	126
154.967	152.037
47.171	35
175.666	0
89.234	85
128.302	133
80.972	70
165.745	0
165.855	0
53.868	23.191
29.917	31
26.099	33
130.78	147
118.447	114
26.417	43
161.251	145
145.216	143
33.982	46
167.739	162
60.196	47
59.745	44
75.945	88
145.842	145
171.914	157
132.966	156.742
52.395	41
45.133	53.097
97.034	97
21.023	20
40.134	47
159.4	155
82.345	77
99.687	104
63.789	66

## Sheet: Sheet2
Theta	Bias	Fit
0	-0.0186388	0
0.025	-0.0170735	0.0298218
0.05	0.0379465	0.0582092
0.075	0.0786184	0.0830598
0.1	0.0733865	0.104809
0.125	0.0763789	0.125818
0.15	0.089411	0.146339
0.175	0.126444	0.166831
0.2	0.144752	0.186958
0.225	0.163369	0.204664
0.25	0.181452	0.21813
0.275	0.232984	0.227233
0.3	0.24873	0.233085
0.325	0.22373	0.237633
0.35	0.21886	0.242071
0.375	0.242293	0.24692
0.4	0.292802	0.250969
0.425	0.267968	0.253507
0.45	0.257355	0.25549
0.475	0.252068	0.256602
0.5	0.256165	0.25709
0.525	0.231165	0.25748
0.55	0.206165	0.25735
0.575	0.204225	0.256882
0.6	0.217	0.255739
0.625	0.223962	0.254403
0.65	0.260482	0.251969
0.675	0.28486	0.248197
0.7	0.278143	0.243486
0.725	0.280438	0.237471
0.75	0.274282	0.230918
0.775	0.252669	0.223858
0.8	0.251806	0.216608
0.825	0.245493	0.209189
0.85	0.232804	0.201073
0.875	0.241094	0.19203
0.9	0.241364	0.182045
0.925	0.250118	0.17033
0.95	0.235338	0.157297
0.975	0.202576	0.144171
1	0.179699	0.130877
1.025	0.164459	0.117462
1.05	0.151272	0.103807
1.075	0.133192	0.0897977
1.1	0.125932	0.0758726
1.125	0.115325	0.0624749
1.15	0.0925933	0.0493414
1.175	0.0717193	0.0359222
1.2	0.0876577	0.0232318
1.225	0.0756087	0.011295
1.25	0.068204	-0.000687701
1.275	0.0767038	-0.0125215
1.3	0.0458927	-0.0240115
1.325	0.0551903	-0.0355869
1.35	0.0368086	-0.0474954
1.375	0.0406644	-0.0593098
1.4	0.0333383	-0.0711163
1.425	0.00379846	-0.0830012
1.45	0.00152845	-0.0942155
1.475	0.00272655	-0.104969
1.5	-0.0253742	-0.116025
1.525	-0.0295547	-0.127181
1.55	-0.0478956	-0.138298
1.575	-0.0584483	-0.148819
1.6	-0.0618359	-0.159099
1.625	-0.052179	-0.170036
1.65	-0.0662106	-0.181374
1.675	-0.0770085	-0.192592
1.7	-0.0727122	-0.20183
1.725	-0.0956316	-0.209019
1.75	-0.103648	-0.215885
1.775	-0.11038	-0.222752
1.8	-0.0968994	-0.228983
1.825	-0.120818	-0.234467
1.85	-0.142948	-0.239694
1.875	-0.142458	-0.244287
1.9	-0.169504	-0.248077
1.925	-0.126741	-0.251732
1.95	-0.126344	-0.254167
1.975	-0.118096	-0.255181
2	-0.0990562	-0.256109
2.025	-0.107075	-0.256691
2.05	-0.127817	-0.256979
2.075	-0.150967	-0.257232
2.1	-0.158356	-0.257392
2.125	-0.174913	-0.257251
2.15	-0.167951	-0.256559
2.175	-0.181817	-0.255639
2.2	-0.156527	-0.255475
2.225	-0.167735	-0.255602
2.25	-0.16412	-0.255024
2.275	-0.161665	-0.253558
2.3	-0.173182	-0.251198
2.325	-0.221038	-0.249704
2.35	-0.166207	-0.247856
2.375	-0.185326	-0.244195
2.4	-0.151549	-0.240285
2.425	-0.169716	-0.23661
2.45	-0.183071	-0.23294
2.475	-0.184347	-0.228665
2.5	-0.183637	-0.22346
2.525	-0.205337	-0.217453
2.55	-0.214185	-0.211074
2.575	-0.199254	-0.204639
2.6	-0.234079	-0.200226
2.625	-0.222712	-0.19696
2.65	-0.246031	-0.192496
2.675	-0.257184	-0.187152
2.7	-0.238795	-0.180887
2.725	-0.212962	-0.173479
2.75	-0.207116	-0.166571
2.775	-0.196337	-0.159617
2.8	-0.172635	-0.15169
2.825	-0.143871	-0.144139
2.85	-0.140746	-0.136766
2.875	-0.149414	-0.128809
2.9	-0.149758	-0.121159
2.925	-0.16955	-0.113934
2.95	-0.19455	-0.10594
2.975	-0.213182	-0.0953489
3	-0.217475	-0.0819149
3.025	-0.203066	-0.0657821
3.05	-0.190042	-0.0468696
3.075	-0.129397	-0.0269517
3.1	-0.117319	-0.00415689
3.125	-0.0614219	0.0233512
3.15	-0.0270461	0.0533599
3.175	0.000443795	0.0823279
3.2	0.0573617	0.109243
3.225	0.0899792	0.133368
3.25	0.0929715	0.154907
3.275	0.0679715	0.175529
3.3	0.105778	0.195286
3.325	0.118036	0.215012
3.35	0.169239	0.233745
3.375	0.165822	0.249908
3.4	0.196674	0.26318
3.425	0.213379	0.272187
3.45	0.240323	0.277755
3.475	0.215323	0.282112
3.5	0.258886	0.286889
3.525	0.26284	0.290598
3.55	0.284395	0.29298
3.575	0.259561	0.295334
3.6	0.269929	0.296427
3.625	0.258448	0.296859
3.65	0.247758	0.297377
3.675	0.222758	0.297591
3.7	0.212335	0.297466
3.725	0.195818	0.297004
3.75	0.240193	0.296167
3.775	0.237833	0.294573
3.8	0.285958	0.291818
3.825	0.275673	0.287978
3.85	0.295848	0.282924
3.875	0.274085	0.276785
3.9	0.268896	0.26991
3.925	0.256081	0.262452
3.95	0.243399	0.254888
3.975	0.231546	0.247302
4	0.236807	0.238806
4.025	0.23923	0.22943
4.05	0.254378	0.218348
4.075	0.247047	0.205529
4.1	0.218596	0.192503
4.125	0.18992	0.179434
4.15	0.171291	0.166089
4.175	0.156052	0.1526
4.2	0.142864	0.138875
4.225	0.124785	0.124799
4.25	0.117604	0.110809
4.275	0.104088	0.0972939
4.3	0.084186	0.0840439
4.325	0.0630888	0.0706242
4.35	0.0792504	0.0579323
4.375	0.0886111	0.04603
4.4	0.0671437	0.0341043
4.425	0.055859	0.0225596
4.45	0.0629847	0.0111206
4.475	0.046783	-0.000725411
4.5	0.0331857	-0.0125746
4.525	0.04294	-0.0243834
4.55	0.0249309	-0.0362831
4.575	-0.00460889	-0.0481983
4.6	0.00885169	-0.0595921
4.625	-0.00878153	-0.0705974
4.65	-0.0177217	-0.0817041
4.675	-0.031303	-0.0927815
4.7	-0.0440503	-0.10378
4.725	-0.0643234	-0.114316
4.75	-0.0683373	-0.12477
4.775	-0.0579853	-0.135859
4.8	-0.0725165	-0.147181
4.825	-0.0683255	-0.156584
4.85	-0.0811195	-0.164071
4.875	-0.0932749	-0.171197
4.9	-0.0971676	-0.178027
4.925	-0.0903691	-0.18412
4.95	-0.101355	-0.189634
4.975	-0.129226	-0.195147
5	-0.14523	-0.200107
5.025	-0.150865	-0.204423
5.05	-0.138538	-0.208617
5.075	-0.128956	-0.21279
5.1	-0.119538	-0.215442
5.125	-0.105547	-0.216525
5.15	-0.107464	-0.217306
5.175	-0.115482	-0.21775
5.2	-0.137315	-0.218033
5.225	-0.148419	-0.218318
5.25	-0.142733	-0.218483
5.275	-0.179586	-0.218172
5.3	-0.176143	-0.217333
5.325	-0.179081	-0.216423
5.35	-0.15729	-0.215986
5.375	-0.165171	-0.21579
5.4	-0.161738	-0.21498
5.425	-0.170072	-0.21329
5.45	-0.208657	-0.212425
5.475	-0.204708	-0.211846
5.5	-0.168733	-0.209347
5.525	-0.187273	-0.205718
5.55	-0.180279	-0.202084
5.575	-0.167878	-0.198544
5.6	-0.167755	-0.194646
5.625	-0.179959	-0.190147
5.65	-0.192045	-0.1847
5.675	-0.213744	-0.178473
5.7	-0.213337	-0.171796
5.725	-0.226912	-0.167247
5.75	-0.242486	-0.164811
5.775	-0.229438	-0.161183
5.8	-0.256459	-0.156178
5.825	-0.247964	-0.150086
5.85	-0.231552	-0.143022
5.875	-0.221369	-0.135177
5.9	-0.215524	-0.128054
5.925	-0.17548	-0.121232
5.95	-0.153975	-0.113981
5.975	-0.136228	-0.107039
6	-0.149153	-0.0997305
6.025	-0.134489	-0.0925425
6.05	-0.158165	-0.0856651
6.075	-0.177958	-0.0782402
6.1	-0.215097	-0.0701072
6.125	-0.213257	-0.0591994
6.15	-0.213852	-0.0452959
6.175	-0.199898	-0.0286785
6.2	-0.198449	-0.00934392
6.225	-0.137805	0.0108307
6.25	-0.105568	0.0340051
6.275	-0.0400091	0.0626361
