# Supplementary material for: Individuals with autism spectrum disorder have altered visual encoding capacity
Source: PLoS Biol. 2021 May 12;19(5):e3001215. doi: 10.1371/journal.pbio.3001215 (PMC8143398; doi:10.1371/journal.pbio.3001215)
Supplement: S6 Data — (ZIP) [file pbio.3001215.s016.zip › FigS1_S2/NT/Sub25/woFB.xlsx]

## Sheet: Sheet1
Target	Response
23.143	12.811
149.831	140.962
137.075	125.917
144.172	142.407
64.354	91.799
35.481	37.716
98.649	101.628
124.869	119.905
42.914	56.826
167.008	151.158
14.887	19.949
65.86	70.4
3.994	23.965
52.005	61.537
94.134	99.011
88.981	90.65
41.425	60.317
10.937	25.531
88.728	89.73
55.719	48.614
155.406	143.662
29.307	40.431
83.922	76.914
125.319	124.624
63.096	65.319
10.882	23.309
142.832	135.012
64.959	71.284
53.236	40.35
138.663	143.187
168.728	160.12
68.018	40.433
16.249	174.16
49.66	37.136
85.734	81.532
76.841	76.663
80.999	72.587
29.669	47.053
79.34	74.946
6.196	32.392
169.365	155.806
54.439	56.717
97.957	70.279
23.687	43.248
100.012	125.94
63.481	50.522
156.692	136.185
43.403	40.073
72.545	32.46
172.524	49.182
104.675	112.696
108.922	106.29
103.297	106.727
71.221	67
37.091	41
102.165	110
43.969	144
92.09	90.634
13.338	37.564
94.079	94.259
14.502	36
137.114	136
82.329	68
133.57	130
1.225	171.324
28.027	41.09
176.358	9.14
70.88	54
71.77	136.298
166.865	23.017
154.802	162.107
11.706	32
137.751	142
132.675	147.735
98.715	146
18.205	33.212
176.677	171.678
40.909	24.941
57.757	55
13.288	39.241
24.231	40.747
131.626	129.818
70.683	66.337
124.221	127
8.125	7
172.688	150.791
20.413	29
82.114	79
95.007	100.529
84.476	58.881
145.419	148.053
73.27	68
81.257	56
131.95	127.877
148.078	157.958
38.662	42.633
119.491	132.864
110.696	121.155
61.69	58.43
178.039	173.832
151.363	129.98
12.986	13.845
97.32	103.457
14.546	37.352
58.564	50.348
160.262	150.04
111.471	102.434
36.498	43.098
2.747	24.391
47.995	38.779
56.191	156.946
32.13	40.107
65.986	177.013
9.597	162.173
72.605	68.15
113.998	167.878
102.725	108.446
85.262	79
149.276	66.546
168.975	145.625
174.792	132.129
22.215	46
166.503	38.085
130.236	94.849
140.415	0
12.519	38.069
67.947	157.551
47.429	159.799
28.697	22
154.643	148
80.741	72
11.344	19.74
130.73	140
45.199	62
5.427	13
169.173	160.002
98.539	137.692
87.014	91
16.788	50.348
166.876	162
123.248	137
159.708	149
17.051	38
54.664	136
63.629	56
119.079	131
162.586	165
11.893	37
136.158	148.678
111.712	105.623
145.326	141
27.763	42.921
118.189	115
130.769	130
30.257	41
133.927	132.878
135.081	125.965
39.42	53
50.132	49
165.228	163
162.778	159
28.131	13
178.742	174.396
5.059	19
57.059	39
31.9	36
123.897	131
11.217	33
120.65	118
54.021	43
21.473	29.614
58.932	52.481
59.432	52.675
102.264	106.644
131.697	123.89
136.877	145.905
119.189	0

## Sheet: Sheet2
Theta	Bias	Fit
0	0.0501342	0
0.025	0.0384087	0.034138
0.05	0.104288	0.0669391
0.075	0.128958	0.0973664
0.1	0.182241	0.125055
0.125	0.299207	0.150817
0.15	0.362371	0.172095
0.175	0.382032	0.189846
0.2	0.433717	0.206415
0.225	0.427494	0.221643
0.25	0.425814	0.23543
0.275	0.447387	0.248355
0.3	0.459662	0.260574
0.325	0.446296	0.271646
0.35	0.415449	0.281524
0.375	0.416262	0.289914
0.4	0.417993	0.296679
0.425	0.399804	0.302301
0.45	0.362678	0.306788
0.475	0.388434	0.310332
0.5	0.371341	0.313365
0.525	0.404348	0.316753
0.55	0.387441	0.32046
0.575	0.376153	0.323438
0.6	0.402278	0.32475
0.625	0.348376	0.324009
0.65	0.356607	0.321106
0.675	0.331082	0.316464
0.7	0.308287	0.311283
0.725	0.370227	0.306959
0.75	0.378882	0.303432
0.775	0.379137	0.299284
0.8	0.364339	0.294537
0.825	0.339428	0.28935
0.85	0.365957	0.283682
0.875	0.349267	0.277294
0.9	0.364056	0.269497
0.925	0.31169	0.260251
0.95	0.289587	0.250364
0.975	0.297462	0.2399
1	0.278133	0.228687
1.025	0.253133	0.216904
1.05	0.252692	0.204723
1.075	0.315443	0.1919
1.1	0.244142	0.178826
1.125	0.247475	0.165478
1.15	0.235005	0.151448
1.175	0.17255	0.136655
1.2	0.187677	0.121228
1.225	0.151908	0.106277
1.25	0.126908	0.0916926
1.275	0.119148	0.0768105
1.3	0.150455	0.0616735
1.325	0.160647	0.0462576
1.35	0.068369	0.0308371
1.375	0.05365	0.0154471
1.4	0.0569532	-0.00017288
1.425	0.0268031	-0.0160162
1.45	0.0516904	-0.0317216
1.475	0.0219118	-0.0471673
1.5	-0.000740265	-0.0626054
1.525	0.00340615	-0.078014
1.55	0.00354857	-0.0934708
1.575	-0.014943	-0.109005
1.6	-0.0154328	-0.1241
1.625	-0.0135241	-0.138756
1.65	-0.0584221	-0.153098
1.675	-0.0797432	-0.166994
1.7	-0.121982	-0.180702
1.725	-0.0782084	-0.194447
1.75	-0.0636472	-0.208215
1.775	-0.0880144	-0.221398
1.8	-0.0995215	-0.233883
1.825	-0.148527	-0.245878
1.85	-0.132159	-0.25781
1.875	-0.157159	-0.269799
1.9	-0.158941	-0.281342
1.925	-0.174764	-0.292588
1.95	-0.136816	-0.303404
1.975	-0.0907432	-0.314027
2	-0.107565	-0.324105
2.025	-0.14226	-0.333151
2.05	-0.144208	-0.341586
2.075	-0.242345	-0.348889
2.1	-0.267345	-0.355058
2.125	-0.282863	-0.360677
2.15	-0.309979	-0.365729
2.175	-0.267469	-0.370179
2.2	-0.262539	-0.373168
2.225	-0.284395	-0.375138
2.25	-0.269987	-0.376808
2.275	-0.282853	-0.377408
2.3	-0.293751	-0.377857
2.325	-0.272285	-0.378351
2.35	-0.3055	-0.377696
2.375	-0.183389	-0.374547
2.4	-0.186807	-0.370003
2.425	-0.191939	-0.365131
2.45	-0.211352	-0.359686
2.475	-0.180149	-0.354037
2.5	-0.205149	-0.347589
2.525	-0.225033	-0.340451
2.55	-0.215381	-0.332345
2.575	-0.226031	-0.322247
2.6	-0.244165	-0.309706
2.625	-0.23193	-0.29653
2.65	-0.274831	-0.283519
2.675	-0.284689	-0.269702
2.7	-0.2621	-0.25691
2.725	-0.218809	-0.24494
2.75	-0.228019	-0.231738
2.775	-0.22355	-0.217358
2.8	-0.165054	-0.202077
2.825	-0.210133	-0.187116
2.85	-0.187642	-0.172819
2.875	-0.184083	-0.1578
2.9	-0.209083	-0.141583
2.925	-0.179675	-0.123767
2.95	-0.196878	-0.104063
2.975	-0.144532	-0.0826017
3	-0.226983	-0.0609247
3.025	-0.142615	-0.038976
3.05	-0.130322	-0.0146109
3.075	-0.103869	0.01151
3.1	-0.0397165	0.0387537
3.125	-0.074719	0.0669776
3.15	0.0417269	0.0986953
3.175	0.0300014	0.132422
3.2	0.0526821	0.163694
3.225	0.170112	0.192629
3.25	0.231649	0.22017
3.275	0.326666	0.24378
3.3	0.37574	0.262873
3.325	0.373624	0.280445
3.35	0.427141	0.296475
3.375	0.419086	0.311168
3.4	0.39431	0.32487
3.425	0.476255	0.337613
3.45	0.451255	0.349414
3.475	0.437889	0.360171
3.5	0.432855	0.36932
3.525	0.407855	0.376988
3.55	0.417153	0.383332
3.575	0.391397	0.388539
3.6	0.371066	0.392811
3.625	0.380027	0.396145
3.65	0.375119	0.398963
3.675	0.404033	0.402212
3.7	0.379033	0.405709
3.725	0.367745	0.408399
3.75	0.39387	0.409436
3.775	0.339969	0.408437
3.8	0.363441	0.405296
3.825	0.322675	0.400432
3.85	0.335613	0.396381
3.875	0.355516	0.393283
3.9	0.374464	0.38965
3.925	0.377337	0.38554
3.95	0.364389	0.380697
3.975	0.345748	0.375252
4	0.357549	0.369437
4.025	0.380648	0.362161
4.05	0.329705	0.353405
4.075	0.303282	0.343886
4.1	0.281179	0.333819
4.125	0.294726	0.323091
4.15	0.269726	0.311623
4.175	0.254492	0.299749
4.2	0.244284	0.287485
4.225	0.307036	0.274519
4.25	0.250849	0.261266
4.275	0.263086	0.247821
4.3	0.191664	0.233254
4.325	0.185191	0.217924
4.35	0.179881	0.202338
4.375	0.1435	0.18716
4.4	0.1185	0.172473
4.425	0.107599	0.157548
4.45	0.142048	0.142376
4.475	0.120011	0.126436
4.5	0.0728198	0.110466
4.525	0.0452426	0.0949769
4.55	0.0485458	0.0792977
4.575	0.0248426	0.0634495
4.6	0.0432831	0.0477463
4.625	0.0135045	0.0322638
4.65	0.0118462	0.0167964
4.675	0.0132098	0.00133327
4.7	0.00383583	-0.0141177
4.725	-0.0141663	-0.0296496
4.75	-0.0238401	-0.0447828
4.775	-0.0190663	-0.0594782
4.8	-0.0668294	-0.0738485
4.825	-0.0961341	-0.0877626
4.85	-0.118834	-0.101529
4.875	-0.0830075	-0.115325
4.9	-0.0931773	-0.128717
4.925	-0.0829288	-0.141394
4.95	-0.120076	-0.15366
4.975	-0.157062	-0.165481
5	-0.140566	-0.177299
5.025	-0.165566	-0.189166
5.05	-0.158172	-0.200752
5.075	-0.154881	-0.21176
5.1	-0.105171	-0.222052
5.125	-0.0964209	-0.232323
5.15	-0.115973	-0.242143
5.175	-0.150667	-0.251006
5.2	-0.17152	-0.258645
5.225	-0.250753	-0.265136
5.25	-0.275753	-0.271081
5.275	-0.3045	-0.27635
5.3	-0.287814	-0.281015
5.325	-0.275877	-0.28519
5.35	-0.266001	-0.287745
5.375	-0.274787	-0.289372
5.4	-0.278395	-0.290865
5.425	-0.277158	-0.292026
5.45	-0.276213	-0.292987
5.475	-0.274947	-0.292974
5.5	-0.283208	-0.290977
5.525	-0.186109	-0.28762
5.55	-0.175346	-0.283571
5.575	-0.200346	-0.278203
5.6	-0.173504	-0.272803
5.625	-0.188556	-0.267201
5.65	-0.205021	-0.260601
5.675	-0.213358	-0.253207
5.7	-0.207647	-0.244804
5.725	-0.247735	-0.234017
5.75	-0.252573	-0.22061
5.775	-0.240338	-0.207045
5.8	-0.283238	-0.193654
5.825	-0.275871	-0.179624
5.85	-0.238355	-0.166414
5.875	-0.227216	-0.15387
5.9	-0.236427	-0.14031
5.925	-0.203252	-0.125442
5.95	-0.162786	-0.109472
5.975	-0.21854	-0.0939576
6	-0.185955	-0.0790965
6.025	-0.19249	-0.0635126
6.05	-0.19984	-0.0470785
6.075	-0.188082	-0.0290382
6.1	-0.205285	-0.00897199
6.125	-0.15294	0.0128577
6.15	-0.151739	0.0353036
6.175	-0.151022	0.0580162
6.2	-0.138729	0.082751
6.225	-0.0681045	0.109307
6.25	-0.0717906	0.1369
6.275	0.0334524	0.168409
