# Supplementary material for: Individuals with autism spectrum disorder have altered visual encoding capacity
Source: PLoS Biol. 2021 May 12;19(5):e3001215. doi: 10.1371/journal.pbio.3001215 (PMC8143398; doi:10.1371/journal.pbio.3001215)
Supplement: S6 Data — (ZIP) [file pbio.3001215.s016.zip › FigS1_S2/NT/Sub3/wFB1.xlsx]

## Sheet: Sheet1
Target	Response
64.904	61.554
146.282	152.268
122.331	122.404
145.227	139.215
8.751	14.441
5.444	9.109
41.821	33.874
68.299	62.21
17.106	21.16
40.755	43.012
135.103	139.831
29.598	31.566
133.235	141.903
41.777	41.524
15.524	18.345
102.945	112.13
154.077	151.58
22.253	28.183
167.953	165.057
135.422	67.49
53.467	54.019
75.682	81.475
87.119	78.324
157.28	161.759
57.175	63.492
14.936	19.2
123.545	136.675
109.207	117.883
66.261	46.525
67.447	74.406
163.311	156.978
68.101	56.231
104.818	117.511
116.849	126.056
147.859	153.127
172.518	157.57
48.391	46.566
22.622	19.513
60.179	47.958
169.239	163.226
129.472	118
128.857	134.929
63.503	52.881
122.062	131.061
116.047	112.124
173.353	172.044
38.92	38.667
44.122	44.078
99.72	106.517
28.494	22.91
107.966	111.645
174.946	169.723
69.425	66.176
124.825	127.634
126.632	125.668
23.5	33.511
127.264	136.236
128.939	128.943
96.897	102.519
58.696	53.34
142.266	134.87
26.654	28.322
22.111	25.837
28.065	23.814
158.966	155.737
22.88	11.532
72.413	67.047
126.544	126.434
176.341	174.303
169.326	169.781
126.588	131.56
76.066	64.692
73.896	69.71
91.415	95.094
96.342	100.392
177.506	170.294
100.967	45.849
85.548	70.384
99.578	107.39
116.069	102.891
5.334	8.497
177.984	170.848
88.542	78.758
121.551	137.041
97.638	107.996
36.701	41.13
159.581	156.948
84.515	75.488
167.805	162.535
107.268	120.529
70.166	64.612
149.781	152.707
89.481	81.058
24.231	24.189
89.959	89.233
8.443	12.653
9.13	10.884
69.051	67.347
91.903	106.623
49.572	44.287
175.754	174.015
106.032	99.049
89.618	84.268
153.105	150.99
107.488	114.787
147.221	149.805
27.362	23.551
4.741	11.025
31.482	33.278
37.909	34.668
48.874	41.505
134.631	138.288
153.313	144.886
73.583	65.847
131.247	140.169
0.648	3.977
151.896	144.689
39.915	33.982
130.164	131.718
57.718	46.396
36.514	37.882
106.807	112
22.682	20.014
174.446	172.904
81.999	81.161
167.821	169.915
133.867	124.227
78.225	71.106
78.351	76.674
156.329	160.442
53.5	52.436
130.159	128.604
111.086	119.513
89.475	84.832
169.096	174.139
10.888	12.404
48.55	47.05
31.285	34.687
21.523	15.907
98.869	112.376
132.34	130.055
166.217	167.98
109.455	106.518
61.954	57.783
27.302	25.302
94.342	105.453
88.844	77.211
163.888	159.588
167.228	170.748
59.333	55.022
173.804	167.711
166.805	157.131
52.335	50.972
160.696	161.07
125.045	128.685
70.891	59.419
35.168	32.999
81.373	81.093
112.091	123.836
92.678	94.933
170.854	158.963
61.904	48.268
175.6	172.245
163.048	160.547
148.007	142.206
72.622	62.053
56.081	51.517
126.259	138.848
176.688	175.568
74.847	69.935
75.055	67.169
21.243	18.736
9.509	21.859
122.534	131.315
155.187	146.302
6.383	12.459
112.223	117.146
135.592	136.527
5.356	12.538
29.181	39.626
179.951	179.334
76.033	73.105
77.198	78.872
61.701	59.209
95.491	104.213
178.314	175.151
19.095	9.821
103.577	123.663
145.645	139.893
165.02	165.099
174.122	171.411
53.269	52.038
12.184	15.934
159.224	157.31
147.864	150.692
89.272	85.423
13.415	13.986
64.722	71.674
172.881	171.006
42.249	45.043

## Sheet: Sheet2
Theta	Bias	Fit
0	-0.0304371	0
0.025	-0.00844222	0.0105378
0.05	-0.0132536	0.0218374
0.075	-0.0271394	0.0345695
0.1	-0.0324724	0.0485722
0.125	-0.0129679	0.0623602
0.15	-0.00967038	0.0760617
0.175	0.0382826	0.0898579
0.2	0.0350788	0.103673
0.225	0.0571659	0.117317
0.25	0.0746062	0.129967
0.275	0.114628	0.140592
0.3	0.179191	0.14918
0.325	0.209941	0.155849
0.35	0.19678	0.161322
0.375	0.189192	0.166258
0.4	0.163713	0.170887
0.425	0.163508	0.175558
0.45	0.139414	0.179706
0.475	0.15761	0.183599
0.5	0.135884	0.187279
0.525	0.150923	0.190856
0.55	0.145602	0.194656
0.575	0.127838	0.198344
0.6	0.0999131	0.201829
0.625	0.108554	0.205492
0.65	0.103424	0.209464
0.675	0.0858276	0.21324
0.7	0.0924071	0.211382
0.725	0.0908227	0.204566
0.75	0.072987	0.198223
0.775	0.0494363	0.191872
0.8	0.0645116	0.186495
0.825	0.0748085	0.182611
0.85	0.0544213	0.179435
0.875	0.0714404	0.176515
0.9	0.0464404	0.173666
0.925	0.0596155	0.171126
0.95	0.0414663	0.168973
0.975	0.0780885	0.16722
1	0.0997923	0.16546
1.025	0.0776991	0.163129
1.05	0.0759628	0.160568
1.075	0.0751306	0.157479
1.1	0.0794666	0.153956
1.125	0.108081	0.149182
1.15	0.101904	0.143283
1.175	0.0986478	0.137317
1.2	0.0863712	0.131359
1.225	0.0901143	0.124312
1.25	0.0873245	0.115905
1.275	0.076666	0.111101
1.3	0.0715917	0.10967
1.325	0.0609772	0.107721
1.35	0.0439145	0.105675
1.375	0.0189145	0.103768
1.4	0.00764804	0.101528
1.425	-0.00795408	0.0990764
1.45	-0.0258164	0.0970482
1.475	-0.0508164	0.0953355
1.5	-0.0820362	0.0937062
1.525	-0.0925783	0.0920299
1.55	-0.091487	0.0905512
1.575	-0.0939521	0.0894476
1.6	-0.103111	0.0892055
1.625	-0.124526	0.0898388
1.65	-0.121837	0.0903857
1.675	-0.113744	0.0915951
1.7	-0.0799129	0.0937162
1.725	-0.0335266	0.0959749
1.75	-0.0462455	0.0982665
1.775	-0.02226	0.100654
1.8	-0.0308696	0.103182
1.825	-0.0574876	0.106012
1.85	-0.0436683	0.108266
1.875	-0.0546554	0.110022
1.9	-0.0458576	0.105824
1.925	-0.0539905	0.0953112
1.95	-0.0600255	0.0855542
1.975	-0.0750145	0.0765213
2	-0.108021	0.0674959
2.025	-0.0869771	0.0586352
2.05	-0.0652918	0.050803
2.075	-0.0855832	0.0437546
2.1	-0.0927569	0.0367307
2.125	-0.0935443	0.0300582
2.15	-0.0947492	0.023319
2.175	-0.102883	0.0164528
2.2	-0.116605	0.00981599
2.225	-0.133108	0.00323035
2.25	-0.134196	-0.00341623
2.275	-0.123656	-0.0102162
2.3	-0.14232	-0.016983
2.325	-0.151783	-0.0231455
2.35	-0.116477	-0.0283685
2.375	-0.130061	-0.0332056
2.4	-0.123107	-0.037597
2.425	-0.0965095	-0.0414603
2.45	-0.109066	-0.0449483
2.475	-0.105077	-0.0480107
2.5	-0.107974	-0.0516112
2.525	-0.116076	-0.0560287
2.55	-0.110572	-0.0607638
2.575	-0.132288	-0.0654854
2.6	-0.122007	-0.0701556
2.625	-0.134045	-0.0746854
2.65	-0.129918	-0.0799409
2.675	-0.144648	-0.0857775
2.7	-0.133617	-0.0915613
2.725	-0.139109	-0.0973415
2.75	-0.139159	-0.102991
2.775	-0.144218	-0.10872
2.8	-0.150463	-0.114973
2.825	-0.153345	-0.121515
2.85	-0.144753	-0.127776
2.875	-0.146264	-0.133665
2.9	-0.120542	-0.13771
2.925	-0.134968	-0.139858
2.95	-0.139227	-0.141758
2.975	-0.144092	-0.143936
3	-0.124907	-0.14481
3.025	-0.0898875	-0.142211
3.05	-0.0622728	-0.137287
3.075	-0.0602851	-0.131402
3.1	-0.048625	-0.124046
3.125	-0.0609381	-0.11561
3.15	-0.029263	-0.106341
3.175	-0.00451828	-0.0957217
3.2	-0.00402946	-0.0849155
3.225	-0.027646	-0.0727373
3.25	-0.0408797	-0.0587352
3.275	-0.0213752	-0.0450405
3.3	-0.00925851	-0.0315226
3.325	0.0298753	-0.0179105
3.35	0.0563511	-0.0039465
3.375	0.0747227	0.00955746
3.4	0.0796534	0.0217677
3.425	0.115805	0.032181
3.45	0.189125	0.0402132
3.475	0.201533	0.0463972
3.5	0.194496	0.0517162
3.525	0.180306	0.0566944
3.55	0.167	0.0614167
3.575	0.156996	0.0657985
3.6	0.15419	0.0698957
3.625	0.15837	0.0736867
3.65	0.167516	0.0774897
3.675	0.146902	0.0812923
3.7	0.144431	0.0849807
3.725	0.121603	0.0888694
3.75	0.0915058	0.0924643
3.775	0.110257	0.0960889
3.8	0.100305	0.100171
3.825	0.0785225	0.103852
3.85	0.0995426	0.102328
3.875	0.0824153	0.0960353
3.9	0.0645797	0.0896531
3.925	0.061326	0.0833048
3.95	0.0709101	0.0782991
3.975	0.0647758	0.0748732
4	0.0716659	0.0723823
4.025	0.063033	0.0700189
4.05	0.0532922	0.0672666
4.075	0.0512081	0.0648245
4.1	0.0523661	0.0631531
4.125	0.0868885	0.061398
4.15	0.0913849	0.0591151
4.175	0.0692917	0.0567482
4.2	0.0817212	0.0541218
4.225	0.0676247	0.0508462
4.25	0.0969984	0.0467513
4.275	0.112913	0.0418019
4.3	0.0934971	0.0361493
4.325	0.0902404	0.0301602
4.35	0.0779638	0.0241797
4.375	0.0871489	0.0170936
4.4	0.0808969	0.00873813
4.425	0.0751017	0.00394258
4.45	0.0631844	0.00243003
4.475	0.0526455	0.000603086
4.5	0.0355071	-0.00131998
4.525	0.0231469	-0.00339868
4.55	0.00443811	-0.0057181
4.575	-0.016817	-0.0079498
4.6	-0.0342237	-0.00984518
4.625	-0.0592237	-0.0115657
4.65	-0.0904435	-0.013201
4.675	-0.0974679	-0.0147452
4.7	-0.0773595	-0.0160539
4.725	-0.108986	-0.0170236
4.75	-0.111518	-0.0171659
4.775	-0.124854	-0.0166521
4.8	-0.110435	-0.0159393
4.825	-0.0839274	-0.0141006
4.85	-0.040201	-0.0116666
4.875	-0.0419339	-0.00943032
4.9	-0.0489038	-0.00707357
4.925	-0.0306673	-0.00461826
4.95	-0.039277	-0.00207164
4.975	-0.065895	0.000781056
5	-0.0427829	0.00316672
5.025	-0.0630628	0.0050569
5.05	-0.046772	0.00073905
5.075	-0.0623978	-0.00989968
5.1	-0.0604573	-0.019621
5.125	-0.0834219	-0.0286162
5.15	-0.09283	-0.0371771
5.175	-0.0953845	-0.045572
5.2	-0.0736992	-0.0533798
5.225	-0.0939905	-0.0604016
5.25	-0.0922463	-0.067324
5.275	-0.101952	-0.0738933
5.3	-0.0927282	-0.0804281
5.325	-0.100012	-0.087026
5.35	-0.125012	-0.0935674
5.375	-0.141516	-0.10012
5.4	-0.129149	-0.106917
5.425	-0.13261	-0.113764
5.45	-0.136167	-0.120226
5.475	-0.132498	-0.126026
5.5	-0.124884	-0.131048
5.525	-0.114601	-0.135271
5.55	-0.104983	-0.138729
5.575	-0.104917	-0.142228
5.6	-0.104027	-0.145595
5.625	-0.091381	-0.149141
5.65	-0.116044	-0.153408
5.675	-0.102798	-0.158134
5.7	-0.112402	-0.163095
5.725	-0.125375	-0.167715
5.75	-0.130414	-0.172256
5.775	-0.124294	-0.17775
5.8	-0.132755	-0.183953
5.825	-0.144812	-0.189566
5.85	-0.142025	-0.195144
5.875	-0.139157	-0.200944
5.9	-0.142977	-0.206634
5.925	-0.146773	-0.212356
5.95	-0.151903	-0.218468
5.975	-0.145048	-0.224384
6	-0.142404	-0.229667
6.025	-0.134635	-0.234796
6.05	-0.12895	-0.238543
6.075	-0.132355	-0.240647
6.1	-0.148384	-0.242383
6.125	-0.134696	-0.243321
6.15	-0.133314	-0.243073
6.175	-0.0853366	-0.24035
6.2	-0.0569278	-0.234992
6.225	-0.0491892	-0.228583
6.25	-0.0570323	-0.221006
6.275	-0.0558852	-0.212256
