# Supplementary material for: Individuals with autism spectrum disorder have altered visual encoding capacity
Source: PLoS Biol. 2021 May 12;19(5):e3001215. doi: 10.1371/journal.pbio.3001215 (PMC8143398; doi:10.1371/journal.pbio.3001215)
Supplement: S6 Data — (ZIP) [file pbio.3001215.s016.zip › FigS1_S2/NT/Sub3/wFB2.xlsx]

## Sheet: Sheet1
Target	Response
18.914	22.138
176.33	174.539
73.424	76.224
115.602	122.237
64.239	64.193
6.01	13.57
58.07	77.03
28.472	25.997
101.588	105.262
97.199	109.306
41.826	33.967
124.314	127.505
95.293	90.658
164.668	162.974
76.94	70.38
136.899	147.163
92.585	96.031
161.092	154.272
22.127	15.061
79.626	75.603
24.66	16.062
18.936	25.606
2.115	4.359
171.903	170.772
152.412	151.626
157.977	159.041
10.086	10
96.875	101.261
98.369	98.689
114.712	110.698
104.236	112.4
76.731	65.019
165.745	164.54
30.142	30.385
129.692	135.769
131.845	129.697
6.114	12.783
11.794	16.603
57.175	66.139
9.888	8.998
136.718	137.775
126.665	123.023
49.462	32.975
111.52	122.317
108.96	103.151
0.912	174.243
87.02	83.536
138.322	143.306
88.997	86.082
62.948	63.186
63.981	48.561
109.889	119.887
11.964	11.798
165.794	168.594
5.894	8.257
115.744	114.547
10.937	11.624
145.266	161.781
60.201	59.321
28.736	36.634
61.855	55.574
30.12	34.603
90.953	98.223
45.919	47.76
25.813	24.006
140.289	135.7
148.902	149.316
43.353	35.861
9.707	7.939
49.676	39.055
28.203	26.075
50.929	57.372
66.865	66.662
69.617	59.027
81.076	82.076
13.453	13.673
58.515	63.512
89.267	77.427
61.47	53.691
64.47	59.732
137.575	140.834
149.292	142.31
149.347	145.236
18.793	17.917
155.972	154.884
104.829	104.747
26.291	30.724
30.131	25.186
76.714	77.104
54.357	38.614
154.363	158.689
40.068	36.374
51.989	48.587
150.391	151.43
48.781	36.479
144.645	137.73
88.558	90.297
28.379	27.085
36.223	33.078
44.666	47.901
121.518	127.248
70.166	72.28
29.615	25.271
66.228	77.183
58.043	44.011
57.982	63.95
10.877	19.402
117.425	126.516
72.023	65.995
135.57	143.914
72.847	68.504
147.809	152.307
170.92	172.875
172.353	171.94
31.488	32.024
96.446	97.2
36.272	36.898
107.197	118.61
59.883	52.397
15.321	20.792
138.86	139.903
67.793	59.945
14.931	12.454
153.835	150.851
89.953	86.519
141.97	151.059
168.376	163.75
71.007	71.84
89.712	91.016
37.283	35.138
113.086	132.623
161.515	140.857
174.292	169.821
125.034	115.819
176.094	172.736
161.702	137.856
62.525	55.605
144.942	146.892
129.357	112.592
2.016	8.893
63.772	58.222
126.863	140.556
69.864	65.276
92.046	93.469
87.86	82.812
165.613	166.413
59.993	51.909
104.236	114.584
98.765	102.374
5.312	9
159.493	164.805
2.857	6.223
132.807	141.536
109.383	75.53
140.508	141.408
44.199	36.371
163.141	163.933
132.582	128.986
156.598	152.759
74.374	75.275
91.222	91.265
71.095	75.532
37.162	32.821
70.897	78.895
147.018	143.046
7.284	9.884
98.583	103.521
94.496	97.919
178.857	177.648
124.918	120.504
63.239	51.609
157.038	150.806
94.337	94.393
151.512	150.165
57.559	53.069
152.171	149.542
113.509	108.01
83.817	72.246
100.605	103.679
174.792	167.709
35.547	33.065
92.782	100.46
74.182	48.7
115.53	120.862
140.201	136.926
24.165	11.768
5.949	5.655
116.623	115.12
45.265	42.339
171.167	162.387
136.575	134.889
55.312	50.022
121.32	126.331
135.191	137.748
62.333	56.49
1.077	6.934
164.959	168.826
151.215	154.75
24.302	36.132

## Sheet: Sheet2
Theta	Bias	Fit
0	0.0551044	0
0.025	0.0598872	0.00726823
0.05	0.0665118	0.0129473
0.075	0.0693476	0.0183773
0.1	0.0789101	0.0233211
0.125	0.0710005	0.0268532
0.15	0.0597707	0.0290225
0.175	0.040853	0.0303106
0.2	0.0616267	0.0318612
0.225	0.0661652	0.0334508
0.25	0.0527672	0.0341538
0.275	0.0433512	0.0339667
0.3	0.0603833	0.0326331
0.325	0.054975	0.0298151
0.35	0.0738289	0.0261242
0.375	0.0426832	0.0236819
0.4	0.0500648	0.0232272
0.425	0.0405996	0.0234143
0.45	0.0325062	0.024282
0.475	0.0236115	0.0254697
0.5	0.0418472	0.0276021
0.525	0.0398881	0.0308344
0.55	0.0462139	0.0341418
0.575	0.033182	0.0379036
0.6	0.0489212	0.041954
0.625	0.0642758	0.0460529
0.65	0.0551883	0.0503917
0.675	0.0711159	0.0544443
0.7	0.0927488	0.0580211
0.725	0.0782602	0.0613981
0.75	0.0923572	0.0642256
0.775	0.0673572	0.0666149
0.8	0.0837949	0.0688549
0.825	0.0625594	0.0712898
0.85	0.068593	0.073805
0.875	0.043593	0.0760646
0.9	0.030507	0.0781736
0.925	0.00661519	0.0799731
0.95	-0.0118782	0.081322
0.975	0.0187037	0.0829447
1	0.0494368	0.0816249
1.025	0.024615	0.0769699
1.05	-0.00038499	0.0723296
1.075	-0.0201896	0.0680801
1.1	-0.0250471	0.0637911
1.125	-0.0615993	0.058771
1.15	-0.0625633	0.0531619
1.175	-0.0516369	0.0459049
1.2	-0.043959	0.0377745
1.225	-0.0459127	0.0300544
1.25	-0.039745	0.0225518
1.275	-0.0446676	0.015683
1.3	-0.0285521	0.00991942
1.325	0.0082612	0.00552068
1.35	0.00979552	0.00169741
1.375	0.0301836	-0.0022051
1.4	0.0112985	-0.0062054
1.425	-0.00618024	-0.0102659
1.45	-0.00913221	-0.0143973
1.475	-0.0190477	-0.0183192
1.5	-0.0267287	-0.0214337
1.525	-0.0410819	-0.0240458
1.55	-0.0382178	-0.0271523
1.575	-0.052745	-0.0308365
1.6	-0.0494173	-0.034942
1.625	-0.0144718	-0.0383325
1.65	-0.0394718	-0.040642
1.675	-0.0644718	-0.0429293
1.7	-0.0334417	-0.0455975
1.725	0.0013292	-0.0473033
1.75	-0.00212521	-0.0475126
1.775	0.00319972	-0.0480959
1.8	-0.00425037	-0.049449
1.825	-0.00794061	-0.0508829
1.85	-0.00967973	-0.0526512
1.875	-0.00166482	-0.0553909
1.9	-0.00785699	-0.0586757
1.925	-0.0239846	-0.0620379
1.95	-0.0158201	-0.0652437
1.975	-0.0386353	-0.0680587
2	-0.041914	-0.0700556
2.025	-0.0333043	-0.0717341
2.05	-0.0259405	-0.0749143
2.075	-0.0236463	-0.0795842
2.1	-0.0416653	-0.0843334
2.125	-0.050524	-0.0886866
2.15	-0.0590036	-0.0925804
2.175	-0.0493112	-0.0954819
2.2	-0.0860591	-0.0974474
2.225	-0.0885167	-0.0999216
2.25	-0.0864051	-0.102765
2.275	-0.111405	-0.105212
2.3	-0.129282	-0.107108
2.325	-0.133751	-0.108122
2.35	-0.128698	-0.108541
2.375	-0.136072	-0.108506
2.4	-0.146514	-0.108207
2.425	-0.139924	-0.107912
2.45	-0.164924	-0.107514
2.475	-0.159758	-0.106842
2.5	-0.156587	-0.105877
2.525	-0.135123	-0.104509
2.55	-0.116448	-0.103364
2.575	-0.114324	-0.102298
2.6	-0.139324	-0.100693
2.625	-0.157271	-0.0989271
2.65	-0.161143	-0.0968258
2.675	-0.175707	-0.0944012
2.7	-0.162743	-0.0915639
2.725	-0.177237	-0.0881458
2.75	-0.190083	-0.0844941
2.775	-0.195292	-0.080447
2.8	-0.169168	-0.0746708
2.825	-0.125919	-0.0705443
2.85	-0.128876	-0.0694936
2.875	-0.0820259	-0.0667142
2.9	-0.0718897	-0.0610157
2.925	-0.0107396	-0.055298
2.95	-0.0184715	-0.0502136
2.975	-0.0188926	-0.0443916
3	0.026273	-0.0394581
3.025	0.0182726	-0.0354765
3.05	0.0549553	-0.0306029
3.075	0.0487732	-0.024746
3.1	0.0620886	-0.0180254
3.125	0.0442359	-0.0106318
3.15	0.0714785	-0.00355942
3.175	0.0673578	0.00259843
3.2	0.0668846	0.00802413
3.225	0.0609403	0.013456
3.25	0.0757301	0.0182607
3.275	0.0763634	0.0210031
3.3	0.0574457	0.022442
3.325	0.0683415	0.0243833
3.35	0.0625515	0.0264736
3.375	0.0577578	0.0278751
3.4	0.0443598	0.0285027
3.425	0.0454869	0.027925
3.45	0.0597941	0.026085
3.475	0.0465676	0.0230826
3.5	0.0792021	0.0191175
3.525	0.0484118	0.0170086
3.55	0.0479752	0.0171251
3.575	0.0321922	0.0172704
3.6	0.0252547	0.0178999
3.625	0.0152041	0.0188484
3.65	0.0359056	0.0207289
3.675	0.0303929	0.0237251
3.7	0.0439005	0.027088
3.725	0.0535326	0.031279
3.75	0.0620283	0.0357101
3.775	0.0558685	0.0397969
3.8	0.0590569	0.0439537
3.825	0.0729775	0.0475495
3.85	0.0843415	0.0507723
3.875	0.089282	0.054111
3.9	0.0839499	0.0569026
3.925	0.0707955	0.0593151
3.95	0.0753875	0.0615799
3.975	0.0652217	0.0639127
4	0.0601856	0.0663271
4.025	0.0351856	0.0685211
4.05	0.0261631	0.0704062
4.075	0.00471442	0.0718784
4.1	-0.00472956	0.0729598
4.125	0.0321841	0.0741993
4.15	0.0410295	0.0726074
4.175	0.0162077	0.067911
4.2	-0.00879234	0.0632307
4.225	-0.028597	0.058942
4.25	-0.0334544	0.0546154
4.275	-0.0700067	0.0495606
4.3	-0.0530804	0.0431269
4.325	-0.0301774	0.0356143
4.35	-0.0490512	0.0282536
4.375	-0.0479948	0.0207288
4.4	-0.0481524	0.0131927
4.425	-0.0345409	0.00695959
4.45	-0.0150217	0.001633
4.475	-0.000146146	-0.00298606
4.5	0.00138817	-0.00682908
4.525	0.0217763	-0.0107492
4.55	0.00741137	-0.0146492
4.575	-0.0145876	-0.0186072
4.6	-0.0175396	-0.0227497
4.625	-0.027455	-0.0266808
4.65	-0.0291783	-0.0298749
4.675	-0.0379214	-0.0326786
4.7	-0.0361523	-0.0359656
4.725	-0.048291	-0.0398383
4.75	-0.0513887	-0.0438247
4.775	-0.0228792	-0.0469692
4.8	-0.0478792	-0.049272
4.825	-0.0469461	-0.051117
4.85	-0.0276191	-0.0531095
4.875	0.00580111	-0.0544332
4.9	-0.00402223	-0.0547348
4.925	-0.00308085	-0.0558199
4.95	-0.00213713	-0.0573971
4.975	0.00453271	-0.059212
5	5.06445e-06	-0.0617338
5.025	-0.00295241	-0.064772
5.05	-0.0160323	-0.067895
5.075	-0.0154216	-0.0709155
5.1	-0.0255624	-0.0737852
5.125	-0.0470427	-0.0764597
5.15	-0.0481853	-0.0783115
5.175	-0.0389167	-0.0799376
5.2	-0.0328689	-0.0832733
5.225	-0.0263269	-0.0879984
5.25	-0.0500726	-0.0927022
5.275	-0.0518694	-0.0970091
5.3	-0.067411	-0.100854
5.325	-0.0646273	-0.10367
5.35	-0.0944665	-0.105547
5.375	-0.0888754	-0.107919
5.4	-0.0948124	-0.110659
5.425	-0.119806	-0.112732
5.45	-0.121258	-0.113997
5.475	-0.11538	-0.114169
5.5	-0.137017	-0.113877
5.525	-0.144479	-0.11366
5.55	-0.136979	-0.113555
5.575	-0.148331	-0.113453
5.6	-0.172775	-0.112856
5.625	-0.168165	-0.111983
5.65	-0.164994	-0.110945
5.675	-0.14353	-0.109503
5.7	-0.119712	-0.108194
5.725	-0.122731	-0.106962
5.75	-0.147731	-0.10528
5.775	-0.163231	-0.103345
5.8	-0.159115	-0.101156
5.825	-0.172271	-0.0988897
5.85	-0.17115	-0.0961259
5.875	-0.185645	-0.0926242
5.9	-0.1804	-0.0888489
5.925	-0.187363	-0.0842526
5.95	-0.175335	-0.0781819
5.975	-0.112283	-0.074366
6	-0.126781	-0.0735176
6.025	-0.0863591	-0.0705894
6.05	-0.041151	-0.0667599
6.075	-0.00187881	-0.0627369
6.1	-0.00881794	-0.0572136
6.125	-0.0170246	-0.0512645
6.15	0.0178657	-0.046213
6.175	0.0211078	-0.0419962
6.2	0.0543676	-0.0369042
6.225	0.0658567	-0.0302135
6.25	0.0536812	-0.0226382
6.275	0.0559705	-0.0148706
