# Supplementary material for: Individuals with autism spectrum disorder have altered visual encoding capacity
Source: PLoS Biol. 2021 May 12;19(5):e3001215. doi: 10.1371/journal.pbio.3001215 (PMC8143398; doi:10.1371/journal.pbio.3001215)
Supplement: S6 Data — (ZIP) [file pbio.3001215.s016.zip › FigS1_S2/NT/Sub3/woFB.xlsx]

## Sheet: Sheet1
Target	Response
175.891	167.268
55.867	43.641
47.05	44
87.317	85.728
143.623	159.181
47.858	34.897
102.066	117.775
139.294	151.825
26.297	24.837
14.706	23.443
4.884	7.403
37.151	40.369
144.81	145
9.844	16.121
146.557	145.791
13.437	21.409
84.323	76.708
69.32	53.936
84.476	68.746
59.46	60.503
100.363	119.296
178.363	172.136
127.517	132.018
75.028	52.396
174.408	163.707
89.69	100.277
126.055	130.368
123.111	132.93
15.107	21.666
84.729	68.684
113.542	128.937
170.337	164.194
61.602	51.368
168.903	160.969
65.497	40.863
134.938	145.074
124.88	128.736
52.286	48.968
2.401	10.796
163.092	155.408
43.656	31.367
107.054	124.871
42.656	41
154.994	157.632
71.034	50
72.655	63.082
11.822	25
82.109	77
147.963	124
20.199	17.318
14.585	16.69
116.541	126
100.039	110.027
167.228	161.267
135.312	133.908
133.982	118.503
93.678	97.106
94.167	106.693
133.9	125.709
131.395	141.763
147.99	159.271
73.561	48.541
2.835	13.227
40.717	37.653
18.683	15.38
23.555	30.163
91.936	104.467
119.93	114.379
50.088	53.345
56.746	29.623
46.754	52.627
42.414	41.643
171.683	153.054
115.618	119.568
127.193	117.407
26.319	27.119
155.258	159.846
145.908	161.262
12.448	25.129
144.826	154.858
109.158	118.748
99.111	108.664
98.457	106.438
78.665	62.01
5.587	20.141
135.46	165.694
34.212	23.163
132.186	131.97
97.457	114.312
138.289	149.39
43.178	42.197
14.151	18.579
120.925	134.219
171.656	164.842
135.987	151.166
164.685	164.415
39.821	35.378
91.739	104.048
60.723	53.818
149.221	143.105
48.391	33.207
123.935	128.896
137.13	150.761
161.262	162
68.381	63
76.33	67.406
60.668	62.489
154.681	151.199
56.911	46.601
81.307	70.958
143.222	138.94
127.187	143.748
101.237	117.542
176.094	168.065
96.056	108.968
35.932	34.468
176.737	165.147
173.815	161.575
1.857	13.482
166.75	157.162
164.404	149.296
16.128	25.618
21.688	17.111
78.06	73.79
3.966	4.019
78.868	75.375
63.393	64.844
0.879	174.895
38.986	31.089
1.571	174.153
97.441	104.87
116.041	124
170.139	168.424
12.723	21.085
6.757	12.071
149.88	143.654
33.053	33.888
81.389	78.319
16.485	27.904
109.845	120.715
76.676	51.833
146.859	156.927
50.198	32.08
100.967	119.184
178.764	179.052
177.38	170.77
138.608	145.092
44.661	49.705
174.485	168.275
69.342	47.333
47.116	41.989
121.051	123.285
14.404	22.192
118.035	117.639
68.48	54.219
55.999	49.223
148.435	138.512
91.305	101.157
66.777	61.812
54.28	52.944
31.361	27.089
157.439	161.769
158.944	158.849
59.85	52.036
26.928	35.284
78.318	65.813
120.161	123.616
144.777	150.195
106.175	124.111
99.243	108.964
179.308	173.689
147.853	138.65
76.456	55.523
126.781	132.418
110.718	133.199
104.252	119.872
137.597	154.336
85.487	54.333
8.575	11.773
127.473	150.166
21.045	23.224
25.335	14.029
10.108	8.735
24.698	36.959
8.608	14.6
170.529	169.618
13.799	12.896
7.125	11.889
106.851	118.24
21.314	19.374
79.066	66.278
76.022	79.957
133.411	132.554
119.985	118.324
33.328	31.049
166.355	168.848
51.648	62.337
12.107	25.071

## Sheet: Sheet2
Theta	Bias	Fit
0	-0.0233831	0
0.025	0.0520713	0.0344932
0.05	0.0962999	0.0676784
0.075	0.0913885	0.100739
0.1	0.119985	0.133406
0.125	0.215498	0.163821
0.15	0.222912	0.190805
0.175	0.251523	0.21222
0.2	0.28093	0.228302
0.225	0.31157	0.240081
0.25	0.29444	0.248623
0.275	0.329097	0.255858
0.3	0.332684	0.261263
0.325	0.313716	0.265605
0.35	0.302606	0.268343
0.375	0.312559	0.268422
0.4	0.31094	0.266986
0.425	0.310464	0.265958
0.45	0.291578	0.26479
0.475	0.283578	0.262186
0.5	0.270075	0.258309
0.525	0.266283	0.254246
0.55	0.255602	0.250728
0.575	0.247909	0.247001
0.6	0.236501	0.242739
0.625	0.248589	0.237719
0.65	0.242834	0.232052
0.675	0.247281	0.225456
0.7	0.216948	0.217992
0.725	0.190708	0.210448
0.75	0.175231	0.202877
0.775	0.178366	0.195661
0.8	0.172893	0.188182
0.825	0.174606	0.179862
0.85	0.186212	0.171251
0.875	0.170842	0.1625
0.9	0.140758	0.153715
0.925	0.121997	0.145074
0.95	0.113075	0.136313
0.975	0.116655	0.127024
1	0.154194	0.118834
1.025	0.147449	0.111812
1.05	0.120512	0.104205
1.075	0.128828	0.0956499
1.1	0.104814	0.0862023
1.125	0.0831757	0.076276
1.15	0.0762769	0.0664541
1.175	0.0706743	0.0566709
1.2	0.0715075	0.0460074
1.225	0.048203	0.0345728
1.25	0.058307	0.0229331
1.275	0.0866545	0.0127548
1.3	0.0931527	0.00426887
1.325	0.0802971	-0.00406337
1.35	0.0963237	-0.0121677
1.375	0.114367	-0.0201408
1.4	0.0989726	-0.028217
1.425	0.10408	-0.0362509
1.45	0.0772884	-0.044364
1.475	0.0619991	-0.052475
1.5	0.0700732	-0.0603688
1.525	0.06751	-0.0684904
1.55	0.0520761	-0.0770249
1.575	0.0636012	-0.0852606
1.6	0.0821436	-0.0930794
1.625	0.0733173	-0.100808
1.65	0.0635054	-0.108428
1.675	0.0409957	-0.115809
1.7	0.0309884	-0.12312
1.725	0.0196102	-0.130366
1.75	0.00349551	-0.137505
1.775	-0.0108264	-0.144711
1.8	-0.0190333	-0.151877
1.825	-0.0172107	-0.158918
1.85	0.0130875	-0.166554
1.875	-0.00864459	-0.174649
1.9	-0.0163506	-0.182318
1.925	-0.0671003	-0.189898
1.95	-0.0839657	-0.197437
1.975	-0.0798522	-0.204343
2	-0.101683	-0.210787
2.025	-0.0989829	-0.217372
2.05	-0.114234	-0.223698
2.075	-0.105879	-0.2299
2.1	-0.120683	-0.236288
2.125	-0.163339	-0.242448
2.15	-0.180943	-0.248243
2.175	-0.189953	-0.253457
2.2	-0.227311	-0.258197
2.225	-0.241881	-0.262551
2.25	-0.268022	-0.266154
2.275	-0.295176	-0.269241
2.3	-0.280379	-0.272778
2.325	-0.298778	-0.276725
2.35	-0.273721	-0.280758
2.375	-0.262395	-0.284575
2.4	-0.266794	-0.287553
2.425	-0.253406	-0.289784
2.45	-0.242372	-0.291551
2.475	-0.254474	-0.292964
2.5	-0.238609	-0.293494
2.525	-0.257479	-0.293122
2.55	-0.262727	-0.292178
2.575	-0.272988	-0.290368
2.6	-0.303595	-0.287483
2.625	-0.301037	-0.284781
2.65	-0.292476	-0.282804
2.675	-0.332738	-0.280198
2.7	-0.340006	-0.276682
2.725	-0.34365	-0.272476
2.75	-0.313568	-0.268163
2.775	-0.328086	-0.26366
2.8	-0.321483	-0.258594
2.825	-0.315553	-0.251458
2.85	-0.340553	-0.242064
2.875	-0.319905	-0.230594
2.9	-0.254421	-0.214684
2.925	-0.24591	-0.195019
2.95	-0.232664	-0.173803
2.975	-0.211414	-0.150313
3	-0.159516	-0.125554
3.025	-0.153363	-0.0998884
3.05	-0.134107	-0.0716404
3.075	-0.0848821	-0.0420878
3.1	-0.055388	-0.0108193
3.125	-0.0421638	0.0229382
3.15	-0.0150205	0.0581382
3.175	0.0566739	0.0924701
3.2	0.0878925	0.125297
3.225	0.101364	0.158373
3.25	0.128743	0.191319
3.275	0.239505	0.220544
3.3	0.248483	0.243503
3.325	0.280196	0.261382
3.35	0.291628	0.27539
3.375	0.303163	0.285792
3.4	0.315902	0.293687
3.425	0.33307	0.300683
3.45	0.330308	0.306322
3.475	0.305308	0.310497
3.5	0.301653	0.313125
3.525	0.322316	0.313341
3.55	0.302532	0.311982
3.575	0.300721	0.310668
3.6	0.296154	0.308684
3.625	0.27517	0.305397
3.65	0.28085	0.301883
3.675	0.260978	0.298273
3.7	0.256231	0.294563
3.725	0.244626	0.290507
3.75	0.231323	0.285846
3.775	0.253919	0.280594
3.8	0.242606	0.274832
3.825	0.236226	0.268123
3.85	0.207301	0.260734
3.875	0.183693	0.253078
3.9	0.172384	0.245337
3.925	0.175479	0.237979
3.95	0.173906	0.230237
3.975	0.172217	0.221793
4	0.177804	0.213129
4.025	0.155254	0.204401
4.05	0.144096	0.195786
4.075	0.113589	0.18718
4.1	0.104668	0.178309
4.125	0.120864	0.169047
4.15	0.1482	0.160991
4.175	0.139041	0.153968
4.2	0.127236	0.14608
4.225	0.121407	0.137137
4.25	0.0997683	0.127386
4.275	0.0916691	0.117567
4.3	0.0678695	0.107951
4.325	0.0609331	0.0981869
4.35	0.0764872	0.0875304
4.375	0.061068	0.0758649
4.4	0.0694508	0.0643999
4.425	0.0782472	0.0545387
4.45	0.0847453	0.0459867
4.475	0.0941053	0.0376457
4.5	0.0822298	0.0294736
4.525	0.108372	0.0213814
4.55	0.106414	0.0134139
4.575	0.0956724	0.00549801
4.6	0.0688811	-0.00264845
4.625	0.0654796	-0.0108165
4.65	0.0808612	-0.0190169
4.675	0.0657206	-0.0273469
4.7	0.0629527	-0.0355438
4.725	0.0608522	-0.0435729
4.75	0.0737362	-0.0514619
4.775	0.0649099	-0.0591779
4.8	0.0550981	-0.0667785
4.825	0.0475811	-0.0742563
4.85	0.0338122	-0.0817991
4.875	0.00998647	-0.0892387
4.9	-0.00253974	-0.0965098
4.925	-0.0167742	-0.103833
4.95	-0.00822607	-0.111098
4.975	-0.0179469	-0.118115
5	0.00468011	-0.12565
5.025	-0.0185241	-0.133575
5.05	-0.0431794	-0.141384
5.075	-0.0755077	-0.149195
5.1	-0.0703518	-0.156555
5.125	-0.0980137	-0.163258
5.15	-0.0894972	-0.169946
5.175	-0.10739	-0.176789
5.2	-0.122642	-0.183005
5.225	-0.116613	-0.189217
5.25	-0.14079	-0.195745
5.275	-0.171746	-0.201919
5.3	-0.18935	-0.207588
5.325	-0.198361	-0.212671
5.35	-0.235718	-0.217273
5.375	-0.261076	-0.221152
5.4	-0.285112	-0.224335
5.425	-0.300678	-0.227483
5.45	-0.282186	-0.231193
5.475	-0.307186	-0.235163
5.5	-0.243453	-0.23882
5.525	-0.250881	-0.242168
5.55	-0.255119	-0.244828
5.575	-0.262366	-0.246827
5.6	-0.250779	-0.248427
5.625	-0.247485	-0.249439
5.65	-0.247016	-0.249563
5.675	-0.252843	-0.248707
5.7	-0.260778	-0.247225
5.725	-0.283043	-0.245005
5.75	-0.289544	-0.24271
5.775	-0.293396	-0.240828
5.8	-0.300884	-0.238722
5.825	-0.341146	-0.235925
5.85	-0.332665	-0.232263
5.875	-0.352058	-0.22791
5.9	-0.321976	-0.223398
5.925	-0.336493	-0.218698
5.95	-0.319992	-0.213111
5.975	-0.32396	-0.205443
6	-0.330554	-0.195678
6.025	-0.300123	-0.184701
6.05	-0.262828	-0.169408
6.075	-0.216071	-0.149396
6.1	-0.225995	-0.127558
6.125	-0.190565	-0.103706
6.15	-0.167923	-0.0788527
6.175	-0.161771	-0.0528879
6.2	-0.142515	-0.0243296
6.225	-0.0781023	0.00563622
6.25	-0.0637954	0.0373229
6.275	-0.0151977	0.0715745
