# Supplementary material for: Individuals with autism spectrum disorder have altered visual encoding capacity
Source: PLoS Biol. 2021 May 12;19(5):e3001215. doi: 10.1371/journal.pbio.3001215 (PMC8143398; doi:10.1371/journal.pbio.3001215)
Supplement: S6 Data — (ZIP) [file pbio.3001215.s016.zip › FigS1_S2/NT/Sub4/wFB1.xlsx]

## Sheet: Sheet1
Target	Response
121.381	135.189
179.868	3.322
25.961	41.571
20.704	34.069
124.429	134.795
68.211	66.057
75.802	68.88
164.712	141.539
137.24	146.961
119.123	125.636
63.602	56.284
174.205	170.207
86.663	87.35
107.098	121.014
20.485	26.232
91.733	101.786
157.477	147.96
160.9	158.552
31.543	33.085
48.177	40.599
58.383	46.461
129.945	128.068
21.292	21.511
51.527	51.846
60.96	57.538
113.19	115.934
12.245	11.902
156.022	139.606
177.017	175.053
91.415	98.297
13.03	22.254
122.919	121.178
141.42	130.678
24.308	31.285
132.164	131.553
24.187	29.712
165.915	153.121
153.522	147.752
73.688	67.446
0.313	2.782
90.766	78.89
173.062	157.468
51.247	51.04
83.532	70.641
140.102	133.699
68.161	64.353
116.349	126.369
97.655	95.825
7.361	7.92
23.912	22.946
117.524	118.898
5.784	9.493
17.084	8.287
44.902	47.852
166.327	147.032
177.27	168.391
9.289	10.913
107.147	101.725
46.605	50.469
144.903	137.391
52.615	46.923
43.513	44.235
143.167	134.885
3.867	1.002
72.644	66.532
163.965	162.137
166.223	152.809
143.535	133.715
161.471	147.366
11.701	15.312
47.649	51.891
43.375	45.107
94.837	95.97
36.728	32.561
5.697	175.563
104.357	108.714
3.208	5.323
167.772	153.883
13.849	20.135
46.836	46.161
2.813	1.958
64.063	61.452
170.612	152.491
6.515	5.639
13.041	16.944
68.189	64.564
46.144	54.086
19.375	23.308
86.427	89.505
81.027	82.936
122.199	126.092
67.079	51.638
137.504	130.531
60.372	53.589
161.301	157.081
154.044	151.718
116.629	118.273
84.24	81.428
141.926	131.378
67.343	57.269
55.263	58.205
80.241	65.712
35.405	44.222
90.772	102.822
128.791	121.894
42.106	42.868
101.088	101.615
164.322	163.078
163.015	154.328
114.899	114.536
136.015	133.016
20.254	24.879
171.002	162.461
109.889	104.01
75.231	69.574
127.116	125.745
86.059	84.272
170.37	159.781
19.078	17.51
32.85	25.84
97.331	97.195
169.931	165.453
103.731	97.593
58.328	60.183
114.272	113.829
104.104	107.034
91.063	96.485
52.5	53.54
126.116	134.729
136.784	133.143
174.358	177.747
80.466	65.252
162.767	160.765
42.76	44.016
175.907	175.126
175.644	167.568
3.197	22.82
127.385	123.45
72.781	65.464
67.365	65.237
37.734	38.273
124.819	117.315
107.103	110.198
155.088	143.154
10.305	13.569
136.141	130.187
177.05	174.586
140.541	135.972
107.197	106.221
108.235	109.65
4.691	10.224
8.96	15.168
38.223	45.695
115.201	122.73
137.212	125.182
130.703	129.795
36.822	40.422
103.077	101.224
57.356	57.739
134.576	123.689
145.161	141.706
99.506	101.038
119.804	120.585
164.014	147.904
90.64	93.43
89.228	87.874
169.359	163.11
27.368	26.591
79.939	70.157
17.024	25.799
117.365	113.468
33.63	31.78
136.899	133.011
19.012	21.368
12.64	20.119
104.796	119.427
110.405	116.105
83.856	79.674
23.001	22.706
56.043	55.641
138.795	142.033
144.848	140.001
23.836	25.402
155.214	152.967
96.584	103.782
164.404	159.594
109.878	96.803
172.485	171.38
150.276	139.885
131.922	133.152
106.318	115.408
171.837	176.849
49.039	46.366
76.533	57.611
115.799	118.989
175.336	172.614
176.836	174.527
15.815	18.902
177.209	168.455
151.588	143.053

## Sheet: Sheet2
Theta	Bias	Fit
0	-0.0305675	0
0.025	-0.0178451	0.0113627
0.05	-0.0291819	0.0226593
0.075	-0.0195085	0.0331333
0.1	-0.006221	0.0416369
0.125	0.00262737	0.0488473
0.15	0.0221277	0.0566442
0.175	0.0440402	0.0646143
0.2	0.0624258	0.0717346
0.225	0.125676	0.0768713
0.25	0.10878	0.0800418
0.275	0.0968999	0.0835001
0.3	0.119787	0.0876262
0.325	0.107826	0.0919321
0.35	0.123859	0.0948036
0.375	0.123173	0.0964857
0.4	0.109628	0.0983276
0.425	0.117489	0.100699
0.45	0.111158	0.102954
0.475	0.0861579	0.104541
0.5	0.0874793	0.105911
0.525	0.0961772	0.106034
0.55	0.108356	0.105197
0.575	0.1162	0.104266
0.6	0.124384	0.103608
0.625	0.116219	0.103763
0.65	0.122286	0.103722
0.675	0.10377	0.103085
0.7	0.07877	0.102266
0.725	0.0775448	0.101415
0.75	0.0669386	0.100375
0.775	0.0614317	0.0990684
0.8	0.0775358	0.0980943
0.825	0.0747092	0.097559
0.85	0.0512578	0.0969224
0.875	0.0372763	0.0960153
0.9	0.0279696	0.0956772
0.925	0.0616276	0.0953763
0.95	0.0511613	0.0948492
0.975	0.0481472	0.0946419
1	0.0564558	0.093956
1.025	0.0923331	0.0913713
1.05	0.0767561	0.087303
1.075	0.0625545	0.083007
1.1	0.0429896	0.078369
1.125	0.0421474	0.0733979
1.15	0.0463738	0.0679648
1.175	0.0576683	0.0622675
1.2	0.0666602	0.056558
1.225	0.0526594	0.0509269
1.25	0.0340648	0.0452562
1.275	0.0600758	0.0387282
1.3	0.0593969	0.0319263
1.325	0.0608713	0.0256947
1.35	0.0621245	0.0203006
1.375	0.0461748	0.0153945
1.4	0.035778	0.0103386
1.425	0.0143746	0.00543724
1.45	-0.00363739	0.000496626
1.475	0.00702005	-0.00524728
1.5	-0.00333099	-0.0120359
1.525	-0.0176465	-0.018919
1.55	-0.0284049	-0.0262726
1.575	-0.0548368	-0.0342158
1.6	-0.0671836	-0.0422539
1.625	-0.0493815	-0.0504613
1.65	-0.0596433	-0.0583765
1.675	-0.0726306	-0.0664825
1.7	-0.0873739	-0.0747306
1.725	-0.0934523	-0.0824207
1.75	-0.112313	-0.0898952
1.775	-0.137313	-0.0973784
1.8	-0.141525	-0.104779
1.825	-0.154318	-0.11185
1.85	-0.168458	-0.118512
1.875	-0.180075	-0.125541
1.9	-0.204377	-0.132942
1.925	-0.180824	-0.139445
1.95	-0.19521	-0.14495
1.975	-0.175874	-0.150907
2	-0.191207	-0.157825
2.025	-0.216463	-0.164834
2.05	-0.209254	-0.171365
2.075	-0.188534	-0.176829
2.1	-0.205123	-0.181555
2.125	-0.20841	-0.186523
2.15	-0.215649	-0.192074
2.175	-0.187897	-0.197712
2.2	-0.19667	-0.203768
2.225	-0.210971	-0.21029
2.25	-0.174337	-0.216448
2.275	-0.173459	-0.221967
2.3	-0.184575	-0.22627
2.325	-0.197207	-0.229586
2.35	-0.210711	-0.232811
2.375	-0.228573	-0.236749
2.4	-0.253573	-0.241157
2.425	-0.257253	-0.246004
2.45	-0.277613	-0.251231
2.475	-0.282549	-0.256201
2.5	-0.280135	-0.260918
2.525	-0.282875	-0.26448
2.55	-0.275112	-0.265744
2.575	-0.283227	-0.265087
2.6	-0.293179	-0.26394
2.625	-0.288883	-0.263285
2.65	-0.275966	-0.261514
2.675	-0.254278	-0.25855
2.7	-0.234271	-0.254766
2.725	-0.199853	-0.248472
2.75	-0.215566	-0.240824
2.775	-0.240566	-0.233169
2.8	-0.262389	-0.225163
2.825	-0.24509	-0.216232
2.85	-0.236701	-0.205604
2.875	-0.205756	-0.192442
2.9	-0.171957	-0.176654
2.925	-0.165548	-0.160237
2.95	-0.137267	-0.142628
2.975	-0.114771	-0.123838
3	-0.0761885	-0.10668
3.025	-0.101189	-0.0905322
3.05	-0.0968373	-0.0746302
3.075	-0.0988985	-0.0586052
3.1	-0.0884816	-0.0419954
3.125	-0.0462533	-0.0271098
3.15	-0.0197433	-0.0150935
3.175	-0.023372	-0.0039438
3.2	-0.0297869	0.00746771
3.225	-0.0279159	0.0178822
3.25	-0.0146283	0.0263127
3.275	0.00814324	0.0339134
3.3	0.02393	0.0419446
3.325	0.0545082	0.0495948
3.35	0.0823968	0.0571665
3.375	0.117269	0.0628518
3.4	0.113493	0.0663918
3.425	0.121864	0.0712037
3.45	0.11138	0.0762502
3.475	0.107231	0.0804327
3.5	0.12487	0.0830831
3.525	0.108332	0.0844387
3.55	0.110146	0.086218
3.575	0.116131	0.088564
3.6	0.102751	0.0906302
3.625	0.0913095	0.0921123
3.65	0.0790719	0.0933792
3.675	0.101543	0.093613
3.7	0.10437	0.0928352
3.725	0.118771	0.0914259
3.75	0.127436	0.0907334
3.775	0.112457	0.0912778
3.8	0.113879	0.0912375
3.825	0.0953626	0.0905515
3.85	0.0882971	0.0897935
3.875	0.0749143	0.0890016
3.9	0.0611651	0.0880157
3.925	0.0693683	0.0876083
3.95	0.0761984	0.0874151
3.975	0.0631373	0.0867888
4	0.0428505	0.0860771
4.025	0.028869	0.0851286
4.05	0.0201805	0.0846057
4.075	0.0532202	0.0841211
4.1	0.0512594	0.0835175
4.125	0.0636716	0.0829784
4.15	0.0746815	0.0807997
4.175	0.0955216	0.0770555
4.2	0.0791472	0.0728236
4.225	0.0595823	0.0682381
4.25	0.0413598	0.0635249
4.275	0.03374	0.0585337
4.3	0.0535764	0.0531788
4.325	0.0699822	0.0473888
4.35	0.0665302	0.041543
4.375	0.044252	0.0359489
4.4	0.03777	0.0305072
4.425	0.0516685	0.02421
4.45	0.0509896	0.017394
4.475	0.0566149	0.011228
4.5	0.0628759	0.00576971
4.525	0.0377674	0.000721381
4.55	0.0273706	-0.00434469
4.575	0.00596729	-0.00925487
4.6	-0.0079838	-0.0142754
4.625	-0.00297799	-0.020204
4.65	-0.0117383	-0.0271031
4.675	-0.0129386	-0.0345753
4.7	-0.0372428	-0.0425179
4.725	-0.0632441	-0.0504624
4.75	-0.0673215	-0.0585636
4.775	-0.0517296	-0.0668747
4.8	-0.0680507	-0.0748282
4.825	-0.0810379	-0.0829296
4.85	-0.0957813	-0.0911718
4.875	-0.10186	-0.0988547
4.9	-0.12072	-0.106321
4.925	-0.142282	-0.113727
4.95	-0.146653	-0.120974
4.975	-0.156565	-0.127782
5	-0.176866	-0.134257
5.025	-0.187785	-0.141153
5.05	-0.197136	-0.148232
5.075	-0.189231	-0.154528
5.1	-0.193005	-0.160164
5.125	-0.184685	-0.166106
5.15	-0.199615	-0.172858
5.175	-0.218636	-0.179969
5.2	-0.217661	-0.186598
5.225	-0.18853	-0.192102
5.25	-0.210006	-0.19675
5.275	-0.201289	-0.202126
5.3	-0.213373	-0.208346
5.325	-0.180077	-0.214841
5.35	-0.205077	-0.221606
5.375	-0.174133	-0.228038
5.4	-0.173354	-0.234009
5.425	-0.158281	-0.238866
5.45	-0.192983	-0.2426
5.475	-0.197569	-0.245842
5.5	-0.211981	-0.249577
5.525	-0.236981	-0.25406
5.55	-0.259729	-0.258546
5.575	-0.26566	-0.263471
5.6	-0.275468	-0.268393
5.625	-0.27207	-0.272637
5.65	-0.288542	-0.276895
5.675	-0.285784	-0.2804
5.7	-0.280163	-0.281489
5.725	-0.291634	-0.280662
5.75	-0.297578	-0.279565
5.775	-0.259374	-0.277619
5.8	-0.27127	-0.274906
5.825	-0.255661	-0.272343
5.85	-0.227331	-0.267928
5.875	-0.198973	-0.261199
5.9	-0.223973	-0.253685
5.925	-0.248973	-0.245958
5.95	-0.254986	-0.237534
5.975	-0.253497	-0.228184
6	-0.212876	-0.216497
6.025	-0.198837	-0.201787
6.05	-0.180364	-0.185427
6.075	-0.163436	-0.16887
6.1	-0.145675	-0.151119
6.125	-0.103846	-0.133
6.15	-0.0845959	-0.116517
6.175	-0.0802446	-0.100792
6.2	-0.0823058	-0.0849429
6.225	-0.0981824	-0.0684368
6.25	-0.0761689	-0.0519514
6.275	-0.0354419	-0.0383778
