# Supplementary material for: Individuals with autism spectrum disorder have altered visual encoding capacity
Source: PLoS Biol. 2021 May 12;19(5):e3001215. doi: 10.1371/journal.pbio.3001215 (PMC8143398; doi:10.1371/journal.pbio.3001215)
Supplement: S6 Data — (ZIP) [file pbio.3001215.s016.zip › FigS1_S2/NT/Sub4/wFB2.xlsx]

## Sheet: Sheet1
Target	Response
22.858	23.666
49.781	54.345
141.014	135.773
117.508	117.476
18.798	17.205
158.675	152.602
39.546	46.881
0.165	179.604
154.599	139.839
164.47	150.574
29.351	37.616
49.281	54.457
11.514	11.68
41.628	49.606
71.924	72.895
5.713	2.782
50.709	57.55
75.478	72.316
65.195	69.037
73.935	61.798
144.14	142.445
94.134	102.258
32.872	31.581
38.882	40.349
108.856	116.425
70.699	70.531
162.619	156.086
96.43	91.678
140.728	140.292
127.275	124.896
119.293	119.377
78.571	78.084
123.776	126.893
131.659	126.894
119.634	115.268
54.631	56.98
31.603	27.107
158.362	151.605
134.345	132.327
69.776	63.203
36.871	39.94
24.929	33.145
64.129	56.934
21.962	19.678
25.374	25.656
74.902	72.961
135.784	133.028
138.773	133.684
10.701	9.991
158.625	150.272
44.567	49.423
175.111	167.155
65.953	68.441
63.371	66.341
49.226	45.71
133.285	128.311
8.548	0.749
143.651	137.477
25.764	24.284
86.575	82.418
154.621	147.996
3.269	4.342
46.402	50.12
107.576	100.813
138.954	128.561
100.248	98.993
109.702	106.396
42.48	40.985
177.023	170.961
165.91	164.479
68.469	68.759
132.719	131.234
145.172	137.988
29.323	24.705
81.307	82.585
65.085	68.346
135.213	135.392
158.395	153.613
114.333	117.052
151.643	148.461
19.803	18.819
128.885	125.269
79.208	75.476
60.537	58.859
64.7	62.927
72.506	63.219
33.784	19.306
59.322	53.002
124.281	122.09
75.451	76.031
51.516	46.68
11.487	6.18
176.484	175.032
58.57	55.703
85.971	86.241
7.987	179.096
93.403	95.651
150.418	139.246
156.675	145.82
34.718	31.936
144.002	135.543
124.44	116.67
102.533	97.794
37.206	40.849
124.83	116.995
71.54	61.968
129.121	124.914
123.875	120.016
55.312	51.293
159.345	159.699
135.949	128.24
109.081	108.384
153.698	151.802
29.246	31.983
130.17	129.369
117.068	113.777
149.979	142.992
2.785	4.853
72.803	79.496
8.361	2.559
152.05	148.954
148.133	142.967
23.759	28.357
69.524	65.444
61.19	63.481
98.512	100.664
12.058	6.456
7.707	4.6
113.454	108.924
173.282	168.542
137.223	126.554
131.296	131.091
82.768	79.124
33.345	35.109
148.369	145.736
137.712	130.736
82.482	81.308
101.758	94.505
87.075	76.655
109.834	99.377
141.179	134.221
1.159	178.133
160.317	146.697
42.112	45.052
49.275	45.15
138.954	131.999
169.793	162.097
157.741	160.575
72.589	68.929
151.72	144.603
83.724	82.088
138.003	120.235
69.057	71.997
159.993	161.051
97.606	105.466
65.332	60.991
124.913	124.257
164.641	166.038
149.94	150.006
120.886	119.743
66.623	60.937
116.189	111.142
119.293	117.588
38.365	37.871
64.761	51.794
128.258	123.566
129.06	125.646
34.927	25.631
45.985	39.697
126.402	124.951
25.896	22.637
80.697	80.648
129.588	128.039
23.555	23.896
158.329	157.737
128.044	121.467
164.756	161.894
73.457	67.715
1.61	179.902
141.843	138.994
44.644	53.222
153.083	142.55
175.281	171.919
32.048	38.345
133.812	131.756
145.579	133.754
79.439	78.821
129.758	125.725
65.019	64.102
174.803	174.918
116.135	113.348
147.935	126.101
101.747	96.16
162.734	155.058
2.065	7.67
148.397	149.664
82.691	82.16
161.064	153.744
158.983	151.937
15.832	13.775

## Sheet: Sheet2
Theta	Bias	Fit
0	-0.0580556	0
0.025	-0.0759303	0.00611728
0.05	-0.0885946	0.0123703
0.075	-0.0688785	0.0186452
0.1	-0.0376845	0.0239799
0.125	-0.0507306	0.028166
0.15	-0.0368826	0.0306991
0.175	-0.053014	0.0317684
0.2	-0.0517069	0.0319203
0.225	-0.0335284	0.0278488
0.25	-0.0469635	0.0207006
0.275	-0.0719635	0.0138471
0.3	-0.0902007	0.00690992
0.325	-0.106217	-0.000285611
0.35	-0.0925807	-0.00487402
0.375	-0.0698314	-0.00663183
0.4	-0.0800452	-0.00814672
0.425	-0.0993516	-0.00937264
0.45	-0.111989	-0.0103992
0.475	-0.12662	-0.010833
0.5	-0.133378	-0.0102309
0.525	-0.0993345	-0.00772634
0.55	-0.0925584	-0.0036589
0.575	-0.0801896	0.00191849
0.6	-0.0445894	0.00816842
0.625	-0.0206712	0.0125787
0.65	-0.0258893	0.0156978
0.675	-0.0399567	0.0186425
0.7	-0.0544832	0.021339
0.725	0.0498124	0.0229374
0.75	0.0433392	0.0226423
0.775	0.0445045	0.0205502
0.8	0.0238183	0.0173845
0.825	0.0151358	0.0147134
0.85	0.00994504	0.0129591
0.875	0.00807197	0.0113331
0.9	-0.00306847	0.00936733
0.925	-0.019614	0.00694405
0.95	-0.0317185	0.00362813
0.975	-0.0294254	0.000111039
1	-0.0285861	-0.00266425
1.025	-0.0121637	-0.00687942
1.05	-0.0107877	-0.0124208
1.075	-0.00947435	-0.0169063
1.1	-0.0200982	-0.0208979
1.125	-0.0396257	-0.0251219
1.15	-0.0230673	-0.0289251
1.175	-0.0285195	-0.0318858
1.2	-0.038158	-0.0344302
1.225	-0.0420734	-0.0371646
1.25	-0.0193038	-0.0395429
1.275	-0.0222583	-0.0414683
1.3	-0.0377571	-0.0437629
1.325	-0.0532841	-0.0459763
1.35	-0.0459922	-0.048396
1.375	-0.0737436	-0.0514057
1.4	-0.084552	-0.0547396
1.425	-0.0706637	-0.0575402
1.45	-0.0953492	-0.0594794
1.475	-0.0887566	-0.0607539
1.5	-0.0786401	-0.0621281
1.525	-0.0881393	-0.0645631
1.55	-0.0794491	-0.0684685
1.575	-0.0980874	-0.0735534
1.6	-0.100706	-0.0782336
1.625	-0.106475	-0.0822948
1.65	-0.115335	-0.0867795
1.675	-0.125868	-0.0918438
1.7	-0.13199	-0.0971686
1.725	-0.124928	-0.101967
1.75	-0.142049	-0.105863
1.775	-0.15228	-0.10957
1.8	-0.143661	-0.112633
1.825	-0.151138	-0.114556
1.85	-0.149514	-0.115929
1.875	-0.164907	-0.116887
1.9	-0.170129	-0.116882
1.925	-0.155142	-0.116416
1.95	-0.164129	-0.115994
1.975	-0.13673	-0.114722
2	-0.125648	-0.113382
2.025	-0.115443	-0.113633
2.05	-0.12496	-0.114777
2.075	-0.116576	-0.115171
2.1	-0.0976161	-0.114386
2.125	-0.0795531	-0.113529
2.15	-0.0971927	-0.11288
2.175	-0.110833	-0.111976
2.2	-0.107678	-0.111218
2.225	-0.110149	-0.110772
2.25	-0.104358	-0.11008
2.275	-0.118052	-0.109697
2.3	-0.128899	-0.109577
2.325	-0.133558	-0.108651
2.35	-0.131748	-0.108381
2.375	-0.144332	-0.109184
2.4	-0.162381	-0.110034
2.425	-0.167317	-0.111512
2.45	-0.179411	-0.113107
2.475	-0.170712	-0.113883
2.5	-0.190786	-0.114188
2.525	-0.186311	-0.11388
2.55	-0.207109	-0.11276
2.575	-0.161935	-0.111959
2.6	-0.168404	-0.111295
2.625	-0.182768	-0.109722
2.65	-0.177642	-0.107696
2.675	-0.189228	-0.105491
2.7	-0.199372	-0.102315
2.725	-0.15159	-0.0983774
2.75	-0.153048	-0.0946224
2.775	-0.158635	-0.0916943
2.8	-0.167865	-0.0895165
2.825	-0.176032	-0.0877416
2.85	-0.152448	-0.0865578
2.875	-0.153247	-0.0856161
2.9	-0.112193	-0.0843102
2.925	-0.0811484	-0.0836529
2.95	-0.0412332	-0.0831898
2.975	-0.0311107	-0.0806153
3	-0.0561107	-0.0766158
3.025	-0.0811107	-0.0724498
3.05	-0.0953862	-0.0680402
3.075	-0.103036	-0.0633874
3.1	-0.0525392	-0.0579831
3.125	-0.0535333	-0.0517331
3.15	-0.066463	-0.0454985
3.175	-0.0843376	-0.0394399
3.2	-0.0876414	-0.0332481
3.225	-0.0621406	-0.0274231
3.25	-0.0406843	-0.0226764
3.275	-0.0508456	-0.0186964
3.3	-0.04529	-0.016225
3.325	-0.0614214	-0.0152059
3.35	-0.0601142	-0.0151025
3.375	-0.0419358	-0.0192144
3.4	-0.0553708	-0.0263969
3.425	-0.0803708	-0.0332855
3.45	-0.0986081	-0.0402574
3.475	-0.114624	-0.0474871
3.5	-0.0747584	-0.0519988
3.525	-0.0652951	-0.0535653
3.55	-0.0884526	-0.0550049
3.575	-0.0953962	-0.0560516
3.6	-0.106889	-0.0566078
3.625	-0.135027	-0.0567963
3.65	-0.114426	-0.0556624
3.675	-0.107742	-0.0526291
3.7	-0.0776954	-0.0474825
3.725	-0.0779761	-0.0406171
3.75	-0.0310675	-0.0347708
3.775	-0.0210677	-0.0310535
3.8	-0.0342966	-0.0280655
3.825	-0.048364	-0.0251688
3.85	-0.0246784	-0.0219591
3.875	0.0414051	-0.019845
3.9	0.0531566	-0.0210303
3.925	0.0360971	-0.024009
3.95	0.0317285	-0.0264881
3.975	0.0150553	-0.0284311
4	0.00153769	-0.030179
4.025	0.00637607	-0.0318436
4.05	-0.00302135	-0.0340371
4.075	-0.0151258	-0.0372942
4.1	-0.0327002	-0.0411398
4.125	-0.0299634	-0.0446893
4.15	-0.00211452	-0.0491596
4.175	-0.0129978	-0.0547962
4.2	-0.0151407	-0.0602347
4.225	-0.00982694	-0.0649907
4.25	-0.0285056	-0.069223
4.275	-0.0316096	-0.0736287
4.3	-0.0222376	-0.0773233
4.325	-0.0308624	-0.0799616
4.35	-0.0465654	-0.0824721
4.375	-0.0324732	-0.0857465
4.4	-0.0277112	-0.0886639
4.425	-0.0306656	-0.0906058
4.45	-0.0366914	-0.092604
4.475	-0.0616914	-0.0945196
4.5	-0.0518242	-0.0970399
4.525	-0.0821509	-0.100148
4.55	-0.0718291	-0.102957
4.575	-0.0787565	-0.105124
4.6	-0.0845806	-0.106272
4.625	-0.0940927	-0.106792
4.65	-0.0870474	-0.108102
4.675	-0.0628565	-0.111615
4.7	-0.0878565	-0.116597
4.725	-0.0993973	-0.121523
4.75	-0.106915	-0.125962
4.775	-0.114702	-0.130044
4.8	-0.119143	-0.134628
4.825	-0.119427	-0.13998
4.85	-0.140086	-0.145614
4.875	-0.125456	-0.150282
4.9	-0.140824	-0.15397
4.925	-0.144792	-0.15727
4.95	-0.146909	-0.159957
4.975	-0.151614	-0.161948
5	-0.149882	-0.163294
5.025	-0.173314	-0.164117
5.05	-0.178537	-0.164093
5.075	-0.163549	-0.163607
5.1	-0.150328	-0.162497
5.125	-0.13617	-0.160691
5.15	-0.134055	-0.159481
5.175	-0.116766	-0.159782
5.2	-0.120337	-0.160394
5.225	-0.108106	-0.16011
5.25	-0.0874096	-0.159299
5.275	-0.0790403	-0.158282
5.3	-0.0975016	-0.157246
5.325	-0.117308	-0.156258
5.35	-0.110833	-0.155571
5.375	-0.106978	-0.154527
5.4	-0.101463	-0.15377
5.425	-0.126459	-0.153886
5.45	-0.130759	-0.153615
5.475	-0.141965	-0.152534
5.5	-0.132844	-0.152186
5.525	-0.152739	-0.152912
5.55	-0.160682	-0.153842
5.575	-0.162818	-0.155055
5.6	-0.179688	-0.15601
5.625	-0.174194	-0.156497
5.65	-0.189578	-0.156392
5.675	-0.194254	-0.155541
5.7	-0.208181	-0.154382
5.725	-0.170342	-0.153664
5.75	-0.167369	-0.152687
5.775	-0.191175	-0.150797
5.8	-0.181019	-0.148761
5.825	-0.197124	-0.146397
5.85	-0.171424	-0.142666
5.875	-0.157475	-0.138465
5.9	-0.158276	-0.134654
5.925	-0.162631	-0.131413
5.95	-0.176273	-0.12907
5.975	-0.170453	-0.126716
6	-0.148946	-0.125287
6.025	-0.149251	-0.124948
6.05	-0.1206	-0.123912
6.075	-0.0784603	-0.123412
6.1	-0.0496405	-0.123107
6.125	-0.0395181	-0.12048
6.15	-0.0645181	-0.116424
6.175	-0.0787936	-0.112126
6.2	-0.0864432	-0.107584
6.225	-0.0987866	-0.103097
6.25	-0.058635	-0.0981153
6.275	-0.0498703	-0.0922874
