# Supplementary material for: Individuals with autism spectrum disorder have altered visual encoding capacity
Source: PLoS Biol. 2021 May 12;19(5):e3001215. doi: 10.1371/journal.pbio.3001215 (PMC8143398; doi:10.1371/journal.pbio.3001215)
Supplement: S6 Data — (ZIP) [file pbio.3001215.s016.zip › FigS1_S2/NT/Sub4/woFB.xlsx]

## Sheet: Sheet1
Target	Response
30.038	25.624
131.373	141.765
22.836	21.368
44.567	57.058
43.535	45.033
56.455	50.335
101.286	92.514
96.836	104.241
17.249	27.013
3.109	11.792
59.449	42.915
103.033	124.043
11.509	15
117.579	134
97.237	104.236
67.458	60.369
0.851	1.395
153.654	147.406
120.925	129.112
68.315	45.601
179.786	178.844
40.519	32
64.635	67.248
57.999	63.981
166.745	157
156.016	145.078
15.738	20.337
72.045	69.769
42.414	48.795
56.395	51.261
110.29	129
47.638	47.528
38.887	46.074
174.128	154.083
164.822	154.523
73.429	66.505
15.623	29.79
14.75	28.176
90.711	101.579
91.316	96.519
38.805	40.211
64.146	71.659
157.351	147.943
51.945	62.846
139.915	141.461
37.454	41.875
170.447	156.284
84.943	80
30.197	39.602
140.882	142.332
51.566	55.272
65.008	75.936
86.992	84.942
137.624	141
165.327	161.682
115.563	130
68.315	63.769
9.207	7.374
100.451	111.774
170.584	158.136
111.861	126
63.492	45
10.756	18
136.476	135
114.673	118.182
140.492	139.05
162.647	162.97
34.828	36.688
69.859	48.663
87.377	94.993
95.013	102.458
47.435	51.715
156.439	146.066
73.929	52.428
58.13	55.187
24.857	34.254
98.666	121.642
39.525	40.722
17.48	33.219
179.753	167.142
11.047	7.992
83.054	82.439
149.034	138.773
6.257	4.528
85.322	80.476
7.02	11.568
91.991	98.929
26.511	30.144
75.682	54.422
7.031	10.644
165.448	145.632
165.866	145.502
78.318	69.15
177.792	175
15.063	20.215
77.692	72.948
141.838	130.697
107.175	118.795
56.131	58.063
79.335	72.957
24.539	26.404
9.35	10.418
99.188	115.282
100.292	119.328
54.873	51.02
168.266	150.281
164.404	149.281
163.844	152.248
91.387	95.496
142.838	135.269
31.136	43.599
163.564	152.94
58.438	57.963
84.998	94.86
8.8	7.311
115.739	114.153
133.746	134.337
41.876	32.828
15.233	16.224
89.102	89.017
104.165	113.694
133.389	125.651
168.969	144.323
93.161	107.992
106.038	105.28
176.468	173.864
161.581	148.195
26.055	33.579
106.054	119.295
27.17	31.248
76.352	49.336
143.755	137.677
159.252	148.67
111.927	117.14
99.44	112.254
171.233	168.521
60.081	37.755
179.192	173.555
170.046	161.586
37.3	43.685
62.987	58.98
62.75	55.944
75.445	57.173
174.248	154.439
28.703	15.817
127.841	124.907
137.548	136.019
43.353	46.495
112.459	126.884
151.55	140.949
116.876	117.316
27.791	36.097
170.414	157.707
68.452	60.339
80.51	72.872
133.944	122.182
100.55	110.544
72.984	67.579
139.987	132.981
102.604	113.478
94.249	99.027
89.701	89.833
105.598	102.617
131.137	130.653
134.834	135.506
62.602	55.301
103.258	120.266
147.831	134.44
59.322	49.355
174.996	174.355
140.195	144.759
79.84	64.313
59.608	52.762
110.801	123.968
25.676	18.952
135.982	129.466
59.372	55.488
68.925	61.111
153.193	135.743
125.33	128.746
2.928	2.041
121.694	126.874

## Sheet: Sheet2
Theta	Bias	Fit
0	0.0617845	0
0.025	0.105575	0.0225079
0.05	0.103183	0.0460351
0.075	0.134541	0.0699081
0.1	0.114335	0.0928086
0.125	0.136241	0.111518
0.15	0.194634	0.1279
0.175	0.186545	0.144635
0.2	0.188309	0.16005
0.225	0.210503	0.174467
0.25	0.23484	0.187748
0.275	0.20984	0.200079
0.3	0.248022	0.21164
0.325	0.27015	0.220449
0.35	0.26337	0.226511
0.375	0.259537	0.231592
0.4	0.261131	0.23663
0.425	0.274329	0.241937
0.45	0.264076	0.247147
0.475	0.270682	0.252315
0.5	0.253992	0.256956
0.525	0.228992	0.260965
0.55	0.229171	0.26388
0.575	0.253241	0.265596
0.6	0.246839	0.266836
0.625	0.237519	0.267168
0.65	0.265269	0.266471
0.675	0.246449	0.265494
0.7	0.24735	0.264029
0.725	0.257936	0.260476
0.75	0.241579	0.2552
0.775	0.241044	0.250273
0.8	0.22262	0.245761
0.825	0.203405	0.241129
0.85	0.204671	0.236077
0.875	0.235447	0.229477
0.9	0.210447	0.221538
0.925	0.210562	0.213583
0.95	0.185562	0.205615
0.975	0.160562	0.197409
1	0.161449	0.18921
1.025	0.131217	0.180943
1.05	0.129565	0.172737
1.075	0.112851	0.164647
1.1	0.0905477	0.156612
1.125	0.087133	0.148227
1.15	0.0792622	0.13957
1.175	0.0806287	0.131281
1.2	0.0803845	0.123208
1.225	0.103783	0.114339
1.25	0.110687	0.105057
1.275	0.118649	0.0959697
1.3	0.0927039	0.0865775
1.325	0.102759	0.0757679
1.35	0.114926	0.0636925
1.375	0.111904	0.0512526
1.4	0.0913427	0.0383281
1.425	0.0731354	0.0255368
1.45	0.0792849	0.0129688
1.475	0.0639971	0.000572241
1.5	0.0654854	-0.0111509
1.525	0.0404854	-0.0222555
1.55	0.0313491	-0.0334896
1.575	0.00886097	-0.0449318
1.6	-0.016139	-0.0564611
1.625	-0.0293542	-0.0678533
1.65	-0.0297399	-0.0790609
1.675	-0.0381016	-0.0902127
1.7	-0.0561994	-0.101309
1.725	-0.0592112	-0.112003
1.75	-0.0581544	-0.12269
1.775	-0.0727093	-0.133825
1.8	-0.0934744	-0.145165
1.825	-0.118474	-0.156564
1.85	-0.0986797	-0.168648
1.875	-0.125539	-0.181469
1.9	-0.135493	-0.194169
1.925	-0.130091	-0.206092
1.95	-0.134262	-0.216916
1.975	-0.131502	-0.22622
2	-0.146808	-0.234293
2.025	-0.16881	-0.242214
2.05	-0.182479	-0.250139
2.075	-0.194392	-0.257764
2.1	-0.1998	-0.264873
2.125	-0.214134	-0.2719
2.15	-0.2472	-0.278947
2.175	-0.26278	-0.285802
2.2	-0.276964	-0.292537
2.225	-0.27159	-0.298389
2.25	-0.271053	-0.303025
2.275	-0.290481	-0.307241
2.3	-0.295368	-0.311294
2.325	-0.310498	-0.315099
2.35	-0.332362	-0.318837
2.375	-0.349182	-0.322344
2.4	-0.33203	-0.325297
2.425	-0.329581	-0.328691
2.45	-0.359592	-0.332677
2.475	-0.362296	-0.336322
2.5	-0.349167	-0.33939
2.525	-0.341712	-0.341772
2.55	-0.348091	-0.344063
2.575	-0.384514	-0.346365
2.6	-0.404559	-0.347776
2.625	-0.421469	-0.348482
2.65	-0.438935	-0.349053
2.675	-0.388747	-0.346257
2.7	-0.395171	-0.340302
2.725	-0.37829	-0.333181
2.75	-0.373045	-0.323387
2.775	-0.366098	-0.312136
2.8	-0.361934	-0.299966
2.825	-0.339714	-0.286142
2.85	-0.363447	-0.27098
2.875	-0.328468	-0.252646
2.9	-0.270475	-0.230454
2.925	-0.280855	-0.206784
2.95	-0.191195	-0.181327
2.975	-0.171971	-0.155137
3	-0.138513	-0.130444
3.025	-0.144193	-0.105709
3.05	-0.110867	-0.0805006
3.075	-0.0595631	-0.0559229
3.1	-0.0543853	-0.0311436
3.125	0.0196663	-0.00834951
3.15	0.0961824	0.0131975
3.175	0.0971679	0.0359675
3.2	0.125346	0.0596677
3.225	0.122949	0.0834573
3.25	0.105927	0.105878
3.275	0.14138	0.124653
3.3	0.203137	0.140619
3.325	0.189967	0.156754
3.35	0.194676	0.172369
3.375	0.21645	0.186989
3.4	0.226433	0.200172
3.425	0.21351	0.212114
3.45	0.286743	0.221278
3.475	0.261743	0.227902
3.5	0.254963	0.233801
3.525	0.25113	0.238724
3.55	0.252724	0.243602
3.575	0.265921	0.248748
3.6	0.261944	0.253697
3.625	0.26228	0.258421
3.65	0.245585	0.262721
3.675	0.236176	0.266171
3.7	0.238769	0.26866
3.725	0.254892	0.270585
3.75	0.238432	0.271908
3.775	0.229112	0.272103
3.8	0.265717	0.271313
3.825	0.248368	0.270437
3.85	0.261391	0.267857
3.875	0.249528	0.263009
3.9	0.238239	0.257705
3.925	0.231434	0.252886
3.95	0.214213	0.248406
3.975	0.196374	0.24381
4	0.196264	0.238796
4.025	0.22704	0.232104
4.05	0.208276	0.224
4.075	0.202154	0.215881
4.1	0.177154	0.207832
4.125	0.152154	0.199547
4.15	0.155074	0.191135
4.175	0.12281	0.182656
4.2	0.121158	0.174378
4.225	0.110733	0.166379
4.25	0.0794135	0.158299
4.275	0.0988437	0.1502
4.3	0.0708549	0.141973
4.325	0.0844599	0.133767
4.35	0.0767056	0.125759
4.375	0.0953759	0.116818
4.4	0.124557	0.107269
4.425	0.104783	0.0980165
4.45	0.0908667	0.0886022
4.475	0.094352	0.0776764
4.5	0.106519	0.0655727
4.525	0.103496	0.053108
4.55	0.0817755	0.0402698
4.575	0.0755644	0.0275368
4.6	0.0708776	0.0149225
4.625	0.0555898	0.00251297
4.65	0.057078	-0.00922054
4.675	0.0410547	-0.0204624
4.7	0.0229418	-0.0318305
4.725	0.000453627	-0.0432732
4.75	-0.0187781	-0.0548362
4.775	-0.0377615	-0.0662586
4.8	-0.029167	-0.0775847
4.825	-0.0465089	-0.0888516
4.85	-0.0674978	-0.100023
4.875	-0.0418764	-0.11107
4.9	-0.0542858	-0.122064
4.925	-0.07697	-0.133454
4.95	-0.101882	-0.145001
4.975	-0.111332	-0.156549
5	-0.107087	-0.168784
5.025	-0.122715	-0.181548
5.05	-0.142668	-0.194182
5.075	-0.138498	-0.206059
5.1	-0.122385	-0.215986
5.125	-0.132343	-0.224207
5.15	-0.152218	-0.23214
5.175	-0.177218	-0.240097
5.2	-0.188885	-0.247849
5.225	-0.191777	-0.25527
5.25	-0.20417	-0.262363
5.275	-0.230607	-0.269404
5.3	-0.255607	-0.276376
5.325	-0.271188	-0.283147
5.35	-0.271186	-0.289509
5.375	-0.275008	-0.294894
5.4	-0.273651	-0.299405
5.425	-0.2916	-0.303629
5.45	-0.303776	-0.307623
5.475	-0.310841	-0.311598
5.5	-0.348157	-0.315382
5.525	-0.35759	-0.318652
5.55	-0.340437	-0.321489
5.575	-0.337989	-0.324767
5.6	-0.357091	-0.32843
5.625	-0.361598	-0.331636
5.65	-0.353026	-0.334413
5.675	-0.336247	-0.33711
5.7	-0.363966	-0.339807
5.725	-0.404724	-0.342295
5.75	-0.412966	-0.343854
5.775	-0.422343	-0.344544
5.8	-0.395287	-0.342491
5.825	-0.397154	-0.336935
5.85	-0.382786	-0.330303
5.875	-0.378614	-0.322436
5.9	-0.349506	-0.312599
5.925	-0.374506	-0.301363
5.95	-0.370341	-0.288996
5.975	-0.346854	-0.274754
6	-0.335064	-0.257587
6.025	-0.303483	-0.23677
6.05	-0.278882	-0.213657
6.075	-0.263887	-0.18957
6.1	-0.177553	-0.164262
6.125	-0.136585	-0.139384
6.15	-0.1276	-0.115049
6.175	-0.142652	-0.0895326
6.2	-0.119274	-0.0639347
6.225	-0.0513889	-0.0388491
6.25	-0.0250302	-0.0145354
6.275	0.0636236	0.00847371
