# Supplementary material for: Individuals with autism spectrum disorder have altered visual encoding capacity
Source: PLoS Biol. 2021 May 12;19(5):e3001215. doi: 10.1371/journal.pbio.3001215 (PMC8143398; doi:10.1371/journal.pbio.3001215)
Supplement: S6 Data — (ZIP) [file pbio.3001215.s016.zip › FigS1_S2/NT/Sub5/wFB1.xlsx]

## Sheet: Sheet1
Target	Response
60.256	60.408
23.737	36.805
151.671	109.136
75.281	67.079
94.31	105.636
151.435	139.922
106.312	122.331
76.522	57.57
20.54	70.288
26.643	30.765
127.379	130.43
27.533	34.556
21.517	40.108
51.797	72.045
117.464	119.678
131.466	131.078
115.124	125.546
91.162	109.341
9.899	16.384
29.439	35.915
174.402	159.596
176.259	167.202
38.019	54.08
18.035	49.186
100.132	11.644
33.35	40.144
37.443	42.175
127.187	128.165
112.075	47.771
54.477	51.319
177.951	28.69
129.692	132.436
45.375	55.809
33.35	44.721
120.958	113.762
133.708	129.706
138.328	133.224
87.141	71.36
79.06	67.609
149.254	145.862
37.563	42.726
85.575	82.986
53.653	45.405
80.181	72.47
127.352	120.98
28.631	38.647
7.075	8.728
152.797	151.196
108.62	130.059
33.833	49.712
125.528	137.032
172.331	68.617
14.59	29.722
34.712	27.656
148.71	137.884
138.58	128.968
28.906	34.828
11.448	16.806
162.932	138.776
71.897	70.459
152.489	140.343
135.114	121.719
33.553	84.359
140.926	135.176
45.6	39.163
26.516	34.406
53.088	41.034
23.056	46.612
91.211	88.457
111.267	108.62
161.306	149.115
29.175	130.875
45.897	43.889
131.955	134.932
133.587	136.812
43.743	49.987
104.566	109.257
138.915	124.216
73.644	45.774
71.518	61.192
25.319	179.077
100.731	102.757
6.982	8.721
62.152	22.978
60.613	62.133
35.751	47.522
71.331	41.16
103.983	134.074
60.987	50.502
45.963	50.557
100.242	108.654
98.1	107.328
137.624	124.873
174.161	138.492
96.199	120.547
4.252	9.017
149.946	143.05
6.142	5.533
29.356	17.681
129.428	117.99
144.683	142.624
98.748	105.613
98.265	104.323
30.68	38.071
92.359	110.057
115.239	130.343
68.826	60.156
3.395	10.727
147.65	135.76
69.134	59.963
87.663	85.784
126.083	125.577
139.871	134.078
97.875	112.628
146.205	122.851
113.157	126.743
59.778	43.633
127.467	51.872
51.725	48.683
166.75	149
68.859	68.791
69.447	66.543
141.618	135.674
139.064	139.524
177.605	169.767
111.234	113.086
97.04	104.112
76.242	76.519
98.699	109.856
121.37	129.967
52.324	48.503
175.16	164.918
141.679	139.172
70.782	62.899
96.386	119.27
164.41	157.324
55.054	57.895
131.153	131.713
22.215	51.855
100.55	104.801
102.374	115.573
12.025	13.836
100.907	65.083
71.194	60.796
18.199	50.826
157.543	67.517
56.362	53.35
75.791	59.323
130.648	133.05
44.155	42.399
76.995	51
95.644	111
116.233	128.612
160.768	147.699
140.547	163.649
4.329	19.221
33.811	30.829
32.207	32.509
48.429	36.311
49.704	49.107
3.384	173.863
127.616	113.766
45.781	49.095
118.892	117.697
116.376	116.839
14.755	18.003
103.379	111.044
137.24	129.638
3.345	7.274
61.641	54.26
77.862	74.027
172.875	165.468
5.73	11.428
126.605	133.739
86.377	89.516
77.797	72.99
137.454	79.659
18.265	29.708
71.88	64.691
116.816	134.361
43.018	44.928
26.362	26.038
55.444	57.669
75.676	63.274
98.072	115
4.977	9.6
51.747	20.054
99.698	132.832
18.881	20.354
169.195	153.559
64.058	51.229
33.735	50.77
166.8	163.445
106.521	120.205
34.773	36.765
155.439	135.569
114.201	133.512
64.398	45.276
168.189	152.41
72.292	112.651

## Sheet: Sheet2
Theta	Bias	Fit
0	0.284936	0
0.025	0.291523	0.0308905
0.05	0.254195	0.0616238
0.075	0.23392	0.0913476
0.1	0.217065	0.119548
0.125	0.264381	0.144144
0.15	0.262266	0.165058
0.175	0.289154	0.184846
0.2	0.320307	0.203348
0.225	0.32367	0.219341
0.25	0.327792	0.232846
0.275	0.33025	0.244825
0.3	0.30525	0.255841
0.325	0.339764	0.267003
0.35	0.332951	0.278241
0.375	0.326033	0.28848
0.4	0.301058	0.297952
0.425	0.303062	0.307675
0.45	0.338715	0.317033
0.475	0.340189	0.326901
0.5	0.362506	0.337708
0.525	0.366796	0.347619
0.55	0.370988	0.356881
0.575	0.394617	0.365429
0.6	0.39161	0.373453
0.625	0.436625	0.380297
0.65	0.415125	0.38523
0.675	0.385326	0.387954
0.7	0.431054	0.387402
0.725	0.401814	0.385888
0.75	0.402892	0.384939
0.775	0.373677	0.383042
0.8	0.367736	0.3801
0.825	0.349281	0.37643
0.85	0.358091	0.371942
0.875	0.386039	0.366948
0.9	0.362947	0.361615
0.925	0.337947	0.355564
0.95	0.307695	0.348692
0.975	0.307421	0.34112
1	0.268233	0.333262
1.025	0.257475	0.325027
1.05	0.209668	0.31602
1.075	0.205161	0.306266
1.1	0.176943	0.295337
1.125	0.153288	0.283288
1.15	0.132029	0.270772
1.175	0.108236	0.257827
1.2	0.113604	0.244319
1.225	0.108114	0.230169
1.25	0.118247	0.215687
1.275	0.104932	0.201045
1.3	0.105129	0.186029
1.325	0.0980176	0.170728
1.35	0.0645115	0.154905
1.375	0.0418968	0.138448
1.4	0.029474	0.121649
1.425	0.0120654	0.104588
1.45	-0.00333306	0.0873892
1.475	-0.00433528	0.0701646
1.5	-0.0394992	0.0529192
1.525	-0.0591638	0.0355462
1.55	-0.0693356	0.0180937
1.575	-0.0942609	0.000671988
1.6	-0.104527	-0.0166926
1.625	-0.0801946	-0.0345695
1.65	-0.10558	-0.0529553
1.675	-0.122628	-0.0713135
1.7	-0.130469	-0.0896392
1.725	-0.155469	-0.107897
1.75	-0.176089	-0.126028
1.775	-0.186158	-0.14399
1.8	-0.191364	-0.161729
1.825	-0.198276	-0.179215
1.85	-0.231481	-0.19626
1.875	-0.267688	-0.212777
1.9	-0.276198	-0.228908
1.925	-0.293543	-0.244589
1.95	-0.319906	-0.25987
1.975	-0.315414	-0.275662
2	-0.328845	-0.291935
2.025	-0.314188	-0.307886
2.05	-0.359633	-0.322124
2.075	-0.379508	-0.334519
2.1	-0.378918	-0.346429
2.125	-0.37223	-0.357993
2.15	-0.394944	-0.369017
2.175	-0.362508	-0.379596
2.2	-0.349176	-0.389813
2.225	-0.341684	-0.398288
2.25	-0.382556	-0.404847
2.275	-0.416715	-0.410688
2.3	-0.401985	-0.415882
2.325	-0.412257	-0.420373
2.35	-0.390398	-0.424223
2.375	-0.39099	-0.427612
2.4	-0.41495	-0.430344
2.425	-0.386337	-0.432016
2.45	-0.396814	-0.432582
2.475	-0.36889	-0.432677
2.5	-0.337034	-0.433092
2.525	-0.361116	-0.433166
2.55	-0.386116	-0.43224
2.575	-0.385124	-0.428342
2.6	-0.372733	-0.421493
2.625	-0.416292	-0.413794
2.65	-0.433593	-0.405315
2.675	-0.421425	-0.398293
2.7	-0.433098	-0.392667
2.725	-0.432433	-0.385536
2.75	-0.410216	-0.376575
2.775	-0.404024	-0.365074
2.8	-0.401829	-0.350674
2.825	-0.364606	-0.334067
2.85	-0.431397	-0.316931
2.875	-0.362512	-0.299005
2.9	-0.35383	-0.279473
2.925	-0.328164	-0.257984
2.95	-0.26683	-0.233834
2.975	-0.246037	-0.20794
3	-0.0872045	-0.179539
3.025	-0.0105454	-0.149422
3.05	0.11594	-0.118577
3.075	0.193624	-0.0872398
3.1	0.203963	-0.0560393
3.125	0.277642	-0.0249664
3.15	0.276529	0.0056481
3.175	0.291372	0.0358792
3.2	0.252375	0.0656835
3.225	0.225513	0.0947405
3.25	0.213424	0.1223
3.275	0.255973	0.146274
3.3	0.262755	0.166675
3.325	0.280747	0.185953
3.35	0.314843	0.203891
3.375	0.356154	0.218712
3.4	0.334392	0.231295
3.425	0.321842	0.242981
3.45	0.296842	0.253679
3.475	0.331357	0.264517
3.5	0.342626	0.275455
3.525	0.317626	0.285396
3.55	0.319655	0.295605
3.575	0.339382	0.305609
3.6	0.309051	0.315511
3.625	0.331782	0.326359
3.65	0.354099	0.336802
3.675	0.390652	0.346465
3.7	0.38127	0.355508
3.725	0.38621	0.363727
3.75	0.405385	0.370991
3.775	0.428218	0.377084
3.8	0.394059	0.381763
3.825	0.393567	0.384281
3.85	0.413726	0.384929
3.875	0.393407	0.384596
3.9	0.399807	0.383249
3.925	0.384329	0.380923
3.95	0.348344	0.377741
3.975	0.357482	0.373895
4	0.379555	0.369734
4.025	0.377631	0.365053
4.05	0.35454	0.359473
4.075	0.339622	0.35313
4.1	0.305393	0.346046
4.125	0.299014	0.338326
4.15	0.259826	0.33025
4.175	0.22626	0.321657
4.2	0.227397	0.312334
4.225	0.196754	0.302421
4.25	0.174041	0.291268
4.275	0.148689	0.278962
4.3	0.13057	0.266205
4.325	0.0998284	0.253077
4.35	0.113198	0.239401
4.375	0.102897	0.225099
4.4	0.10493	0.210554
4.425	0.100802	0.195848
4.45	0.0967216	0.18073
4.475	0.089709	0.164656
4.5	0.0561042	0.148071
4.525	0.0285334	0.13147
4.55	0.0210667	0.114535
4.575	0.00604232	0.0973894
4.6	0.00973214	0.0802517
4.625	-0.0132535	0.063205
4.65	-0.0479066	0.0460071
4.675	-0.051575	0.0286455
4.7	-0.0816207	0.0112449
4.725	-0.102668	-0.00614555
4.75	-0.101036	-0.0235002
4.775	-0.0701228	-0.0413931
4.8	-0.106035	-0.0598081
4.825	-0.131035	-0.0781559
4.85	-0.138877	-0.0964485
4.875	-0.162095	-0.114628
4.9	-0.171873	-0.132647
4.925	-0.187262	-0.150512
4.95	-0.186523	-0.168146
4.975	-0.20387	-0.185573
5	-0.254891	-0.202447
5.025	-0.263857	-0.21873
5.05	-0.277999	-0.23472
5.075	-0.301951	-0.250263
5.1	-0.328313	-0.265433
5.125	-0.312252	-0.281131
5.15	-0.321453	-0.297275
5.175	-0.32315	-0.313013
5.2	-0.362915	-0.326978
5.225	-0.414516	-0.339302
5.25	-0.387325	-0.35121
5.275	-0.380637	-0.362602
5.3	-0.378954	-0.373559
5.325	-0.372507	-0.384163
5.35	-0.357584	-0.394289
5.375	-0.356063	-0.40265
5.4	-0.400122	-0.409166
5.425	-0.385393	-0.414842
5.45	-0.410393	-0.419771
5.475	-0.395471	-0.424135
5.5	-0.397239	-0.427973
5.525	-0.398357	-0.431102
5.55	-0.371878	-0.433318
5.575	-0.398857	-0.434456
5.6	-0.400162	-0.434738
5.625	-0.377297	-0.434672
5.65	-0.344523	-0.434646
5.675	-0.369523	-0.434279
5.7	-0.381557	-0.432979
5.725	-0.377839	-0.428785
5.75	-0.381141	-0.421701
5.775	-0.417001	-0.413837
5.8	-0.442001	-0.405191
5.825	-0.429832	-0.397844
5.85	-0.41838	-0.391632
5.875	-0.427983	-0.38391
5.9	-0.387431	-0.373325
5.925	-0.412431	-0.360176
5.95	-0.367416	-0.345585
5.975	-0.373014	-0.328773
6	-0.439805	-0.311261
6.025	-0.370919	-0.292958
6.05	-0.362238	-0.273042
6.075	-0.336572	-0.251161
6.1	-0.255658	-0.226434
6.125	-0.150884	-0.198944
6.15	-0.0289974	-0.169946
6.175	0.0451389	-0.140009
6.2	0.144394	-0.108142
6.225	0.220556	-0.076561
6.25	0.218703	-0.0455352
6.275	0.293122	-0.0145594
