# Supplementary material for: Individuals with autism spectrum disorder have altered visual encoding capacity
Source: PLoS Biol. 2021 May 12;19(5):e3001215. doi: 10.1371/journal.pbio.3001215 (PMC8143398; doi:10.1371/journal.pbio.3001215)
Supplement: S6 Data — (ZIP) [file pbio.3001215.s016.zip › FigS1_S2/NT/Sub5/wFB2.xlsx]

## Sheet: Sheet1
Target	Response
45.814	33.006
6.076	8.398
17.463	26.018
169.508	141.915
106.735	104.698
39.442	50.048
34.729	31.473
168.497	138.932
8.679	19
122.803	115.16
159.059	145.268
166.563	149.474
178.973	175.486
145.777	139.394
86.767	80.247
98.957	110.793
139.036	132.533
142.283	146.402
141.706	131.885
57.422	55.871
23.869	41.371
96.957	94.187
100.797	104.837
78.588	69.394
1.351	26.016
112.476	110.609
177.308	177.314
119.068	122.55
32.51	42.945
93.579	107.362
33.427	52.618
2.763	33.339
74.05	63.676
84.564	96.12
153.138	156.927
27.329	21.394
104.423	118.684
56.032	52.653
6.702	11.563
35.465	40.447
74.627	76.645
97.463	107.484
38.223	37.032
157.714	144.135
65.107	64.287
171.623	151.327
107.043	112.59
132.664	128.92
29.818	42.056
27.335	35.152
154.835	130.649
51.159	57.564
128.846	127.842
46.54	42.518
49.127	54.569
150.462	144.792
130.791	19.342
22.188	37.378
54.807	41.677
164.8	147.528
146.189	132.524
62.943	56.758
144.771	133.941
178.478	170.044
93.2	99.03
81.301	86.236
140.964	166.826
67.804	71.045
156.752	157.506
80.944	143.653
156.95	71.225
18.09	22.477
2.488	9.325
39.882	28.429
93.546	108.868
102.055	129.756
86.773	81.22
165.657	54.787
178.528	178.787
145.711	130.052
123.924	124.954
138.503	130.365
41.617	49.468
28.071	34.795
31.867	33.142
99.243	109.815
116.343	110.694
21.072	19.07
37.794	44.72
17.645	25.232
159.471	144.938
55.675	61.391
44.573	51.653
17.93	24.347
119.98	125.446
40.557	28.581
159.609	134.687
97.298	108.828
128	129.911
119.788	124.841
147.095	122.397
14.057	33.631
155.752	139.013
115.371	115.443
65.167	55.806
121.386	128.202
81.131	112.132
101.275	102.361
28.911	35.984
143.057	129.745
165.569	165.303
94.936	108.414
100.786	108.802
87.377	86.668
157.236	155.502
92.678	151.372
49.445	50.08
115.558	122.446
90.876	87.585
55.098	59.105
158.422	146.677
140.811	131.693
95.546	108.543
168.975	165.398
125.742	132.415
114.371	135.879
121.523	124.225
91.469	74.963
115.86	125.005
154.775	139.339
137.531	135.548
23.424	30.584
105.076	124.809
36.52	40.246
89.701	69.067
157.615	143.247
141.805	144.65
74.49	76.212
173.32	169.943
88.305	88.111
2.675	2.754
40.294	45.143
168.816	151.517
128.462	128.009
146.128	155.364
126.819	133.145
13.08	22.147
0.692	6.931
104.307	99.381
57.268	51.402
177.435	165.692
88.448	85.543
174.93	166.242
174.825	172.358
63.492	65.229
173.271	168.709
33.976	41.975
69.342	52.627
8.174	32.134
124.924	126.568
130.785	132.066
17.216	26.397
69.095	68.765
170.09	148.865
26.566	33.729
70.727	70.87
101.61	120.323
166.344	148.309
77.813	62.924
93.013	107.465
58.718	63.867
7.334	8.138
85.526	81.209
75.072	65.899
165.141	154.173
45.584	41.982
51.912	134.636
70.957	65.173
76.835	73.804
59.158	55.628
85.454	68.903
167.393	152.336
96.974	38.147
148.26	138.908
95.853	89.389
4.115	8.27
140.058	132.322
108.389	127.283
99.863	101.011
61.168	55.581
54.972	48.079
125.902	121.424
159.488	151.704
89.371	97.743
58.504	58.884
62.399	57.089
53.697	55.375
140.322	137.448
30.565	33.45
174.342	153.693

## Sheet: Sheet2
Theta	Bias	Fit
0	0.0967007	0
0.025	0.0987956	0.0243244
0.05	0.080274	0.0473813
0.075	0.0764491	0.0693509
0.1	0.101262	0.0905275
0.125	0.121144	0.111294
0.15	0.137889	0.131412
0.175	0.149736	0.150273
0.2	0.158501	0.168053
0.225	0.230905	0.184948
0.25	0.205905	0.200919
0.275	0.246473	0.215768
0.3	0.273552	0.229169
0.325	0.293076	0.240287
0.35	0.310898	0.249507
0.375	0.304293	0.257526
0.4	0.279293	0.264347
0.425	0.239525	0.26927
0.45	0.22748	0.272753
0.475	0.233703	0.276128
0.5	0.210809	0.279147
0.525	0.241808	0.281839
0.55	0.268301	0.284403
0.575	0.315635	0.282461
0.6	0.302042	0.275736
0.625	0.28788	0.268604
0.65	0.280941	0.2611
0.675	0.282145	0.252997
0.7	0.291441	0.244078
0.725	0.287581	0.234356
0.75	0.278814	0.224014
0.775	0.266547	0.213305
0.8	0.25804	0.202102
0.825	0.265537	0.190193
0.85	0.230022	0.177784
0.875	0.239852	0.165705
0.9	0.230702	0.153517
0.925	0.240848	0.140604
0.95	0.252472	0.127146
0.975	0.239325	0.113311
1	0.214325	0.0993464
1.025	0.205533	0.0851417
1.05	0.199563	0.0703105
1.075	0.18686	0.0551097
1.1	0.175135	0.0398164
1.125	0.162207	0.0268442
1.15	0.149719	0.0164383
1.175	0.116894	0.00600336
1.2	0.103967	-0.004689
1.225	0.0859664	-0.0155102
1.25	0.0939916	-0.0263601
1.275	0.0893572	-0.037421
1.3	0.0655079	-0.0487462
1.325	0.0471378	-0.0602757
1.35	0.0352392	-0.071936
1.375	0.017667	-0.0834799
1.4	0.00289893	-0.0950086
1.425	0.0118805	-0.106579
1.45	0.00151736	-0.118082
1.475	0.0364942	-0.129204
1.5	0.0193759	-0.1383
1.525	0.00936738	-0.145757
1.55	0.00110175	-0.15316
1.575	0.0103906	-0.160384
1.6	-0.0120216	-0.167435
1.625	-0.0197286	-0.174612
1.65	0.00544244	-0.181976
1.675	0.000491032	-0.189249
1.7	-0.0303331	-0.1964
1.725	-0.0327219	-0.203601
1.75	-0.0319691	-0.211973
1.775	-0.0507159	-0.221421
1.8	-0.070378	-0.230805
1.825	-0.0791034	-0.240181
1.85	-0.104103	-0.249457
1.875	-0.123767	-0.258544
1.9	-0.127629	-0.267443
1.925	-0.1147	-0.2762
1.95	-0.143725	-0.284856
1.975	-0.148171	-0.293389
2	-0.176143	-0.301803
2.025	-0.193378	-0.308578
2.05	-0.1954	-0.313571
2.075	-0.186845	-0.318164
2.1	-0.20871	-0.322472
2.125	-0.22591	-0.326763
2.15	-0.261218	-0.332578
2.175	-0.251067	-0.339712
2.2	-0.276298	-0.346427
2.225	-0.301298	-0.352713
2.25	-0.299814	-0.358496
2.275	-0.3054	-0.363548
2.3	-0.276538	-0.367866
2.325	-0.237715	-0.371963
2.35	-0.245459	-0.373632
2.375	-0.261797	-0.372554
2.4	-0.279618	-0.371035
2.425	-0.295936	-0.369038
2.45	-0.304826	-0.366753
2.475	-0.338849	-0.364243
2.5	-0.362149	-0.361298
2.525	-0.32896	-0.354804
2.55	-0.357986	-0.344689
2.575	-0.382986	-0.333892
2.6	-0.331916	-0.322191
2.625	-0.339938	-0.309511
2.65	-0.324898	-0.295851
2.675	-0.304964	-0.283106
2.7	-0.319137	-0.271235
2.725	-0.292713	-0.258448
2.75	-0.205906	-0.24516
2.775	-0.195989	-0.231666
2.8	-0.18256	-0.217641
2.825	-0.1932	-0.202787
2.85	-0.2182	-0.187255
2.875	-0.187232	-0.170341
2.9	-0.202128	-0.152142
2.925	-0.149717	-0.130561
2.95	-0.085888	-0.105208
2.975	-0.0692893	-0.0796845
3	-0.0207848	-0.0542295
3.025	-0.0049567	-0.027962
3.05	0.0038155	-0.00138331
3.075	0.0479642	0.0255159
3.1	0.0878566	0.0523526
3.125	0.109479	0.0790184
3.15	0.0724123	0.104839
3.175	0.0968667	0.12868
3.2	0.0718667	0.151312
3.225	0.0993313	0.172935
3.25	0.115009	0.19425
3.275	0.112737	0.21525
3.3	0.166328	0.234719
3.325	0.160545	0.253129
3.35	0.182144	0.270702
3.375	0.222498	0.2872
3.4	0.211029	0.302963
3.425	0.26304	0.317354
3.45	0.299079	0.329297
3.475	0.300421	0.339346
3.5	0.302491	0.348483
3.525	0.295885	0.356299
3.55	0.268128	0.361636
3.575	0.24137	0.365149
3.6	0.231517	0.368567
3.625	0.225296	0.371812
3.65	0.215618	0.374754
3.675	0.248412	0.377358
3.7	0.296692	0.375666
3.725	0.315358	0.369446
3.75	0.287761	0.362445
3.775	0.285791	0.355189
3.8	0.272534	0.347659
3.825	0.273738	0.339446
3.85	0.305714	0.329992
3.875	0.306507	0.319779
3.9	0.274772	0.309298
3.925	0.267221	0.298418
3.95	0.246095	0.287209
3.975	0.250714	0.275263
4	0.242686	0.263307
4.025	0.231444	0.251713
4.05	0.226365	0.239388
4.075	0.241012	0.226328
4.1	0.240968	0.212855
4.125	0.230918	0.199024
4.15	0.215686	0.185051
4.175	0.199669	0.170783
4.2	0.191156	0.155839
4.225	0.171758	0.140596
4.25	0.15985	0.125281
4.275	0.159384	0.112321
4.3	0.141312	0.101898
4.325	0.110196	0.0913155
4.35	0.10016	0.080546
4.375	0.077559	0.0697317
4.4	0.0855843	0.0588262
4.425	0.0838888	0.0476302
4.45	0.0571005	0.0361746
4.475	0.0457382	0.0246559
4.5	0.0294765	0.0131671
4.525	0.0168891	0.00171263
4.55	0.0089544	-0.00982615
4.575	0.0132852	-0.0214172
4.6	-0.00688998	-0.0329892
4.625	0.0183224	-0.044093
4.65	0.0126773	-0.053063
4.675	0.0229995	-0.0603131
4.7	-0.00278824	-0.0675061
4.725	0.00198329	-0.0746295
4.75	-0.0174991	-0.0817857
4.775	-0.0158168	-0.0892476
4.8	0.00669457	-0.0967195
4.825	-0.0234579	-0.103911
4.85	-0.0200423	-0.111099
4.875	-0.0115957	-0.118461
4.9	-0.0340527	-0.127003
4.925	-0.0591232	-0.136483
4.95	-0.0681645	-0.145794
4.975	-0.0875107	-0.155093
5	-0.112511	-0.164316
5.025	-0.125853	-0.173416
5.05	-0.114711	-0.182258
5.075	-0.123107	-0.190884
5.1	-0.152132	-0.199469
5.125	-0.15955	-0.208012
5.15	-0.17395	-0.216425
5.175	-0.182731	-0.222972
5.2	-0.188753	-0.227695
5.225	-0.195252	-0.232142
5.25	-0.218535	-0.236444
5.275	-0.242637	-0.242455
5.3	-0.255832	-0.249808
5.325	-0.259475	-0.256757
5.35	-0.284705	-0.263363
5.375	-0.280119	-0.269483
5.4	-0.313796	-0.274999
5.425	-0.298607	-0.27986
5.45	-0.253641	-0.284556
5.475	-0.24077	-0.286756
5.5	-0.255356	-0.286186
5.525	-0.264788	-0.284951
5.55	-0.285756	-0.283271
5.575	-0.307822	-0.281423
5.6	-0.313234	-0.279131
5.625	-0.34944	-0.276587
5.65	-0.370557	-0.273603
5.675	-0.33983	-0.26673
5.7	-0.366393	-0.256212
5.725	-0.355656	-0.24517
5.75	-0.340324	-0.233218
5.775	-0.350266	-0.220496
5.8	-0.319058	-0.208606
5.825	-0.302544	-0.197184
5.85	-0.315162	-0.184713
5.875	-0.30011	-0.17137
5.9	-0.214313	-0.157638
5.925	-0.186548	-0.143768
5.95	-0.170243	-0.129237
5.975	-0.201607	-0.114013
6	-0.197039	-0.0982486
6.025	-0.197495	-0.0812902
6.05	-0.210535	-0.0630295
6.075	-0.115863	-0.0410602
6.1	-0.0666033	-0.0161184
6.125	-0.0565987	0.0087433
6.15	-0.0291921	0.0343498
6.175	0.00999258	0.0605563
6.2	0.0393557	0.0864358
6.225	0.0566323	0.112972
6.25	0.0794492	0.140077
6.275	0.114861	0.16696
