# Supplementary material for: Individuals with autism spectrum disorder have altered visual encoding capacity
Source: PLoS Biol. 2021 May 12;19(5):e3001215. doi: 10.1371/journal.pbio.3001215 (PMC8143398; doi:10.1371/journal.pbio.3001215)
Supplement: S6 Data — (ZIP) [file pbio.3001215.s016.zip › FigS1_S2/NT/Sub5/woFB.xlsx]

## Sheet: Sheet1
Target	Response
3.521	176.232
71.765	67.148
50.841	47.537
137.844	130.643
57.103	52.721
79.725	80.105
67.194	72.465
129.11	127.756
19.227	16.137
34.674	20.842
110.817	127.001
175.072	169.971
4.104	7.337
92.079	86.983
21.369	24.529
18.562	20.032
117.64	120.315
131.197	142.992
109.977	102.365
139.717	138.27
78.939	75.625
35.828	44.965
1.802	176.198
53.022	46.341
54.56	56.731
116.481	128.413
114.866	119.643
36.069	27.641
16.974	22.553
19.985	14.934
115.937	114.823
46.644	36.764
158.4	136.852
53.011	61.651
35.097	34.796
24.215	37.44
31.23	39.839
25.67	34.9
179.962	8.391
12.195	12.727
26.5	34.78
81.362	69.905
130.988	121.291
157.065	153.379
161.273	150.548
59.333	56.477
158.999	153.05
100.731	85.176
146.617	135.473
55.944	52.187
126.264	120.785
162.366	158.943
27.121	20.4
171.101	151.317
112.284	114.701
45.957	36.319
143.277	138.58
125.874	130.575
165.684	156.867
169.76	72.902
68.128	57.899
157.972	157.855
3.269	21.395
93.941	79.916
129.181	126.698
100.671	88.799
17.694	16.191
42.788	26.418
126.973	142.931
32.18	35.903
94.815	110.04
177.49	174.78
121.633	125.93
121.073	124.292
122.111	132.456
15.942	23.849
58.449	70.376
174.446	175.365
129.346	124.69
35.751	49.974
43.941	46.955
114.827	114.381
162.745	156.431
116.695	120.705
23.462	34.876
92.222	100.089
173.974	171.558
98.77	105.633
131.823	129.266
17.441	19.537
25.077	35.894
172.48	163.717
107.895	100.366
103.022	116.519
70.699	63.829
76.956	68.135
124.792	125.908
37.997	26.063
78.901	71.964
42.826	46.591
166.514	144.068
2.681	12.502
11.563	12.635
115.646	121.761
122.606	116.056
69.897	72.833
65.997	58.999
76.302	73.039
71.897	57.887
118.645	124.044
78.73	60.182
14.651	32.073
46.644	48.65
46.71	37.603
12.788	28.816
172.579	155.406
8.306	11.917
68.255	5.284
9.773	18.874
112.773	127.189
46.287	47.616
162.855	149.919
107.982	119.102
149.446	141.546
90.64	103.237
81.993	74.962
87.712	89.121
57.284	53.916
50.401	49.148
59.476	46.807
85.196	81.583
154.863	150.639
28.302	29.437
31.817	25.007
96.21	107.112
138.613	121.864
83.658	68.665
35.146	25.721
90.711	76.788
43.985	49.128
94.117	120.767
124.429	136.124
119.777	122.056
149.638	148.974
88.009	78.712
141.722	0
156.027	154.192
61.174	46.921
158.219	159.149
19.479	23.399
128.841	125.788
90.475	85.927
149.04	136.708
45.067	47.796
75.572	65.17
127.094	130.198
27.022	30.401
152.995	153.679
149.995	136.725
17.809	50.2
47.407	38.567
10.86	29.542
49.336	41.323
70.633	79.17
7.042	24.241
45.507	18.55
121.04	129.623
119.529	128.652
115.261	132.044
135.378	136.305
110.553	110.671
86.042	66.756
73.869	80.847
75.473	63.718
151.292	151.848
114.217	128.519
157.582	147.439
161.24	156.188
138.317	140.542
154.895	152.413
166.036	160.633
57.416	58.621
106.576	106.822
135.707	133.306
38.673	86.646
58.262	54.361
95.282	125.371
53.148	49.187
163.91	154.77
25.341	42.204
139.509	85.888
42.623	35.215
133.504	133.401
109.18	117.861
130.307	120.403
123.188	118.601
93.689	104.281
160.916	153.268
4.587	13.895
32.828	23.454

## Sheet: Sheet2
Theta	Bias	Fit
0	0.0139616	0
0.025	0.0420169	0.0229748
0.05	0.0563012	0.0442436
0.075	0.0928897	0.0639176
0.1	0.103212	0.0812
0.125	0.114952	0.0968535
0.15	0.172173	0.111993
0.175	0.147173	0.12677
0.2	0.177278	0.140186
0.225	0.152278	0.152257
0.25	0.201247	0.163042
0.275	0.180933	0.172325
0.3	0.173744	0.180556
0.325	0.198191	0.189099
0.35	0.226368	0.197181
0.375	0.21901	0.203308
0.4	0.23247	0.20757
0.425	0.233099	0.210606
0.45	0.237467	0.213075
0.475	0.253751	0.213505
0.5	0.231548	0.212539
0.525	0.221697	0.211567
0.55	0.236125	0.210876
0.575	0.2673	0.210832
0.6	0.25957	0.210618
0.625	0.279806	0.209623
0.65	0.253931	0.207912
0.675	0.241341	0.205468
0.7	0.26181	0.200915
0.725	0.258207	0.194292
0.75	0.249009	0.186935
0.775	0.23958	0.179177
0.8	0.225146	0.171246
0.825	0.211958	0.162959
0.85	0.179881	0.154346
0.875	0.159078	0.145474
0.9	0.148253	0.136493
0.925	0.14042	0.12719
0.95	0.154216	0.117128
0.975	0.136656	0.106361
1	0.151517	0.0954252
1.025	0.14784	0.0837961
1.05	0.152181	0.0731329
1.075	0.138419	0.0638735
1.1	0.117405	0.0541209
1.125	0.10026	0.0442948
1.15	0.0783721	0.0344827
1.175	0.0493477	0.0245658
1.2	0.0272528	0.0147328
1.225	0.0385714	0.00510789
1.25	0.01745	-0.0042819
1.275	0.0130644	-0.0135095
1.3	-0.00214531	-0.0228637
1.325	-0.00261392	-0.0324792
1.35	-0.0276787	-0.0422594
1.375	-0.0371305	-0.0521322
1.4	-0.0649446	-0.0619976
1.425	-0.0916116	-0.0709738
1.45	-0.109641	-0.0790056
1.475	-0.0973841	-0.087048
1.5	-0.0989218	-0.0942334
1.525	-0.113533	-0.100486
1.55	-0.0821902	-0.106757
1.575	-0.10291	-0.112759
1.6	-0.104334	-0.118472
1.625	-0.136519	-0.123975
1.65	-0.136719	-0.129398
1.675	-0.18055	-0.135773
1.7	-0.151113	-0.142811
1.725	-0.153055	-0.149683
1.75	-0.142021	-0.156397
1.775	-0.140487	-0.162962
1.8	-0.165577	-0.169605
1.825	-0.162047	-0.176379
1.85	-0.170053	-0.182837
1.875	-0.195053	-0.188808
1.9	-0.202595	-0.194335
1.925	-0.181013	-0.199807
1.95	-0.158808	-0.205297
1.975	-0.155679	-0.210437
2	-0.145782	-0.215518
2.025	-0.143432	-0.220601
2.05	-0.0808775	-0.228176
2.075	-0.111597	-0.236045
2.1	-0.119893	-0.24162
2.125	-0.173909	-0.247869
2.15	-0.181734	-0.254591
2.175	-0.135479	-0.260664
2.2	-0.152503	-0.266415
2.225	-0.165596	-0.271954
2.25	-0.182818	-0.277283
2.275	-0.178222	-0.282221
2.3	-0.190043	-0.286657
2.325	-0.191908	-0.290814
2.35	-0.186229	-0.294656
2.375	-0.220186	-0.298306
2.4	-0.197818	-0.301744
2.425	-0.20667	-0.305055
2.45	-0.199864	-0.308561
2.475	-0.215568	-0.308613
2.5	-0.240568	-0.304779
2.525	-0.267955	-0.300446
2.55	-0.278262	-0.295838
2.575	-0.295213	-0.291222
2.6	-0.312963	-0.286062
2.625	-0.31275	-0.279901
2.65	-0.321014	-0.27289
2.675	-0.313162	-0.264809
2.7	-0.307269	-0.258075
2.725	-0.305508	-0.253366
2.75	-0.29707	-0.248057
2.775	-0.316226	-0.241803
2.8	-0.335632	-0.234554
2.825	-0.322856	-0.225874
2.85	-0.268858	-0.214475
2.875	-0.264144	-0.200882
2.9	-0.269783	-0.186473
2.925	-0.227172	-0.170409
2.95	-0.203793	-0.152039
2.975	-0.099495	-0.130937
3	-0.0342675	-0.107844
3.025	-0.0058903	-0.0829119
3.05	-0.00865431	-0.0561804
3.075	0.0563706	-0.028504
3.1	0.0233099	-0.00268933
3.125	0.0129325	0.0209814
3.15	0.0347368	0.0442631
3.175	0.0526995	0.0663694
3.2	0.0941674	0.086191
3.225	0.0844824	0.104368
3.25	0.11118	0.12142
3.275	0.129693	0.137217
3.3	0.163766	0.152522
3.325	0.170324	0.165908
3.35	0.16887	0.177939
3.375	0.162431	0.189695
3.4	0.192839	0.200169
3.425	0.183416	0.209162
3.45	0.197968	0.218234
3.475	0.208923	0.227489
3.5	0.229038	0.234916
3.525	0.22502	0.240103
3.55	0.232368	0.243637
3.575	0.227787	0.246514
3.6	0.258248	0.24766
3.625	0.263787	0.247166
3.65	0.238289	0.246615
3.675	0.252718	0.246196
3.7	0.236999	0.245668
3.725	0.275976	0.245114
3.75	0.262762	0.244604
3.775	0.270524	0.243224
3.8	0.255218	0.241143
3.825	0.232933	0.238537
3.85	0.253402	0.23387
3.875	0.25303	0.227063
3.9	0.240601	0.219527
3.925	0.239939	0.211715
3.95	0.226595	0.203834
3.975	0.197148	0.195589
4	0.171473	0.186923
4.025	0.15067	0.177966
4.05	0.14954	0.168877
4.075	0.142046	0.159337
4.1	0.145216	0.149001
4.125	0.147166	0.138432
4.15	0.14311	0.127764
4.175	0.148825	0.115942
4.2	0.147805	0.104943
4.225	0.130012	0.095473
4.25	0.108997	0.0856551
4.275	0.0920161	0.0758381
4.3	0.0699647	0.0660377
4.325	0.0544008	0.0561058
4.35	0.0250052	0.0462352
4.375	0.030164	0.036533
4.4	0.014036	0.0271508
4.425	0.0151493	0.0179289
4.45	0.00366967	0.00855579
4.475	-0.0110213	-0.00106991
4.5	-0.0295722	-0.0109046
4.525	-0.0502312	-0.0208727
4.55	-0.0722216	-0.0308061
4.575	-0.100019	-0.0398033
4.6	-0.108301	-0.0478628
4.625	-0.105791	-0.0559286
4.65	-0.107329	-0.0631287
4.675	-0.117914	-0.0693058
4.7	-0.0905975	-0.0754952
4.725	-0.100618	-0.081464
4.75	-0.122285	-0.0870891
4.775	-0.144926	-0.0925325
4.8	-0.145127	-0.0979406
4.825	-0.167723	-0.104173
4.85	-0.15952	-0.111065
4.875	-0.139838	-0.117636
4.9	-0.147193	-0.124007
4.925	-0.148984	-0.130598
4.95	-0.145765	-0.137456
4.975	-0.153621	-0.144226
5	-0.17846	-0.150519
5.025	-0.20346	-0.156433
5.05	-0.185036	-0.162384
5.075	-0.186743	-0.168149
5.1	-0.154464	-0.173485
5.125	-0.164087	-0.178594
5.15	-0.151062	-0.183458
5.175	-0.120634	-0.18825
5.2	-0.0892848	-0.19568
5.225	-0.120005	-0.203473
5.25	-0.128301	-0.208961
5.275	-0.165141	-0.214956
5.3	-0.161695	-0.221139
5.325	-0.143886	-0.226835
5.35	-0.160911	-0.23249
5.375	-0.166225	-0.238116
5.4	-0.191225	-0.24353
5.425	-0.18663	-0.248362
5.45	-0.191059	-0.252624
5.475	-0.194925	-0.256698
5.5	-0.209434	-0.260533
5.525	-0.215439	-0.264191
5.55	-0.190077	-0.267805
5.575	-0.215077	-0.271176
5.6	-0.205633	-0.274432
5.625	-0.223975	-0.274215
5.65	-0.248975	-0.270217
5.675	-0.27122	-0.265868
5.7	-0.28667	-0.26124
5.725	-0.29637	-0.256153
5.75	-0.318433	-0.250682
5.775	-0.321157	-0.244507
5.8	-0.314173	-0.237176
5.825	-0.321569	-0.228768
5.85	-0.295337	-0.222252
5.875	-0.313916	-0.217772
5.9	-0.299633	-0.212216
5.925	-0.326832	-0.205459
5.95	-0.327241	-0.197495
5.975	-0.302902	-0.187684
6	-0.247552	-0.175488
6.025	-0.272552	-0.161753
6.05	-0.237637	-0.146838
6.075	-0.235579	-0.130262
6.1	-0.145618	-0.111401
6.125	-0.0967267	-0.0895976
6.15	-0.0233611	-0.06605
6.175	-0.0142976	-0.0408561
6.2	-0.0170617	-0.0138681
6.225	0.0479633	0.0140661
6.25	0.0149025	0.0401265
6.275	0.00452519	0.0640293
