# Supplementary material for: Individuals with autism spectrum disorder have altered visual encoding capacity
Source: PLoS Biol. 2021 May 12;19(5):e3001215. doi: 10.1371/journal.pbio.3001215 (PMC8143398; doi:10.1371/journal.pbio.3001215)
Supplement: S6 Data — (ZIP) [file pbio.3001215.s016.zip › FigS1_S2/NT/Sub6/wFB1.xlsx]

## Sheet: Sheet1
Target	Response
22.039	23.083
125.083	124.285
21.737	21.378
79.983	67.536
104.263	111.132
23.319	64.954
143.338	6.093
53.208	39.401
169.651	148.518
114.58	131.606
79.67	71.83
177.067	99.623
109.927	114.045
107.136	115.697
35.289	50.873
49.682	44.73
135.158	129.311
17.2	26.363
2.571	4.615
111.119	121.098
13.832	31.837
153.451	140.055
32.965	44.634
154.483	152.679
164.36	157.32
47.677	48.348
70.216	0.518
51.209	60.888
64.085	58.983
32.559	48.48
121.859	133.744
1.846	17.565
62.206	35.553
168.156	151.796
105	100.91
143.37	126.239
82.702	45.211
37.909	55.334
143.013	148.975
64.376	56.467
43.623	56.246
55.917	62.587
109.026	111.341
39.546	39.382
158.939	154.51
66.255	54.78
92.623	106.438
34.372	56.986
9.267	23.343
15.975	28.195
46.111	35.851
91.557	98.893
127.577	126.708
102.791	123.502
106.417	112.141
130.335	126.364
126.341	131.59
138.789	135.868
28.862	22.686
69.914	48.814
172.172	164.373
31.378	38.548
129.324	150.79
108.312	101.381
14.354	40.267
42.848	28.997
10.652	22.492
87.8	80.506
33.372	56.154
29.604	29.417
169.931	143.607
118.315	124.603
135.894	130.764
102.407	101.933
62.635	50.046
129.934	132.252
62.179	48.294
109.01	114.492
60.026	59.778
165.761	161.539
172.452	164.677
20.1	29.615
155.89	161.335
166.486	145.599
158.23	32.254
60.223	55.389
159.147	145.161
157.796	150.791
145.128	150.542
144.563	128.345
168.294	23.244
131.977	133.349
13.069	32.588
163.097	158.616
124.1	131.853
174.814	157.778
140.481	160.012
133.175	131.654
116.7	129.344
129.231	133.03
118.453	122.026
141.92	131.629
63.481	54.271
66.755	63.597
81.29	71.521
179.632	156.583
73.863	14.503
138.207	135.202
119.628	127.474
145.496	67.222
117.255	127.078
174.611	160.632
82.334	72.931
126.682	120.482
130.538	125.986
129.961	115.96
93.573	88.828
152.369	136.089
81.208	58.761
116.728	113.277
131.153	131.551
63.684	52.551
42.463	53.27
45.534	33.753
72.364	50.515
140.942	131.736
156.543	139.687
140.283	139.301
173.842	163.747
69.353	46.307
2.423	5.799
179.857	6.583
151.341	144
124.627	126.04
124.375	113.223
177.698	167.421
65.871	42.493
179.396	1.591
17.271	33.613
170.634	158
102.484	133
52.049	65.722
5.301	16.845
27.989	21.708
107.801	122
39.091	36
49.956	46.399
12.327	145.65
112.663	124.093
112.141	140.814
43.892	39.447
123.221	130.921
6.103	10.051
41.074	38.885
26.571	13.762
34.976	45.31
126.907	137.814
4.356	17.717
18.243	31.577
179.89	179.419
38.948	42.952
167.898	151
68.343	66.276
28.109	34.35
136.696	145.099
53.763	42.289
34.498	39.711
55.345	44.348
106.95	115.246
139.723	135.346
48.698	71.933
29.73	36.068
153.247	159.165
31.263	28.707
106.395	123.617
109.18	117.361
88.986	87.233
146.952	153.56
95.304	89.305
80.164	67.802
45.759	64.306
178.704	11
139.767	146
169.64	165.055
62.943	41.654
7.927	8
57.065	48.054
20.919	34.622
144.799	145
119.062	0
142.096	126.184
165.047	144
31.543	29
171.546	153
96.199	114
58.718	52
90.426	87
151.594	122

## Sheet: Sheet2
Theta	Bias	Fit
0	-0.15494	0
0.025	-0.0619449	0.0339147
0.05	-0.0410361	0.0665906
0.075	0.0343375	0.0966169
0.1	0.0386532	0.123687
0.125	0.0259407	0.151591
0.15	0.142734	0.180355
0.175	0.148828	0.208021
0.2	0.175441	0.234872
0.225	0.149173	0.25746
0.25	0.198169	0.275109
0.275	0.211844	0.291436
0.3	0.283808	0.30661
0.325	0.359374	0.318917
0.35	0.355445	0.327848
0.375	0.350683	0.334867
0.4	0.358524	0.340746
0.425	0.381386	0.345464
0.45	0.378103	0.348584
0.475	0.3839	0.35079
0.5	0.432561	0.353417
0.525	0.407561	0.355927
0.55	0.419344	0.357727
0.575	0.394344	0.358825
0.6	0.390385	0.358965
0.625	0.356566	0.358005
0.65	0.345913	0.356195
0.675	0.325815	0.353402
0.7	0.304158	0.349494
0.725	0.315199	0.345966
0.75	0.31435	0.341302
0.775	0.284443	0.33457
0.8	0.274177	0.3273
0.825	0.264529	0.319473
0.85	0.276173	0.311053
0.875	0.273876	0.302179
0.9	0.282796	0.293128
0.925	0.302601	0.283765
0.95	0.280402	0.274101
0.975	0.288555	0.263752
1	0.294778	0.252602
1.025	0.30392	0.241026
1.05	0.286571	0.229111
1.075	0.302686	0.216688
1.1	0.27011	0.203634
1.125	0.248205	0.189939
1.15	0.204767	0.17558
1.175	0.192369	0.160735
1.2	0.161576	0.145559
1.225	0.148969	0.130048
1.25	0.153486	0.114101
1.275	0.130234	0.0977321
1.3	0.130951	0.0811319
1.325	0.141859	0.064303
1.35	0.107252	0.0466373
1.375	0.0947306	0.0281576
1.4	0.0917078	0.00977314
1.425	0.103826	-0.00857221
1.45	0.101727	-0.0269464
1.475	0.0859889	-0.0451284
1.5	0.0501815	-0.0633063
1.525	0.0526724	-0.0815393
1.55	0.053487	-0.0991769
1.575	0.0255853	-0.116272
1.6	0.0168805	-0.133432
1.625	-0.0151975	-0.149948
1.65	-0.027378	-0.165701
1.675	-0.0363706	-0.181261
1.7	-0.0527713	-0.196608
1.725	-0.0452248	-0.211762
1.75	-0.0465782	-0.226759
1.775	-0.0645322	-0.241541
1.8	-0.0715982	-0.256055
1.825	-0.0691253	-0.270329
1.85	-0.103148	-0.28431
1.875	-0.146354	-0.298152
1.9	-0.152805	-0.311855
1.925	-0.141755	-0.325413
1.95	-0.155639	-0.338855
1.975	-0.180639	-0.351966
2	-0.186489	-0.364636
2.025	-0.214326	-0.376936
2.05	-0.227094	-0.388811
2.075	-0.20912	-0.399166
2.1	-0.226343	-0.408129
2.125	-0.26497	-0.416628
2.15	-0.306578	-0.424007
2.175	-0.324411	-0.430099
2.2	-0.351943	-0.435763
2.225	-0.364123	-0.44119
2.25	-0.371831	-0.445746
2.275	-0.424951	-0.450044
2.3	-0.434196	-0.45438
2.325	-0.463913	-0.457973
2.35	-0.469314	-0.460746
2.375	-0.490173	-0.462741
2.4	-0.515173	-0.463964
2.425	-0.501901	-0.46326
2.45	-0.526901	-0.460575
2.475	-0.484535	-0.457128
2.5	-0.446419	-0.453174
2.525	-0.431284	-0.44872
2.55	-0.425668	-0.44326
2.575	-0.418524	-0.436386
2.6	-0.443524	-0.428303
2.625	-0.444442	-0.419233
2.65	-0.429683	-0.409058
2.675	-0.454683	-0.397756
2.7	-0.512747	-0.386635
2.725	-0.540255	-0.375474
2.75	-0.551879	-0.361332
2.775	-0.502338	-0.346489
2.8	-0.464352	-0.331771
2.825	-0.40982	-0.314676
2.85	-0.394058	-0.29613
2.875	-0.416902	-0.276264
2.9	-0.349245	-0.255742
2.925	-0.291586	-0.233879
2.95	-0.293689	-0.210039
2.975	-0.29884	-0.185037
3	-0.270955	-0.158414
3.025	-0.256451	-0.130127
3.05	-0.220116	-0.100435
3.075	-0.245116	-0.069473
3.1	-0.225163	-0.0369221
3.125	-0.160362	-0.00322264
3.15	-0.130795	0.0304811
3.175	-0.0703523	0.0635779
3.2	0.00580893	0.0960749
3.225	0.0259301	0.125933
3.25	0.0302458	0.152625
3.275	0.125544	0.179827
3.3	0.134327	0.207874
3.325	0.14042	0.235135
3.35	0.167034	0.261579
3.375	0.140765	0.283788
3.4	0.214238	0.301258
3.425	0.23786	0.317229
3.45	0.325705	0.330543
3.475	0.365582	0.340673
3.5	0.354724	0.348638
3.525	0.349504	0.35522
3.55	0.37539	0.360839
3.575	0.372978	0.365306
3.6	0.369013	0.367987
3.625	0.385252	0.369677
3.65	0.424154	0.371957
3.675	0.420527	0.374277
3.7	0.410936	0.37589
3.725	0.385936	0.376726
3.75	0.381978	0.37661
3.775	0.348158	0.375402
3.8	0.337505	0.373349
3.825	0.320571	0.370207
3.85	0.318926	0.367449
3.875	0.306792	0.365179
3.9	0.305943	0.360293
3.925	0.281917	0.3532
3.95	0.26577	0.345575
3.975	0.256122	0.337556
4	0.286354	0.329168
4.025	0.273181	0.320286
4.05	0.290922	0.311032
4.075	0.294194	0.301513
4.1	0.30008	0.291498
4.125	0.303138	0.280784
4.15	0.28637	0.269454
4.175	0.295513	0.257726
4.2	0.286737	0.245583
4.225	0.285706	0.232888
4.25	0.2633	0.219645
4.275	0.221359	0.205628
4.3	0.200004	0.190921
4.325	0.176075	0.175915
4.35	0.153168	0.160628
4.375	0.140562	0.145026
4.4	0.145079	0.128996
4.425	0.133085	0.112663
4.45	0.134458	0.0961448
4.475	0.111167	0.0786454
4.5	0.108798	0.0602841
4.525	0.0863232	0.0417652
4.55	0.0939046	0.0233044
4.575	0.097458	0.00488947
4.6	0.0902747	-0.0134837
4.625	0.0689311	-0.031671
4.65	0.0521365	-0.0497567
4.675	0.0442651	-0.067883
4.7	0.0450797	-0.0855279
4.725	0.0206446	-0.10259
4.75	0.00725636	-0.119671
4.775	-0.0161067	-0.136111
4.8	-0.0357853	-0.151818
4.825	-0.0351689	-0.167373
4.85	-0.0567813	-0.182662
4.875	-0.0423526	-0.197708
4.9	-0.0479395	-0.212589
4.925	-0.0570604	-0.227245
4.95	-0.0800056	-0.241666
4.975	-0.0738291	-0.255916
5	-0.126911	-0.269936
5.025	-0.161808	-0.283791
5.05	-0.143848	-0.297563
5.075	-0.145462	-0.311193
5.1	-0.164046	-0.324571
5.125	-0.186292	-0.337499
5.15	-0.194896	-0.349979
5.175	-0.222733	-0.362142
5.2	-0.225799	-0.373792
5.225	-0.232729	-0.383905
5.25	-0.248377	-0.392688
5.275	-0.262556	-0.401009
5.3	-0.314986	-0.408195
5.325	-0.346616	-0.414479
5.35	-0.36035	-0.42033
5.375	-0.374466	-0.425419
5.4	-0.365335	-0.430961
5.425	-0.417604	-0.436384
5.45	-0.44732	-0.44045
5.475	-0.452722	-0.443712
5.5	-0.475804	-0.446337
5.525	-0.49858	-0.448204
5.55	-0.515843	-0.449278
5.575	-0.510308	-0.448407
5.6	-0.533985	-0.445255
5.625	-0.48561	-0.441589
5.65	-0.434998	-0.437581
5.675	-0.418501	-0.432727
5.7	-0.416315	-0.426756
5.725	-0.426931	-0.419455
5.75	-0.451931	-0.41104
5.775	-0.443441	-0.401464
5.8	-0.43809	-0.390777
5.825	-0.459488	-0.378903
5.85	-0.521155	-0.367216
5.875	-0.577453	-0.35399
5.9	-0.517421	-0.337708
5.925	-0.473378	-0.321662
5.95	-0.444483	-0.305576
5.975	-0.418228	-0.28789
6	-0.402465	-0.268971
6.025	-0.39614	-0.248387
6.05	-0.357652	-0.227149
6.075	-0.299994	-0.204907
6.1	-0.28806	-0.180824
6.125	-0.277905	-0.155122
6.15	-0.279363	-0.12765
6.175	-0.245039	-0.0989562
6.2	-0.228523	-0.0688551
6.225	-0.253523	-0.037489
6.25	-0.164645	-0.00504525
6.275	-0.146755	0.0286082
