# Supplementary material for: Individuals with autism spectrum disorder have altered visual encoding capacity
Source: PLoS Biol. 2021 May 12;19(5):e3001215. doi: 10.1371/journal.pbio.3001215 (PMC8143398; doi:10.1371/journal.pbio.3001215)
Supplement: S6 Data — (ZIP) [file pbio.3001215.s016.zip › FigS1_S2/NT/Sub6/wFB2.xlsx]

## Sheet: Sheet1
Target	Response
30.257	40.044
67.689	59.195
125.984	135.622
109.284	112.689
15.129	25.033
99.523	107.199
173.188	169.209
133.779	135.197
1	168.534
91.118	94.525
148.985	151.316
60.053	64.941
104.939	124.709
179.456	0.971
157.972	165.643
7.696	12.811
108.367	119.747
59.965	63.39
34.773	0
110.125	120.233
158.862	159.592
166.201	159.498
169.964	167.557
62.086	50.484
12.898	21.67
26.467	29.81
5.032	3.196
79.615	82.998
160.988	156.767
153.797	151.932
147.793	147.743
178.813	175.459
76.094	84.062
145.161	147.892
19.397	22.205
79.791	68.174
167.052	160.54
66.546	74.172
44.315	46.638
61.871	61.896
157.911	159.717
139.965	137.547
114.338	111.598
36.355	39.218
114.498	128.784
48.539	66.222
98.1	104.393
43.227	50.033
79.549	80.623
76.236	78.319
67.129	69.797
157.73	156.825
37.64	34.06
178.138	179.694
69.837	74.108
133.532	127.225
131.054	136.956
97.759	99.039
4.675	6.197
8.256	14.809
147.913	147.15
47.539	35.515
143.667	148.528
17.952	28.749
3.944	8.323
28.785	30.385
157.51	142.827
146.601	143.433
58.905	52.71
7.317	6.732
73.671	77.021
176.935	4.092
108.982	119.789
101.094	106.344
118.585	132.229
28.922	38.72
36.613	41.38
115.953	122.993
175.226	172.534
171.963	169.851
58.669	61.871
105.955	111.982
127.313	129.617
97.243	102.922
134.521	124.957
34.317	42.72
21.451	18.837
36.393	37.511
75.033	76.42
31.268	36.795
58.361	47.218
132.691	125.859
93.843	86.012
45.254	36.194
64.558	74.325
91.156	96.524
102.214	106.664
23.478	38.466
75.627	62.617
173.732	167.839
8.57	5.829
138.135	140.404
62.338	50.975
85.652	76.547
44.144	34.901
34.69	37.6
71.084	61.021
39.579	40.625
135.751	133.5
38.294	37.859
69.48	73.406
3.422	7.258
47.221	41.914
54.664	42.227
48.759	47.099
158.329	155.685
30.521	22.479
1.653	178.1
34.031	33.756
12.97	10.426
107.927	105.402
27.829	22.809
13.596	14.362
100.341	108.231
66.37	48.988
34.19	44.219
158.796	152.331
103.566	114.346
85.487	88.935
175.386	173.689
85.339	98.64
36.487	44.949
120.233	128.221
56.543	38.829
47.704	46.681
125.984	133.12
119.595	134.328
102.231	111.744
117.497	114.241
81.433	83.367
102.626	120.411
113.443	120.499
57.295	38.466
58.345	56.398
12.942	32.032
109.098	126.799
81.197	73.946
41.892	35.873
172.919	170.931
88.327	101.857
173.062	166.181
136.839	143.512
99.028	104.204
29.527	36.284
134.142	131.132
109.977	118.179
99.341	106.422
2.829	15.789
10.866	19.004
131.51	142.258
174.666	171.31
91.876	87.059
14.464	18.324
161.405	152.337
104.252	131.378
1.335	8.97
123.353	129.013
107.103	115.896
97.743	108.741
26.417	33.995
99.677	113.218
178.83	2.324
134.213	153.597
20.49	20.208
111.339	118.823
148.737	153.039
69.848	85.728
17.304	29.268
170.54	175.988
0.088	1.636
75.242	83.035
43.749	41.835
20.27	7.37
132.812	137.396
63.893	60.776
79.681	65.152
19.996	37.79
11.541	18.368
12.849	21.352
40.892	39.685
161.592	171.208
82.653	71.717
16.832	18.72
21.6	27.466
107.076	115.141
86.245	94.377
177.303	176.599
132.571	142.561
79.131	91.587
29.45	28.993

## Sheet: Sheet2
Theta	Bias	Fit
0	0.0229718	0
0.025	0.0698553	0.0133243
0.05	0.0673445	0.0273704
0.075	0.105543	0.0399479
0.1	0.118295	0.0502007
0.125	0.113694	0.0596265
0.15	0.168634	0.0702032
0.175	0.195946	0.0806246
0.2	0.201868	0.0910978
0.225	0.220995	0.10315
0.25	0.213251	0.115171
0.275	0.216597	0.126188
0.3	0.230839	0.136454
0.325	0.22626	0.146143
0.35	0.239193	0.154412
0.375	0.273272	0.161044
0.4	0.282418	0.166742
0.425	0.260606	0.171931
0.45	0.270068	0.175598
0.475	0.253615	0.177652
0.5	0.251334	0.178498
0.525	0.244061	0.178667
0.55	0.229655	0.179096
0.575	0.221858	0.179073
0.6	0.231275	0.178191
0.625	0.23768	0.176244
0.65	0.232656	0.173196
0.675	0.207336	0.169609
0.7	0.218813	0.166286
0.725	0.229364	0.163474
0.75	0.233888	0.1608
0.775	0.223886	0.157799
0.8	0.220837	0.154123
0.825	0.194851	0.149723
0.85	0.168651	0.144952
0.875	0.162982	0.140071
0.9	0.145931	0.136556
0.925	0.139844	0.134674
0.95	0.154395	0.132954
0.975	0.161739	0.131211
1	0.160949	0.129269
1.025	0.165564	0.126397
1.05	0.153795	0.122431
1.075	0.163825	0.11776
1.1	0.138825	0.112596
1.125	0.128975	0.107239
1.15	0.122077	0.102065
1.175	0.124759	0.0972431
1.2	0.119491	0.0924251
1.225	0.108392	0.0872901
1.25	0.116373	0.082294
1.275	0.100803	0.0773454
1.3	0.0922396	0.0716408
1.325	0.0858352	0.065791
1.35	0.06796	0.0600804
1.375	0.0596196	0.0543625
1.4	0.0743841	0.0489384
1.425	0.0542503	0.0437286
1.45	0.0337604	0.0384499
1.475	0.00876038	0.0330377
1.5	-0.0131045	0.0276821
1.525	-0.0313323	0.0226505
1.55	-0.022508	0.0155268
1.575	-0.034139	0.00656825
1.6	-0.0460652	-0.00166751
1.625	-0.0508232	-0.00939585
1.65	-0.0631792	-0.0169356
1.675	-0.0781581	-0.0245952
1.7	-0.105557	-0.0322033
1.725	-0.095207	-0.039566
1.75	-0.0654518	-0.0460153
1.775	-0.0944149	-0.0515805
1.8	-0.0783177	-0.0566352
1.825	-0.0913828	-0.0610089
1.85	-0.074543	-0.0649102
1.875	-0.0598142	-0.069589
1.9	-0.0652286	-0.0755234
1.925	-0.0572291	-0.081763
1.95	-0.0580666	-0.0870673
1.975	-0.0434267	-0.092163
2	-0.0487878	-0.0977911
2.025	-0.060895	-0.102683
2.05	-0.0694876	-0.107038
2.075	-0.0256496	-0.110802
2.1	-0.0347577	-0.113948
2.125	-0.00699625	-0.11577
2.15	-0.0319963	-0.116151
2.175	-0.0507378	-0.116534
2.2	-0.054174	-0.116503
2.225	-0.0617039	-0.116172
2.25	-0.0826045	-0.115803
2.275	-0.0935836	-0.114831
2.3	-0.0877145	-0.114098
2.325	-0.0601547	-0.114158
2.35	-0.0397568	-0.113945
2.375	-0.00602513	-0.113451
2.4	-0.0281305	-0.113188
2.425	-0.0444174	-0.112456
2.45	-0.0458407	-0.110232
2.475	-0.0424104	-0.106874
2.5	-0.00745847	-0.104131
2.525	-0.0299306	-0.10211
2.55	-0.0154537	-0.0999784
2.575	-0.0430497	-0.097569
2.6	-0.051022	-0.0950755
2.625	-0.0717279	-0.0926114
2.65	-0.0708033	-0.0908147
2.675	-0.0281401	-0.0890785
2.7	0.00201699	-0.0865307
2.725	0.0135085	-0.0835992
2.75	0.0010973	-0.0801502
2.775	0.00440183	-0.0750234
2.8	0.0256591	-0.0691275
2.825	0.0272781	-0.0641011
2.85	0.0116555	-0.0590683
2.875	0.02053	-0.0529073
2.9	0.00844207	-0.0458293
2.925	-0.0165579	-0.0385129
2.95	-0.00640979	-0.0295267
2.975	0.0118087	-0.0198128
3	0.00222131	-0.0104985
3.025	-0.00366421	-0.00109019
3.05	-0.0286642	0.00829034
3.075	-0.0536642	0.0180958
3.1	0.0214086	0.02852
3.125	0.0311605	0.040012
3.15	0.0392678	0.051989
3.175	0.0614479	0.0648938
3.2	0.0754576	0.0780192
3.225	0.11011	0.0893014
3.25	0.109887	0.0990298
3.275	0.134678	0.108867
3.3	0.180981	0.119738
3.325	0.212988	0.131441
3.35	0.215869	0.144068
3.375	0.212588	0.156725
3.4	0.205995	0.168772
3.425	0.225868	0.17988
3.45	0.222432	0.190055
3.475	0.22806	0.199724
3.5	0.26208	0.208291
3.525	0.287035	0.214431
3.55	0.274477	0.21919
3.575	0.258598	0.224094
3.6	0.270208	0.227488
3.625	0.255451	0.229031
3.65	0.260653	0.229893
3.675	0.235653	0.230335
3.7	0.221248	0.230651
3.725	0.220596	0.230458
3.75	0.237134	0.229436
3.775	0.237187	0.227312
3.8	0.223928	0.22407
3.825	0.204534	0.220406
3.85	0.218118	0.216931
3.875	0.220956	0.213954
3.9	0.21949	0.211228
3.925	0.221998	0.208175
3.95	0.21243	0.204408
3.975	0.186444	0.199923
4	0.168989	0.195132
4.025	0.166874	0.190497
4.05	0.146894	0.187095
4.075	0.131437	0.185057
4.1	0.159697	0.183236
4.125	0.152023	0.181626
4.15	0.152541	0.179833
4.175	0.170388	0.176685
4.2	0.145388	0.17245
4.225	0.155418	0.167712
4.25	0.130418	0.162486
4.275	0.126043	0.157146
4.3	0.11367	0.151993
4.325	0.124629	0.147018
4.35	0.110556	0.141929
4.375	0.12468	0.137092
4.4	0.107966	0.132519
4.425	0.0957164	0.127442
4.45	0.0838323	0.121613
4.475	0.0774279	0.115728
4.5	0.0648028	0.109924
4.525	0.0866251	0.104413
4.55	0.0708429	0.0993354
4.575	0.050353	0.0940976
4.6	0.025353	0.0887191
4.625	0.00348816	0.0833901
4.65	-0.0148063	0.0782517
4.675	-0.00591535	0.0710131
4.7	-0.0309153	0.061556
4.725	-0.0373156	0.0526676
4.75	-0.0544725	0.0445051
4.775	-0.0465866	0.0366728
4.8	-0.0624695	0.0290497
4.825	-0.0865654	0.0214197
4.85	-0.0894029	0.0140493
4.875	-0.103614	0.00692777
4.9	-0.0738592	0.000501954
4.925	-0.0617251	-0.00471369
4.95	-0.0767359	-0.00943309
4.975	-0.0997901	-0.0137883
5	-0.0682225	-0.0182264
5.025	-0.0682215	-0.0234402
5.05	-0.0736359	-0.0293313
5.075	-0.0656365	-0.0355254
5.1	-0.066474	-0.0407789
5.125	-0.0398637	-0.0458327
5.15	-0.0668097	-0.0514882
5.175	-0.0508508	-0.056176
5.2	-0.0380361	-0.0601056
5.225	-0.034057	-0.0636562
5.25	-0.0431651	-0.066729
5.275	-0.0154036	-0.0684708
5.3	-0.0404036	-0.0687637
5.325	-0.0577344	-0.0692064
5.35	-0.0625813	-0.0692315
5.375	-0.0701113	-0.0688032
5.4	-0.076991	-0.0681683
5.425	-0.101991	-0.0669257
5.45	-0.0834859	-0.0659742
5.475	-0.0637724	-0.0659004
5.5	-0.0210426	-0.0661593
5.525	-0.0115378	-0.0662184
5.55	-0.0314603	-0.0658747
5.575	-0.0528247	-0.0648917
5.6	-0.0542481	-0.0625485
5.625	-0.0245132	-0.0596618
5.65	-0.0158658	-0.0573927
5.675	-0.027121	-0.0551567
5.7	-0.023861	-0.0528083
5.725	-0.0434345	-0.0503134
5.75	-0.0594293	-0.0477336
5.775	-0.0606393	-0.04618
5.8	-0.0753931	-0.0451733
5.825	-0.0140669	-0.0438275
5.85	-0.00639036	-0.04179
5.875	0.0126449	-0.0387612
5.9	-0.00951544	-0.0350004
5.925	-0.00400552	-0.0295263
5.95	0.0343803	-0.0241474
5.975	0.0282482	-0.0195978
6	0.00324819	-0.0143875
6.025	0.0121226	-0.00808967
6.05	3.47204e-05	-0.000871768
6.075	-0.00167807	0.00747956
6.1	0.00247294	0.0167157
6.125	0.00984626	0.0258627
6.15	0.0129284	0.0349445
6.175	-0.0120716	0.0440436
6.2	-0.0370716	0.0535669
6.225	-0.0445267	0.064094
6.25	0.0233396	0.0750946
6.275	0.0311571	0.0866043
