# Supplementary material for: Individuals with autism spectrum disorder have altered visual encoding capacity
Source: PLoS Biol. 2021 May 12;19(5):e3001215. doi: 10.1371/journal.pbio.3001215 (PMC8143398; doi:10.1371/journal.pbio.3001215)
Supplement: S6 Data — (ZIP) [file pbio.3001215.s016.zip › FigS1_S2/NT/Sub6/woFB.xlsx]

## Sheet: Sheet1
Target	Response
68.408	57.701
18.743	25.132
45.254	45
47.495	46.325
112.355	115.797
12.272	15.428
1.472	177.897
149.792	151.59
8.723	7.329
85.35	82.229
99.759	111.054
89.959	92.832
60.339	60.96
22.33	28.466
168.788	153.558
136.839	147.302
16.387	25.384
168.678	160.448
32.954	163.517
34.811	53.225
110.85	111.839
160.828	64.55
127.83	140
82.537	82
31.576	53.413
83.883	83.714
52.005	73
122.529	114.31
16.354	26.219
108.548	119.332
61.377	59.234
143.09	148.726
172.112	156.736
58.378	141.92
72.375	76.206
73.814	69.025
53.598	55.897
178.643	57.178
100.215	115.62
135.674	121.653
177.869	159.445
58.207	49.293
118.502	163.828
47.331	49
130.544	126.732
35.448	45
26.423	36.414
68.573	63.771
160.416	150.471
59.542	37.288
49.682	39.009
22.292	28.525
18.441	26.05
158.477	150.919
101.665	118
176.341	165.307
137.476	144.915
4.933	28.504
50.764	45.613
126.154	32.59
168.887	149.72
111.267	124.857
140.448	56.362
99.962	113.141
152.489	152.917
164.882	153.991
87.981	83.798
107.219	106.033
55.807	55.158
95.326	105.011
68.414	54
92.024	91.573
79.131	66.984
104.137	122.737
129.72	125.809
112.372	133.423
162.498	155.269
28.999	31.598
165.646	160.054
106.851	128.948
10.838	35
33.141	34.488
52.324	26.852
69.666	52.495
53.675	49.38
111.443	118.491
94.93	115.988
15.634	18
155.379	148.362
44.43	45.706
130.796	39.004
16.024	30.149
92.502	99.818
171.441	145.84
134.988	131.947
46.688	50.298
54.296	51.851
114.064	118.671
134.713	131.322
109.861	114.37
97.336	0
32.076	32.59
150.979	138.526
115.415	117.539
67.019	61
52.187	65.068
112.525	124
16.7	40.658
10.465	13.3
124.721	122.328
52.016	65.953
129.84	134.544
107.526	101.141
170.101	161.413
88.119	82.443
99.028	102.711
165.124	149.412
49.209	34.893
93.354	102.564
140.887	127.408
30.614	22.281
168.019	158.882
85.487	80.414
95.474	103.494
143.942	137
46.496	35.074
65.442	57.761
137.394	120.524
169.261	168.81
128.379	162.453
33.185	25.897
53.11	43.702
127.808	141.147
47.83	45
12.745	15.907
111.059	120.005
172.903	144.166
69.293	55.942
97.595	135.934
70.353	58
8.487	27.707
176.847	164.795
167.711	162.287
74.737	44.951
32.537	38.061
109.147	127.477
9.438	35.13
157.785	143.828
166.294	150.12
36.514	44.425
29.642	43.855
125.676	144.632
70.946	63.341
136.042	134
55.087	53.177
143.898	145.426
132.708	139.54
21.237	42.226
8.597	21.818
13.838	18.703
77.769	53.373
62.421	46.42
133.016	142.316
165.926	165.855
178.105	177.182
153.89	158.87
54.318	38.882
15.156	15.284
109.729	134.937
124.561	119.008
115.195	131.966
125.589	129.545
64.332	47.167
47.786	48.246
130.143	133.797
49.841	34.189
75.742	79.497
147.089	145.211
73.528	69.108
89.909	90.39
2.412	0
173.738	163
11.838	18
105.631	120
87.113	69
112.531	112
11.184	38.308
16.919	34.948
35.201	80.923
112.113	116
31.609	28
166.107	153
132.658	127
55.845	48
179.121	156.769
66.546	57.806
5.026	5.737
89.827	91.611
66.975	68.434
3.928	8.3

## Sheet: Sheet2
Theta	Bias	Fit
0	-0.00842127	0
0.025	0.0510029	0.0422092
0.05	0.121964	0.0823772
0.075	0.184254	0.120115
0.1	0.244341	0.155663
0.125	0.242537	0.189587
0.15	0.223308	0.22175
0.175	0.246375	0.252092
0.2	0.2672	0.280666
0.225	0.299483	0.306565
0.25	0.398457	0.32841
0.275	0.397908	0.34652
0.3	0.402122	0.361108
0.325	0.427129	0.372743
0.35	0.416208	0.38252
0.375	0.440731	0.390852
0.4	0.452424	0.397447
0.425	0.441959	0.402082
0.45	0.451158	0.405497
0.475	0.456905	0.407339
0.5	0.445656	0.407714
0.525	0.440343	0.407295
0.55	0.416131	0.405994
0.575	0.383772	0.401599
0.6	0.345893	0.394042
0.625	0.345816	0.38549
0.65	0.326633	0.376087
0.675	0.313849	0.366211
0.7	0.324115	0.357418
0.725	0.304984	0.349718
0.75	0.303704	0.341566
0.775	0.284342	0.332638
0.8	0.287116	0.323267
0.825	0.262057	0.313484
0.85	0.223743	0.303997
0.875	0.211567	0.295056
0.9	0.186871	0.285741
0.925	0.225985	0.277067
0.95	0.247047	0.270155
0.975	0.255704	0.263936
1	0.228299	0.257331
1.025	0.236311	0.250277
1.05	0.265209	0.243055
1.075	0.24686	0.235769
1.1	0.287437	0.228233
1.125	0.291491	0.221161
1.15	0.266491	0.214384
1.175	0.253028	0.207005
1.2	0.253843	0.198996
1.225	0.248376	0.190484
1.25	0.23494	0.181453
1.275	0.212329	0.171694
1.3	0.176192	0.161213
1.325	0.139617	0.149973
1.35	0.136545	0.138069
1.375	0.119484	0.125689
1.4	0.113482	0.112937
1.425	0.0805498	0.0999178
1.45	0.0678263	0.0872153
1.475	0.0920624	0.0744574
1.5	0.0670624	0.0611375
1.525	0.10189	0.0478203
1.55	0.0661112	0.0343982
1.575	0.0626529	0.0207669
1.6	0.024335	0.00653946
1.625	0.00532526	-0.00825283
1.65	-0.0179326	-0.0230202
1.675	-0.0636494	-0.0377791
1.7	-0.0806172	-0.0525472
1.725	-0.0937255	-0.0665361
1.75	-0.116615	-0.0802418
1.775	-0.137145	-0.0943564
1.8	-0.149916	-0.108309
1.825	-0.171077	-0.121946
1.85	-0.185353	-0.135258
1.875	-0.190232	-0.148257
1.9	-0.205844	-0.16078
1.925	-0.191133	-0.172759
1.95	-0.212587	-0.184198
1.975	-0.19977	-0.195075
2	-0.214543	-0.205271
2.025	-0.213435	-0.214908
2.05	-0.194583	-0.224162
2.075	-0.193785	-0.233229
2.1	-0.173649	-0.243471
2.125	-0.200566	-0.254788
2.15	-0.230673	-0.266323
2.175	-0.249005	-0.276217
2.2	-0.25802	-0.283474
2.225	-0.223249	-0.289634
2.25	-0.242878	-0.294951
2.275	-0.223546	-0.299395
2.3	-0.258363	-0.30322
2.325	-0.278279	-0.30648
2.35	-0.237079	-0.309186
2.375	-0.270955	-0.313283
2.4	-0.262426	-0.31895
2.425	-0.287725	-0.324183
2.45	-0.286091	-0.329085
2.475	-0.29323	-0.333532
2.5	-0.295025	-0.337133
2.525	-0.320025	-0.340087
2.55	-0.357722	-0.342333
2.575	-0.347675	-0.343906
2.6	-0.370749	-0.344639
2.625	-0.370118	-0.344331
2.65	-0.388628	-0.343027
2.675	-0.383103	-0.340361
2.7	-0.387736	-0.336474
2.725	-0.374224	-0.331515
2.75	-0.370083	-0.325631
2.775	-0.328242	-0.318937
2.8	-0.342647	-0.311405
2.825	-0.330655	-0.302717
2.85	-0.334484	-0.292034
2.875	-0.359484	-0.279817
2.9	-0.344446	-0.266035
2.925	-0.306909	-0.250808
2.95	-0.281268	-0.234186
2.975	-0.264614	-0.214992
3	-0.206045	-0.191686
3.025	-0.169219	-0.164879
3.05	-0.141364	-0.136737
3.075	-0.101843	-0.1079
3.1	-0.0619785	-0.0731026
3.125	-0.0305261	-0.0313823
3.15	-0.000832708	0.0112187
3.175	0.0643423	0.052622
3.2	0.138406	0.0921544
3.225	0.205133	0.129722
3.25	0.253528	0.165309
3.275	0.2399	0.198624
3.3	0.255521	0.23007
3.325	0.258265	0.259998
3.35	0.285525	0.287854
3.375	0.308817	0.312699
3.4	0.404533	0.333458
3.425	0.403724	0.350822
3.45	0.409698	0.36494
3.475	0.429888	0.375824
3.5	0.420726	0.38503
3.525	0.433176	0.392943
3.55	0.456616	0.399038
3.575	0.465508	0.4034
3.6	0.456326	0.406323
3.625	0.448497	0.407635
3.65	0.456935	0.407708
3.675	0.432723	0.406876
3.7	0.407723	0.405223
3.725	0.362486	0.40035
3.75	0.344197	0.39235
3.775	0.34884	0.38346
3.8	0.323916	0.373745
3.825	0.343704	0.36519
3.85	0.307665	0.357701
3.875	0.307071	0.349819
3.9	0.288	0.341419
3.925	0.275935	0.332269
3.95	0.278571	0.322721
3.975	0.25365	0.312767
4	0.215336	0.303104
4.025	0.20316	0.29398
4.05	0.186846	0.284811
4.075	0.261995	0.276169
4.1	0.246945	0.269013
4.125	0.244892	0.262746
4.15	0.252904	0.256103
4.175	0.257398	0.249179
4.2	0.254709	0.242211
4.225	0.246258	0.234834
4.25	0.305896	0.227021
4.275	0.283084	0.219757
4.3	0.275482	0.212868
4.325	0.256414	0.205296
4.35	0.264968	0.19708
4.375	0.239968	0.188465
4.4	0.225743	0.179188
4.425	0.190666	0.169133
4.45	0.167785	0.158469
4.475	0.142787	0.14717
4.5	0.136076	0.135103
4.525	0.130075	0.122503
4.55	0.0968805	0.109616
4.575	0.0635356	0.0964466
4.6	0.0616655	0.0835835
4.625	0.083655	0.0707178
4.65	0.120194	0.0574421
4.675	0.101019	0.0442546
4.7	0.0758054	0.0309593
4.725	0.0390119	0.0167854
4.75	0.0159276	0.00196135
4.775	-0.00308209	-0.0128144
4.8	-0.0470568	-0.0276409
4.825	-0.0640246	-0.0424844
4.85	-0.0774447	-0.0571644
4.875	-0.0923118	-0.0709803
4.9	-0.125023	-0.084583
4.925	-0.145552	-0.0986277
4.95	-0.150889	-0.112413
4.975	-0.168761	-0.125901
5	-0.193761	-0.139142
5.025	-0.198639	-0.152036
5.05	-0.214252	-0.164443
5.075	-0.202009	-0.176362
5.1	-0.220995	-0.187731
5.125	-0.205116	-0.198379
5.15	-0.22295	-0.208335
5.175	-0.193434	-0.217873
5.2	-0.181731	-0.227142
5.225	-0.183097	-0.237517
5.25	-0.181283	-0.249042
5.275	-0.237486	-0.260354
5.3	-0.249025	-0.270211
5.325	-0.257412	-0.278339
5.35	-0.266428	-0.285388
5.375	-0.231657	-0.29133
5.4	-0.237164	-0.296484
5.425	-0.231953	-0.300756
5.45	-0.261687	-0.304342
5.475	-0.252111	-0.307353
5.5	-0.254363	-0.311721
5.525	-0.279363	-0.317504
5.55	-0.279279	-0.322907
5.575	-0.286956	-0.327933
5.6	-0.276637	-0.332459
5.625	-0.293444	-0.336529
5.65	-0.303433	-0.339961
5.675	-0.335368	-0.34277
5.7	-0.36238	-0.344991
5.725	-0.364915	-0.346502
5.75	-0.379156	-0.347044
5.775	-0.378525	-0.346484
5.8	-0.3969	-0.344622
5.825	-0.380039	-0.341361
5.85	-0.365641	-0.336735
5.875	-0.369195	-0.331205
5.9	-0.36201	-0.325306
5.925	-0.323479	-0.315533
5.95	-0.351054	-0.304796
5.975	-0.320392	-0.295547
6	-0.342891	-0.284291
6.025	-0.34956	-0.271501
6.05	-0.352853	-0.257139
6.075	-0.304314	-0.241489
6.1	-0.286052	-0.22398
6.125	-0.253823	-0.204063
6.15	-0.197784	-0.180527
6.175	-0.140273	-0.153648
6.2	-0.149772	-0.125376
6.225	-0.0792266	-0.0959034
6.25	-0.0703858	-0.060437
6.275	-0.00023596	-0.0185793
