# Supplementary material for: Individuals with autism spectrum disorder have altered visual encoding capacity
Source: PLoS Biol. 2021 May 12;19(5):e3001215. doi: 10.1371/journal.pbio.3001215 (PMC8143398; doi:10.1371/journal.pbio.3001215)
Supplement: S6 Data — (ZIP) [file pbio.3001215.s016.zip › FigS1_S2/NT/Sub7/wFB1.xlsx]

## Sheet: Sheet1
Target	Response
102.681	108.968
104.291	109.781
129.192	136.799
17.15	33.479
129.676	132.4
29.565	48.657
17.414	31.634
151.588	145.134
175.133	168.194
89.003	74.113
25.918	24.767
123.182	119.093
36.201	39.429
76.291	28.301
157.862	155.138
149.825	153.619
177.484	166.384
103.313	104.828
60.883	53.124
78.588	70.257
7.411	8.064
55.587	50.494
165.794	146.861
155.049	156.299
115.541	130.725
125.66	132.412
131.362	134.536
153.539	155.649
66.684	61.714
95.584	92.892
141.904	143.349
29.719	39.737
88.267	86.223
79.873	76.194
163.52	80.185
36.597	39.732
47.221	43.187
39.931	34.876
5.515	12.079
45.397	36.856
92.403	94.901
61.575	92.245
153.16	150.768
152.374	149.683
139.152	139.871
146.568	141.417
97.88	98.718
152.901	143.923
51.923	45.696
69.568	61.144
71.518	64.891
144.162	136.215
41.469	52.801
31.746	27.997
30.428	31.737
17.43	20.521
72.633	61.412
142.261	136.985
176.061	166.202
101.594	92.521
139.152	141.831
178.874	1.01
98.083	94.816
178.748	178.111
21.66	34.008
179.028	13.37
106.263	98.923
33.345	35.675
25.11	35.126
72.441	49.666
37.536	39.708
16.299	31.595
51.983	41.335
166.701	157.869
4.345	4.215
104.752	120.959
127.291	128.442
156.928	142.219
170.524	150.882
79.445	66.445
91.997	92.863
90.887	89.208
61.102	40.288
20.43	25.356
140.673	138.328
60.696	45.106
72.083	55.385
142.557	135.066
100.012	112.138
72.424	70.491
106.67	120.377
72.023	44.844
24.27	24.896
104.906	120.03
163.905	143.816
5.169	5.278
3.812	155.016
8.795	11.715
146.315	135.026
70.782	67.856
143.25	134.189
157.433	148.786
112.514	134.081
157.17	162.452
45.161	47.436
160.488	69.218
41.178	48.8
125.242	126.277
15.859	18.712
151.759	140.774
152.638	143.28
148.913	145.697
89.311	72.042
162.427	147.011
134.142	124.171
23.912	45.271
165.531	141.787
110.872	118.761
115.437	123.859
66.453	58.868
59.614	58.26
60.41	51.507
120.496	129.322
102.879	110.624
57.883	50.489
36.19	51.671
121.831	46.732
71.606	57.143
57.004	40.488
132.466	138.095
123.792	128.159
178.506	178.006
42.76	47.793
21.473	34.429
60.718	58.548
167.157	160.254
164.476	162.242
35.284	43.402
16.628	18.739
145.035	128.184
101.275	108.395
51.692	53.793
12.305	28.04
7.015	6.849
116.722	127.983
155.615	141.468
46.397	47.913
77.341	173.772
77.797	81.295
26.978	35.1
176.391	1.916
11.388	17.539
94.606	96.978
126.676	121.535
66.085	67.535
18.469	24.703
137.053	133.165
11.503	23.45
125.589	125.478
6.872	17.341
124.682	120.862
89.574	90.622
70.067	53.061
172.381	54.805
6.054	12.948
167.393	175.051
83.696	79.133
71.666	65.224
63.734	63.019
19.699	41.175
54.845	39.932
61.564	52.051
61.262	48.36
13.629	25.546
88.893	91.208
165.728	160.207
168.365	155.956
178.11	168.772
104.862	108.623
69.699	63.642
120.529	131.356
69.974	50.175
102.088	99.4
165.893	175.05
89.409	86.25
167.964	168.772
163.289	141.208
149.353	134.946
80.109	60.195
125.847	124.618
160.153	163.819
126.066	125.147
71.6	63.282
15.936	25.874
27.78	29.157
14.535	17.937
56.768	55.18
74.248	63.809
34.229	54.587

## Sheet: Sheet2
Theta	Bias	Fit
0	0.0308193	0
0.025	0.00581931	0.0173361
0.05	-0.0281532	0.030562
0.075	-0.0531532	0.0397325
0.1	-0.0087012	0.0493157
0.125	-0.00475391	0.059949
0.15	0.0146643	0.0708213
0.175	0.0166424	0.0815951
0.2	0.0355835	0.0919884
0.225	0.0577435	0.102585
0.25	0.0890002	0.112869
0.275	0.143583	0.122199
0.3	0.238199	0.129646
0.325	0.213199	0.134968
0.35	0.210654	0.139489
0.375	0.205511	0.143837
0.4	0.211149	0.148081
0.425	0.196015	0.151595
0.45	0.222499	0.152996
0.475	0.24017	0.152671
0.5	0.228319	0.152054
0.525	0.247177	0.1511
0.55	0.233154	0.149884
0.575	0.262541	0.147884
0.6	0.283851	0.14469
0.625	0.282836	0.14049
0.65	0.26608	0.135825
0.675	0.247534	0.130751
0.7	0.222534	0.125285
0.725	0.269168	0.119419
0.75	0.265384	0.11278
0.775	0.280253	0.105464
0.8	0.256817	0.101043
0.825	0.256323	0.0994555
0.85	0.249192	0.0974958
0.875	0.252911	0.0951276
0.9	0.296726	0.0923147
0.925	0.307307	0.0891036
0.95	0.309835	0.0849515
0.975	0.295291	0.0796406
1	0.275488	0.0735555
1.025	0.245886	0.0670272
1.05	0.240214	0.0603564
1.075	0.236891	0.0535468
1.1	0.209121	0.046435
1.125	0.188726	0.039017
1.15	0.177493	0.0314772
1.175	0.175018	0.0236903
1.2	0.162529	0.01566
1.225	0.156207	0.00760505
1.25	0.127085	-0.000493367
1.275	0.11227	-0.00883273
1.3	0.0985354	-0.0174008
1.325	0.0817278	-0.0261717
1.35	0.054169	-0.0352931
1.375	0.0296858	-0.0445861
1.4	0.0141771	-0.0536236
1.425	0.0254996	-0.062588
1.45	0.00610526	-0.0750316
1.475	0.00149093	-0.0910202
1.5	0.0145752	-0.107054
1.525	-0.00590748	-0.123384
1.55	-0.0225562	-0.140204
1.575	-0.0155084	-0.157251
1.6	-0.0175925	-0.174894
1.625	-0.0426325	-0.19293
1.65	-0.0611254	-0.210951
1.675	-0.0691179	-0.228871
1.7	-0.0972948	-0.246586
1.725	-0.104179	-0.264403
1.75	-0.118752	-0.282288
1.775	-0.121298	-0.299328
1.8	-0.142377	-0.3156
1.825	-0.159754	-0.331691
1.85	-0.143949	-0.345894
1.875	-0.142425	-0.358437
1.9	-0.140305	-0.371069
1.925	-0.141966	-0.383393
1.95	-0.164136	-0.395282
1.975	-0.161347	-0.406779
2	-0.173779	-0.417878
2.025	-0.186015	-0.428838
2.05	-0.188053	-0.439362
2.075	-0.203833	-0.449279
2.1	-0.224517	-0.458862
2.125	-0.235837	-0.468092
2.15	-0.229629	-0.474568
2.175	-0.234798	-0.478261
2.2	-0.246466	-0.481863
2.225	-0.255053	-0.485666
2.25	-0.260296	-0.489648
2.275	-0.29804	-0.491941
2.3	-0.293271	-0.492065
2.325	-0.310568	-0.491711
2.35	-0.323257	-0.490463
2.375	-0.339708	-0.488109
2.4	-0.34626	-0.483661
2.425	-0.336561	-0.476892
2.45	-0.323218	-0.469171
2.475	-0.323122	-0.460806
2.5	-0.348322	-0.45203
2.525	-0.359234	-0.442381
2.55	-0.388273	-0.431402
2.575	-0.406883	-0.417883
2.6	-0.435764	-0.401908
2.625	-0.440723	-0.384714
2.65	-0.461106	-0.366048
2.675	-0.465295	-0.345696
2.7	-0.478824	-0.323943
2.725	-0.478474	-0.301037
2.75	-0.486376	-0.27673
2.775	-0.452172	-0.252711
2.8	-0.361222	-0.228697
2.825	-0.319046	-0.202739
2.85	-0.242606	-0.17509
2.875	-0.226022	-0.146425
2.9	-0.204792	-0.119561
2.925	-0.18881	-0.0939356
2.95	-0.21381	-0.0670966
2.975	-0.198637	-0.0394277
3	-0.136884	-0.0127997
3.025	-0.100971	0.00919997
3.05	-0.0734412	0.0289124
3.075	-0.0429605	0.0500368
3.1	-0.0320905	0.0715599
3.125	0.0345971	0.0909657
3.15	0.022412	0.108383
3.175	-0.00258803	0.125501
3.2	-0.0365605	0.138527
3.225	-0.0264806	0.148192
3.25	-0.0102592	0.158119
3.275	0.00126137	0.168566
3.3	0.0156766	0.179336
3.325	0.0252367	0.189513
3.35	0.0743361	0.200288
3.375	0.0669234	0.211214
3.4	0.107887	0.22104
3.425	0.165737	0.229749
3.45	0.229791	0.236451
3.475	0.212979	0.241538
3.5	0.202246	0.245827
3.525	0.197104	0.249996
3.55	0.202742	0.254061
3.575	0.187607	0.257399
3.6	0.214091	0.258636
3.625	0.231763	0.258156
3.65	0.227951	0.257416
3.675	0.249746	0.256231
3.7	0.229593	0.25486
3.725	0.268842	0.253045
3.75	0.275444	0.249936
3.775	0.282673	0.245591
3.8	0.260286	0.240677
3.825	0.239127	0.235366
3.85	0.221627	0.229806
3.875	0.26076	0.223847
3.9	0.287735	0.217151
3.925	0.286768	0.209551
3.95	0.248409	0.204768
3.975	0.261988	0.203198
4	0.240785	0.20126
4.025	0.294872	0.198806
4.05	0.288319	0.195911
4.075	0.307551	0.192298
4.1	0.301428	0.187752
4.125	0.286884	0.182327
4.15	0.262479	0.176229
4.175	0.248521	0.169698
4.2	0.241691	0.162899
4.225	0.225713	0.155849
4.25	0.193834	0.148612
4.275	0.201062	0.141178
4.3	0.169086	0.133551
4.325	0.175332	0.125645
4.35	0.157788	0.117694
4.375	0.142127	0.109675
4.4	0.123553	0.101522
4.425	0.103863	0.0932214
4.45	0.0983205	0.0845363
4.475	0.0762556	0.0755557
4.5	0.0462785	0.0663938
4.525	0.0307698	0.0574324
4.55	0.0278402	0.0485614
4.575	0.0226979	0.0361901
4.6	0.00462243	0.0204109
4.625	0.000434324	0.0044003
4.65	0.0040632	-0.0117057
4.675	-0.0143148	-0.0281009
4.7	-0.0221337	-0.0449794
4.725	-0.024124	-0.062163
4.75	-0.041233	-0.0798386
4.775	-0.0445327	-0.0978265
4.8	-0.0701343	-0.115904
4.825	-0.08472	-0.133817
4.85	-0.0875865	-0.151693
4.875	-0.112587	-0.169727
4.9	-0.129122	-0.18755
4.925	-0.129705	-0.204523
4.95	-0.141711	-0.220629
4.975	-0.168161	-0.23655
5	-0.138812	-0.250859
5.025	-0.147025	-0.263556
5.05	-0.135733	-0.27605
5.075	-0.150373	-0.288177
5.1	-0.152501	-0.299866
5.125	-0.170193	-0.311241
5.15	-0.176628	-0.322397
5.175	-0.176011	-0.332931
5.2	-0.187241	-0.342946
5.225	-0.207924	-0.35269
5.25	-0.232924	-0.362133
5.275	-0.230728	-0.371391
5.3	-0.227564	-0.377883
5.325	-0.235497	-0.381511
5.35	-0.247953	-0.385103
5.375	-0.252185	-0.388921
5.4	-0.279349	-0.391185
5.425	-0.293039	-0.39172
5.45	-0.289508	-0.391794
5.475	-0.310929	-0.391465
5.5	-0.331665	-0.39018
5.525	-0.339986	-0.38769
5.55	-0.330269	-0.382852
5.575	-0.327489	-0.375692
5.6	-0.322159	-0.367756
5.625	-0.332671	-0.359254
5.65	-0.350106	-0.350293
5.675	-0.37074	-0.340175
5.7	-0.39668	-0.328819
5.725	-0.415291	-0.315053
5.75	-0.419528	-0.298734
5.775	-0.44913	-0.281189
5.8	-0.44414	-0.262187
5.825	-0.475736	-0.241251
5.85	-0.461881	-0.218784
5.875	-0.486881	-0.195397
5.9	-0.478963	-0.170656
5.925	-0.43963	-0.146168
5.95	-0.352889	-0.122124
5.975	-0.285829	-0.0962762
6	-0.234796	-0.0685778
6.025	-0.229488	-0.0420095
6.05	-0.197912	-0.016974
6.075	-0.197217	0.00907152
6.1	-0.183293	0.0361307
6.125	-0.154883	0.0621134
6.15	-0.11518	0.0871384
6.175	-0.106389	0.109707
6.2	-0.0633103	0.129931
6.225	-0.0513679	0.151278
6.25	-0.0139715	0.17299
6.275	0.0261898	0.192571
