# Supplementary material for: Individuals with autism spectrum disorder have altered visual encoding capacity
Source: PLoS Biol. 2021 May 12;19(5):e3001215. doi: 10.1371/journal.pbio.3001215 (PMC8143398; doi:10.1371/journal.pbio.3001215)
Supplement: S6 Data — (ZIP) [file pbio.3001215.s016.zip › FigS1_S2/NT/Sub7/wFB2.xlsx]

## Sheet: Sheet1
Target	Response
23.522	49.079
47.627	46.55
45.781	46.384
114.712	125.893
153.495	143.009
153.105	174.993
128.308	137.63
35.119	35.407
114.168	117.722
68.425	62.417
141.684	134.775
22.841	28.904
169.211	154.544
82.746	80.837
118.024	120.287
163.295	87.559
57.735	53.138
92.931	101.865
143.942	129.123
144.678	141.784
150.66	138.682
139.608	135.484
57.647	47.744
32.076	35.292
73.6	55.88
83.24	78.675
105.681	105.084
142.14	141.637
27.813	30.892
6.521	10.803
140.712	135.475
74.753	48.518
140.146	139.818
49.369	42.679
161.504	149.218
17.897	15.224
13.464	17.906
2.697	7.172
136.614	134.643
61.992	58.758
108.708	108.248
67.409	56.996
112.569	107.149
99.863	102.431
109.735	117.913
44.49	42.878
168.338	158.719
8.806	17.533
42.496	34.684
162.916	157.888
136.806	143.716
170.678	169.809
19.402	25.786
91.189	90.177
95.029	97.266
46.622	78.232
60.493	52.593
59.125	55.256
104.027	121.174
82.312	67.887
2.351	1.233
95.804	92.32
19.705	22.006
160.328	150.671
46.331	48.483
50.258	31.134
16.073	13.561
55.576	44.442
156.972	151.866
0.84	2.885
121.881	122.376
150.276	139.866
122.238	120.843
119.793	127.243
132.06	119.655
124.616	123.642
106.538	106.013
139.069	141.498
175.243	172.045
179.324	173.182
87.932	35.849
3.757	37.275
58.422	49.596
166.492	162.935
170.683	164.831
59.355	46.442
10.278	29.707
104.862	102.561
164.509	161.118
19.023	37.598
44.122	25.853
155.708	156.331
61.696	54.962
97.353	93.44
21.979	62.947
115.843	118.681
163.366	164.709
136.531	125.539
160.834	155.975
103.698	97.589
146.051	143.574
111.394	130.257
102.478	114.334
154.852	141.756
140.091	140.682
179.626	1.574
68.046	36.559
43.375	42.206
50.72	36.301
63.173	57.144
58.647	58.257
105.054	109.966
13.431	9.601
67.332	51.567
83.229	94.507
58.724	61.8
14.64	23.263
103.588	102.872
74.863	63.899
22.303	38.119
129.088	135.574
102.61	111.84
137.015	136.501
179.253	177.808
125.056	126.62
163.498	173.074
140.58	140.634
52.154	44.533
68.722	56.675
45.65	44.676
33.356	45.217
139.509	140.086
138.998	132.434
129.494	134.678
62.998	64.18
31.861	55.385
23.836	23.183
32.185	49.451
114.668	125.866
83.735	55.362
69.622	59.526
64.739	67.246
64.755	64.716
37.459	49.722
54.62	38.195
96.699	124.92
171.941	174.206
55.252	59.027
97.693	89.304
114.646	118.959
166.563	171.725
75.731	90.398
113.937	122.44
100.775	116.421
19.979	23.414
71.1	67.626
167.915	1
97.77	94.571
154.819	163.602
1.318	178.443
116.211	124.985
66.348	63.173
117.502	53.324
61.52	68.112
170.337	174.784
41.524	40.949
134.35	135.976
18.716	27.629
51.275	39.923
13.997	20.953
72.336	75.803
34.454	55.819
166.871	123.705
42.936	46.202
46.007	39.282
149.237	148.331
143.392	141.767
26.214	43.679
71.529	72.27
105.164	108.558
122.529	111.923
174.534	175.602
129.335	116.931
103.159	103.499
155	167.256
175.693	164.693
16.529	19.823
30.702	44.929
41.986	48.874
75.022	72.617
170.238	153.733
96.699	86.862
175.798	167.784
138.591	136.949
143.343	140.082
49.429	40.187
150.891	145.059
25.088	38.856
53.615	48.206

## Sheet: Sheet2
Theta	Bias	Fit
0	-0.0339753	0
0.025	-0.0589753	0.0198126
0.05	0.00215371	0.0395925
0.075	0.0223718	0.0598367
0.1	0.0577227	0.0791627
0.125	0.0743414	0.0974201
0.15	0.102715	0.115232
0.175	0.168374	0.130434
0.2	0.182715	0.143483
0.225	0.177527	0.155642
0.25	0.18008	0.162916
0.275	0.165763	0.1657
0.3	0.173176	0.167266
0.325	0.161551	0.167651
0.35	0.183869	0.167958
0.375	0.214141	0.167859
0.4	0.208924	0.166552
0.425	0.199144	0.164682
0.45	0.176317	0.16273
0.475	0.194522	0.162667
0.5	0.189155	0.164233
0.525	0.214561	0.165671
0.55	0.242002	0.16649
0.575	0.245572	0.166259
0.6	0.259045	0.164701
0.625	0.26383	0.162249
0.65	0.218319	0.161955
0.675	0.209405	0.163411
0.7	0.183444	0.16454
0.725	0.158444	0.165445
0.75	0.144611	0.1661
0.775	0.150174	0.166777
0.8	0.207056	0.167444
0.825	0.20576	0.167872
0.85	0.223638	0.16813
0.875	0.227751	0.16815
0.9	0.271922	0.16775
0.925	0.251696	0.166712
0.95	0.243958	0.164984
0.975	0.241854	0.162889
1	0.23913	0.1608
1.025	0.265105	0.158745
1.05	0.240105	0.156495
1.075	0.218374	0.153883
1.1	0.166299	0.150688
1.125	0.171788	0.146968
1.15	0.160182	0.142971
1.175	0.15835	0.138639
1.2	0.154002	0.134196
1.225	0.142351	0.129858
1.25	0.113798	0.125443
1.275	0.106059	0.117524
1.3	0.11657	0.105832
1.325	0.141766	0.0950256
1.35	0.125761	0.085228
1.375	0.105927	0.0752598
1.4	0.0915924	0.0651926
1.425	0.0731181	0.054676
1.45	0.0793122	0.0433563
1.475	0.0551787	0.0314056
1.5	0.0264911	0.0192396
1.525	0.00721321	0.00680552
1.55	0.00715764	-0.0058763
1.575	-0.0193489	-0.0187029
1.6	-0.0437129	-0.0316559
1.625	-0.0619511	-0.0444671
1.65	-0.0807719	-0.0571476
1.675	-0.107798	-0.0698039
1.7	-0.117641	-0.0825492
1.725	-0.136682	-0.0954368
1.75	-0.132095	-0.108069
1.775	-0.145113	-0.120401
1.8	-0.145521	-0.132946
1.825	-0.163507	-0.145737
1.85	-0.159928	-0.158121
1.875	-0.164819	-0.170385
1.9	-0.155875	-0.181878
1.925	-0.165076	-0.192273
1.95	-0.15639	-0.202499
1.975	-0.161476	-0.212094
2	-0.172505	-0.220958
2.025	-0.171956	-0.229501
2.05	-0.16818	-0.23788
2.075	-0.177501	-0.246182
2.1	-0.176433	-0.254567
2.125	-0.177101	-0.26321
2.15	-0.184956	-0.271941
2.175	-0.193107	-0.280492
2.2	-0.171961	-0.288917
2.225	-0.160828	-0.297324
2.25	-0.186212	-0.303127
2.275	-0.178334	-0.305991
2.3	-0.200585	-0.308494
2.325	-0.215923	-0.310845
2.35	-0.204393	-0.312354
2.375	-0.212161	-0.312238
2.4	-0.214662	-0.310824
2.425	-0.202215	-0.308588
2.45	-0.195289	-0.305582
2.475	-0.21455	-0.301987
2.5	-0.217278	-0.297814
2.525	-0.228277	-0.293083
2.55	-0.224339	-0.287771
2.575	-0.233432	-0.281764
2.6	-0.224923	-0.274647
2.625	-0.260712	-0.266433
2.65	-0.26387	-0.257407
2.675	-0.238416	-0.247548
2.7	-0.223083	-0.23807
2.725	-0.223919	-0.228967
2.75	-0.235687	-0.219161
2.775	-0.279317	-0.207846
2.8	-0.292853	-0.194656
2.825	-0.250514	-0.180318
2.85	-0.278052	-0.164993
2.875	-0.227115	-0.151602
2.9	-0.236608	-0.140203
2.925	-0.184267	-0.128403
2.95	-0.156506	-0.115865
2.975	-0.156716	-0.100288
3	-0.130511	-0.0835767
3.025	-0.135389	-0.0677279
3.05	-0.138964	-0.0512944
3.075	-0.0992378	-0.0330588
3.1	-0.0744617	-0.014029
3.125	-0.0699205	0.00454502
3.15	-0.0423827	0.0238898
3.175	-0.0430184	0.0436912
3.2	-0.00625364	0.0634577
3.225	0.0318662	0.0839321
3.25	0.0493153	0.10349
3.275	0.0886076	0.121536
3.3	0.11175	0.138657
3.325	0.184341	0.153476
3.35	0.176183	0.166376
3.375	0.172911	0.177901
3.4	0.171672	0.184815
3.425	0.157356	0.187471
3.45	0.176813	0.188848
3.475	0.153143	0.189048
3.5	0.189635	0.189061
3.525	0.211603	0.188585
3.55	0.210065	0.187064
3.575	0.210031	0.185596
3.6	0.195909	0.186038
3.625	0.194775	0.187778
3.65	0.203189	0.18982
3.675	0.211785	0.191685
3.7	0.233595	0.192279
3.725	0.25593	0.191469
3.75	0.273885	0.189567
3.775	0.255422	0.187235
3.8	0.214963	0.186716
3.825	0.200998	0.18794
3.85	0.175036	0.188948
3.875	0.160082	0.189705
3.9	0.155544	0.190465
3.925	0.156664	0.191199
3.95	0.210359	0.191796
3.975	0.218713	0.192266
4	0.22892	0.192451
4.025	0.236822	0.192264
4.05	0.263515	0.191654
4.075	0.243289	0.190517
4.1	0.235551	0.188693
4.125	0.230468	0.186647
4.15	0.254485	0.184708
4.175	0.256698	0.182667
4.2	0.241223	0.180241
4.225	0.184939	0.177079
4.25	0.178796	0.173265
4.275	0.163381	0.169309
4.3	0.167947	0.165169
4.325	0.156192	0.161009
4.35	0.145594	0.156818
4.375	0.115425	0.152717
4.4	0.105391	0.14854
4.425	0.10385	0.140507
4.45	0.117336	0.128697
4.475	0.137963	0.117764
4.5	0.122519	0.107928
4.525	0.102034	0.0979293
4.55	0.0831851	0.0877618
4.575	0.0630794	0.0771418
4.6	0.0717713	0.065597
4.625	0.0421752	0.0535226
4.65	0.0250602	0.0412809
4.675	-0.00119414	0.0287609
4.7	0.00171469	0.0160206
4.725	-0.0277563	0.00313803
4.75	-0.0521202	-0.00981293
4.775	-0.0706131	-0.0226827
4.8	-0.0912053	-0.0353639
4.825	-0.11673	-0.0478913
4.85	-0.12009	-0.0605654
4.875	-0.132914	-0.0734022
4.9	-0.132442	-0.085975
4.925	-0.143429	-0.0984236
4.95	-0.153032	-0.111141
4.975	-0.154975	-0.12364
5	-0.154441	-0.136046
5.025	-0.173226	-0.148655
5.05	-0.158626	-0.16013
5.075	-0.172086	-0.170435
5.1	-0.144884	-0.18009
5.125	-0.155912	-0.189049
5.15	-0.173353	-0.197727
5.175	-0.17918	-0.206131
5.2	-0.176587	-0.214376
5.225	-0.182902	-0.222543
5.25	-0.172669	-0.230924
5.275	-0.185508	-0.239637
5.3	-0.193363	-0.248305
5.325	-0.177829	-0.256641
5.35	-0.180368	-0.264849
5.375	-0.161856	-0.273199
5.4	-0.167236	-0.278803
5.425	-0.186741	-0.28144
5.45	-0.199331	-0.283843
5.475	-0.187801	-0.285558
5.5	-0.179339	-0.286298
5.525	-0.211542	-0.285714
5.55	-0.201834	-0.283579
5.575	-0.187359	-0.280809
5.6	-0.203742	-0.277792
5.625	-0.216993	-0.27408
5.65	-0.204735	-0.269738
5.675	-0.224286	-0.264933
5.7	-0.232746	-0.259439
5.725	-0.243783	-0.253042
5.75	-0.231537	-0.245344
5.775	-0.264344	-0.23661
5.8	-0.265474	-0.227092
5.825	-0.233795	-0.217238
5.85	-0.222539	-0.20779
5.875	-0.232326	-0.198391
5.9	-0.27449	-0.187605
5.925	-0.287724	-0.175303
5.95	-0.270979	-0.162089
5.975	-0.258922	-0.147722
6	-0.265	-0.132154
6.025	-0.220015	-0.118317
6.05	-0.245015	-0.106537
6.075	-0.139913	-0.0940231
6.1	-0.178532	-0.0806274
6.125	-0.165123	-0.0647262
6.15	-0.118796	-0.0478529
6.175	-0.131171	-0.032042
6.2	-0.12442	-0.01555
6.225	-0.081497	0.00274911
6.25	-0.082869	0.0217712
6.275	-0.0501819	0.0408692
