# Supplementary material for: Individuals with autism spectrum disorder have altered visual encoding capacity
Source: PLoS Biol. 2021 May 12;19(5):e3001215. doi: 10.1371/journal.pbio.3001215 (PMC8143398; doi:10.1371/journal.pbio.3001215)
Supplement: S6 Data — (ZIP) [file pbio.3001215.s016.zip › FigS1_S2/NT/Sub7/woFB.xlsx]

## Sheet: Sheet1
Target	Response
131.494	140
38.058	42
13.607	22.35
87.69	83
83.916	73
38.003	24
172.859	157.387
120.639	141
169.326	153.008
19.935	29.497
19.435	40
42.788	48.582
99.638	101.277
51.011	56.179
123.441	111.632
149.49	145.365
172.326	169
8.13	20
165.976	157.824
41.859	36
70.315	81.166
163.504	166.386
107.554	118.031
27.016	29
106.532	123
15.898	24.798
139.234	142.657
49.434	51.802
154.445	139.16
103.95	111.899
147.963	153.763
80.071	79.313
145.98	146.959
17.496	26.234
147.221	144.827
129.203	128.796
77.895	61.269
43.529	42
64.453	56.746
29.417	35.558
167.887	168.179
22.748	30.651
156.247	137.813
34.844	33.695
1.73	1.073
153.105	131.845
82.741	88.182
43.057	46.974
12.734	26.37
16.535	32.197
72.397	71.215
105.769	116.235
174.699	161.766
25.231	39.273
48.385	51.809
34.531	21.53
149.518	132.736
123.408	122.749
147.919	140.938
47.929	55.834
90.992	90.917
121.265	172.377
125.66	128
86.163	61.071
45.781	39.282
96.996	96.153
172.595	154.773
99.589	97.099
32.883	40.785
23.319	35.437
101.478	106.286
17.304	36.454
2.906	1.454
114.651	123.462
150.204	143.622
82.076	57.592
138.361	136.825
151.319	144.704
174.32	142.867
77.747	66.858
156.181	141.904
176.918	173.138
119.886	126.401
115.624	121.566
53.791	116.114
105.082	101.946
168.085	161.985
65.843	51.116
59.96	50.766
92.068	99.77
22.578	26.218
120.106	161.937
71.595	56.649
111.234	113
51.088	103.149
111.938	111.321
117.865	121.524
45.672	51.764
152.396	153.074
80.823	59.748
152.874	140.329
175.38	173.833
139.871	136.488
66.48	57
177.935	170.912
135.081	129.894
33.037	33.303
179.308	1.391
75.088	74.008
179.033	52.319
88.146	66.799
13.508	17.005
152.72	150.018
128.983	132.306
39.228	52.178
69.068	58.235
164.729	159.707
21.677	35.437
80.73	60.608
108.735	118.177
144.513	145.679
171.941	159.492
3.082	8.624
176.407	158.381
94.908	107.129
167.821	159.882
92.403	95.772
102.983	102.353
75.445	63.577
93.881	94.633
25.533	35.554
166.173	149.796
68.084	55.298
78.989	72.446
91.838	97.743
170.354	151.058
82.73	84.763
24.714	34.344
72.737	72.381
152.599	54.778
63.728	50.551
110.795	118.58
110.52	119.927
161.559	161.946
58.696	45.118
153.753	146.167
157.466	145.961
154.956	147.104
30.862	37.195
34.916	45.547
176.633	162.013
162.229	162.068
136.059	129.071
174.309	168.901
25.522	35.414

## Sheet: Sheet2
Theta	Bias	Fit
0	-0.233467	0
0.025	-0.221589	0.0369451
0.05	-0.189517	0.0723257
0.075	-0.159226	0.106625
0.1	-0.158241	0.14021
0.125	-0.099714	0.171351
0.15	-0.0438026	0.200067
0.175	0.0164033	0.228031
0.2	0.102855	0.251636
0.225	0.105997	0.270117
0.25	0.221596	0.28385
0.275	0.24843	0.294511
0.3	0.262831	0.303362
0.325	0.237831	0.309386
0.35	0.248929	0.314399
0.375	0.273417	0.318894
0.4	0.311489	0.322902
0.425	0.355066	0.324825
0.45	0.372203	0.32425
0.475	0.347762	0.32198
0.5	0.354187	0.318888
0.525	0.329187	0.315362
0.55	0.32604	0.31131
0.575	0.337713	0.306347
0.6	0.345651	0.30045
0.625	0.320651	0.294034
0.65	0.317913	0.286317
0.675	0.314007	0.276771
0.7	0.289007	0.266235
0.725	0.284513	0.255074
0.75	0.297416	0.245724
0.775	0.32146	0.238475
0.8	0.353449	0.232872
0.825	0.341019	0.228753
0.85	0.345688	0.223485
0.875	0.324551	0.217093
0.9	0.289331	0.210455
0.925	0.282946	0.203624
0.95	0.269349	0.196293
0.975	0.25231	0.188509
1	0.221381	0.180422
1.025	0.198381	0.171963
1.05	0.196439	0.163142
1.075	0.210041	0.154042
1.1	0.203837	0.144502
1.125	0.20279	0.134568
1.15	0.193881	0.124329
1.175	0.175759	0.113808
1.2	0.180514	0.103134
1.225	0.182986	0.0923901
1.25	0.157986	0.0814937
1.275	0.148731	0.0701981
1.3	0.146462	0.0583224
1.325	0.121462	0.0459951
1.35	0.104779	0.0335288
1.375	0.0918561	0.0204461
1.4	0.0609743	0.00681316
1.425	0.0250713	-0.00795125
1.45	0.00653033	-0.0239922
1.475	0.0473437	-0.0382756
1.5	0.0678309	-0.0509153
1.525	0.0748872	-0.0640643
1.55	0.0701107	-0.0774071
1.575	0.0942722	-0.0889075
1.6	0.0827506	-0.0987609
1.625	0.0577506	-0.108686
1.65	0.0977645	-0.118714
1.675	0.0872434	-0.128708
1.7	0.0900634	-0.138399
1.725	0.0861146	-0.148072
1.75	0.0496732	-0.157893
1.775	0.0192427	-0.167713
1.8	0.0194114	-0.177667
1.825	0.00909388	-0.187394
1.85	0.00517855	-0.196663
1.875	-0.00608525	-0.204207
1.9	-0.0233859	-0.210198
1.925	-0.00184979	-0.216131
1.95	-0.0330625	-0.221957
1.975	-0.0549893	-0.227733
2	-0.0994297	-0.233399
2.025	-0.10724	-0.238697
2.05	-0.123197	-0.243235
2.075	-0.136025	-0.247123
2.1	-0.198025	-0.251415
2.125	-0.223025	-0.256071
2.15	-0.216671	-0.25986
2.175	-0.241671	-0.262751
2.2	-0.276063	-0.266944
2.225	-0.245515	-0.272112
2.25	-0.270515	-0.276336
2.275	-0.274155	-0.279635
2.3	-0.285275	-0.282012
2.325	-0.283125	-0.283685
2.35	-0.293841	-0.284601
2.375	-0.303486	-0.284816
2.4	-0.296211	-0.284375
2.425	-0.260017	-0.283315
2.45	-0.273912	-0.281631
2.475	-0.289976	-0.279315
2.5	-0.308746	-0.279878
2.525	-0.303561	-0.284151
2.55	-0.300694	-0.288882
2.575	-0.256201	-0.292415
2.6	-0.271098	-0.294638
2.625	-0.260163	-0.297037
2.65	-0.255998	-0.29995
2.675	-0.25454	-0.302647
2.7	-0.27428	-0.304924
2.725	-0.286014	-0.306936
2.75	-0.289121	-0.308384
2.775	-0.317613	-0.309331
2.8	-0.327266	-0.304962
2.825	-0.322961	-0.294567
2.85	-0.347889	-0.282421
2.875	-0.355873	-0.268439
2.9	-0.32374	-0.251375
2.925	-0.325457	-0.231142
2.95	-0.3028	-0.208523
2.975	-0.286765	-0.18378
3	-0.286998	-0.156976
3.025	-0.311998	-0.128342
3.05	-0.291986	-0.0976762
3.075	-0.29084	-0.0646608
3.1	-0.297068	-0.0302047
3.125	-0.268184	0.00631311
3.15	-0.241875	0.0439419
3.175	-0.212019	0.0805506
3.2	-0.17128	0.115303
3.225	-0.167634	0.148912
3.25	-0.144	0.182151
3.275	-0.0422737	0.213327
3.3	-0.0167024	0.242189
3.325	0.0478659	0.268438
3.35	0.118576	0.290045
3.375	0.09759	0.30805
3.4	0.213188	0.32149
3.425	0.199171	0.328767
3.45	0.254423	0.334243
3.475	0.229423	0.340021
3.5	0.240521	0.344794
3.525	0.294386	0.349009
3.55	0.316504	0.352694
3.575	0.347582	0.354112
3.6	0.360774	0.352895
3.625	0.348175	0.350169
3.65	0.34578	0.346824
3.675	0.32078	0.343108
3.7	0.338951	0.338215
3.725	0.354726	0.332374
3.75	0.337244	0.32626
3.775	0.314286	0.319548
3.8	0.327016	0.311064
3.825	0.305599	0.300891
3.85	0.280599	0.290218
3.875	0.283918	0.278942
3.9	0.30875	0.269888
3.925	0.342804	0.265027
3.95	0.357611	0.261378
3.975	0.332611	0.25707
4	0.32291	0.251515
4.025	0.316144	0.244846
4.05	0.292606	0.237897
4.075	0.285942	0.230726
4.1	0.260942	0.223191
4.125	0.243903	0.215241
4.15	0.212974	0.206993
4.175	0.196257	0.198477
4.2	0.224991	0.189553
4.225	0.22043	0.180176
4.25	0.219382	0.170509
4.275	0.198083	0.160659
4.3	0.185474	0.150416
4.325	0.186634	0.139831
4.35	0.187215	0.129195
4.375	0.174578	0.11844
4.4	0.166709	0.107465
4.425	0.155627	0.0960667
4.45	0.138054	0.0840737
4.475	0.113054	0.0716699
4.5	0.104155	0.0592245
4.525	0.0834487	0.0461721
4.55	0.0274599	0.0313489
4.575	0.023123	0.015348
4.6	-0.00187702	-0.000779607
4.625	0.0844236	-0.0152678
4.65	0.0594236	-0.0281096
4.675	0.0867034	-0.0411613
4.7	0.0617034	-0.0543988
4.725	0.0858649	-0.0659
4.75	0.0743433	-0.075745
4.775	0.0493433	-0.085652
4.8	0.0893572	-0.0956516
4.825	0.108341	-0.105681
4.85	0.0810103	-0.115546
4.875	0.0777072	-0.125312
4.9	0.0412658	-0.135068
4.925	0.0335755	-0.144956
4.95	0.0167235	-0.154844
4.975	0.00418091	-0.164495
5	-0.0032288	-0.173804
5.025	-0.00951196	-0.181504
5.05	-0.0317932	-0.187632
5.075	-0.0102571	-0.19342
5.1	-0.0383966	-0.199229
5.125	-0.0633966	-0.204981
5.15	-0.0906469	-0.210382
5.175	-0.112441	-0.215269
5.2	-0.119067	-0.219375
5.225	-0.144432	-0.22296
5.25	-0.206433	-0.227059
5.275	-0.231433	-0.231522
5.3	-0.225078	-0.235108
5.325	-0.250078	-0.237784
5.35	-0.265095	-0.241678
5.375	-0.253923	-0.246557
5.4	-0.257979	-0.250422
5.425	-0.282562	-0.253351
5.45	-0.276332	-0.25545
5.475	-0.291532	-0.256838
5.5	-0.302248	-0.257518
5.525	-0.311894	-0.25749
5.55	-0.263654	-0.256894
5.575	-0.268424	-0.255673
5.6	-0.273384	-0.253791
5.625	-0.281649	-0.251189
5.65	-0.319589	-0.251569
5.675	-0.311968	-0.255781
5.7	-0.316201	-0.260385
5.725	-0.254505	-0.263925
5.75	-0.279505	-0.266084
5.775	-0.253705	-0.268521
5.8	-0.264405	-0.271477
5.825	-0.262947	-0.27398
5.85	-0.283752	-0.276207
5.875	-0.283843	-0.278307
5.9	-0.288457	-0.279629
5.925	-0.32602	-0.28031
5.95	-0.318905	-0.275352
5.975	-0.331368	-0.264322
6	-0.357008	-0.251649
6.025	-0.368578	-0.23691
6.05	-0.332147	-0.219306
6.075	-0.318666	-0.198646
6.1	-0.311208	-0.175587
6.125	-0.295172	-0.150483
6.15	-0.295405	-0.123309
6.175	-0.283141	-0.0936633
6.2	-0.300394	-0.0619788
6.225	-0.280475	-0.0285957
6.25	-0.305475	0.0062307
6.275	-0.251988	0.0429141
