# Supplementary material for: Individuals with autism spectrum disorder have altered visual encoding capacity
Source: PLoS Biol. 2021 May 12;19(5):e3001215. doi: 10.1371/journal.pbio.3001215 (PMC8143398; doi:10.1371/journal.pbio.3001215)
Supplement: S6 Data — (ZIP) [file pbio.3001215.s016.zip › FigS1_S2/NT/Sub8/wFB1.xlsx]

## Sheet: Sheet1
Target	Response
73.803	51.074
48.286	41.683
131.867	128.874
124.885	125.352
59.844	45.19
16.958	18.402
7.323	16.6
128.297	122.651
97.941	104.835
65.123	63.969
73.71	63.279
81.79	77.354
123.232	145.896
20.457	24.894
148.628	145.414
110.971	123.811
124.061	124.639
82.559	71.045
39.129	46.424
116.931	113.379
90.069	88.818
123.919	125.7
63.948	55.729
54.972	49.743
121.068	118.369
127.83	132.828
144.667	143.294
5.806	16.904
78.45	47.453
19.545	29.37
177.391	164.126
5.631	12.55
139.965	139.694
26.791	40.295
76.061	67.871
141.288	121.633
19.265	32.694
6.07	8.393
38.596	46.429
156.708	147.842
11.547	20.954
130.895	123
147.227	127.249
156.939	146.662
6.4	10.814
118.216	118.024
34.158	43.024
36.091	43.472
169.112	168.149
109.29	117.768
64.008	66.162
115.239	114.631
151.896	145.55
21.27	22.016
83.971	77.966
76.698	73.318
175.995	164.756
125.775	125.218
73.237	63.747
120.919	127.753
126.105	124.365
30.609	35.884
2.725	8.216
172.167	160.571
178.33	174.459
80.928	76.399
176.561	171.402
159.246	159.519
2.824	18.131
16.211	15.153
86.262	85.196
77.643	71.97
62.629	69.613
159.048	154
109.323	117.786
159.224	142.928
69.496	55.264
152.209	152.613
122.941	129.885
35.624	41.851
98.517	107.393
160.202	151.698
84.542	79.211
101.973	102.243
142.31	137.431
91.404	94.306
70.155	56.971
6.663	16.264
6.323	16.956
137.3	135.899
141.821	144.509
173.952	167.632
6.389	9.835
164.816	157.042
55.62	69.26
25.192	37.657
49.759	55.435
178.11	173.387
81.142	76.939
65.288	59.77
80.966	78.763
106.175	113.957
63.882	65.068
60.317	66.758
13.596	13.48
52.253	52.21
161.883	154.815
112.981	122.262
149.485	138.098
161.537	149.217
27.631	35.895
101.566	94.19
26.269	42.087
163.3	152.406
46.699	45.263
149.265	153
114.827	117
83.718	68.675
144.194	145.495
109.658	113.993
167.607	149.285
25.714	26.783
130.406	131
14.848	21.535
79.395	80
151.869	139
156.846	153
12.349	21
121.408	124
26.967	34
33.888	37.308
117.195	118
110.312	114.937
76.022	119.404
121.326	123.932
105.17	21.229
133.153	134.537
174.512	165.85
23.039	35.503
53.818	53.512
49.577	47.418
106.587	111.635
137.147	128.524
57.169	52.292
32.636	38.712
147.87	143.461
132.647	129.532
160.554	154.421
89.223	84.822
28.911	44.434
124.067	136.819
121.771	122.247
101.649	106.914
115.607	112.161
55.257	46.353
44.826	47.244
131.433	134
2.796	177
3.455	8
52.522	41
6.603	17
157.384	158
155.143	159
44.007	39
93.76	95
7.042	18
104.703	103
43.864	38
116.206	116
91.003	84
7.202	12
28.571	31
79.236	79
48.946	40
176.666	165
96.93	102
164.086	160
64.431	57
40.837	31
50.462	40
51.533	52
58.9	47
64.025	51
150.303	143
116.514	123
112.817	110
168.876	163
136.394	132
95.139	95
9.817	21
68.722	65
75.808	70
4.988	13
120.518	120
81.461	81
126.017	128
0.483	2
81.79	71
96.353	105

## Sheet: Sheet2
Theta	Bias	Fit
0	0.0238654	0
0.025	0.0193248	0.0161907
0.05	0.0592042	0.0314494
0.075	0.0532851	0.045237
0.1	0.0748165	0.0574598
0.125	0.131802	0.067243
0.15	0.106802	0.0753366
0.175	0.106334	0.082295
0.2	0.133203	0.0864734
0.225	0.13029	0.0933874
0.25	0.12122	0.104453
0.275	0.137499	0.114575
0.3	0.133842	0.12359
0.325	0.121554	0.131826
0.35	0.125086	0.139297
0.375	0.173332	0.146637
0.4	0.164259	0.154088
0.425	0.176426	0.161247
0.45	0.175734	0.168114
0.475	0.150734	0.174557
0.5	0.171711	0.180898
0.525	0.155461	0.18744
0.55	0.180486	0.194932
0.575	0.21827	0.20339
0.6	0.206826	0.211559
0.625	0.239262	0.21935
0.65	0.225299	0.2266
0.675	0.217562	0.233024
0.7	0.214015	0.239207
0.725	0.223454	0.245002
0.75	0.220122	0.250361
0.775	0.214625	0.254977
0.8	0.215917	0.258301
0.825	0.190917	0.260875
0.85	0.215898	0.259072
0.875	0.203696	0.252765
0.9	0.226207	0.246151
0.925	0.214649	0.239053
0.95	0.211129	0.231424
0.975	0.186129	0.223613
1	0.173446	0.215912
1.025	0.169332	0.208149
1.05	0.161893	0.200292
1.075	0.156301	0.192453
1.1	0.135859	0.184414
1.125	0.119788	0.175942
1.15	0.103724	0.167045
1.175	0.0814817	0.157969
1.2	0.0777719	0.148649
1.225	0.0744358	0.138561
1.25	0.0557589	0.127779
1.275	0.0634649	0.11654
1.3	0.0505482	0.104774
1.325	0.0368201	0.0927387
1.35	0.0175991	0.0805086
1.375	-0.00517579	0.0681329
1.4	-0.00589996	0.0552843
1.425	0.0102436	0.0424223
1.45	-0.00788679	0.0299538
1.475	-0.0429692	0.017135
1.5	-0.0446845	0.00474679
1.525	-0.0539562	-0.00670663
1.55	-0.0720884	-0.0180463
1.575	-0.0630137	-0.0290986
1.6	-0.0645106	-0.0394693
1.625	-0.0812303	-0.0495956
1.65	-0.0820304	-0.0586167
1.675	-0.0956279	-0.066467
1.7	-0.122863	-0.0742575
1.725	-0.1347	-0.0818207
1.75	-0.120206	-0.0899024
1.775	-0.127081	-0.0983072
1.8	-0.120624	-0.105919
1.825	-0.133145	-0.112942
1.85	-0.140234	-0.120088
1.875	-0.123986	-0.126734
1.9	-0.146029	-0.132504
1.925	-0.138526	-0.137822
1.95	-0.144104	-0.142824
1.975	-0.118993	-0.147547
2	-0.133476	-0.152039
2.025	-0.13185	-0.156889
2.05	-0.138992	-0.161805
2.075	-0.159912	-0.166195
2.1	-0.154599	-0.170483
2.125	-0.146588	-0.175563
2.15	-0.134128	-0.18177
2.175	-0.159128	-0.188418
2.2	-0.172935	-0.195
2.225	-0.191127	-0.201341
2.25	-0.188758	-0.207764
2.275	-0.216374	-0.214466
2.3	-0.234528	-0.221046
2.325	-0.235608	-0.228374
2.35	-0.216968	-0.232267
2.375	-0.213778	-0.231797
2.4	-0.221165	-0.231266
2.425	-0.23964	-0.23063
2.45	-0.241956	-0.229559
2.475	-0.219489	-0.22781
2.5	-0.242616	-0.225404
2.525	-0.239075	-0.222316
2.55	-0.213594	-0.218493
2.575	-0.222993	-0.214498
2.6	-0.238999	-0.210114
2.625	-0.245258	-0.205302
2.65	-0.240165	-0.200447
2.675	-0.252899	-0.195181
2.7	-0.259643	-0.189493
2.725	-0.260394	-0.183384
2.75	-0.251812	-0.177374
2.775	-0.232198	-0.171683
2.8	-0.249212	-0.165755
2.825	-0.241764	-0.159546
2.85	-0.237581	-0.152666
2.875	-0.231858	-0.145213
2.9	-0.206608	-0.13826
2.925	-0.205589	-0.131005
2.95	-0.170554	-0.121461
2.975	-0.188319	-0.112111
3	-0.206779	-0.104194
3.025	-0.150154	-0.0950866
3.05	-0.102811	-0.08305
3.075	-0.00537613	-0.0690813
3.1	0.0185983	-0.0545314
3.125	0.0196431	-0.0388757
3.15	0.027082	-0.0227617
3.175	0.0571214	-0.00689094
3.2	0.0698778	0.00758368
3.225	0.0448778	0.0207542
3.25	0.102761	0.0321614
3.275	0.123395	0.0411355
3.3	0.0983946	0.0491322
3.325	0.0979269	0.0559965
3.35	0.135751	0.0602166
3.375	0.121882	0.0671637
3.4	0.144699	0.0777643
3.425	0.135136	0.0872862
3.45	0.125435	0.0960611
3.475	0.123641	0.104212
3.5	0.134301	0.111962
3.525	0.164925	0.119567
3.55	0.155852	0.12692
3.575	0.17231	0.133833
3.6	0.167327	0.140453
3.625	0.144235	0.146626
3.65	0.163304	0.152699
3.675	0.157894	0.159163
3.7	0.189875	0.166495
3.725	0.209183	0.174528
3.75	0.22164	0.182407
3.775	0.238858	0.189851
3.8	0.231677	0.196825
3.825	0.214315	0.203135
3.85	0.205607	0.209083
3.875	0.229769	0.214685
3.9	0.221937	0.219561
3.925	0.21628	0.22355
3.95	0.20751	0.226543
3.975	0.212079	0.228888
4	0.207491	0.226868
4.025	0.234453	0.2206
4.05	0.231242	0.213681
4.075	0.21349	0.206253
4.1	0.202722	0.19864
4.125	0.177722	0.190791
4.15	0.179869	0.183025
4.175	0.177759	0.175289
4.2	0.172893	0.167423
4.225	0.147893	0.159484
4.25	0.127451	0.151414
4.275	0.117956	0.142947
4.3	0.0953165	0.134057
4.325	0.0799858	0.124894
4.35	0.0806364	0.115176
4.375	0.0710995	0.104607
4.4	0.0710236	0.093457
4.425	0.0573546	0.0820721
4.45	0.0452367	0.0703041
4.475	0.0279544	0.058113
4.5	0.00919171	0.0457873
4.525	-0.00194509	0.0333034
4.55	-0.00842783	0.0203214
4.575	0.00996975	0.00752821
4.6	-0.0137937	-0.00477815
4.625	-0.0604866	-0.0173764
4.65	-0.0524965	-0.0295202
4.675	-0.0554957	-0.0409116
4.7	-0.0799825	-0.0521782
4.725	-0.0581705	-0.0628735
4.75	-0.066882	-0.0730163
4.775	-0.0675392	-0.0820599
4.8	-0.0777762	-0.090153
4.825	-0.0976654	-0.0980869
4.85	-0.122811	-0.10576
4.875	-0.133084	-0.113243
4.9	-0.112634	-0.12084
4.925	-0.126997	-0.128847
4.95	-0.120506	-0.136492
4.975	-0.141553	-0.143518
5	-0.125539	-0.150511
5.025	-0.129436	-0.156889
5.05	-0.154436	-0.162521
5.075	-0.146933	-0.167811
5.1	-0.152511	-0.172784
5.125	-0.1274	-0.177475
5.15	-0.141883	-0.181932
5.175	-0.140257	-0.186748
5.2	-0.143319	-0.191419
5.225	-0.154635	-0.195801
5.25	-0.134792	-0.201049
5.275	-0.154995	-0.206847
5.3	-0.142536	-0.213014
5.325	-0.166242	-0.219729
5.35	-0.179013	-0.226277
5.375	-0.191528	-0.232503
5.4	-0.206659	-0.239019
5.425	-0.224781	-0.245784
5.45	-0.242935	-0.252319
5.475	-0.235314	-0.25948
5.5	-0.225375	-0.263196
5.525	-0.223197	-0.262507
5.55	-0.214556	-0.262061
5.575	-0.248048	-0.261659
5.6	-0.223582	-0.26012
5.625	-0.227896	-0.257898
5.65	-0.255752	-0.255283
5.675	-0.234564	-0.251828
5.7	-0.218755	-0.247916
5.725	-0.2314	-0.243986
5.75	-0.246431	-0.239695
5.775	-0.253666	-0.234976
5.8	-0.237578	-0.230086
5.825	-0.261306	-0.224786
5.85	-0.258252	-0.218996
5.875	-0.252165	-0.21289
5.9	-0.260219	-0.206892
5.925	-0.23262	-0.201042
5.95	-0.246907	-0.194922
5.975	-0.236538	-0.188425
6	-0.245988	-0.181286
6.025	-0.223943	-0.173394
6.05	-0.207853	-0.165899
6.075	-0.170661	-0.1574
6.1	-0.178961	-0.14671
6.125	-0.196727	-0.13726
6.15	-0.18139	-0.128427
6.175	-0.137455	-0.11767
6.2	-0.0436363	-0.105741
6.225	0.027503	-0.0922103
6.25	0.0225741	-0.0770546
6.275	0.0112357	-0.0611873
