# Supplementary material for: Individuals with autism spectrum disorder have altered visual encoding capacity
Source: PLoS Biol. 2021 May 12;19(5):e3001215. doi: 10.1371/journal.pbio.3001215 (PMC8143398; doi:10.1371/journal.pbio.3001215)
Supplement: S6 Data — (ZIP) [file pbio.3001215.s016.zip › FigS1_S2/NT/Sub8/wFB2.xlsx]

## Sheet: Sheet1
Target	Response
42.996	27.683
179.912	166
159.719	147
32.163	21
8.685	11.102
68.991	62
4.109	9
133.823	138
169.898	167
74.759	57
54.884	48
28.269	35
133.219	138
83.916	73
32.658	29
71.452	63
97.391	109
20.688	29
43.298	41
130.17	125
88.739	86
25.659	29
86.427	88
21.512	31
128.214	129
179.615	7
28.774	31
177.808	176
81.274	62
98.831	104
143.53	144
73.594	58
101.978	108
167.832	164
156.901	151
50.863	43
62.492	41
56.021	49
143.294	135
118.639	120
139.08	141
64.376	56
130.137	123
103.346	104
46.199	44
48.512	50
133.867	137
126.061	124
169.568	171
24.253	26
7.998	11
23.066	20
109.691	106
82.092	76
104.928	100
105.736	104
47.045	55
116.711	123
152.248	150
76.236	73
80.153	75
57.828	55
45.309	54
115.074	133
67.656	64
28.576	30
136.965	138
56.949	66
166.085	159
37.827	34.703
45.694	41
130.983	132
93.909	95
72.474	78.974
43.787	42
81.713	89
13.744	15
16.073	15
86.212	78
146.958	147
163.597	157
80.142	69
2.022	8
168.997	165
148.474	153
94.145	99
49.132	48
135.081	126
63.723	59
140.706	131
133.845	123
43.776	44
41.162	42
162.048	162
136.509	151
53.088	43
29.411	25
123.99	131
4.356	10
67.03	74
179.637	179
163.927	154
72.858	67
76.363	69
47.814	57
148.694	141
96.875	94
50.297	49
45.067	50
48.924	50
152.797	153
154.967	142
106.983	116
15.832	18
92.975	92
95.188	95
93.387	97
126.956	133
173.677	151.265
155.692	158
129.796	130
126.89	130
77.731	62
37.959	34.565
1.664	10
29.417	25
33.295	34
49.11	56
132.884	126
107.147	99
169.81	160
18.963	24
19.551	24
55.038	51
12.503	16
141.558	136
70.518	55
173.963	166
16.656	14
17.288	18
25.654	29
40.629	48
22.891	31
92.173	99
83.488	77
30.049	28
134.669	132
150.155	136
68.98	69
76.89	71
159.422	150
134.971	140.886
73.094	73
141.783	135
54.296	61
117.601	116
55.279	48
9.141	17
38.096	30
5.834	7
39.937	40
2.406	0
110.279	106
131.884	125
18.502	22
63.19	53
158.631	160
74.572	62
107.933	112
40.425	38
36.679	38
92.096	98
77.242	75
76	77
72.062	78
1.895	173
53.132	48
152.77	145
127.209	130
63.618	50
76.033	75
31.565	36
13.481	22
141.547	141
137.701	138
83.175	69
100.215	102
82.741	75
171.82	164
101.671	99
59.608	48
107.208	109
8.734	23
25.385	23
168.964	170
6.136	8
25.418	24
11.624	21
51.478	57

## Sheet: Sheet2
Theta	Bias	Fit
0	-0.0164287	0
0.025	0.000357075	0.0220492
0.05	0.0185615	0.0425345
0.075	0.010896	0.0617416
0.1	0.0782129	0.0767989
0.125	0.118554	0.0861348
0.15	0.0935538	0.0932437
0.175	0.0974367	0.10035
0.2	0.101392	0.106388
0.225	0.0777688	0.110904
0.25	0.0842163	0.114496
0.275	0.0758265	0.116843
0.3	0.0773167	0.118852
0.325	0.0953886	0.119371
0.35	0.0886824	0.118419
0.375	0.0780133	0.117916
0.4	0.0968348	0.11588
0.425	0.0956595	0.112267
0.45	0.0918677	0.109238
0.475	0.0962441	0.10634
0.5	0.0998089	0.10309
0.525	0.0850024	0.0995379
0.55	0.0780942	0.0954807
0.575	0.0984267	0.092356
0.6	0.0999309	0.0904011
0.625	0.100079	0.0887951
0.65	0.0843227	0.0874221
0.675	0.0823737	0.0861785
0.7	0.081674	0.0851216
0.725	0.0752006	0.0834979
0.75	0.059648	0.0812224
0.775	0.0415909	0.0787755
0.8	0.0486989	0.0763829
0.825	0.0203833	0.0739202
0.85	0.0226296	0.0707396
0.875	0.0305422	0.0672598
0.9	0.0291045	0.0634119
0.925	0.0436306	0.0578924
0.95	0.032827	0.0512271
0.975	0.0393664	0.0449335
1	0.0540306	0.039746
1.025	0.07726	0.0337382
1.05	0.0551339	0.0262892
1.075	0.0400643	0.0190856
1.1	0.0330006	0.0118436
1.125	0.053587	0.00481187
1.15	0.0297515	-0.00194425
1.175	0.0122032	-0.00895968
1.2	-0.00631926	-0.0159018
1.225	0.0326041	-0.0225856
1.25	0.0154385	-0.0291587
1.275	0.0254573	-0.0347231
1.3	0.0172213	-0.0395994
1.325	0.030621	-0.0438813
1.35	0.0485679	-0.0475014
1.375	0.0528678	-0.051168
1.4	0.0493358	-0.0545733
1.425	0.0438854	-0.0576836
1.45	0.0385602	-0.0612757
1.475	0.0222869	-0.0660108
1.5	0.0219311	-0.0711877
1.525	-0.00122993	-0.0762833
1.55	-0.0228748	-0.0815481
1.575	-0.0347891	-0.0870552
1.6	-0.045062	-0.0921762
1.625	-0.0540635	-0.0968922
1.65	-0.0475885	-0.102148
1.675	-0.0525789	-0.107292
1.7	-0.0775789	-0.111748
1.725	-0.0697912	-0.116508
1.75	-0.0708311	-0.121267
1.775	-0.0914376	-0.125754
1.8	-0.108679	-0.130571
1.825	-0.109103	-0.136544
1.85	-0.099324	-0.143825
1.875	-0.116726	-0.151329
1.9	-0.115345	-0.158617
1.925	-0.125899	-0.166097
1.95	-0.148572	-0.173979
1.975	-0.173017	-0.181994
2	-0.185024	-0.189176
2.025	-0.197551	-0.195239
2.05	-0.189259	-0.199424
2.075	-0.209808	-0.201918
2.1	-0.17292	-0.203836
2.125	-0.16797	-0.205459
2.15	-0.194075	-0.207287
2.175	-0.183705	-0.209687
2.2	-0.19858	-0.212428
2.225	-0.170617	-0.21279
2.25	-0.139262	-0.210895
2.275	-0.14471	-0.209459
2.3	-0.172714	-0.208721
2.325	-0.198865	-0.207859
2.35	-0.171221	-0.20587
2.375	-0.17154	-0.203063
2.4	-0.173192	-0.200507
2.425	-0.173227	-0.198635
2.45	-0.175894	-0.196661
2.475	-0.174702	-0.193779
2.5	-0.166786	-0.191533
2.525	-0.171194	-0.190685
2.55	-0.15226	-0.18995
2.575	-0.155537	-0.189214
2.6	-0.167138	-0.18935
2.625	-0.184167	-0.190002
2.65	-0.202127	-0.1905
2.675	-0.230295	-0.190763
2.7	-0.243926	-0.190662
2.725	-0.246021	-0.189447
2.75	-0.249126	-0.187721
2.775	-0.261959	-0.185947
2.8	-0.260948	-0.183866
2.825	-0.243794	-0.180462
2.85	-0.275285	-0.174997
2.875	-0.293094	-0.168578
2.9	-0.235498	-0.159965
2.925	-0.179457	-0.148807
2.95	-0.177117	-0.136162
2.975	-0.139343	-0.121192
3	-0.118151	-0.104029
3.025	-0.124125	-0.0859238
3.05	-0.0949135	-0.0676713
3.075	-0.0966612	-0.0492615
3.1	-0.0961039	-0.0293066
3.125	-0.0499977	-0.00845905
3.15	-0.00862147	0.0134406
3.175	0.00868222	0.0353306
3.2	0.0101541	0.0554005
3.225	0.0256595	0.073525
3.25	0.125328	0.0855201
3.275	0.110146	0.0927702
3.3	0.106793	0.100119
3.325	0.107485	0.10653
3.35	0.0943614	0.111347
3.375	0.0693614	0.115581
3.4	0.0758089	0.119092
3.425	0.0814775	0.121924
3.45	0.0827209	0.124298
3.475	0.0955265	0.124787
3.5	0.0802751	0.12393
3.525	0.0852929	0.122319
3.55	0.101074	0.119758
3.575	0.0946024	0.116573
3.6	0.0996772	0.113137
3.625	0.0878368	0.109923
3.65	0.0914016	0.106612
3.675	0.0946869	0.102904
3.7	0.0837888	0.0980717
3.725	0.108082	0.0944985
3.75	0.0915235	0.0927131
3.775	0.0956682	0.0911679
3.8	0.0759153	0.0898557
3.825	0.0821932	0.0885758
3.85	0.0732666	0.0874828
3.875	0.0715741	0.0858796
3.9	0.0581836	0.0836288
3.925	0.0424253	0.0810229
3.95	0.0402916	0.0784704
3.975	0.0166175	0.0758655
4	0.0142222	0.0725456
4.025	0.0331259	0.068817
4.05	0.02137	0.0648728
4.075	0.0352233	0.0594611
4.1	0.0244196	0.0527566
4.125	0.0523391	0.0469503
4.15	0.0665805	0.0416203
4.175	0.0688527	0.0349468
4.2	0.0467265	0.0274648
4.225	0.0402792	0.0203052
4.25	0.0389265	0.0136741
4.275	0.0451797	0.00717811
4.3	0.0213441	0.000393142
4.325	0.00566716	-0.00675498
4.35	0.00493613	-0.0142585
4.375	0.0241968	-0.0213968
4.4	0.0190263	-0.0276144
4.425	0.0288332	-0.033059
4.45	0.0110041	-0.0381011
4.475	0.0418938	-0.0419481
4.5	0.0593848	-0.0448386
4.525	0.0516758	-0.048105
4.55	0.0559974	-0.0513105
4.575	0.035478	-0.0542509
4.6	0.0387999	-0.0581875
4.625	0.0303255	-0.0630718
4.65	0.0153627	-0.0679792
4.675	-0.00963727	-0.0729961
4.7	-0.0247002	-0.0781812
4.725	-0.0327344	-0.0832495
4.75	-0.0428083	-0.0879705
4.775	-0.0624708	-0.0926414
4.8	-0.0559958	-0.0978915
4.825	-0.0609863	-0.103028
4.85	-0.0711961	-0.107412
4.875	-0.0608476	-0.111752
4.9	-0.0746711	-0.116116
4.925	-0.0902438	-0.120773
4.95	-0.117086	-0.125794
4.975	-0.111098	-0.131802
5	-0.107731	-0.139118
5.025	-0.111097	-0.146386
5.05	-0.124736	-0.15354
5.075	-0.123939	-0.161211
5.1	-0.156425	-0.169141
5.125	-0.168432	-0.176376
5.15	-0.191498	-0.182698
5.175	-0.183487	-0.187286
5.2	-0.197667	-0.190102
5.225	-0.202366	-0.19209
5.25	-0.181327	-0.193499
5.275	-0.176377	-0.195077
5.3	-0.202482	-0.196858
5.325	-0.181988	-0.199143
5.35	-0.171597	-0.200541
5.375	-0.158889	-0.199764
5.4	-0.143466	-0.198219
5.425	-0.153118	-0.196992
5.45	-0.182273	-0.195941
5.475	-0.200955	-0.194666
5.5	-0.173874	-0.192425
5.525	-0.169064	-0.189349
5.55	-0.172442	-0.186565
5.575	-0.181635	-0.184576
5.6	-0.184301	-0.182532
5.625	-0.180587	-0.179712
5.65	-0.161905	-0.177584
5.675	-0.179602	-0.176721
5.7	-0.15456	-0.175945
5.725	-0.149946	-0.175763
5.75	-0.175044	-0.17626
5.775	-0.192574	-0.176676
5.8	-0.213702	-0.177008
5.825	-0.233671	-0.177059
5.85	-0.239012	-0.17625
5.875	-0.254428	-0.174367
5.9	-0.245367	-0.172187
5.925	-0.255906	-0.170599
5.95	-0.260719	-0.169192
5.975	-0.25407	-0.165514
6	-0.277407	-0.159587
6.025	-0.279119	-0.153444
6.05	-0.206385	-0.143666
6.075	-0.175878	-0.130747
6.1	-0.185524	-0.117847
6.125	-0.112228	-0.10235
6.15	-0.126558	-0.0846548
6.175	-0.0911346	-0.0669129
6.2	-0.103321	-0.0490245
6.225	-0.105069	-0.030495
6.25	-0.0647901	-0.0104454
6.275	-0.0226341	0.0114062
