# Supplementary material for: Individuals with autism spectrum disorder have altered visual encoding capacity
Source: PLoS Biol. 2021 May 12;19(5):e3001215. doi: 10.1371/journal.pbio.3001215 (PMC8143398; doi:10.1371/journal.pbio.3001215)
Supplement: S6 Data — (ZIP) [file pbio.3001215.s016.zip › FigS1_S2/NT/Sub8/woFB.xlsx]

## Sheet: Sheet1
Target	Response
178.281	1.062
105.719	86.521
106.73	46
119.37	118.124
137.646	133.492
144.678	139.179
146.71	159.114
165.256	164.878
113.558	125
23.193	15
111.41	115
92.909	93
137.641	132
13.014	14
66.184	41
124.737	140
87.097	79
109.312	103
64.992	49
160.35	17
79.033	68
152.857	154
9.124	14
64.893	45.462
10.525	0
174.897	171
97.584	110.923
163.41	150.833
100.577	87.077
76.182	56.249
34.784	39.951
62.399	35.282
150.287	160.307
91.502	96.645
22.232	37.864
39.997	50.795
97.479	101.508
70.705	77.987
80.181	69.785
65.816	50.268
122.067	129.337
107.746	109.312
5.691	9.094
151.869	160.788
178.347	0.594
8.8	7.395
113.278	120.421
155.752	146.115
90.437	94.041
130.774	136.117
24.226	22.298
37.294	25.012
87.295	67.498
1.467	2.319
151.292	144.032
130.038	145.251
33.29	52.584
132.636	131.264
84.361	72.312
88.701	87.543
110.916	117.862
17.15	16.836
144.013	134.476
33.888	34.667
131.466	123.761
61.657	60.898
128.687	134.586
35.35	31.916
50.374	26.803
85.718	81.686
82.054	78.989
15.013	16.373
123.177	119.508
158.955	153.317
166.635	159.303
170.974	166.67
38.365	25.948
7.306	21.438
150.105	146.42
43.82	46.373
143.612	131.284
59.696	32.103
90.272	84.69
106.428	104.117
141.217	158
6.262	23.543
25.275	24.307
38.547	51.469
169.469	154.914
99.616	116.918
75.039	66.683
87.377	85.765
5.85	9.806
170.074	164.815
20.325	16.743
35.432	56.258
48.446	51.585
146.397	146.605
125.589	139.496
16.919	24.19
171.87	157.506
113.19	120.007
111.982	128.252
43.875	46.211
113.789	124.744
96.062	104.444
26.538	45.255
143.283	142.175
8.564	21.601
126.034	141.205
94.172	105.457
126.533	134.727
43.859	48.345
54.351	60.025
58.235	56.259
172.397	160.145
16.952	23.504
28.834	29.702
136.372	136.429
164.58	161.457
106.582	119.268
23.209	35.427
137.553	144.642
45.644	49.616
36.822	36.609
50.555	54.49
126.825	137.588
27.774	39.002
109.081	106.51
172.123	167.26
83.696	75.026
42.474	54.627
18.699	25.862
132.796	135.554
140.866	145.243
149.688	148.918
12.113	21.98
74.528	66.321
108.955	102.515
28.082	28.846
120.991	121.068
178.742	165.975
54.181	26.816
167.744	162
49.665	19
149.287	149
94.485	107
6.026	24.39
131.9	127.792
166.975	155.352
101.088	108.308
128.549	128.188
173.463	160.472
86.998	74.01
171.084	143.623
175.896	163.364
16.54	35.3
130.489	134.42
37.833	49.662
117.876	125.967
82.493	73.598
21.473	44.736
85.015	69.467
135.993	132.224
148.919	138.476
0.5	0.776
150.869	143.187
115.953	127.742
17.546	36.963
126.11	132.54
48.715	39.483
110.971	122.324
148.996	150.536
35.437	35
150.105	135.017
77.522	62.602
160.762	144.721
75.292	52.767
16.672	23.333
64.481	46.609
104.697	112.576
34.789	38.349
87.223	75.969
57.07	54.221
80.126	68.855
170.859	160.32
86.091	75.529

## Sheet: Sheet2
Theta	Bias	Fit
0	-0.101606	0
0.025	-0.062524	0.0252961
0.05	-0.0265018	0.0491399
0.075	-0.0233764	0.0713172
0.1	-0.0123305	0.0917341
0.125	0.000573248	0.110853
0.15	0.0217432	0.128458
0.175	0.0326169	0.144182
0.2	0.0456925	0.158468
0.225	0.142826	0.168161
0.25	0.102136	0.173788
0.275	0.172926	0.182838
0.3	0.197263	0.195148
0.325	0.196431	0.206388
0.35	0.205251	0.216173
0.375	0.200862	0.224639
0.4	0.176109	0.23191
0.425	0.189466	0.238389
0.45	0.193187	0.244799
0.475	0.206817	0.251899
0.5	0.208956	0.258949
0.525	0.223867	0.265451
0.55	0.204043	0.271739
0.575	0.181646	0.277545
0.6	0.180907	0.283048
0.625	0.190253	0.288633
0.65	0.170998	0.294269
0.675	0.17627	0.299393
0.7	0.198895	0.302793
0.725	0.183116	0.304631
0.75	0.162033	0.306038
0.775	0.153248	0.306957
0.8	0.128248	0.307262
0.825	0.114934	0.307074
0.85	0.127753	0.306767
0.875	0.132987	0.305648
0.9	0.156306	0.300965
0.925	0.200085	0.293747
0.95	0.223475	0.286849
0.975	0.229576	0.280031
1	0.247832	0.27191
1.025	0.251315	0.262299
1.05	0.249273	0.252353
1.075	0.228342	0.24225
1.1	0.235228	0.232291
1.125	0.247499	0.222127
1.15	0.232726	0.211347
1.175	0.238078	0.200169
1.2	0.232166	0.188356
1.225	0.225849	0.176049
1.25	0.197487	0.163584
1.275	0.172487	0.151032
1.3	0.174569	0.138265
1.325	0.164799	0.125139
1.35	0.162532	0.111522
1.375	0.137532	0.0975825
1.4	0.126495	0.0834192
1.425	0.0830247	0.0695344
1.45	0.0480931	0.0562968
1.475	0.0707195	0.0435997
1.5	0.0467897	0.0312434
1.525	0.0217897	0.0188621
1.55	0.0192936	0.00651748
1.575	-0.0193676	-0.00579185
1.6	-0.0369723	-0.0176735
1.625	-0.0432221	-0.02936
1.65	-0.0728086	-0.0412065
1.675	-0.0395808	-0.0526137
1.7	-0.0565909	-0.0636883
1.725	-0.0846947	-0.0746372
1.75	-0.0892866	-0.0852385
1.775	-0.0920689	-0.0955234
1.8	-0.0870099	-0.105416
1.825	-0.09549	-0.114906
1.85	-0.0741481	-0.123772
1.875	-0.114871	-0.131969
1.9	-0.12638	-0.139872
1.925	-0.140809	-0.147371
1.95	-0.165614	-0.154478
1.975	-0.202565	-0.161449
2	-0.216169	-0.168394
2.025	-0.229347	-0.175074
2.05	-0.225637	-0.182146
2.075	-0.225528	-0.190293
2.1	-0.243108	-0.198487
2.125	-0.285147	-0.206296
2.15	-0.277108	-0.211764
2.175	-0.273511	-0.214369
2.2	-0.26996	-0.216166
2.225	-0.259603	-0.217778
2.25	-0.278557	-0.219437
2.275	-0.303557	-0.220826
2.3	-0.31295	-0.221587
2.325	-0.306536	-0.221653
2.35	-0.331549	-0.221182
2.375	-0.324881	-0.220135
2.4	-0.299202	-0.218922
2.425	-0.312217	-0.217405
2.45	-0.316084	-0.215163
2.475	-0.338641	-0.21207
2.5	-0.290086	-0.209256
2.525	-0.302326	-0.207031
2.55	-0.322448	-0.204449
2.575	-0.278747	-0.201954
2.6	-0.257665	-0.200233
2.625	-0.212317	-0.200495
2.65	-0.220319	-0.201973
2.675	-0.245473	-0.203253
2.7	-0.248625	-0.204407
2.725	-0.262779	-0.205329
2.75	-0.264586	-0.205891
2.775	-0.281511	-0.206889
2.8	-0.280641	-0.20843
2.825	-0.305641	-0.20966
2.85	-0.289407	-0.209225
2.875	-0.314407	-0.207099
2.9	-0.297695	-0.203543
2.925	-0.313004	-0.198336
2.95	-0.297296	-0.192509
2.975	-0.28331	-0.185582
3	-0.278364	-0.176175
3.025	-0.277392	-0.165206
3.05	-0.191438	-0.149954
3.075	-0.203929	-0.13009
3.1	-0.153723	-0.108188
3.125	-0.141414	-0.0841473
3.15	-0.0689674	-0.0600484
3.175	-0.0519426	-0.0363355
3.2	-0.0229056	-0.0137208
3.225	-0.0317838	0.00753693
3.25	-0.0207379	0.0277055
3.275	-0.0078341	0.0465795
3.3	0.0133358	0.0639459
3.325	0.045489	0.0790251
3.35	0.0372851	0.0926722
3.375	0.134419	0.102163
3.4	0.116365	0.107674
3.425	0.188351	0.116419
3.45	0.194007	0.128144
3.475	0.214802	0.138951
3.5	0.197454	0.148294
3.525	0.192454	0.15634
3.55	0.167702	0.163409
3.575	0.188043	0.169573
3.6	0.201602	0.175911
3.625	0.19841	0.183049
3.65	0.212419	0.189932
3.675	0.220635	0.196386
3.7	0.195635	0.202586
3.725	0.183487	0.208428
3.75	0.1725	0.213969
3.775	0.190949	0.219446
3.8	0.177245	0.224999
3.825	0.211648	0.229118
3.85	0.197657	0.231605
3.875	0.174709	0.233371
3.9	0.153626	0.234605
3.925	0.144841	0.235354
3.95	0.131527	0.235486
3.975	0.110749	0.235253
4	0.119346	0.234913
4.025	0.12458	0.233643
4.05	0.17817	0.228892
4.075	0.202716	0.221907
4.1	0.215068	0.215181
4.125	0.25521	0.207656
4.15	0.25146	0.198942
4.175	0.247604	0.189438
4.2	0.240866	0.179496
4.225	0.231049	0.169493
4.25	0.226821	0.159637
4.275	0.242138	0.149347
4.3	0.224319	0.138445
4.325	0.234293	0.127146
4.35	0.223759	0.115217
4.375	0.217441	0.102856
4.4	0.189079	0.0903402
4.425	0.171242	0.0777328
4.45	0.169963	0.0648571
4.475	0.156391	0.0516365
4.5	0.154125	0.037986
4.525	0.136158	0.0240208
4.55	0.118088	0.00983581
4.575	0.0746173	-0.00407157
4.6	0.0490625	-0.0172841
4.625	0.0554535	-0.0299396
4.65	0.0383823	-0.0422961
4.675	0.0176463	-0.0545362
4.7	0.00173219	-0.066787
4.725	-0.0295979	-0.0788351
4.75	-0.0453796	-0.0903993
4.775	-0.0516294	-0.102078
4.8	-0.0507005	-0.114159
4.825	-0.0399983	-0.125845
4.85	-0.0649983	-0.136947
4.875	-0.0900988	-0.14777
4.9	-0.0854314	-0.158228
4.925	-0.089229	-0.16846
4.95	-0.0829348	-0.178159
4.975	-0.0992245	-0.187542
5	-0.0825555	-0.196441
5.025	-0.109787	-0.204547
5.05	-0.133517	-0.212243
5.075	-0.143946	-0.219452
5.1	-0.181999	-0.226582
5.125	-0.189089	-0.23377
5.15	-0.225088	-0.240605
5.175	-0.237754	-0.247074
5.2	-0.234044	-0.254051
5.225	-0.235692	-0.261987
5.25	-0.268555	-0.270103
5.275	-0.293555	-0.277952
5.3	-0.259558	-0.283127
5.325	-0.281918	-0.285419
5.35	-0.247329	-0.287678
5.375	-0.26801	-0.289749
5.4	-0.286964	-0.291261
5.425	-0.312142	-0.292302
5.45	-0.304816	-0.292617
5.475	-0.314944	-0.292428
5.5	-0.339956	-0.291791
5.525	-0.333288	-0.290573
5.55	-0.30761	-0.289187
5.575	-0.320625	-0.287495
5.6	-0.31393	-0.284902
5.625	-0.317157	-0.281641
5.65	-0.28959	-0.27876
5.675	-0.310733	-0.276281
5.7	-0.297949	-0.273398
5.725	-0.245162	-0.271299
5.75	-0.257161	-0.270194
5.775	-0.216932	-0.270553
5.8	-0.22888	-0.272221
5.825	-0.241151	-0.27342
5.85	-0.257032	-0.274318
5.875	-0.261113	-0.275352
5.9	-0.272993	-0.276025
5.925	-0.282078	-0.276475
5.95	-0.289048	-0.277473
5.975	-0.314048	-0.278557
6	-0.297814	-0.277967
6.025	-0.281103	-0.274745
6.05	-0.306103	-0.270086
6.075	-0.307016	-0.264351
6.1	-0.305703	-0.257996
6.125	-0.291718	-0.250885
6.15	-0.275232	-0.241342
6.175	-0.243321	-0.229202
6.2	-0.199845	-0.212698
6.225	-0.189808	-0.19184
6.25	-0.162131	-0.168935
6.275	-0.128078	-0.144113
