# Supplementary material for: Individuals with autism spectrum disorder have altered visual encoding capacity
Source: PLoS Biol. 2021 May 12;19(5):e3001215. doi: 10.1371/journal.pbio.3001215 (PMC8143398; doi:10.1371/journal.pbio.3001215)
Supplement: S6 Data — (ZIP) [file pbio.3001215.s016.zip › FigS1_S2/NT/Sub9/wFB1.xlsx]

## Sheet: Sheet1
Target	Response
73.061	60.944
179.61	179.962
54.488	49.818
175.226	170.588
130.258	135.286
113.393	124.028
19.304	23.766
15.42	17.153
166.069	157.321
15.651	20.493
107.098	124.72
177.913	174.32
52.703	44.844
38.541	36.686
14.744	19.559
31.62	38.383
4.461	6.121
75.879	71.808
70.946	61.931
0.467	1.946
99.803	107.12
161.724	158.388
84.987	66.045
21.765	20.74
91.035	95.461
6.477	17.938
63.882	69.561
140.058	137.062
7.801	2.759
111.295	124.764
153.852	151.455
7.625	10.876
80.664	75.057
62.399	58.144
42.474	39.258
2.791	179.559
131.016	131.345
46.336	41.063
37.992	36.363
17.507	26.878
13.558	8.944
107.526	111.849
101.506	107.99
65.167	50.526
177.627	168.664
129.324	133.872
128.928	130.514
20.188	20.603
153.561	152.5
99.83	111.984
98.462	102.692
120.425	135.399
150.462	146.388
43.749	40.703
140.047	136.703
83.773	68.303
151.468	146.494
81.499	78.483
43.117	42.257
90.063	90.44
72.82	61.625
176.83	166.598
58.641	57.209
39.689	41.739
53.219	55.435
34.174	32.228
172.057	166.813
160.109	158.714
119.183	129.541
147.117	147.319
62.948	57.089
91.48	89.609
93.299	101.12
138.992	138.189
168.167	167.651
62.635	52.518
71.045	63.352
77.159	78.464
124.171	126.546
28.791	23.759
172.908	167.099
1.857	2.24
45.232	41.717
22.083	24.545
77.67	71.617
111.223	120.698
13.53	20.461
106.263	117.88
103.324	113.197
83.504	77.221
177.44	169.451
126.764	137.317
21.874	31.205
157.834	160.362
74.286	59.774
167.426	165.914
74.133	60.656
114.701	121.307
113.855	120.494
105.148	107.895
10.838	12.665
37.525	44.207
58.751	59.057
73.594	70.455
86.498	84.51
76.39	52.774
138.047	136.718
47.358	37.629
11.844	11.791
35.448	28.072
170.348	158.865
177.781	173.116
151.545	146.747
144.881	145.515
172.557	157.245
91.552	94.367
73.1	72.651
59.075	45.342
170.623	167.885
43.634	43.533
173.496	169.556
141.953	140.141
168.448	165.239
155.329	150.514
49.462	49.991
100.808	109.375
151.286	149.115
89.294	89.932
58.048	56.501
110.015	114.03
179.83	1.711
72.127	72.985
93.293	99.786
25.626	18.512
91.239	94.812
36.349	29.538
45.644	35.477
32.301	32.929
123.408	128.289
132.631	133.379
110.163	112.58
123.803	130.85
178.616	177.101
103.692	112.509
9.729	11.496
138.053	131.539
122.979	132.66
51.181	51.313
159.702	150.911
88.498	82.893
97.781	103.564
86.476	83.045
60.048	54.675
172.546	165.197
179.022	173.576
137.19	131.013
1.346	1.873
18.485	24.711
161.422	159.5
99.979	110.12
110.894	110.732
152.38	149.204
63.14	61.082
171.54	161.392
125.094	128.218
25.72	24.983
147.496	140.131
108.515	119.913
34.443	31.785
85.575	87.372
157.719	154.062
127.989	130.534
127.357	128.929
68.068	69.976
161.367	158.577
39.393	47.148
39.014	35.267
96.749	100.254
0.297	4.349
39.552	40.247
11.662	9.145
6.927	3.381
102.72	115.749
121.727	127.991
12.327	9.352
57.252	60.735
113.256	126.358
89.997	81.046
94.513	107.768
69.875	65.082
77.687	64.28
10.443	21.134
169.826	146.489
160.328	152.801
98.232	106.247
30.109	27.59
56.065	52.502
98.391	110.637
135.845	136.538
115.107	130.613

## Sheet: Sheet2
Theta	Bias	Fit
0	-0.0578134	0
0.025	-0.0623549	0.0154993
0.05	-0.0260524	0.031791
0.075	0.0218811	0.0487459
0.1	0.0558586	0.0638334
0.125	0.0344188	0.0773265
0.15	0.0515633	0.0896516
0.175	0.0671236	0.101554
0.2	0.0606468	0.11362
0.225	0.0835074	0.124248
0.25	0.101572	0.132551
0.275	0.110475	0.139316
0.3	0.13979	0.14625
0.325	0.165277	0.152202
0.35	0.169799	0.156883
0.375	0.201153	0.160554
0.4	0.201787	0.162353
0.425	0.193181	0.162591
0.45	0.214532	0.162811
0.475	0.204949	0.163612
0.5	0.192474	0.164599
0.525	0.185636	0.166411
0.55	0.178403	0.168645
0.575	0.180184	0.171008
0.6	0.183625	0.172261
0.625	0.173351	0.172347
0.65	0.148351	0.172371
0.675	0.142277	0.172396
0.7	0.134012	0.172326
0.725	0.143985	0.172088
0.75	0.168047	0.171586
0.775	0.143616	0.170956
0.8	0.175634	0.170234
0.825	0.155889	0.169158
0.85	0.166281	0.168066
0.875	0.1856	0.1669
0.9	0.172804	0.165259
0.925	0.148573	0.163293
0.95	0.136952	0.161242
0.975	0.134636	0.159758
1	0.137578	0.159011
1.025	0.156564	0.157649
1.05	0.155013	0.154768
1.075	0.179573	0.15112
1.1	0.179481	0.147324
1.125	0.159007	0.14328
1.15	0.143955	0.139386
1.175	0.127374	0.135558
1.2	0.110154	0.13159
1.225	0.124732	0.125839
1.25	0.0997319	0.118245
1.275	0.0777392	0.110534
1.3	0.0568769	0.102742
1.325	0.0473683	0.0940857
1.35	0.0221735	0.0844555
1.375	0.0156965	0.0742792
1.4	-0.00690846	0.0637934
1.425	-0.0198029	0.0539048
1.45	-0.0267382	0.0444512
1.475	-0.0442654	0.0353695
1.5	-0.058477	0.0270322
1.525	-0.0608151	0.0185844
1.55	-0.0669637	0.0101863
1.575	-0.0783557	0.00159469
1.6	-0.0878751	-0.00828103
1.625	-0.0968939	-0.0180753
1.65	-0.101287	-0.0271003
1.675	-0.113205	-0.0361167
1.7	-0.079157	-0.0439039
1.725	-0.090581	-0.049938
1.75	-0.0855178	-0.0550659
1.775	-0.110518	-0.0596909
1.8	-0.108856	-0.0643203
1.825	-0.120486	-0.0688814
1.85	-0.100624	-0.0731993
1.875	-0.105292	-0.0773208
1.9	-0.104311	-0.0813737
1.925	-0.0717626	-0.0849839
1.95	-0.084781	-0.088473
1.975	-0.0780185	-0.0935027
2	-0.0815468	-0.100422
2.025	-0.0990935	-0.108032
2.05	-0.108634	-0.115469
2.075	-0.0832991	-0.121827
2.1	-0.108299	-0.127301
2.125	-0.114389	-0.132721
2.15	-0.114797	-0.137936
2.175	-0.114139	-0.14358
2.2	-0.111341	-0.149227
2.225	-0.114578	-0.154034
2.25	-0.122693	-0.158459
2.275	-0.132156	-0.162787
2.3	-0.158563	-0.167249
2.325	-0.168928	-0.171853
2.35	-0.175041	-0.176302
2.375	-0.201024	-0.180175
2.4	-0.177389	-0.183508
2.425	-0.166678	-0.186164
2.45	-0.191678	-0.188279
2.475	-0.204344	-0.190311
2.5	-0.2138	-0.192346
2.525	-0.193566	-0.194462
2.55	-0.195813	-0.196118
2.575	-0.20544	-0.197239
2.6	-0.19964	-0.199074
2.625	-0.20854	-0.201441
2.65	-0.23354	-0.203538
2.675	-0.2382	-0.204638
2.7	-0.258809	-0.204393
2.725	-0.256477	-0.203065
2.75	-0.251489	-0.200884
2.775	-0.251523	-0.19813
2.8	-0.232515	-0.194581
2.825	-0.206807	-0.189012
2.85	-0.188163	-0.180589
2.875	-0.14952	-0.17025
2.9	-0.13887	-0.158655
2.925	-0.129598	-0.147324
2.95	-0.127237	-0.135744
2.975	-0.135527	-0.12309
3	-0.115035	-0.110475
3.025	-0.131604	-0.0975399
3.05	-0.12887	-0.0845357
3.075	-0.109983	-0.0706719
3.1	-0.104718	-0.0551256
3.125	-0.0582058	-0.0391462
3.15	-0.0662207	-0.0233026
3.175	-0.0331224	-0.00690324
3.2	0.00744907	0.00981701
3.225	0.0134738	0.0262319
3.25	0.0474513	0.0412524
3.275	0.0399265	0.0551925
3.3	0.0649438	0.0684646
3.325	0.0587163	0.0808032
3.35	0.0746293	0.0922974
3.375	0.096254	0.101859
3.4	0.105188	0.110039
3.425	0.130137	0.117593
3.45	0.148847	0.124637
3.475	0.186392	0.130549
3.5	0.177238	0.135308
3.525	0.20481	0.138395
3.55	0.19338	0.13975
3.575	0.220041	0.140768
3.6	0.210331	0.141705
3.625	0.196542	0.1424
3.65	0.194572	0.143661
3.675	0.177229	0.145745
3.7	0.182914	0.147377
3.725	0.177482	0.148901
3.75	0.181759	0.150044
3.775	0.164944	0.150259
3.8	0.155903	0.150232
3.825	0.136036	0.15035
3.85	0.13979	0.150896
3.875	0.148607	0.150752
3.9	0.160209	0.150006
3.925	0.138519	0.149654
3.95	0.167227	0.149042
3.975	0.156674	0.147861
4	0.180418	0.146428
4.025	0.188282	0.144927
4.05	0.164397	0.143189
4.075	0.153545	0.141204
4.1	0.1269	0.138982
4.125	0.126229	0.137317
4.15	0.129171	0.136544
4.175	0.151071	0.13502
4.2	0.150378	0.132234
4.225	0.175869	0.128892
4.25	0.171074	0.125148
4.275	0.15386	0.121348
4.3	0.135548	0.117699
4.325	0.125077	0.113879
4.35	0.101747	0.109921
4.375	0.116325	0.104157
4.4	0.0913245	0.096552
4.425	0.0661909	0.0887538
4.45	0.0504653	0.0807841
4.475	0.0403329	0.0720373
4.5	0.0137661	0.0624113
4.525	0.00228088	0.052185
4.55	-0.0153158	0.0416499
4.575	-0.0168472	0.0318782
4.6	-0.0351455	0.0225421
4.625	-0.0502188	0.0135324
4.65	-0.0537777	0.00508334
4.675	-0.066448	-0.00362624
4.7	-0.0617631	-0.0128141
4.725	-0.0737667	-0.0228139
4.75	-0.0846299	-0.0328574
4.775	-0.105301	-0.0421237
4.8	-0.109695	-0.0511465
4.825	-0.0970041	-0.0599148
4.85	-0.0875643	-0.0674527
4.875	-0.0868603	-0.073225
4.9	-0.0939251	-0.0780898
4.925	-0.111169	-0.0826928
4.95	-0.111431	-0.0872371
4.975	-0.109102	-0.0914906
5	-0.109031	-0.095562
5.025	-0.1072	-0.0996893
5.05	-0.0861864	-0.104241
5.075	-0.0681884	-0.108645
5.1	-0.0931884	-0.112432
5.125	-0.0864259	-0.117447
5.15	-0.0899542	-0.124351
5.175	-0.107501	-0.131946
5.2	-0.101781	-0.138653
5.225	-0.0917065	-0.144278
5.25	-0.11013	-0.149718
5.275	-0.103058	-0.154885
5.3	-0.109191	-0.160435
5.325	-0.103107	-0.166188
5.35	-0.107786	-0.170944
5.375	-0.117105	-0.175387
5.4	-0.122738	-0.179724
5.425	-0.14197	-0.183997
5.45	-0.16338	-0.188477
5.475	-0.177336	-0.192983
5.5	-0.191824	-0.197249
5.525	-0.179939	-0.201106
5.55	-0.185797	-0.204575
5.575	-0.175085	-0.2072
5.6	-0.195103	-0.209237
5.625	-0.212751	-0.21119
5.65	-0.190959	-0.213191
5.675	-0.182841	-0.215008
5.7	-0.195265	-0.216248
5.725	-0.205697	-0.217116
5.75	-0.191119	-0.218515
5.775	-0.216948	-0.220547
5.8	-0.244657	-0.222713
5.825	-0.242181	-0.223687
5.85	-0.244802	-0.222533
5.875	-0.264884	-0.220487
5.9	-0.245095	-0.217996
5.925	-0.240535	-0.214492
5.95	-0.220601	-0.209808
5.975	-0.197041	-0.20318
6	-0.185562	-0.194576
6.025	-0.131925	-0.184049
6.05	-0.120188	-0.172948
6.075	-0.138005	-0.162474
6.1	-0.135644	-0.150832
6.125	-0.115079	-0.13915
6.15	-0.120269	-0.127356
6.175	-0.117119	-0.114711
6.2	-0.112472	-0.10126
6.225	-0.11839	-0.0864422
6.25	-0.0944969	-0.0720107
6.275	-0.0496281	-0.0572073
