# Supplementary material for: Individuals with autism spectrum disorder have altered visual encoding capacity
Source: PLoS Biol. 2021 May 12;19(5):e3001215. doi: 10.1371/journal.pbio.3001215 (PMC8143398; doi:10.1371/journal.pbio.3001215)
Supplement: S6 Data — (ZIP) [file pbio.3001215.s016.zip › FigS1_S2/NT/Sub9/wFB2.xlsx]

## Sheet: Sheet1
Target	Response
15.48	17.498
177.132	166.649
136.383	130.612
159.905	151.796
104.077	120.253
171.617	165.97
75.984	72.518
80.483	77.906
78.637	74.849
35.674	33.195
170.678	167.154
165.503	165.965
67.035	63.847
148.034	144.455
57.257	57.315
85.817	81.49
92.859	98.094
89.387	93.059
59.333	54.488
53.428	48.823
111.614	120.205
18.666	22.886
163.635	165.933
157.598	157.452
67.414	54.992
8.125	11.239
79.796	74.01
50.335	47.794
161.24	164.408
3.422	7.393
124.94	136.806
117.794	123.416
82.109	73.194
15.156	19.205
154.286	151.364
53.434	51.147
92.431	100.631
147.87	142.189
58.954	59.339
109.449	121.392
18.666	21.108
72.935	64.077
132.444	136.377
42.661	36.173
118.733	131.195
71.54	62.38
146.644	145.613
131.12	122.39
57.175	52.458
13.893	13.623
119.068	128.135
177.621	176.219
139.613	135.498
21.182	20.211
172.238	160.762
156.467	149.914
137.454	137.813
76.193	69.052
126.66	118.601
39.629	38.842
34.361	36.236
169.096	168.419
8.449	19.673
118.738	130.226
5.488	15.608
44.54	44.521
133.164	133.654
78.791	72.14
1	1.783
136.339	141.568
146.634	143.822
120.353	127.718
24.835	31.197
55.928	52.45
4.598	11.095
45.957	48.877
40.228	34.206
1.022	175.561
111.877	111.763
147.397	141.172
53.011	46.031
10.459	16.55
2.692	6.883
169.837	165.714
24.231	29.928
91.684	98.611
163.229	158.44
9.168	11.128
162.921	157.548
107.098	123.808
77.599	72.856
38.931	34.095
170.716	161.892
105.445	115.297
158.79	162.055
42.705	42.595
149.237	151.488
164.481	163.27
105.45	111.321
48.682	51.125
121.694	117.112
71.353	64.813
85.965	86.874
62.3	60.32
159.812	159.872
66.662	63.532
171.123	166.778
13.409	8.423
47.468	48.697
98.671	102.34
96.485	101.267
154.082	152.492
112.119	119.56
73.902	71.889
175.809	168.967
163.388	156.173
175.512	169.058
170.139	172.206
46.693	52.791
75.462	65.535
54.62	51.252
98.462	95.163
29.752	32.147
26.851	29.083
4.373	179.098
160.24	153.63
162.619	154.86
139.756	135.806
33.185	30.817
105.423	104.902
69.831	68.876
57.059	55.717
82.614	72.462
78.533	78.101
130.164	124.937
165.668	166.209
2.494	4.613
18.37	19.733
82.246	79.492
64.272	60.367
52.637	44.257
177.874	176.488
30.235	29.87
91.821	108.425
142.459	139.901
30.257	24.459
170.211	168.855
32.878	33.765
159.691	152.728
27.758	33.119
58.976	63.984
96.304	95.021
139.586	135.804
59.163	58.329
46.49	44.544
83.29	86.363
105.686	108.948
152.517	149.22
112.817	123.667
41.184	37.304
133.466	134.912
149.051	150.686
171.238	160.326
119.123	127.857
108.175	112.931
114.717	110.192
138.685	138.636
42.046	34.609
88.075	81.336
15.574	17.725
54.494	52.52
59.092	46.41
24.22	27.031
63.3	59.615
169.178	158.824
2.565	4.613
108.252	113.216
76.874	66.902
23.923	31.836
114.135	117.285
139.294	135.649
167.008	154.521
42.672	38.633
93.947	95.246
81.115	78.411
9.311	12.879
157.428	147.003
29.406	26.555
21.193	23.418
92.568	91.704
68.535	61.84
19.534	14.892
82.411	83.101
48.286	48.2
160.856	152.75
171.332	159.762
119.002	128.098
147.985	146.831
117.25	111.502
124.331	121.649

## Sheet: Sheet2
Theta	Bias	Fit
0	-0.0414373	0
0.025	0.0263761	0.0166157
0.05	0.0618711	0.0296579
0.075	0.0711453	0.0398257
0.1	0.0547141	0.0490274
0.125	0.0297141	0.0581164
0.15	0.00471406	0.0670509
0.175	0.0525484	0.0737108
0.2	0.0516338	0.0797963
0.225	0.0855833	0.0870202
0.25	0.143043	0.0921058
0.275	0.118043	0.0954732
0.3	0.122542	0.100051
0.325	0.11862	0.106114
0.35	0.143227	0.111341
0.375	0.139181	0.116005
0.4	0.114575	0.12139
0.425	0.1426	0.126204
0.45	0.1576	0.130089
0.475	0.18387	0.132646
0.5	0.173901	0.134509
0.525	0.165759	0.137286
0.55	0.188282	0.139549
0.575	0.172881	0.140986
0.6	0.157869	0.142285
0.625	0.168961	0.142428
0.65	0.165347	0.140795
0.675	0.160237	0.138679
0.7	0.186629	0.138659
0.725	0.190099	0.140612
0.75	0.175863	0.142668
0.775	0.150863	0.144533
0.8	0.150937	0.145086
0.825	0.123362	0.144449
0.85	0.113443	0.143659
0.875	0.135783	0.141718
0.9	0.119856	0.138728
0.925	0.105853	0.136492
0.95	0.0902434	0.134987
0.975	0.0956967	0.132769
1	0.0856944	0.129297
1.025	0.0606944	0.125113
1.05	0.0387407	0.120758
1.075	0.0428437	0.115931
1.1	0.0368115	0.110274
1.125	0.015409	0.104053
1.15	-0.00869129	0.0978787
1.175	0.00123679	0.0922291
1.2	0.0170313	0.0866987
1.225	0.0020582	0.0811223
1.25	-0.0138192	0.0759662
1.275	-0.0182548	0.0702586
1.3	-0.0238855	0.0645385
1.325	-0.0146065	0.0610275
1.35	-0.00660673	0.0596026
1.375	0.0146585	0.05836
1.4	0.0118715	0.0570209
1.425	0.0214532	0.0551338
1.45	0.00273879	0.0523567
1.475	-0.00297308	0.0491952
1.5	-0.0279731	0.0456734
1.525	-0.0257257	0.0417646
1.55	-0.0515349	0.0374512
1.575	-0.0525351	0.0329368
1.6	-0.0471934	0.0276828
1.625	-0.0721934	0.02187
1.65	-0.089616	0.0161674
1.675	-0.0864661	0.0106878
1.7	-0.0760778	0.00575486
1.725	-0.0613741	0.000699908
1.75	-0.0445098	-0.00438958
1.775	-0.0403258	-0.00884389
1.8	-0.0512878	-0.0136581
1.825	-0.0430753	-0.0200593
1.85	-0.0626713	-0.0276019
1.875	-0.067307	-0.0349295
1.9	-0.0857637	-0.0418846
1.925	-0.0994285	-0.0483556
1.95	-0.0922706	-0.0545209
1.975	-0.108017	-0.0606774
2	-0.127962	-0.0667413
2.025	-0.130406	-0.0723962
2.05	-0.107555	-0.0778658
2.075	-0.115367	-0.0839225
2.1	-0.120864	-0.0895423
2.125	-0.11922	-0.0935569
2.15	-0.128965	-0.0969224
2.175	-0.115591	-0.100647
2.2	-0.117784	-0.105035
2.225	-0.12496	-0.110069
2.25	-0.129896	-0.115197
2.275	-0.128837	-0.119472
2.3	-0.134077	-0.122775
2.325	-0.119265	-0.125934
2.35	-0.100032	-0.129207
2.375	-0.118326	-0.132524
2.4	-0.0991607	-0.137125
2.425	-0.124161	-0.14294
2.45	-0.115272	-0.147831
2.475	-0.128059	-0.151622
2.5	-0.114354	-0.154364
2.525	-0.110184	-0.15636
2.55	-0.130641	-0.158388
2.575	-0.119783	-0.160334
2.6	-0.135045	-0.161699
2.625	-0.160045	-0.162455
2.65	-0.173454	-0.163313
2.675	-0.165523	-0.165286
2.7	-0.170159	-0.167516
2.725	-0.187724	-0.169092
2.75	-0.194668	-0.170538
2.775	-0.185288	-0.171695
2.8	-0.202325	-0.172952
2.825	-0.198609	-0.17392
2.85	-0.215877	-0.174537
2.875	-0.200981	-0.174924
2.9	-0.176443	-0.171491
2.925	-0.135682	-0.162237
2.95	-0.121938	-0.149853
2.975	-0.116517	-0.136383
3	-0.111081	-0.122387
3.025	-0.0985923	-0.107862
3.05	-0.11512	-0.0928765
3.075	-0.105337	-0.0772941
3.1	-0.101876	-0.0613999
3.125	-0.0610223	-0.044328
3.15	-0.000806227	-0.0266309
3.175	0.0179688	-0.0106774
3.2	0.0877379	0.00145535
3.225	0.0713067	0.0107601
3.25	0.0463067	0.0199519
3.275	0.0213067	0.0289889
3.3	0.0168721	0.0371086
3.325	0.0682265	0.044652
3.35	0.0432265	0.0523847
3.375	0.127676	0.0594533
3.4	0.134636	0.064387
3.425	0.130144	0.0690939
3.45	0.114135	0.0750096
3.475	0.116877	0.0809647
3.5	0.13482	0.0860841
3.525	0.127246	0.0908553
3.55	0.15034	0.0956174
3.575	0.145932	0.0994545
3.6	0.173617	0.103038
3.625	0.190494	0.106068
3.65	0.169535	0.108613
3.675	0.18135	0.111545
3.7	0.189474	0.113961
3.725	0.164474	0.115509
3.75	0.149462	0.116772
3.775	0.160553	0.11688
3.8	0.176829	0.115628
3.825	0.159517	0.11384
3.85	0.2009	0.114265
3.875	0.181691	0.116714
3.9	0.167455	0.118735
3.925	0.156644	0.119854
3.95	0.139955	0.119778
3.975	0.114955	0.119225
4	0.143129	0.117713
4.025	0.127375	0.115051
4.05	0.126271	0.112855
4.075	0.100726	0.111305
4.1	0.0977315	0.109473
4.125	0.0872893	0.107036
4.15	0.0772871	0.103543
4.175	0.0522871	0.099339
4.2	0.0501841	0.0944613
4.225	0.0456093	0.088779
4.25	0.0284042	0.0827733
4.275	0.00700163	0.0765369
4.3	-0.00923941	0.0702259
4.325	0.0242946	0.0639629
4.35	0.0186509	0.0582055
4.375	-0.00634914	0.0528798
4.4	-0.015824	0.0476919
4.425	-0.0235567	0.0420537
4.45	-0.0135042	0.0370104
4.475	-0.0246702	0.0345906
4.5	-0.00792445	0.0337121
4.525	0.00625115	0.0325023
4.55	0.00911484	0.0310654
4.575	0.0130458	0.0290816
4.6	-0.00566855	0.0262993
4.625	-0.0113804	0.0231336
4.65	-0.0363804	0.0196087
4.675	-0.0341331	0.0156978
4.7	-0.04607	0.0114475
4.725	-0.0609425	0.00699711
4.75	-0.0556007	0.00174388
4.775	-0.0806007	-0.00406732
4.8	-0.0980233	-0.00976742
4.825	-0.0798053	-0.0149942
4.85	-0.0796942	-0.0196959
4.875	-0.0697814	-0.0247681
4.9	-0.0237331	-0.0297459
4.925	-0.0375708	-0.0346405
4.95	-0.0326664	-0.0410278
4.975	-0.0460786	-0.0484915
5	-0.0710786	-0.0560684
5.025	-0.0757143	-0.0633867
5.05	-0.0941711	-0.0703315
5.075	-0.0832818	-0.0768242
5.1	-0.100678	-0.0830103
5.125	-0.116425	-0.0891537
5.15	-0.13053	-0.0951779
5.175	-0.129993	-0.10059
5.2	-0.106685	-0.106106
5.225	-0.118332	-0.112405
5.25	-0.129272	-0.118
5.275	-0.123949	-0.122066
5.3	-0.125941	-0.125976
5.325	-0.101191	-0.130632
5.35	-0.126191	-0.135457
5.375	-0.124083	-0.140466
5.4	-0.127048	-0.14498
5.425	-0.137245	-0.148644
5.45	-0.137379	-0.151926
5.475	-0.117436	-0.154677
5.5	-0.108439	-0.157539
5.525	-0.0989905	-0.161822
5.55	-0.107568	-0.16739
5.575	-0.114657	-0.172578
5.6	-0.123679	-0.176841
5.625	-0.125584	-0.180056
5.65	-0.113837	-0.182209
5.675	-0.118591	-0.184164
5.7	-0.11295	-0.186422
5.725	-0.12819	-0.188597
5.75	-0.143452	-0.189928
5.775	-0.168452	-0.190649
5.8	-0.17711	-0.191496
5.825	-0.162865	-0.193271
5.85	-0.171558	-0.195487
5.875	-0.193467	-0.197299
5.9	-0.180911	-0.198563
5.925	-0.193696	-0.19947
5.95	-0.191119	-0.199899
5.975	-0.207017	-0.200039
6	-0.224284	-0.200618
6.025	-0.201271	-0.201187
6.05	-0.18485	-0.197929
6.075	-0.131494	-0.188197
6.1	-0.126639	-0.175183
6.125	-0.119401	-0.161607
6.15	-0.106041	-0.1481
6.175	-0.107	-0.133967
6.2	-0.106292	-0.118466
6.225	-0.0950799	-0.102563
6.25	-0.101427	-0.0867975
6.275	-0.033252	-0.0698069
