# Supplementary material for: Individuals with autism spectrum disorder have altered visual encoding capacity
Source: PLoS Biol. 2021 May 12;19(5):e3001215. doi: 10.1371/journal.pbio.3001215 (PMC8143398; doi:10.1371/journal.pbio.3001215)
Supplement: S6 Data — (ZIP) [file pbio.3001215.s016.zip › FigS1_S2/NT/Sub9/woFB.xlsx]

## Sheet: Sheet1
Target	Response
65.557	48.919
23.429	26.317
163.954	151.495
9.904	5.921
179.758	170.859
96.166	122.8
61.696	49.192
22.891	29.892
139.679	135.578
167.008	162.185
155.533	152.699
147.754	146.722
149.924	139.59
110.328	118.63
77.857	71.939
120.485	124.19
62.58	59.091
129.555	132.987
119.321	125.806
146.612	136.173
169.024	163.661
46.847	37.556
164.569	159.644
178.561	174.066
172.633	174.108
89.816	86.097
77.324	73.587
65.678	65.753
43.947	38.559
171.353	163.003
105.747	113.963
3.038	5.338
159.12	156.143
58.932	57.965
59.471	56.3
165.311	152.82
103.269	110.971
129.698	119.965
149.578	141.385
31.988	31.406
19.825	26.552
67.381	65.744
82.581	72.134
70.227	56.058
107.191	121.046
57.521	54.338
19.946	33.657
161.427	151.588
163.767	156.086
37.064	34.66
174.183	169.114
137.932	136.785
2.9	15.26
114.75	130.297
132.834	132.68
56.081	42.768
118.793	128.359
58.328	37.755
81.549	71.526
171.842	158.927
4.603	6.146
65.151	38.617
157.703	150.844
45.183	37.193
164.256	156.579
172.018	161.988
105.483	128.948
159.647	151.155
178.731	170.331
160.878	143.7
143.964	135.49
83.202	66.089
128.681	131.519
16.431	22.708
179.297	2.984
156.631	145.57
74.05	64.03
91.931	97.674
72.287	56.826
15.738	25.944
32.422	32.054
139.443	138.806
72.66	59.824
33.822	32.485
16.914	24.857
140.789	140.752
171.106	159.379
70.177	61.766
55.307	50.196
115.475	128.153
0.593	176.807
171.425	163.243
111.3	120.419
41.843	38.692
17.963	22.458
131.538	132.461
9.3	13.574
127.566	132.2
17.288	19.562
36.992	35.01
52.621	142.745
60.635	46.975
108.252	118.529
35.723	23.979
86.493	68.825
122.282	129.829
27.703	24.062
161.85	156.712
2.06	3.983
12.047	14.433
74.462	78.94
137.24	128.563
137.267	133.638
176.616	163.664
106.774	118.178
32.378	37.095
85.471	71.211
81.889	67.004
149.292	145.967
6.136	11.613
111.3	125.439
130.071	128.935
86.822	80.273
9.8	21.344
103.676	124.012
165.943	154.223
50.555	54.297
113.443	124.049
81.889	71.42
163.482	150.589
23.05	40.527
115.607	127.684
151.133	150.433
44.194	40.171
68.485	54.258
158.016	148.935
143.854	147.934
78.214	72.05
74.028	54.449
106.054	118.917
82.9	72.455
79.719	63.513
48.968	43.791
136.707	139.187
83.01	71.198
107.565	109.813
47.534	43.914
114.877	121.952
106.691	110.892
162.641	154.465
41.854	41.517
19.545	37.208
170.76	163.067
153.154	152.238
71.281	70.892
80.922	71.581
159.933	147.534
138.97	129.71
94.216	109.392
9.844	22.984
23.55	17.281
146.392	148.187
48.775	44.911
120.771	123.095
51.775	55.515
104.566	120.769
88.624	91.786
129.384	133.391
27.461	39.531
94.82	112.432
60.009	55.528
46.402	48.94
10.086	19.29
24.033	10.968
166.475	151.519
28.527	30.216
107.724	129.465
173.551	170.086
87.311	86.771
7.916	10.318
13.58	16.173
114.591	127.41
116.211	131.746
101.473	107.751
163.229	154.808
141.662	149.204
146.079	141.163
101.116	106.14
68.744	49.465
15.035	17.573

## Sheet: Sheet2
Theta	Bias	Fit
0	-0.224448	0
0.025	-0.174468	0.0343294
0.05	-0.0380181	0.0688477
0.075	0.0300476	0.10225
0.1	0.0699844	0.132764
0.125	0.0766583	0.160772
0.15	0.0699093	0.187591
0.175	0.112296	0.213496
0.2	0.169415	0.236422
0.225	0.193506	0.255424
0.25	0.240949	0.273907
0.275	0.30495	0.290919
0.3	0.321684	0.304453
0.325	0.372168	0.314828
0.35	0.367701	0.321681
0.375	0.357919	0.327326
0.4	0.383731	0.331972
0.425	0.381601	0.334672
0.45	0.374537	0.336462
0.475	0.369795	0.337402
0.5	0.366751	0.337873
0.525	0.33285	0.338451
0.55	0.335516	0.33892
0.575	0.316064	0.339116
0.6	0.323058	0.338692
0.625	0.309926	0.337982
0.65	0.305325	0.337005
0.675	0.310254	0.334866
0.7	0.295106	0.331574
0.725	0.295194	0.327489
0.75	0.286259	0.322322
0.775	0.264054	0.316312
0.8	0.254483	0.309626
0.825	0.244858	0.302312
0.85	0.23044	0.294384
0.875	0.212266	0.285935
0.9	0.208021	0.27711
0.925	0.203481	0.267771
0.95	0.185774	0.257689
0.975	0.165402	0.247073
1	0.150367	0.236233
1.025	0.1373	0.225284
1.05	0.121708	0.214308
1.075	0.115367	0.203405
1.1	0.0956198	0.19248
1.125	0.0684307	0.181363
1.15	0.0940754	0.169563
1.175	0.0935096	0.155663
1.2	0.0770263	0.140357
1.225	0.0511124	0.125102
1.25	0.0240648	0.109767
1.275	-0.00400337	0.0942454
1.3	-0.0127	0.0781688
1.325	0.00109081	0.0621644
1.35	-0.00643612	0.0466443
1.375	-0.0217334	0.0311166
1.4	-0.0212309	0.0155151
1.425	-0.0298575	-0.000117037
1.45	-0.0312338	-0.0157539
1.475	-0.0296807	-0.0310467
1.5	-0.010845	-0.0452579
1.525	-0.0472887	-0.0548717
1.55	-0.0722887	-0.0605402
1.575	-0.0579909	-0.0664747
1.6	-0.0829909	-0.072655
1.625	-0.0807023	-0.0787979
1.65	-0.097411	-0.0849737
1.675	-0.103037	-0.0911428
1.7	-0.0966279	-0.097094
1.725	-0.111103	-0.102848
1.75	-0.123695	-0.108492
1.775	-0.111257	-0.114046
1.8	-0.120055	-0.119595
1.825	-0.128881	-0.125091
1.85	-0.143484	-0.130504
1.875	-0.149963	-0.135783
1.9	-0.150775	-0.140815
1.925	-0.175775	-0.145599
1.95	-0.185278	-0.149874
1.975	-0.184565	-0.153578
2	-0.18954	-0.156744
2.025	-0.179395	-0.15938
2.05	-0.167725	-0.16151
2.075	-0.18712	-0.16326
2.1	-0.20077	-0.164745
2.125	-0.224862	-0.16562
2.15	-0.237544	-0.166294
2.175	-0.251015	-0.171428
2.2	-0.252884	-0.180564
2.225	-0.265893	-0.18943
2.25	-0.278181	-0.198063
2.275	-0.2685	-0.206715
2.3	-0.252812	-0.214692
2.325	-0.271014	-0.221582
2.35	-0.290005	-0.228075
2.375	-0.28645	-0.234673
2.4	-0.287117	-0.241079
2.425	-0.280141	-0.246611
2.45	-0.282111	-0.251627
2.475	-0.295174	-0.256622
2.5	-0.317223	-0.261465
2.525	-0.320113	-0.265569
2.55	-0.305932	-0.269029
2.575	-0.312756	-0.271521
2.6	-0.312494	-0.274256
2.625	-0.306642	-0.277547
2.65	-0.324301	-0.280297
2.675	-0.345524	-0.282697
2.7	-0.360751	-0.284598
2.725	-0.35054	-0.286809
2.75	-0.356706	-0.288596
2.775	-0.359053	-0.289642
2.8	-0.339683	-0.289695
2.825	-0.32198	-0.286808
2.85	-0.319783	-0.281937
2.875	-0.329075	-0.276721
2.9	-0.271646	-0.270548
2.925	-0.286975	-0.262949
2.95	-0.261974	-0.252385
2.975	-0.251911	-0.23742
3	-0.223154	-0.21831
3.025	-0.235544	-0.196285
3.05	-0.197687	-0.169861
3.075	-0.214657	-0.139129
3.1	-0.221882	-0.107547
3.125	-0.229985	-0.0751087
3.15	-0.217922	-0.0416053
3.175	-0.0621715	-0.00714073
3.2	-0.0174507	0.0276042
3.225	0.0518495	0.0596163
3.25	0.0734097	0.0884747
3.275	0.068251	0.115979
3.3	0.0898587	0.141481
3.325	0.103889	0.166071
3.35	0.184659	0.188049
3.375	0.213721	0.207398
3.4	0.232542	0.226894
3.425	0.30528	0.243528
3.45	0.377545	0.25511
3.475	0.363761	0.263673
3.5	0.359293	0.270326
3.525	0.378343	0.275559
3.55	0.375324	0.279798
3.575	0.39113	0.282457
3.6	0.36613	0.284211
3.625	0.363175	0.285142
3.65	0.361084	0.285458
3.675	0.328463	0.285523
3.7	0.332656	0.285563
3.725	0.327207	0.28578
3.75	0.326519	0.285707
3.775	0.301519	0.285098
3.8	0.302784	0.284011
3.825	0.303529	0.281653
3.85	0.296831	0.277938
3.875	0.286786	0.273553
3.9	0.277851	0.268253
3.925	0.262928	0.262077
3.95	0.247104	0.255127
3.975	0.236451	0.247594
4	0.215263	0.239527
4.025	0.203859	0.230945
4.05	0.206437	0.22202
4.075	0.19162	0.21238
4.1	0.181994	0.20207
4.125	0.161693	0.191243
4.15	0.149084	0.180129
4.175	0.128893	0.169104
4.2	0.114879	0.158247
4.225	0.10696	0.147463
4.25	0.0872125	0.136461
4.275	0.0698736	0.125363
4.3	0.111367	0.112154
4.325	0.093619	0.0968623
4.35	0.0649707	0.0817753
4.375	0.0406575	0.0666028
4.4	0.0156575	0.0511845
4.425	0.00389261	0.0352025
4.45	-0.00571119	0.0190356
4.475	-0.00731653	0.00336599
4.5	-0.0148435	-0.0121832
4.525	-0.0245454	-0.027712
4.55	-0.0296383	-0.0433115
4.575	-0.0288893	-0.0590636
4.6	-0.0240094	-0.0744696
4.625	-0.0380881	-0.0894288
4.65	-0.0192523	-0.103652
4.675	-0.0556961	-0.113277
4.7	-0.0806961	-0.118953
4.725	-0.0663983	-0.124889
4.75	-0.0711545	-0.130948
4.775	-0.0866783	-0.136828
4.8	-0.0914898	-0.142806
4.825	-0.111445	-0.148906
4.85	-0.0932394	-0.15485
4.875	-0.119511	-0.16059
4.9	-0.12237	-0.166238
4.925	-0.103462	-0.171897
4.95	-0.12961	-0.177617
4.975	-0.137289	-0.18317
5	-0.143095	-0.188463
5.025	-0.15837	-0.193615
5.05	-0.159183	-0.198565
5.075	-0.184183	-0.203261
5.1	-0.193685	-0.20744
5.125	-0.1783	-0.210977
5.15	-0.197947	-0.213968
5.175	-0.187803	-0.216487
5.2	-0.176133	-0.218493
5.225	-0.195572	-0.220112
5.25	-0.209178	-0.221461
5.275	-0.229889	-0.222351
5.3	-0.247992	-0.227748
5.325	-0.253487	-0.237496
5.35	-0.261291	-0.246557
5.375	-0.2743	-0.25532
5.4	-0.283078	-0.263916
5.425	-0.270162	-0.272383
5.45	-0.26122	-0.280101
5.475	-0.277677	-0.286776
5.5	-0.280926	-0.293845
5.525	-0.294857	-0.301113
5.55	-0.277204	-0.307396
5.575	-0.276626	-0.313103
5.6	-0.290518	-0.318287
5.625	-0.303581	-0.323147
5.65	-0.316765	-0.327741
5.675	-0.306661	-0.331445
5.7	-0.314339	-0.334612
5.725	-0.315986	-0.336965
5.75	-0.298561	-0.339538
5.775	-0.315049	-0.34266
5.8	-0.332709	-0.345262
5.825	-0.349796	-0.347477
5.85	-0.358975	-0.349552
5.875	-0.357598	-0.351873
5.9	-0.357205	-0.353576
5.925	-0.334575	-0.353184
5.95	-0.32642	-0.350623
5.975	-0.330387	-0.346556
6	-0.318696	-0.341706
6.025	-0.327808	-0.336717
6.05	-0.272583	-0.330573
6.075	-0.273122	-0.321039
6.1	-0.270382	-0.308516
6.125	-0.260318	-0.293317
6.15	-0.224786	-0.273794
6.175	-0.236233	-0.251184
6.2	-0.206094	-0.224315
6.225	-0.223064	-0.193274
6.25	-0.213393	-0.161168
6.275	-0.228349	-0.12804
