# Supplementary material for: Individuals with autism spectrum disorder have altered visual encoding capacity
Source: PLoS Biol. 2021 May 12;19(5):e3001215. doi: 10.1371/journal.pbio.3001215 (PMC8143398; doi:10.1371/journal.pbio.3001215)
Supplement: S6 Data — (ZIP) [file pbio.3001215.s016.zip › FigS5/FigS5.xlsx]

## Sheet: Sheet1
NT woFB
5.98886	5.87745	3.69735	1.89123	3.32554	6.71751	3.67932	2.37044	5.8603	1.34416	5.50294	2.99407	3.33668	6.52383	5.23843	2.36654	1.42565	4.52942	5.18	4.63572	6.27694	6.04655	4.27988	2.45133	2.91811	1.24911	2.53423	3.99137	4.1879	1.15636	5.81648	3.2334	2.91672	5.6249	3.86612	1.31323	6.84264	3.72843	0.831428	5.08379	4.7369	5.55107	2.77533	0.977374	4.20906	3.18856	4.93596	2.51453	6.84922	6.13664
NT wFB1
2.89777	4.68144	4.11012	5.03137	4.91491	3.1195	3.61737	2.41373	2.49271	2.16511	3.44437	3.59418	4.36991	6.34062	4.12303	3.48769	4.33296	4.48394	2.74295	2.07374	5.17887	5.53528	2.87592	1.8643	3.11604	3.16275	2.39473	1.82819	4.57051	2.2472	2.99572	1.2999	2.28371	3.64444	3.25391	2.89047	2.64118	0.781201	2.22872	3.06048	3.60603	2.36652	1.82956	2.86967	3.52345	4.19192	2.38923	0.671086	5.04209	4.30896
NT wFB2
2.81732	2.2032	1.92462	2.44896	2.07725	3.10275	4.47236	3.62847	2.78441	0.86322	2.46495	3.72538	1.89048	2.27671	3.86823	1.64092	3.92743	1.89054	2.38659	3.49925	3.65278	4.10034	4.68506	1.63146	2.96203	2.85307	3.488	3.23404	3.86718	1.63863	3.20687	4.31015	3.46448	2.39962	2.05271	3.71517	0.821179	4.00654	2.24653	2.90443	3.93261	3.33489	2.29231	3.25575	3.31171	3.52968	2.94185	4.44509	3.7319	2.72425
ASD woFB
7.67971	4.57824	4.77484	2.88887	3.23005	3.73479	3.94862	4.40547	5.42657	2.72797	3.0649	3.77682	4.69851	11.9803	6.66003	3.64599	2.66206	5.57038	2.46574	4.64099	3.4461	6.92458	3.57381	3.66315	4.28498	5.21079	3.90927	4.44017	2.04248	2.18499	3.39582	6.48439	2.62377	2.67809	2.42056	3.89845	4.79656	5.81386	2.79904	6.17119	1.40912	1.42896	3.4716	3.35674	2.94162	1.47767	1.65613	2.92474	1.52143	3.16429
ASD wFB1
4.73985	4.36633	2.83229	6.81483	8.07849	7.72874	4.5689	4.09472	3.43005	4.16097	4.26516	3.63655	3.6146	1.9799	6.04263	3.97894	3.04038	3.31088	4.7796	2.06236	4.43458	1.71537	4.65164	3.76299	2.89872	3.4777	5.67358	4.31737	4.27449	1.76831	4.2875	3.75892	1.81965	2.75707	1.39423	3.31271	4.66946	2.82714	2.91804	1.63326	1.66447	3.14236	3.82479	4.60825	3.14899	4.76252	2.60823	1.31333	1.19663	2.31781
ASD wFB2
3.53442	1.08584	0.844162	3.521	1.27565	0.824617	0.718348	2.66612	2.24409	1.0263	4.45746	2.32519	1.90661	4.03361	2.98601	2.37417	1.0223	2.18537	0.770997	3.06674	4.83509	1.77151	4.28484	1.76568	3.88493	4.4532	6.02012	1.65377	3.91429	3.84523	4.37374	2.4709	2.11543	6.67283	1.1541	1.78818	5.00785	0.971121	5.9729	1.34671	1.008	3.17191	2.22795	2.43729	5.82392	4.13729	3.17762	5.72539	2.75933	2.73512
[truncated: 3,866 more columns]
