# Supplementary material for: Individuals with autism spectrum disorder have altered visual encoding capacity
Source: PLoS Biol. 2021 May 12;19(5):e3001215. doi: 10.1371/journal.pbio.3001215 (PMC8143398; doi:10.1371/journal.pbio.3001215)
Supplement: S6 Data — (ZIP) [file pbio.3001215.s016.zip › FigS6/FigS6_ASD.xlsx]

## Sheet: woFB
omega																														lambda
0.555993	0.647354	0.546811	0.486208	0.633597	0.668727	0.616712	0.580243	0.493219	0.64856	0.616623	0.565025	0.684514	0.703128	0.592823	0.610427	0.508469	0.51157	0.537006	0.596924	0.519211	0.715375	0.574248	0.568027	0.511538	0.64977	0.638227	0.616801	0.639207		13.9384	13.8759	14.2941	13.9454	13.5933	12.5777	13.0297	13.7373	14.2359	12.7645	11.6242	12.1443	12.0532	11.4242	10.1822	11.8369	11.5842	11.6341	11.6061	11.4577
0.577147	0.585554	0.568005	0.504513	0.59628	0.68061	0.587238	0.614581	0.633143	0.592092	0.646301	0.576678	0.593938	0.581048	0.564545	0.459924	0.589697	0.624647	0.629282	0.565852	0.492286	0.571925	0.488837	0.523816	0.609473	0.668597	0.543473	0.610855	0.611993		13.2879	13.8094	13.7834	13.1858	14.4023	14.7259	13.2105	13.57	14.7109	12.4143	12.8926	12.6319	11.3244	11.6045	12.1737	11.1596	11.3894	11.4334	11.1659	12.0608
0.4872	0.587189	0.630019	0.572298	0.505047	0.608193	0.740024	0.608727	0.625552	0.57669	0.582447	0.602791	0.584884	0.545435	0.489371	0.607203	0.590865	0.631777	0.48772	0.554083	0.524894	0.492752	0.594721	0.541016	0.503802	0.643525	0.699361	0.534056	0.566264		12.804	13.7727	14.6605	14.856	14.8529	13.884	14.4094	13.1683	13.4536	13.885	12.0915	12.0244	11.6938	11.9916	10.9076	11.7642	11.9096	11.2298	10.705	11.2014
0.566835	0.649644	0.585354	0.540718	0.539698	0.539729	0.531942	0.585277	0.584471	0.514744	0.568413	0.674984	0.59967	0.541325	0.491107	0.529315	0.560414	0.604116	0.574079	0.539207	0.515654	0.57303	0.554633	0.526353	0.652306	0.594339	0.551778	0.609836	0.594966		13.0998	13.2853	13.7367	14.2669	14.5015	13.3522	13.3422	13.6712	13.6745	11.973	12.4286	12.3236	11.8938	11.3965	11.7612	10.9714	10.7684	11.247	10.6792	11.5114
0.581071	0.577658	0.542839	0.659924	0.581463	0.587685	0.638733	0.678752	0.555625	0.608052	0.49858	0.632758	0.498177	0.519965	0.615641	0.486431	0.663665	0.571122	0.577393	0.583402	0.43541	0.578799	0.681273	0.57168	0.639248	0.619685	0.560378	0.563521	0.578885		13.5145	13.5261	13.5711	12.9251	14.1635	13.8029	14.2695	15.2042	14.2397	13.5298	12.549	12.0869	11.9808	11.0642	10.4772	10.8793	10.9193	10.4277	11.4463	11.2722
0.484928	0.470468	0.560768	0.583859	0.467102	0.625508	0.598115	0.660395	0.623078	0.662284	0.583263	0.619154	0.55059	0.555205	0.505062	0.542895	0.512866	0.623072	0.550215	0.605709	0.538629	0.55427	0.536159	0.562432	0.593439	0.634755	0.690991	0.5344	0.569389		13.4903	13.6729	13.9296	14.0979	12.8306	13.5809	13.8878	13.8303	13.2445	13.3364	12.3011	12.1506	11.6644	11.7779	11.928	11.1584	11.4966	11.1416	10.7408	11.137
0.61946	0.508217	0.55944	0.524277	0.61611	0.526682	0.680585	0.713542	0.634898	0.658755	0.607325	0.639607	0.605262	0.464717	0.561995	0.558431	0.545752	0.561407	0.607067	0.603378	0.638058	0.588968	0.573201	0.559974	0.660083	0.592169	0.534958	0.589086	0.66341		12.9924	13.0581	13.2819	13.5274	13.4778	14.0345	14.001	13.3666	14.0286	13.0031	12.3344	12.3721	11.6167	11.2871	10.9744	11.1846	12.4062	12.0824	11.0207	11.4471
0.642297	0.58583	0.581403	0.541562	0.626003	0.57189	0.635006	0.537292	0.639462	0.612374	0.652827	0.562495	0.64596	0.54491	0.540257	0.484654	0.565854	0.589473	0.501067	0.617394	0.659079	0.606726	0.579518	0.607289	0.647925	0.554143	0.584466	0.680879	0.612016		13.4269	14.291	14.3664	13.2434	13.7864	13.8615	13.0699	14.1407	13.7361	12.7592	11.6234	11.2355	11.3291	12.058	10.9301	11.9502	11.4701	11.3076	10.6507	11.6232
0.544526	0.52125	0.485754	0.459443	0.612594	0.661527	0.506203	0.68165	0.552629	0.55767	0.628207	0.625183	0.539589	0.48739	0.560155	0.542094	0.548268	0.561933	0.611371	0.625364	0.568764	0.541011	0.602869	0.62054	0.630831	0.617825	0.446898	0.577475	0.617044		12.7734	13.2812	14.6302	13.9606	13.5364	14.1064	13.3716	13.2268	13.7972	13.037	12.4456	12.4776	11.5645	11.5198	11.4255	11.9028	11.1577	10.9656	11.639	11.2641
0.483086	0.615411	0.516636	0.582099	0.561936	0.491093	0.572522	0.64528	0.639277	0.540372	0.58136	0.59449	0.619401	0.573619	0.569985	0.57967	0.626525	0.50819	0.522339	0.467272	0.56344	0.680612	0.566526	0.603653	0.532607	0.679114	0.610074	0.559843	0.592868		13.0641	14.4216	13.2077	13.4919	12.9127	13.5778	13.2538	12.4932	13.1324	12.2908	12.4927	12.1546	12.2491	11.8693	11.1928	11.2867	11.3081	11.5839	10.881	11.3925
0.602964	0.578648	0.60203	0.556992	0.649694	0.616839	0.656874	0.59286	0.5927	0.695636	0.484509	0.530821	0.595978	0.584959	0.552817	0.52349	0.495751	0.566609	0.623551	0.606969	0.554483	0.587261	0.60826	0.589661	0.648909	0.704587	0.629829	0.613359	0.601493		12.8853	12.8717	14.8678	14.1394	14.6309	13.5242	14.4135	14.3098	13.2875	13.2166	11.7786	12.0319	11.5371	10.944	11.1277	11.9722	11.3444	11.0205	10.1602	11.6372
0.513251	0.615104	0.536583	0.561292	0.50661	0.713649	0.646776	0.611174	0.684369	0.618494	0.586262	0.627763	0.600914	0.59537	0.562435	0.508172	0.475363	0.537671	0.698042	0.544613	0.471374	0.607872	0.624344	0.564385	0.490981	0.612177	0.551926	0.592195	0.632687		12.865	13.1982	14.0155	13.3523	13.1235	14.1882	13.6454	13.9431	12.9946	12.6527	13.2404	12.1159	11.5735	11.4562	11.0664	11.335	10.8063	11.2912	11.7071	11.6202
0.678064	0.620306	0.530956	0.531741	0.507504	0.503474	0.57864	0.611345	0.617871	0.615131	0.63212	0.466894	0.516752	0.547148	0.520073	0.416108	0.479517	0.599802	0.551458	0.481689	0.603919	0.647246	0.575693	0.57772	0.649661	0.584901	0.642253	0.713458	0.520019		13.2309	14.2221	13.5548	13.7618	13.492	13.7102	13.9697	14.1903	12.9652	14.1141	12.3364	11.7576	11.5722	11.5844	11.3932	10.2651	11.6249	10.9164	11.6808	10.4822
0.601843	0.54963	0.507021	0.595812	0.608508	0.497901	0.670485	0.567885	0.556727	0.632006	0.635201	0.569547	0.557386	0.49366	0.580897	0.566339	0.664654	0.508383	0.626413	0.511707	0.634779	0.599487	0.640056	0.582486	0.698203	0.661163	0.564792	0.695698	0.555892		12.5825	13.4322	13.9524	13.7553	14.8844	13.4745	13.4894	13.4704	13.14	12.9461	12.0564	11.3469	11.8611	11.9693	11.373	11.4044	12.0069	11.4243	11.3873	11.004
0.551259	0.532668	0.591335	0.641748	0.684934	0.437133	0.580829	0.650226	0.566594	0.637073	0.676608	0.581554	0.627754	0.602779	0.554331	0.654347	0.580181	0.577019	0.457432	0.602588	0.623089	0.703561	0.648588	0.553146	0.672148	0.652935	0.684764	0.588281	0.556508		13.2551	12.6992	14.4937	14.9812	14.5555	13.7262	13.6645	13.197	14.0839	12.1988	13.2088	11.785	11.9742	11.981	11.1075	11.6416	11.1037	11.4261	10.5827	10.1095
0.59836	0.57372	0.504858	0.548296	0.570526	0.525059	0.645592	0.636069	0.530534	0.664574	0.560344	0.541533	0.590869	0.505053	0.520942	0.64231	0.56462	0.501283	0.591099	0.528563	0.602797	0.649778	0.488883	0.542992	0.609323	0.658035	0.42115	0.606222	0.597557		13.6101	13.687	13.3035	14.7304	13.8868	13.6325	14.6734	13.95	13.0851	12.7152	12.6502	11.9932	11.8121	11.4981	10.83	10.6218	11.3999	11.2639	10.9164	11.5314
0.617997	0.643997	0.591401	0.588767	0.581665	0.683443	0.604362	0.636604	0.638976	0.568401	0.605656	0.523147	0.60385	0.634317	0.605782	0.552744	0.4987	0.519085	0.621101	0.564127	0.51911	0.559356	0.630873	0.682742	0.667202	0.593388	0.598517	0.634881	0.549732		13.3408	14.8087	13.7715	14.1861	15.1085	13.0521	13.8868	13.682	12.7456	12.7513	13.0259	11.6972	12.0655	12.5865	11.1404	10.8429	11.2787	10.8207	11.2351	11.5458
0.599065	0.481993	0.521936	0.473632	0.634593	0.627575	0.534078	0.633676	0.695359	0.59255	0.652946	0.6354	0.550655	0.566226	0.603054	0.676817	0.476951	0.587473	0.524062	0.671432	0.575269	0.599461	0.597865	0.558494	0.645359	0.553373	0.709819	0.615251	0.46124		12.9259	14.7892	13.9956	12.9073	14.961	13.4253	14.6158	12.853	13.0598	12.9324	13.6753	12.3282	11.2978	10.8602	11.9008	13.7358	11.2453	11.6959	10.4308	11.3706
0.499696	0.566363	0.587896	0.569722	0.558227	0.621627	0.692972	0.582486	0.510137	0.426993	0.599783	0.556605	0.530126	0.505587	0.608101	0.609563	0.623295	0.615604	0.514375	0.531293	0.513365	0.635139	0.618958	0.673536	0.610335	0.62753	0.590397	0.585474	0.593753		12.9231	13.7169	13.576	13.8745	13.4067	13.9701	14.7464	13.398	13.4455	12.6948	11.2458	12.0158	11.8012	11.4258	11.1457	11.7212	11.5559	11.0918	11.0768	10.8037
0.469706	0.562729	0.587194	0.495424	0.62489	0.588124	0.710158	0.566484	0.592178	0.59691	0.652957	0.606438	0.65309	0.597588	0.551242	0.575357	0.430851	0.561209	0.508924	0.614638	0.620532	0.460442	0.593416	0.610317	0.586885	0.5714	0.611487	0.606682	0.635182		12.5624	13.6365	13.4786	13.9159	14.458	13.6909	14.365	13.5917	14.1552	12.5122	12.7785	12.0851	11.9386	11.2306	11.0553	11.6153	10.9865	11.2816	11.0468	11.0395
0.583771	0.586918	0.505834	0.602733	0.487043	0.606722	0.618717	0.639337	0.609441	0.563347	0.532316	0.574283	0.587634	0.574093	0.627422	0.591781	0.455778	0.585044	0.559453	0.614608	0.541943	0.586805	0.596087	0.604886	0.561983	0.575538	0.60903	0.646665	0.470481		13.7705	12.7708	13.6908	13.6564	13.8091	13.2915	13.6521	13.6514	14.1321	14.1208	12.0293	11.9844	11.6341	11.268	11.3989	11.7225	11.7788	11.3853	10.4153	11.4048
0.496758	0.553115	0.549888	0.511654	0.6026	0.567767	0.637824	0.594726	0.593005	0.678289	0.621524	0.592827	0.553158	0.558638	0.557293	0.56089	0.472356	0.592604	0.518548	0.583301	0.463795	0.52235	0.638023	0.60149	0.560507	0.616962	0.609778	0.549057	0.585759		12.7023	13.5738	12.6596	14.4092	14.3819	13.5717	14.3147	13.2999	12.5227	12.7473	12.0961	12.2894	11.3962	11.3556	10.8092	11.2914	12.0246	10.6041	10.9601	11.231
0.634688	0.592503	0.530151	0.464004	0.585426	0.565653	0.557587	0.425269	0.648365	0.645516	0.588476	0.51107	0.564973	0.598719	0.651494	0.521038	0.567835	0.584465	0.503055	0.648155	0.499778	0.672323	0.639305	0.602599	0.604827	0.62916	0.5643	0.650802	0.583268		13.2901	13.2582	13.0492	13.0522	13.6742	13.3419	14.0711	13.4388	13.1314	13.1469	12.4864	11.7163	11.9311	11.8382	10.835	10.7675	10.8018	10.7931	12.0138	11.3596
0.543055	0.574853	0.538042	0.545481	0.548331	0.565611	0.560699	0.62453	0.64044	0.556922	0.586382	0.583584	0.538154	0.452308	0.631859	0.588414	0.532239	0.579355	0.573156	0.621015	0.600117	0.590066	0.491781	0.533415	0.604195	0.632523	0.589851	0.541203	0.584806		13.4363	14.0451	13.9374	13.2798	14.0504	13.9164	13.1899	13.5621	13.6482	12.3026	12.316	12.854	11.836	11.7878	11.4559	11.1289	10.9765	11.0283	10.7455	9.81986
0.528327	0.620447	0.527581	0.629028	0.597155	0.609705	0.570359	0.725155	0.555689	0.596416	0.618098	0.541293	0.538326	0.450617	0.553613	0.521408	0.467847	0.573254	0.608476	0.653544	0.576871	0.485977	0.546039	0.587853	0.610705	0.678052	0.591407	0.640424	0.529064		13.5657	13.058	13.8604	14.3031	14.0643	13.6478	13.6579	14.8161	13.4588	12.4629	11.9809	11.4841	11.6655	11.4605	11.0244	11.4871	11.3558	11.315	11.0322	10.616
0.540956	0.562978	0.581946	0.532613	0.638103	0.684979	0.631368	0.619336	0.584122	0.632124	0.503406	0.674474	0.50117	0.559134	0.560404	0.543974	0.548897	0.591478	0.532756	0.550516	0.592762	0.592885	0.616441	0.515882	0.587668	0.603715	0.67718	0.593024	0.529741		13.1653	14.3258	13.311	13.9591	13.0301	13.9762	13.2419	13.5818	13.2982	13.1536	12.7347	12.7967	12.201	12.3158	10.7751	11.0885	11.275	11.3176	10.3865	10.7511
0.554521	0.450952	0.590358	0.503462	0.614305	0.544719	0.578965	0.66056	0.561417	0.676881	0.515258	0.495761	0.652252	0.603923	0.610065	0.534309	0.575142	0.500792	0.513175	0.538812	0.565137	0.67586	0.532187	0.600844	0.545215	0.689227	0.455354	0.63974	0.707272		12.9508	13.1539	14.0959	13.6005	13.9798	14.3335	13.7781	13.7959	13.3154	12.6681	11.9997	11.8324	12.7656	11.4704	11.461	11.1098	11.2669	11.4118	10.7764	11.2412
0.605856	0.582396	0.700283	0.618237	0.580699	0.576674	0.595368	0.714074	0.567791	0.560761	0.661413	0.63092	0.67518	0.645549	0.546558	0.475041	0.59999	0.61069	0.528456	0.559917	0.449434	0.489095	0.614598	0.549245	0.631809	0.658291	0.599697	0.615847	0.599286		13.3207	13.2369	13.7239	13.5118	13.9689	13.954	14.2938	14.4833	12.59	13.052	12.0116	12.5952	11.6009	11.5964	10.5103	11.3213	11.2662	11.8217	10.4266	10.9748
0.552469	0.510714	0.509019	0.598795	0.577416	0.590619	0.59448	0.633889	0.635743	0.453008	0.479979	0.565797	0.694442	0.590455	0.484049	0.529549	0.560658	0.597916	0.57183	0.601824	0.519692	0.648779	0.533763	0.551101	0.66457	0.623639	0.570956	0.62869	0.570963		13.6357	13.2033	13.8993	14.1121	14.0153	13.3482	14.0874	14.1822	12.1905	13.3112	13.3248	11.2246	11.9746	11.9101	11.3584	10.8065	12.048	12.0428	10.7975	10.4349
0.513644	0.617036	0.514795	0.566447	0.625372	0.586143	0.626512	0.578766	0.578452	0.669518	0.581988	0.567656	0.600879	0.617302	0.519974	0.550145	0.532159	0.565215	0.563232	0.565042	0.551633	0.572642	0.478592	0.700473	0.662939	0.602391	0.638081	0.608617	0.591924		13.0734	14.1779	13.8089	12.6495	14.7651	14.2703	15.5562	13.9545	13.3055	13.0887	12.581	11.8267	12.0031	11.8898	11.1554	11.486	11.061	11.4501	10.8161	10.9723
0.467134	0.603102	0.482369	0.584076	0.590735	0.560395	0.575473	0.656867	0.672273	0.591811	0.64519	0.647439	0.55524	0.638306	0.545406	0.579723	0.612296	0.526086	0.545188	0.580977	0.62794	0.648024	0.526822	0.700692	0.567616	0.603226	0.674675	0.554881	0.536464		12.9669	14.4936	12.9877	12.9062	13.482	13.5205	12.4809	12.4159	14.2645	12.9465	12.91	13.1802	12.1329	11.9907	10.957	11.2668	12.7862	11.2384	10.9303	11.01
0.390589	0.593355	0.514047	0.579413	0.528851	0.591791	0.639815	0.599773	0.594041	0.686954	0.554458	0.609526	0.643121	0.507548	0.572232	0.518713	0.563616	0.507968	0.592435	0.54306	0.615099	0.582364	0.576204	0.618959	0.629985	0.612452	0.618592	0.657314	0.568695		13.2742	13.7748	13.544	13.549	13.5491	14.2849	13.6955	13.234	13.6186	12.9393	12.3197	12.2951	12.4502	13.0708	11.3282	11.1247	11.2036	11.0521	11.1187	11.435
0.346705	0.61175	0.553961	0.557485	0.601506	0.571165	0.605191	0.609808	0.578593	0.613457	0.574639	0.535493	0.588862	0.538331	0.502784	0.575897	0.562394	0.636262	0.631017	0.519924	0.52979	0.651864	0.660803	0.534851	0.625499	0.655413	0.562072	0.594455	0.577165		13.1024	13.3231	14.1083	13.5952	13.8091	13.795	13.8108	13.8065	13.6885	13.9837	12.7758	12.2312	12.3089	11.7831	11.547	11.1637	11.2888	10.8917	10.9506	12.3779
0.532286	0.588666	0.600341	0.533967	0.602325	0.600639	0.586032	0.627001	0.552622	0.607656	0.532718	0.581019	0.534963	0.55885	0.506804	0.549247	0.57342	0.667972	0.571411	0.572219	0.608286	0.650274	0.485384	0.664819	0.560806	0.55425	0.602365	0.598398	0.624297		13.4503	13.1236	13.8684	12.3573	12.9656	13.8368	13.7038	13.772	13.4973	12.6657	12.2568	11.8501	11.6116	11.9582	10.9595	10.9755	11.1858	11.9464	11.2492	10.6486
0.409406	0.555091	0.585874	0.588585	0.589149	0.545559	0.547162	0.586907	0.620573	0.449236	0.637214	0.624617	0.624443	0.589376	0.454022	0.56783	0.510336	0.578582	0.477563	0.564799	0.525112	0.595311	0.532772	0.571773	0.533542	0.56535	0.562161	0.540134	0.618387		13.4028	13.2787	13.4934	14.5016	13.0938	12.8919	14.2788	13.6274	13.7336	13.0006	12.4604	11.8083	12.1358	11.4447	10.1651	11.7711	11.9964	11.562	11.394	11.8137
0.509609	0.51957	0.538519	0.521067	0.569563	0.616338	0.581079	0.554796	0.60462	0.534764	0.553589	0.523401	0.551914	0.651093	0.577432	0.553255	0.56126	0.561267	0.581626	0.455058	0.548614	0.671426	0.503643	0.537042	0.61169	0.629887	0.625631	0.533273	0.640765		13.0413	13.6947	13.477	14.0097	13.4357	13.3864	14.3712	13.0445	12.3698	13.1068	13.0945	11.6461	11.7624	12.2413	11.2446	11.2823	11.0164	11.5664	11.7859	10.8841
0.57359	0.593811	0.444699	0.538744	0.607433	0.547592	0.612173	0.552556	0.630148	0.622107	0.526978	0.646768	0.665366	0.510161	0.48501	0.663759	0.483764	0.523956	0.548896	0.584468	0.542272	0.634038	0.586238	0.576692	0.529184	0.661816	0.549472	0.576204	0.59829		14.0636	13.6352	13.2803	13.8916	14.4025	12.679	15.3819	13.4367	13.1713	12.6777	12.4698	12.5574	11.6865	10.8686	10.7284	12.0634	11.412	10.3236	10.8077	10.7697
0.553896	0.590036	0.682051	0.628683	0.640193	0.569396	0.631163	0.530419	0.66928	0.518138	0.47036	0.563624	0.612316	0.538313	0.53834	0.511146	0.583871	0.483497	0.566664	0.548731	0.658556	0.638795	0.597107	0.592065	0.498968	0.627892	0.52927	0.676475	0.662819		12.8653	14.0867	14.8249	13.3979	14.1987	13.4017	13.1207	14.2373	12.4125	11.5713	11.7699	11.892	12.5048	11.3296	11.3581	11.9044	11.2612	10.9426	10.8266	10.8483
0.605678	0.564322	0.474459	0.550993	0.594415	0.550442	0.682555	0.557765	0.654026	0.546785	0.492253	0.496933	0.556143	0.566053	0.562579	0.558686	0.554968	0.549629	0.60834	0.539965	0.634747	0.614698	0.570766	0.588143	0.538213	0.544099	0.551667	0.674149	0.552419		13.6012	13.7729	13.5415	13.0496	14.2151	12.9029	14.3052	13.5931	13.1953	12.7567	12.5129	11.8921	11.938	12.0154	10.8729	11.792	11.9754	10.8146	11.1428	10.7456
0.561576	0.592625	0.462004	0.506137	0.53079	0.704111	0.690455	0.642572	0.572281	0.632549	0.496125	0.537538	0.592628	0.591843	0.581128	0.5777	0.582594	0.540433	0.545252	0.56954	0.571267	0.525952	0.644906	0.629476	0.572941	0.49156	0.584845	0.636793	0.640215		12.5465	14.628	13.127	14.1186	13.7272	13.4323	15.4758	12.9007	13.7404	12.5931	12.4897	12.8417	12.3546	11.3219	11.2529	10.9366	11.3468	11.3837	10.8811	11.0741
0.516737	0.557196	0.573312	0.638825	0.634899	0.540407	0.635546	0.735102	0.636193	0.616264	0.563738	0.558748	0.562134	0.598566	0.647002	0.610338	0.547044	0.583232	0.612307	0.550293	0.486271	0.596299	0.530715	0.602323	0.61069	0.529065	0.606574	0.552488	0.63758		12.731	14.056	13.6598	13.4694	14.6665	13.5536	12.6445	13.6549	13.0272	12.9059	12.5906	12.1548	11.1273	12.8146	11.6741	10.7597	11.8256	11.0287	10.8893	11.1536
0.56252	0.56639	0.530639	0.676628	0.613829	0.591504	0.611491	0.615025	0.607334	0.585283	0.577278	0.657607	0.556575	0.538387	0.611203	0.510726	0.552093	0.533829	0.613503	0.578823	0.549878	0.613984	0.483703	0.575586	0.575738	0.642993	0.608009	0.554232	0.657807		12.4383	12.8993	14.4351	13.3613	14.0781	13.0643	14.2799	13.0994	14.8788	12.7411	11.7096	12.0052	11.5453	11.4317	11.1866	11.432	11.2299	11.6128	11.2688	11.6216
0.582261	0.615631	0.455771	0.53486	0.539037	0.603019	0.584541	0.55631	0.603307	0.574028	0.663405	0.57118	0.600724	0.514947	0.590032	0.610254	0.541381	0.600502	0.558632	0.556787	0.476052	0.611112	0.662677	0.53496	0.535019	0.613907	0.648071	0.62204	0.593542		12.7955	13.793	13.5485	13.2204	13.4518	14.5642	13.9237	14.1735	13.2821	12.7021	12.9898	11.8659	11.2152	11.8315	10.8799	11.5102	10.8742	11.7006	11.0822	11.5724
0.464785	0.537374	0.493408	0.496944	0.624456	0.684782	0.642161	0.589156	0.69263	0.593308	0.558135	0.534206	0.682363	0.556838	0.5895	0.539344	0.524951	0.559969	0.55045	0.601916	0.578813	0.670226	0.498757	0.621986	0.581798	0.616241	0.59918	0.5915	0.533944		13.261	13.3626	14.0127	13.4495	13.4461	13.9303	13.5907	14.076	14.4028	13.5794	12.3998	11.7068	12.8043	11.3048	11.3496	11.4865	11.3078	11.0983	11.0071	11.2722
0.58042	0.584061	0.52876	0.589998	0.581351	0.560808	0.654796	0.531859	0.600691	0.631619	0.617393	0.424335	0.566524	0.65964	0.506106	0.537562	0.557068	0.540847	0.551432	0.63453	0.663117	0.59239	0.492977	0.572577	0.586854	0.671606	0.629964	0.725858	0.555918		13.9734	14.1268	13.7792	12.9147	14.8455	13.6457	13.4883	13.6623	12.5711	12.5942	12.5198	11.7101	11.6016	11.9575	11.7558	10.8906	11.2142	10.8766	10.7581	10.8978
0.580392	0.501511	0.50885	0.436806	0.593861	0.660127	0.622276	0.531813	0.622378	0.447824	0.661716	0.521296	0.56426	0.533757	0.612183	0.489607	0.540446	0.596684	0.578862	0.456518	0.470988	0.581649	0.519301	0.576348	0.595249	0.572577	0.531329	0.671309	0.594704		13.2531	13.4489	13.5184	13.7236	13.6482	14.8849	13.7947	14.5867	13.5566	12.6844	12.2778	11.8382	11.8557	11.1643	11.6826	11.599	11.4946	10.8717	11.3807	11.0303
0.611135	0.58519	0.538086	0.669695	0.561479	0.62552	0.687646	0.566192	0.570733	0.582439	0.54345	0.573489	0.621438	0.50919	0.646609	0.508434	0.485269	0.625338	0.574593	0.5364	0.613992	0.589987	0.466352	0.630989	0.601595	0.538154	0.633625	0.587746	0.578269		13.7213	13.3716	13.6345	14.9348	13.3414	14.0323	13.8462	13.1408	13.4595	12.2089	11.7613	12.7507	11.5296	11.3363	11.4614	11.3595	10.5697	10.7756	10.7152	11.8056
0.595054	0.574409	0.500994	0.559567	0.426049	0.549047	0.731667	0.625203	0.601745	0.446514	0.582679	0.606908	0.429637	0.578436	0.645251	0.435312	0.509659	0.553589	0.444296	0.620637	0.46234	0.537746	0.578972	0.606536	0.632207	0.726746	0.616698	0.627743	0.591936		13.4341	13.053	13.6316	13.3902	13.0849	14.0326	13.5179	14.1963	13.5171	13.0956	11.6659	11.8358	11.042	12.8256	11.4929	10.9132	11.4437	11.9767	10.6825	11.6128
0.514205	0.516305	0.618805	0.567735	0.409941	0.678531	0.659498	0.647909	0.619552	0.580396	0.629238	0.595452	0.530825	0.408844	0.544711	0.385532	0.5618	0.598222	0.470725	0.53589	0.626963	0.679343	0.629257	0.626963	0.587413	0.693199	0.57361	0.640228	0.533112		13.0792	13.5902	14.3796	13.4062	13.0657	13.2867	14.5505	14.7325	14.1908	13.5539	13.0203	11.6663	11.6893	11.4066	11.404	11.4134	10.8438	10.8491	10.8418	11.1866
0.445363	0.56253	0.519416	0.508689	0.570608	0.551614	0.630866	0.651759	0.579351	0.594701	0.543797	0.538628	0.569586	0.536888	0.567288	0.482003	0.465582	0.555611	0.60914	0.605101	0.590644	0.62068	0.628808	0.578407	0.593123	0.590585	0.639076	0.633967	0.586766		13.3502	13.591	13.994	14.288	13.6697	14.5962	14.6147	12.9545	13.1261	13.3252	12.2221	12.3566	12.3449	11.4024	10.7029	11.4847	11.3559	11.6893	10.8558	11.6225
0.548073	0.577638	0.585256	0.54541	0.61379	0.574713	0.576619	0.676883	0.575925	0.542211	0.621103	0.515401	0.531758	0.562289	0.595685	0.574842	0.522875	0.482307	0.602909	0.476736	0.548236	0.599784	0.590448	0.670145	0.617168	0.713839	0.568251	0.648673	0.575605		13.2868	13.8808	13.7604	14.534	13.5556	15.0541	14.8653	14.1398	13.4854	13.812	12.6299	11.522	11.5024	11.2096	11.6075	11.3022	11.2259	11.3713	10.6654	10.5298
0.525346	0.587358	0.65213	0.571679	0.61964	0.64679	0.617153	0.642128	0.697872	0.602593	0.490345	0.560051	0.588006	0.538122	0.579474	0.571588	0.61764	0.579625	0.558445	0.605329	0.577044	0.553503	0.564101	0.561284	0.653736	0.556533	0.490974	0.700127	0.623735		12.8243	13.8053	14.0762	13.0244	13.4287	13.5067	13.954	13.4178	13.7336	12.3509	12.2342	12.3259	12.0878	11.1334	11.5764	11.327	11.2003	10.9734	11.5084	11.2128
0.618377	0.586353	0.528033	0.624011	0.590778	0.623514	0.62914	0.64737	0.519306	0.589888	0.664595	0.588197	0.593676	0.534767	0.621927	0.496324	0.457842	0.538772	0.578507	0.516855	0.608611	0.598612	0.558145	0.644954	0.56172	0.620293	0.634241	0.629387	0.470732		13.0595	13.1348	13.4699	14.1824	14.0267	14.0808	13.7847	13.9278	13.5532	12.1017	12.766	12.37	12.6738	10.9551	10.8732	11.2442	11.1848	10.8119	11.2698	10.6998
0.592953	0.53112	0.57786	0.593344	0.545823	0.510215	0.629614	0.584316	0.578183	0.55845	0.600911	0.610257	0.650877	0.495328	0.530259	0.500169	0.593884	0.599392	0.502214	0.637919	0.569184	0.671292	0.685216	0.574271	0.618424	0.631033	0.494425	0.633751	0.529084		12.9503	13.284	13.4558	13.7655	13.5511	13.1797	14.6986	13.1479	13.1556	12.6739	12.341	11.9385	12.003	11.5146	11.0423	11.1084	11.7643	11.9189	11.4172	11.3756
0.505544	0.57943	0.529379	0.529157	0.563078	0.537538	0.632933	0.59073	0.550395	0.642439	0.590062	0.628799	0.593504	0.5625	0.573524	0.529992	0.536694	0.606897	0.528503	0.580275	0.553512	0.61434	0.601541	0.627728	0.56246	0.622745	0.645338	0.601293	0.642437		12.5125	13.6005	13.7301	13.6306	13.7098	13.6363	13.9656	13.3233	13.922	12.317	11.9014	12.3337	11.8137	11.7012	10.8267	11.3048	10.6523	11.4697	11.419	10.5629
0.515505	0.467691	0.60533	0.50623	0.492404	0.527052	0.600843	0.658426	0.565608	0.611623	0.634754	0.651114	0.595103	0.537023	0.576659	0.546248	0.635577	0.507141	0.666669	0.538392	0.53697	0.607488	0.626257	0.635537	0.666646	0.626102	0.599075	0.594361	0.607475		12.7929	13.3436	13.9589	13.8487	13.6852	13.6987	13.052	13.6464	12.2625	12.8307	12.3985	11.5752	11.7914	11.7796	11.0303	11.8441	10.6579	11.1929	11.2678	11.052
0.597294	0.595862	0.666202	0.459646	0.551169	0.628681	0.630634	0.568597	0.646298	0.536894	0.559646	0.569874	0.520705	0.559523	0.521815	0.502551	0.474074	0.540628	0.546111	0.515165	0.594299	0.587571	0.640298	0.571218	0.486661	0.645481	0.520688	0.654075	0.604096		13.1723	13.7294	13.9908	13.3332	14.3938	14.9836	13.5573	13.4976	13.3628	12.5703	12.3956	11.0225	11.4946	11.6282	10.7844	11.0384	10.7159	11.3249	11.2601	11.4998
0.606622	0.569186	0.526122	0.660318	0.611558	0.475858	0.608658	0.631381	0.546779	0.613666	0.541035	0.541539	0.510974	0.575342	0.54637	0.488117	0.612411	0.556111	0.666288	0.559465	0.603905	0.658413	0.651046	0.600075	0.495728	0.643963	0.629105	0.684629	0.659132		13.3273	13.7301	13.8228	13.7255	13.906	14.3969	14.4178	13.4862	13.2538	12.8111	12.2578	11.7472	11.7124	11.9413	11.5158	11.2031	11.749	11.1725	10.8236	11.252
0.539755	0.595675	0.591744	0.581882	0.633129	0.537831	0.594067	0.669816	0.548581	0.51822	0.552547	0.523133	0.542158	0.608859	0.565933	0.472064	0.475152	0.622139	0.473055	0.620969	0.474927	0.574833	0.554735	0.617262	0.592801	0.574291	0.617323	0.694452	0.702523		12.7971	13.6055	14.4599	13.0987	13.2054	14.1746	13.5558	13.8101	14.1191	12.3341	12.0013	11.9534	12.1525	12.0963	10.9121	10.8444	11.1544	11.5755	10.7052	11.4476
0.493736	0.56881	0.56724	0.572068	0.569703	0.574228	0.683201	0.587139	0.592586	0.682733	0.512699	0.570145	0.592234	0.54218	0.584192	0.583991	0.630688	0.554292	0.55402	0.55172	0.572908	0.644107	0.548657	0.533505	0.700944	0.646588	0.575815	0.612995	0.605658		13.5688	14.2696	13.4121	13.9779	13.756	13.7073	14.1578	13.1342	13.9087	12.8961	12.604	12.8549	11.3528	11.6995	11.3506	11.5435	11.1446	11.384	11.034	11.307
0.61833	0.568756	0.568422	0.636349	0.556491	0.609832	0.558568	0.654447	0.646654	0.645466	0.640423	0.637458	0.687074	0.57	0.474579	0.419188	0.602192	0.513081	0.583651	0.60701	0.613259	0.56262	0.627778	0.553946	0.60407	0.720456	0.615744	0.594246	0.630042		12.9049	13.786	13.5681	13.9827	14.4772	13.8077	14.1911	13.7332	13.7916	13.3531	13.2365	12.1662	12.335	12.498	10.9253	11.4463	11.883	10.554	11.1624	11.4632
0.525637	0.531727	0.471158	0.533012	0.650134	0.641986	0.648041	0.603243	0.639157	0.556315	0.561408	0.571609	0.529604	0.604139	0.510355	0.602177	0.517777	0.553244	0.564003	0.586298	0.584145	0.617664	0.468657	0.603768	0.643573	0.5129	0.510639	0.708749	0.59497		13.3112	12.3875	13.5639	13.5739	14.7069	13.8948	14.6332	14.6299	13.4353	12.33	12.1692	11.6178	11.598	11.7019	11.4509	11.8188	11.4492	10.3366	11.0918	11.1836
0.582872	0.509151	0.57738	0.589684	0.589375	0.550744	0.597945	0.675843	0.626811	0.540908	0.610769	0.52041	0.563193	0.597916	0.545294	0.446071	0.5576	0.469974	0.572999	0.659105	0.478754	0.586589	0.562381	0.624781	0.731254	0.710837	0.627368	0.605384	0.555502		13.6073	14.1366	13.8416	13.5185	14.1025	13.8109	13.5513	13.6652	13.8393	12.5764	12.5158	11.1992	11.8639	11.1893	10.5762	11.279	10.9512	10.5249	11.8	10.3763
0.585243	0.577427	0.644622	0.579427	0.569287	0.643263	0.586396	0.60992	0.587554	0.605873	0.616309	0.504582	0.5553	0.640073	0.514507	0.476593	0.596494	0.556774	0.582519	0.617581	0.581222	0.588151	0.564497	0.665077	0.679975	0.579476	0.615321	0.62386	0.56885		13.7474	13.9963	13.8295	14.4004	13.5903	13.3206	12.605	13.4242	13.0483	12.5833	12.5035	11.4012	11.705	11.671	11.5822	10.8248	11.4414	12.357	11.1462	10.9321
0.494036	0.587623	0.573305	0.58909	0.651614	0.694399	0.655884	0.624436	0.648002	0.622066	0.550327	0.52899	0.540534	0.448178	0.503983	0.52783	0.624485	0.509671	0.530819	0.592575	0.524056	0.656853	0.620606	0.636567	0.615551	0.651359	0.661396	0.596798	0.624492		13.3477	13.4442	13.5324	13.9579	13.3771	13.4366	13.7611	13.6218	13.1856	12.7455	12.3736	12.1466	12.155	10.8486	10.9512	11.7322	11.2544	10.951	11.3034	11.2098
0.539848	0.634938	0.566628	0.457054	0.562812	0.595361	0.543367	0.613975	0.558874	0.525515	0.611183	0.558604	0.527714	0.481837	0.562433	0.549952	0.534929	0.576121	0.595623	0.528693	0.567818	0.606777	0.635336	0.572439	0.613133	0.590513	0.590207	0.737888	0.666965		12.3847	13.6525	13.3429	12.7226	13.3795	13.6671	14.2722	13.9232	13.2713	12.9142	12.5479	11.8201	12.4683	11.6736	11.1141	10.6457	11.2177	11.4603	11.4707	11.3141
0.645877	0.579153	0.56136	0.614995	0.621355	0.621933	0.666056	0.59722	0.603249	0.61508	0.561232	0.574769	0.619873	0.585783	0.63799	0.579293	0.569081	0.550221	0.520405	0.548368	0.655758	0.570202	0.512813	0.638199	0.556373	0.694163	0.595807	0.729652	0.607586		13.4858	13.6756	13.582	14.6713	12.3611	14.1108	15.4156	13.9906	13.5444	13.0087	12.311	12.1058	12.0436	10.8598	12.1994	12.0998	11.2581	11.8144	11.1946	11.3922
0.545755	0.527328	0.492673	0.569992	0.635704	0.642681	0.591035	0.608389	0.589832	0.577556	0.611449	0.591676	0.552403	0.550301	0.530846	0.544654	0.592435	0.586083	0.537987	0.524368	0.647679	0.674561	0.489634	0.559912	0.444802	0.616744	0.557512	0.615712	0.526704		12.8688	14.1921	14.279	12.4346	15.8542	13.8151	13.8022	13.3302	12.7501	12.2119	13.1658	11.4894	11.518	11.5479	11.3705	11.4182	11.4098	11.0825	10.7356	10.5072
0.539519	0.553774	0.598211	0.571743	0.594773	0.601637	0.479434	0.591267	0.508465	0.590187	0.565941	0.493819	0.602691	0.582574	0.554	0.532813	0.626224	0.632463	0.567879	0.638617	0.487642	0.583656	0.527428	0.586043	0.557949	0.6472	0.598564	0.468677	0.613727		13.1691	12.928	13.0237	13.7735	14.6695	13.9244	13.7914	13.7848	13.0611	12.1936	13.0049	12.5567	11.8321	12.2753	11.1309	11.5017	11.1596	11.2613	11.2293	11.2821
0.481061	0.568216	0.558716	0.50735	0.561705	0.567477	0.648179	0.690865	0.635802	0.581289	0.606907	0.669623	0.619757	0.534055	0.501647	0.637196	0.561693	0.535594	0.593657	0.615954	0.501683	0.48333	0.558955	0.614364	0.630648	0.63298	0.562111	0.55463	0.621143		13.1426	13.9118	14.7946	13.9801	13.9671	13.6321	15.2196	13.8712	13.1515	12.9077	11.4483	12.0666	12.4304	11.2921	10.722	11.9083	11.4435	10.7729	11.0883	11.1623
0.646311	0.476638	0.616184	0.597992	0.579379	0.615226	0.59688	0.560989	0.70024	0.585774	0.561135	0.556281	0.649474	0.637202	0.537934	0.575692	0.543887	0.550033	0.598762	0.616877	0.47806	0.650047	0.616605	0.5602	0.534222	0.544479	0.499065	0.613377	0.597489		13.1229	12.8554	14.3066	13.3535	13.1756	14.3392	15.1857	13.1986	14.0468	12.5083	11.4905	11.806	11.2708	12.2118	11.847	11.3172	11.2221	12.0427	11.2565	10.7073
0.573245	0.591014	0.531947	0.503889	0.592185	0.701755	0.690093	0.659528	0.676614	0.627008	0.600094	0.562329	0.561792	0.535715	0.61236	0.581938	0.530497	0.551789	0.583604	0.653274	0.570729	0.580094	0.508798	0.501865	0.510042	0.603391	0.676519	0.600839	0.639177		13.1489	13.027	13.3735	13.1007	13.3914	14.1765	14.2516	15.2355	14.0589	12.134	11.8584	11.4429	11.9186	11.1568	11.9684	10.8016	11.1895	11.1811	11.6208	11.689
0.536631	0.562315	0.665045	0.546616	0.555404	0.622283	0.649205	0.562106	0.622517	0.619222	0.55184	0.535084	0.562392	0.551361	0.528849	0.475782	0.474339	0.615256	0.639755	0.550573	0.602558	0.543476	0.481297	0.591778	0.57794	0.602985	0.634076	0.612607	0.642429		12.5276	13.4665	14.4307	14.2575	14.0267	13.3293	14.6581	13.7769	13.8157	12.4252	12.548	11.5718	11.8013	11.1178	11.6321	11.3625	11.7492	11.1123	11.1412	10.9401
0.550355	0.530492	0.53825	0.548526	0.557453	0.603768	0.601881	0.621976	0.638697	0.537857	0.57221	0.608142	0.556744	0.511631	0.637708	0.45238	0.632217	0.55027	0.477264	0.624671	0.586612	0.62528	0.649653	0.584381	0.59584	0.698508	0.573921	0.593679	0.578238		12.9988	13.2523	13.0878	13.2801	14.0191	14.6746	15.9657	14.4781	12.7638	13.8775	12.7624	11.9897	11.3751	11.8601	11.7855	11.9172	11.4714	11.9418	11.0891	11.1316
0.596337	0.644177	0.589484	0.614446	0.680545	0.695449	0.633537	0.543944	0.670722	0.561612	0.56067	0.575975	0.677334	0.675764	0.601461	0.458063	0.567208	0.626644	0.609732	0.56891	0.545417	0.578047	0.621245	0.486554	0.585022	0.59463	0.596221	0.579814	0.671937		13.7071	14.4872	12.6129	13.7471	13.5524	14.3056	14.5341	13.9726	13.8603	12.3153	12.6435	13.0663	12.0299	12.0005	12.029	11.2485	12.0512	10.9037	10.727	10.7709
0.492605	0.557667	0.515833	0.564913	0.55045	0.657973	0.614539	0.66966	0.671525	0.617777	0.638584	0.576754	0.554393	0.507459	0.572132	0.63061	0.572599	0.454354	0.618991	0.505534	0.504429	0.570486	0.445734	0.48356	0.5233	0.62314	0.564732	0.574328	0.656931		12.8706	13.3511	14.7453	12.9869	14.223	15.1237	14.4112	13.126	13.8739	12.8435	12.3945	11.4089	11.5225	11.4194	11.5116	11.3428	11.1063	11.7565	11.7352	11.1227
0.563456	0.594456	0.538495	0.519001	0.653977	0.551188	0.474764	0.628028	0.61618	0.680941	0.581274	0.58286	0.618175	0.651475	0.461772	0.452709	0.543324	0.586553	0.591865	0.563952	0.494902	0.605981	0.538448	0.541097	0.665339	0.679467	0.651254	0.561007	0.541801		13.5498	13.4373	13.2524	12.8045	14.2371	13.9358	14.0484	14.448	14.7764	12.3864	12.3528	11.8548	11.0021	11.5261	10.905	11.3564	11.1568	10.9624	11.142	11.6378
0.544451	0.543668	0.630119	0.668454	0.636023	0.594126	0.619237	0.642929	0.633103	0.613235	0.492436	0.628514	0.575375	0.573382	0.485273	0.485514	0.614691	0.585551	0.557077	0.683592	0.534057	0.668249	0.651811	0.495349	0.553214	0.633504	0.609765	0.604811	0.531968		13.0068	13.0301	14.9584	13.5133	14.5973	13.0707	15.0228	13.8268	13.2107	13.6557	12.1647	12.0179	11.0565	11.9108	11.0821	10.5766	11.489	11.6498	10.8102	11.5653
0.562332	0.537172	0.573136	0.58166	0.642339	0.675059	0.662832	0.647726	0.610212	0.559559	0.503797	0.541137	0.558375	0.537874	0.479899	0.473882	0.437782	0.578754	0.561518	0.611835	0.565607	0.544229	0.608916	0.591271	0.597313	0.600255	0.681858	0.515348	0.51651		13.6465	13.8327	14.3119	13.541	14.6521	13.2051	13.1438	13.4632	13.6063	12.8676	11.5588	11.2441	11.9535	10.7731	10.861	11.6697	11.2375	10.8263	11.0217	11.3023
0.630546	0.570572	0.513466	0.593117	0.584999	0.5956	0.662339	0.658288	0.455869	0.601978	0.560629	0.583467	0.539738	0.579121	0.560713	0.628013	0.5245	0.506276	0.472262	0.573604	0.597011	0.597963	0.57755	0.610876	0.565871	0.598818	0.608691	0.553481	0.665671		13.7684	13.5628	13.7706	14.5819	14.8412	13.771	12.7936	13.8777	12.4875	12.4938	12.2336	11.6071	11.1055	12.8748	12.2554	11.3207	11.4529	10.9691	11.2787	10.9224
0.529103	0.584973	0.584536	0.528771	0.588505	0.516494	0.570931	0.668684	0.644702	0.602838	0.598859	0.67106	0.487416	0.59449	0.605006	0.582487	0.58304	0.602561	0.578867	0.525014	0.61359	0.689269	0.526041	0.645109	0.534607	0.519165	0.633148	0.612239	0.584458		13.582	13.7495	14.3254	13.7933	13.8406	13.7291	12.8759	14.1369	13.7491	12.7245	12.4695	12.6255	10.9704	11.5125	10.9707	11.6306	11.0472	11.4547	11.6002	10.6487
0.590994	0.604134	0.537853	0.601226	0.532062	0.569209	0.642711	0.48159	0.642365	0.628775	0.555572	0.576693	0.615848	0.607925	0.473689	0.518822	0.440595	0.614345	0.595462	0.636547	0.607219	0.50113	0.548452	0.537416	0.557128	0.631893	0.577394	0.630726	0.658498		13.5415	13.4031	14.1088	13.949	12.9387	14.7231	13.6263	14.8708	14.471	13.6297	12.1808	11.6796	11.5915	13.0172	10.8193	11.4973	11.327	12.0209	11.8392	10.5814
0.621325	0.553863	0.513064	0.563654	0.568931	0.591195	0.700104	0.596229	0.56468	0.554381	0.559703	0.465322	0.604011	0.595235	0.607771	0.580819	0.543794	0.607284	0.606577	0.663855	0.497005	0.50525	0.530875	0.526045	0.660413	0.60319	0.512636	0.623946	0.613662		12.6908	12.7077	14.0246	13.9957	13.4051	12.8561	13.6783	12.8452	13.0202	13.1778	12.5169	11.598	12.8083	11.7189	10.8351	10.9935	11.2672	11.0504	10.9541	11.1347
0.573898	0.600195	0.549103	0.628844	0.565486	0.49461	0.546072	0.632201	0.526437	0.591906	0.615365	0.569724	0.500038	0.565651	0.476134	0.59178	0.609132	0.555385	0.592607	0.517497	0.495097	0.549928	0.536125	0.505638	0.510226	0.59165	0.60075	0.598307	0.566011		12.0738	13.3176	14.1214	13.6039	13.6099	13.1945	13.8142	13.9519	13.5816	12.7744	12.3196	11.4602	11.3364	11.884	11.0866	11.8305	12.1102	11.6714	10.4526	10.9615
0.463602	0.624326	0.506021	0.443574	0.613709	0.626342	0.595477	0.682972	0.61713	0.583239	0.632104	0.58084	0.550813	0.600696	0.522949	0.602678	0.635699	0.524194	0.545388	0.548681	0.512036	0.537603	0.604164	0.570744	0.539059	0.631834	0.611684	0.661104	0.571955		13.3934	14.5238	13.8042	13.7121	14.0801	13.6345	13.087	13.6458	13.3819	12.6432	12.1082	12.6112	11.508	11.0404	11.6685	12.0141	11.3371	11.0396	10.8666	11.0867
0.581515	0.617196	0.541834	0.574745	0.605547	0.562316	0.588411	0.653484	0.558895	0.636223	0.643578	0.568826	0.584498	0.504134	0.53652	0.532111	0.57125	0.484848	0.613796	0.66124	0.603884	0.634851	0.579635	0.505638	0.63273	0.603247	0.615961	0.594254	0.555842		12.6223	13.862	14.7767	12.9886	13.2909	13.7375	14.1636	13.755	12.6982	12.9966	11.924	12.7873	11.2355	11.2996	11.0481	11.746	11.3901	10.7779	12.1612	10.835
0.477022	0.502705	0.612105	0.626033	0.57295	0.640208	0.650338	0.621853	0.665544	0.648551	0.62048	0.67145	0.630412	0.523634	0.562861	0.596476	0.545052	0.615855	0.544176	0.604298	0.481853	0.613299	0.605722	0.55667	0.540507	0.576053	0.524659	0.605581	0.693098		12.6101	13.323	13.6229	12.9951	13.3844	14.2192	14.9128	12.8907	13.4765	12.6966	12.3311	13.1807	11.667	11.2764	11.4553	11.5161	10.9787	11.6191	10.7033	11.4991
0.557474	0.594439	0.5621	0.552661	0.614023	0.565833	0.608093	0.560992	0.636756	0.605044	0.573923	0.582033	0.552312	0.519141	0.60352	0.539288	0.609384	0.595587	0.59412	0.607661	0.522601	0.584959	0.592633	0.582148	0.711491	0.705992	0.622669	0.556347	0.618011		13.5507	13.7549	13.6263	13.97	12.7891	14.1527	14.0551	13.1133	13.6382	13.4081	12.3813	12.0456	11.4694	10.6619	11.4945	10.3665	11.1478	11.4854	10.9584	10.7588
0.504895	0.571662	0.581728	0.506635	0.606842	0.653839	0.588002	0.602621	0.618721	0.486166	0.552897	0.619869	0.649057	0.455541	0.610839	0.53103	0.605084	0.698634	0.544262	0.578165	0.605703	0.574532	0.532873	0.602265	0.562127	0.561819	0.625531	0.607404	0.638374		12.9516	13.9723	13.3432	13.0185	14.6527	13.9656	13.0015	13.7945	13.3826	13.5288	11.763	11.8736	12.1434	11.3979	11.3851	11.0235	11.2123	11.4761	11.1094	10.5891
0.466859	0.635512	0.562072	0.557335	0.634596	0.61107	0.636977	0.677927	0.51735	0.657079	0.574561	0.589547	0.545937	0.582616	0.544143	0.434997	0.565326	0.50378	0.480142	0.572689	0.533038	0.62758	0.646282	0.653127	0.503268	0.598964	0.522214	0.629236	0.581458		12.4887	13.2804	14.57	13.5259	14.0603	14.6206	12.937	14.6014	13.356	12.8887	12.3615	12.4862	11.7061	11.9928	11.0266	10.8518	12.6706	12.5619	10.889	11.0107
0.62023	0.612455	0.534325	0.603152	0.63955	0.593671	0.629517	0.634848	0.581475	0.594265	0.497487	0.585289	0.602167	0.602259	0.589841	0.476318	0.531664	0.641852	0.57201	0.600495	0.600158	0.598696	0.637665	0.554755	0.588822	0.544883	0.646142	0.623616	0.586567		12.8859	13.5723	14.0057	14.586	13.3872	13.5659	13.2784	14.1411	13.7374	13.5691	11.8751	11.9807	11.5733	11.3906	11.4443	11.4161	11.6609	11.888	11.0884	11.408
0.420549	0.500417	0.47759	0.53752	0.579457	0.55951	0.60774	0.569377	0.644746	0.611192	0.729085	0.538459	0.578778	0.586892	0.567141	0.575911	0.518613	0.53178	0.562174	0.627933	0.543189	0.620262	0.556886	0.562546	0.587899	0.589594	0.557408	0.56143	0.539693		13.9932	13.6806	13.6372	12.8404	13.9015	14.2853	13.2619	13.6504	12.8716	13.2137	13.4716	11.9823	11.7821	11.0159	11.3237	12.2014	12.0538	11.2347	10.5491	10.9288
0.563934	0.549295	0.635941	0.355892	0.647755	0.605117	0.575722	0.539781	0.533473	0.570257	0.689442	0.521089	0.591414	0.505128	0.558657	0.511542	0.64877	0.57674	0.654307	0.613357	0.701053	0.557997	0.54784	0.67399	0.538053	0.602328	0.608108	0.571737	0.6374		13.595	14.3495	13.5739	13.2283	14.1726	13.9676	13.8938	14.5039	13.4804	12.0227	12.4763	11.4683	11.7347	11.129	12.2332	11.2128	12.5498	11.1155	11.1927	10.9389
0.585135	0.525142	0.569405	0.496744	0.666147	0.588181	0.603172	0.684657	0.595665	0.667978	0.634281	0.608862	0.522096	0.577179	0.563131	0.508499	0.618629	0.573263	0.576118	0.565817	0.677384	0.600353	0.624145	0.537908	0.539025	0.566011	0.589719	0.604345	0.553147		14.0473	13.6392	13.4418	13.5093	14.9501	12.965	15.1002	13.2831	13.4655	13.4977	13.4197	12.6112	11.6434	11.1976	11.2778	11.4704	10.9655	10.8201	11.4959	11.2728
0.538092	0.567701	0.575185	0.626494	0.664145	0.605789	0.608605	0.59193	0.619948	0.642336	0.538731	0.55528	0.573309	0.638927	0.54857	0.57362	0.563123	0.51739	0.597673	0.532176	0.546806	0.644047	0.62886	0.632836	0.588558	0.673028	0.565264	0.619548	0.596154		13.1101	13.7403	14.5389	13.619	14.1761	14.391	14.4956	13.8771	13.1479	12.6708	11.4715	10.7751	11.4238	11.8253	11.4927	12.3843	10.8884	10.7613	11.2699	10.2856
0.574343	0.591024	0.581164	0.628458	0.562121	0.55014	0.675037	0.657031	0.583398	0.632984	0.572479	0.689188	0.543951	0.589641	0.540863	0.560667	0.542022	0.626172	0.58955	0.615415	0.579979	0.642054	0.584151	0.560347	0.5821	0.623794	0.595761	0.666045	0.585551		12.8133	13.4931	13.5708	14.6393	14.123	13.4087	13.6109	14.4211	13.2295	13.0341	11.7368	12.5145	11.7291	11.4298	10.9094	11.1402	11.18	10.7155	11.1677	11.3669
0.580896	0.673694	0.531764	0.616115	0.578081	0.508591	0.627116	0.661072	0.609423	0.554703	0.594343	0.521387	0.563408	0.476618	0.605569	0.563828	0.565745	0.607814	0.515542	0.590824	0.527131	0.596267	0.708278	0.526977	0.580112	0.644601	0.585496	0.698162	0.47949		13.5597	13.6925	14.0453	13.8732	13.0707	12.9225	13.4568	14.1573	13.4506	12.577	13.1503	12.31	11.2602	11.0589	11.0211	11.297	11.4767	11.6868	10.9914	10.7267
0.462975	0.60754	0.562986	0.470468	0.537236	0.602707	0.654375	0.674265	0.584056	0.514622	0.671024	0.653329	0.555579	0.529594	0.552249	0.58393	0.599198	0.585157	0.57997	0.588625	0.554206	0.525636	0.559548	0.686368	0.553633	0.554561	0.496132	0.634863	0.544275		12.7987	13.8323	13.3833	13.6155	13.388	13.8159	13.9148	14.3199	13.1612	13.3492	12.0262	12.6182	12.1898	11.2096	11.2022	10.6326	10.832	11.2151	11.5264	11.2829
0.50921	0.596909	0.55469	0.666129	0.484005	0.548795	0.650725	0.652079	0.674899	0.569318	0.648258	0.623529	0.594346	0.60279	0.602553	0.590752	0.649984	0.562945	0.630701	0.545025	0.49962	0.52874	0.547133	0.461286	0.586621	0.594938	0.578542	0.552036	0.554975		12.8475	13.4982	13.8618	13.7132	13.4123	13.769	13.635	13.3685	13.8264	13.1143	12.0236	11.7363	12.3147	11.4484	11.1465	11.9126	11.3908	11.1241	10.8643	11.492
0.549738	0.550005	0.566938	0.617285	0.559171	0.62029	0.647634	0.553154	0.677505	0.573982	0.495977	0.562286	0.568316	0.581504	0.576703	0.470014	0.562909	0.581786	0.679429	0.628262	0.514039	0.546783	0.519417	0.56618	0.513358	0.612171	0.58592	0.706379	0.496092		13.2867	14.1273	13.2884	13.7054	13.9261	13.875	13.575	13.5522	14.2655	13.2281	11.6957	12.8707	11.9946	10.5051	11.414	11.8127	11.5509	10.9442	11.1787	10.711
0.595669	0.53178	0.593083	0.612758	0.488445	0.551609	0.683614	0.685285	0.593901	0.62556	0.678507	0.600919	0.61233	0.654339	0.497059	0.555254	0.526574	0.604092	0.584255	0.525336	0.612526	0.584507	0.577833	0.519044	0.532996	0.59252	0.651657	0.627925	0.552072		12.3469	13.2224	14.811	13.7781	13.6529	14.0797	13.4628	13.955	13.4893	13.7875	12.3961	12.3704	12.2594	12.3412	10.956	11.7783	11.3963	10.4993	11.4195	10.5901
0.568528	0.618862	0.455745	0.540735	0.54932	0.52764	0.687904	0.552576	0.514101	0.619421	0.513022	0.525322	0.626206	0.549199	0.556413	0.571435	0.648079	0.607703	0.539262	0.61312	0.56221	0.648863	0.72318	0.594696	0.567742	0.582781	0.519737	0.53671	0.589486		13.9843	13.7821	13.936	13.2423	15.5658	13.6046	14.4148	13.5094	14.1471	12.4895	12.9223	12.558	12.799	12.1254	11.2279	11.4429	11.7153	12.2128	11.0839	11.0936
0.534775	0.64559	0.672432	0.624056	0.622711	0.680625	0.714946	0.652739	0.619565	0.538948	0.557856	0.53313	0.604929	0.619974	0.618478	0.539419	0.576904	0.546572	0.563876	0.53053	0.573623	0.589668	0.589769	0.494346	0.650284	0.523395	0.611843	0.59107	0.553028		12.9793	14.2674	15.3923	13.4759	13.2457	13.5921	14.3001	12.9536	13.1875	12.8728	12.2939	11.3988	11.6429	12.3938	11.0544	11.3659	11.4236	11.8122	11.4301	10.5739
0.492079	0.610846	0.561971	0.611178	0.540202	0.529112	0.657069	0.679149	0.642753	0.519891	0.58595	0.622422	0.682091	0.461718	0.600601	0.548154	0.597389	0.540709	0.533744	0.627948	0.615285	0.455205	0.618978	0.39306	0.62737	0.548582	0.500332	0.615167	0.614768		12.854	14.1306	13.4683	12.6875	13.1492	13.7181	15.2289	13.9813	13.3998	12.7994	12.0796	11.9569	12.8697	11.697	11.2842	10.9657	11.9634	11.7259	10.9035	11.1996
0.551803	0.642415	0.516912	0.539503	0.600387	0.454053	0.63578	0.639971	0.636643	0.66155	0.574468	0.688491	0.665354	0.495474	0.589131	0.496427	0.645468	0.552988	0.565804	0.547954	0.628439	0.694598	0.627228	0.662431	0.579783	0.593755	0.599051	0.60248	0.630149		13.4509	13.1439	12.7681	14.1378	13.9286	13.5522	14.6506	13.6453	13.3801	12.6561	12.5722	12.8726	12.0068	11.1058	10.9075	10.4726	11.5301	11.9207	10.6797	11.2998
0.497947	0.639012	0.543632	0.592234	0.652467	0.559145	0.713783	0.582326	0.573057	0.567625	0.589029	0.606352	0.5993	0.586578	0.592999	0.518912	0.568881	0.641573	0.521016	0.497369	0.583637	0.576619	0.554183	0.535632	0.56086	0.633969	0.669145	0.594146	0.495866		13.8018	13.0219	14.3736	12.7516	12.9348	13.5057	14.1878	13.5588	13.4514	12.638	12.4278	12.4691	12.2093	11.9432	11.5598	11.7238	11.9768	11.7139	11.2093	10.7312
0.554226	0.593167	0.504573	0.656995	0.545404	0.580676	0.646836	0.698008	0.68803	0.448868	0.598703	0.597394	0.576649	0.604391	0.57262	0.517228	0.607175	0.665782	0.553497	0.576197	0.556254	0.465584	0.564625	0.550884	0.577931	0.628653	0.559714	0.628656	0.608283		13.8946	14.5558	13.6661	13.6315	13.6213	14.0936	14.4834	13.7367	13.5114	13.5588	12.6963	12.1687	12.718	11.3059	12.0903	10.9772	10.9356	12.0846	10.997	11.6218
0.507817	0.588321	0.556567	0.49477	0.576196	0.594873	0.614845	0.63567	0.68065	0.540982	0.564077	0.59257	0.607612	0.654062	0.618112	0.561666	0.560258	0.563813	0.548754	0.635957	0.578187	0.595005	0.633326	0.591284	0.572236	0.575878	0.491084	0.618788	0.606478		13.0017	14.9757	14.1364	14.0743	13.2952	13.7676	13.0876	14.2545	12.945	13.589	12.6919	11.6211	12.7211	12.1155	10.8551	11.6918	10.9966	11.1626	10.909	11.5803
0.553518	0.540282	0.593237	0.588368	0.556174	0.580309	0.545901	0.61707	0.711646	0.587403	0.560702	0.511091	0.569001	0.590547	0.672943	0.525022	0.476429	0.537148	0.602197	0.585105	0.549818	0.556784	0.557771	0.551896	0.645192	0.606367	0.635462	0.611006	0.540808		13.8933	13.1409	14.618	13.2805	15.1891	13.1554	13.181	13.6195	14.2855	13.0294	11.833	11.7846	12.0032	11.6415	10.3891	11.4202	11.605	11.6851	11.4187	10.6163
0.482181	0.610748	0.490103	0.507022	0.519958	0.552192	0.625983	0.646629	0.60303	0.652772	0.537032	0.524212	0.588581	0.515341	0.539612	0.492105	0.591015	0.548797	0.561326	0.555894	0.538404	0.451056	0.551684	0.580768	0.660178	0.637907	0.600201	0.567134	0.558399		13.3882	13.7616	13.761	13.6658	13.8749	14.8846	13.8474	12.519	12.7722	12.6995	12.1387	11.9991	11.729	11.86	11.9271	11.2215	12.0318	11.2433	11.2966	10.4577
0.4	0.566658	0.455755	0.521387	0.595133	0.624509	0.568224	0.607235	0.597286	0.631298	0.625155	0.671553	0.579641	0.621338	0.57084	0.584625	0.503066	0.637667	0.504261	0.599723	0.537509	0.554389	0.544592	0.560344	0.509745	0.593469	0.540784	0.602541	0.507209		12.7611	13.4915	13.7587	14.2449	12.9844	14.2516	14.1286	14.1855	13.3658	12.9078	12.9497	11.7629	12.2597	11.7572	10.7385	12.7044	11.5734	11.5126	10.4127	11.4121
0.462074	0.567195	0.564639	0.599449	0.629236	0.562878	0.642687	0.607929	0.592832	0.527151	0.627929	0.627713	0.559284	0.457667	0.562853	0.443124	0.531825	0.584975	0.54309	0.552292	0.527209	0.624429	0.642491	0.567395	0.562303	0.619941	0.601188	0.518813	0.490157		13.4935	13.2592	13.4854	14.391	13.9465	13.6411	14.3863	13.5911	13.2446	13.5564	12.9407	12.1013	12.4977	11.1342	11.0025	10.5874	10.7715	10.9341	10.7768	11.0871
0.393462	0.540784	0.655461	0.573164	0.515293	0.680726	0.740375	0.573846	0.577256	0.591446	0.565074	0.556552	0.621751	0.546467	0.512254	0.597517	0.603552	0.506844	0.626029	0.621717	0.589449	0.578377	0.655449	0.547213	0.618373	0.656814	0.701308	0.582861	0.481839		12.6703	14.3476	13.2983	13.8766	12.9841	14.3841	14.0453	13.9106	12.7676	12.7387	12.5483	11.9596	11.3602	11.4573	10.2738	11.8207	10.9009	11.5196	10.7902	11.8826
0.530809	0.668	0.648615	0.574252	0.556623	0.571453	0.541019	0.632322	0.634266	0.700517	0.585664	0.544651	0.592051	0.476638	0.630038	0.496581	0.602057	0.532931	0.642214	0.610182	0.578508	0.573136	0.528096	0.553391	0.479396	0.592034	0.532641	0.606776	0.587638		13.6301	15.2226	14.5124	14.7794	14.2839	13.0287	14.0731	14.574	13.559	13.0984	12.4789	12.1199	11.2745	12.0861	12.0724	11.5003	11.6469	11.148	11.3689	11.3582
0.594063	0.577311	0.511093	0.639906	0.55746	0.617327	0.606625	0.676448	0.608779	0.601665	0.592464	0.574044	0.450435	0.568333	0.58754	0.545126	0.569202	0.530766	0.503165	0.532344	0.570759	0.603032	0.532183	0.583488	0.530647	0.569144	0.703923	0.629895	0.553454		13.0894	13.5558	15.0038	13.4455	13.0991	13.0735	13.4935	14.119	14.2836	12.5273	11.858	12.671	11.6219	11.1816	11.1925	11.9182	11.734	11.5131	10.7669	11.5103
0.656376	0.597675	0.631406	0.63969	0.61599	0.556399	0.583865	0.467294	0.65187	0.604376	0.572747	0.61518	0.613277	0.545209	0.565936	0.569557	0.581821	0.520718	0.596424	0.615665	0.488195	0.580485	0.566074	0.658179	0.42804	0.660475	0.568886	0.633629	0.585723		12.5087	13.8025	13.3293	13.5164	14.1223	13.8421	14.1041	13.6064	13.3081	12.8821	11.6927	12.4459	11.408	12.027	11.3963	11.3267	11.3272	10.5446	10.9763	10.89
0.607918	0.637239	0.553614	0.600727	0.593353	0.676175	0.697742	0.665762	0.626901	0.623654	0.559678	0.540613	0.560386	0.652776	0.463642	0.525161	0.480832	0.510187	0.5211	0.584581	0.590888	0.58914	0.578146	0.536168	0.645477	0.556062	0.468522	0.673099	0.614848		13.9612	14.0791	13.9103	14.101	14.0074	13.8267	15.1838	14.0823	13.82	12.6215	12.1357	12.5127	11.6812	12.1524	10.9057	11.0176	11.908	11.2246	11.3539	11.0425
0.575313	0.619271	0.610062	0.557657	0.652994	0.607877	0.661217	0.598006	0.661718	0.529862	0.473278	0.57088	0.671415	0.611191	0.590329	0.522574	0.514725	0.547297	0.551922	0.596008	0.516459	0.666884	0.601006	0.572558	0.536663	0.488423	0.533432	0.592566	0.516047		13.6353	14.0698	13.9344	12.9056	13.1223	14.0881	13.9149	13.4344	13.6531	12.1563	12.0692	11.2066	11.36	11.8149	11.6491	11.3458	11.1103	10.7689	11.3153	11.2698
0.558983	0.487356	0.49921	0.60472	0.472619	0.534246	0.637147	0.616584	0.611971	0.582719	0.521556	0.650548	0.502751	0.602936	0.464905	0.571743	0.542956	0.564332	0.571137	0.549959	0.600304	0.620302	0.506179	0.681569	0.617868	0.578192	0.660473	0.619844	0.520253		12.347	13.53	13.9301	14.2662	13.9862	13.6971	12.9967	13.0726	14.2649	12.7806	12.6045	12.3269	12.2322	11.2691	10.5295	12.1066	11.1713	11.2618	10.9246	10.0928
0.431469	0.572862	0.533672	0.555201	0.593261	0.53062	0.60887	0.629776	0.667928	0.527373	0.560895	0.60163	0.613041	0.511423	0.612016	0.552194	0.537975	0.476836	0.622112	0.617996	0.517999	0.560478	0.502432	0.558286	0.480501	0.508862	0.450878	0.657177	0.591661		12.5385	13.8095	14.3719	13.2376	13.5156	14.154	12.4726	13.655	13.672	12.4549	11.914	11.739	12.7721	11.6233	11.8414	11.4141	11.6959	11.7343	11.3059	11.4518
0.450161	0.599787	0.566976	0.522355	0.616591	0.550282	0.672661	0.545324	0.630112	0.661411	0.65352	0.537154	0.585681	0.607789	0.504207	0.534411	0.546755	0.612247	0.678169	0.602696	0.519451	0.638015	0.643399	0.54263	0.569404	0.702345	0.581793	0.579004	0.518751		13.6189	14.2301	13.9542	13.6977	13.4532	14.2759	13.0314	13.725	14.2549	13.329	13.3143	11.7532	11.3446	11.2364	11.3552	11.3722	11.4726	10.8437	10.7391	11.0968
0.512827	0.501432	0.533957	0.592188	0.485775	0.49414	0.671893	0.628899	0.687095	0.64374	0.561969	0.527785	0.577032	0.654799	0.585579	0.523621	0.471492	0.580085	0.592107	0.58356	0.561218	0.637118	0.481736	0.613247	0.583946	0.607859	0.588795	0.58395	0.66116		12.5951	13.7935	13.7138	13.5699	13.7029	12.3188	14.0115	13.3967	13.5749	13.2817	11.8208	11.3161	11.7648	13.0026	11.2624	11.5958	11.1284	11.6346	11.3753	11.5037
0.524865	0.6235	0.613343	0.564966	0.536607	0.546317	0.640293	0.52428	0.547846	0.532081	0.549645	0.702366	0.60612	0.561109	0.498434	0.476707	0.519016	0.59556	0.614066	0.385283	0.603895	0.68236	0.595711	0.614579	0.606331	0.587176	0.556028	0.575467	0.62655		12.518	13.305	14.681	13.3518	13.4636	13.4296	13.5939	13.1128	13.0651	12.0175	12.4068	12.7707	11.0787	11.5787	11.9099	10.9208	10.6813	11.2832	11.1498	10.9361
0.607092	0.553842	0.526908	0.619172	0.591753	0.64099	0.591713	0.556788	0.637508	0.597686	0.575859	0.651135	0.582132	0.493068	0.489016	0.498646	0.48272	0.553842	0.567459	0.699922	0.576429	0.588909	0.582372	0.612847	0.569087	0.565274	0.591719	0.569139	0.669759		13.2652	14.0868	13.1267	14.6003	14.2627	13.321	13.4116	13.7808	13.3466	12.3549	12.042	12.7673	11.5248	11.536	10.6617	10.3592	11.714	11.0452	11.4218	11.5361
0.645828	0.519562	0.632769	0.606498	0.622893	0.531333	0.633571	0.611343	0.568006	0.609318	0.570042	0.595697	0.552259	0.607228	0.531708	0.581963	0.515836	0.50856	0.532887	0.617471	0.530445	0.601533	0.610091	0.585092	0.535229	0.563468	0.502377	0.551231	0.611404		12.286	12.7	13.3831	13.8871	13.7734	14.0988	14.2559	15.0775	14.12	13.1892	12.4036	12.0303	12.1177	11.0354	10.6776	11.4339	11.2485	11.1548	10.4586	10.8849
0.602526	0.585818	0.497934	0.360556	0.564894	0.587284	0.627458	0.666481	0.582269	0.72211	0.670175	0.588557	0.666848	0.592238	0.527045	0.564322	0.437982	0.576052	0.551227	0.576655	0.543463	0.549212	0.601782	0.574596	0.52379	0.553009	0.641401	0.61969	0.524947		13.5763	13.9687	14.2559	14.1952	14.1273	14.9133	13.762	12.846	14.2647	13.5679	12.48	11.7331	11.8877	11.7507	11.4317	11.3095	10.9863	11.0474	11.0781	10.8433
0.51156	0.55798	0.514403	0.599386	0.593475	0.586848	0.604186	0.579961	0.557815	0.637161	0.649763	0.573775	0.566175	0.484557	0.596345	0.534424	0.578887	0.571577	0.617535	0.655321	0.602029	0.700101	0.583726	0.521571	0.668911	0.655092	0.484697	0.559242	0.591422		12.8427	13.2585	13.0017	14.0192	13.6176	13.3925	13.7392	13.2204	13.5141	13.1336	12.4172	11.5427	11.5354	10.6617	11.046	12.4327	10.7944	11.5642	11.5272	10.7106
0.546551	0.600693	0.572362	0.577917	0.577338	0.59279	0.480559	0.610451	0.631099	0.559006	0.523497	0.486344	0.488981	0.632546	0.645515	0.566011	0.52075	0.562512	0.595429	0.569254	0.533776	0.582259	0.656919	0.582215	0.529023	0.562817	0.568376	0.6066	0.541646		12.6395	13.824	14.3214	13.051	14.0373	13.5438	14.9338	14.0699	13.2543	12.9309	12.6527	11.6856	11.3585	12.794	11.8257	11.6219	11.3029	11.0903	11.0531	10.5621
0.559654	0.515521	0.601356	0.495578	0.588329	0.533256	0.585496	0.515745	0.580038	0.463726	0.610806	0.500744	0.596118	0.602505	0.675562	0.601112	0.636543	0.659565	0.552944	0.575865	0.652418	0.582669	0.575958	0.657518	0.63756	0.71782	0.616531	0.576186	0.610381		12.476	14.0476	13.6261	14.3764	13.6875	13.2925	13.7149	14.2951	14.5015	12.3932	12.8506	11.4314	12.1012	11.9613	11.7639	10.9224	11.1546	11.0213	10.4653	10.8779
0.626672	0.558148	0.64414	0.575968	0.603147	0.61118	0.61183	0.644001	0.630857	0.576611	0.615362	0.537642	0.575673	0.562398	0.485988	0.556352	0.524189	0.569824	0.541896	0.571983	0.579785	0.557803	0.525485	0.553509	0.507642	0.572012	0.53686	0.554858	0.601396		13.3176	13.6702	14.7011	13.88	14.0743	13.1935	13.0905	13.3237	14.8984	12.3457	12.1207	11.8379	12.3678	12.0464	11.7655	12.077	12.0056	11.6041	10.845	11.4999
0.556015	0.500924	0.504477	0.57307	0.609908	0.602617	0.511145	0.671013	0.539209	0.655263	0.536586	0.581218	0.630442	0.522738	0.504702	0.476372	0.614326	0.560997	0.628011	0.601295	0.509455	0.590423	0.4513	0.619483	0.667295	0.625242	0.544663	0.600334	0.594559		13.4907	13.4095	13.2338	14.0047	13.631	13.9849	12.9759	14.0903	13.6435	13.0496	13.4381	11.3962	11.5021	11.5275	11.2157	11.2535	10.763	11.087	10.8657	10.9384
0.574847	0.516265	0.613262	0.491106	0.610185	0.538593	0.538306	0.675425	0.643498	0.675331	0.545854	0.554864	0.582486	0.593492	0.536132	0.551219	0.538812	0.502668	0.471286	0.54138	0.549389	0.646893	0.611307	0.607114	0.510411	0.570075	0.632662	0.609199	0.603191		14.1388	13.2935	14.0119	14.0066	14.406	13.829	13.6847	12.9825	13.7518	13.7144	12.4771	12.3542	11.6661	11.3344	10.7463	11.3789	11.9825	10.6974	10.3879	11.4023
0.644199	0.565523	0.462011	0.50179	0.556264	0.544638	0.668534	0.697322	0.54782	0.666136	0.541672	0.622956	0.546898	0.5436	0.574881	0.441525	0.616889	0.626843	0.567005	0.582591	0.571339	0.477741	0.544675	0.616311	0.534713	0.664976	0.533466	0.530413	0.579277		13.4895	13.0824	13.6082	13.3669	14.0958	13.8723	13.5636	13.5428	13.2074	12.9268	12.7563	11.7733	11.4497	11.8853	11.6126	10.7604	10.8112	11.0313	11.7632	11.8357
0.561158	0.517337	0.488714	0.593314	0.504487	0.628872	0.603	0.643957	0.514556	0.620536	0.576563	0.559956	0.544579	0.555284	0.612817	0.512923	0.565731	0.642242	0.649065	0.579103	0.590398	0.569172	0.484469	0.536966	0.563685	0.687105	0.510271	0.597707	0.615765		13.0874	12.9237	13.7872	13.2917	14.3687	13.1067	13.3714	14.1286	13.8842	12.7141	12.5005	12.3948	11.7334	11.5849	11.5525	11.3207	11.1644	10.9524	10.9203	11.2964
0.513883	0.587346	0.571537	0.462895	0.602466	0.58485	0.649263	0.609762	0.579736	0.588325	0.546166	0.586664	0.562373	0.615734	0.519649	0.585889	0.546367	0.529044	0.563025	0.625954	0.474796	0.660605	0.596937	0.612095	0.599798	0.592452	0.629528	0.627264	0.621704		12.9511	13.6595	13.6628	13.4159	14.6444	13.4707	13.4552	13.6293	13.4866	12.5244	11.4524	12.6299	11.8165	11.4281	10.5412	10.963	10.8586	11.3757	11.3944	10.9351
0.625544	0.563526	0.607405	0.572473	0.528334	0.52072	0.625682	0.638272	0.710946	0.574569	0.5133	0.504377	0.605698	0.574366	0.627267	0.492796	0.643386	0.63532	0.576417	0.597348	0.569867	0.548392	0.608647	0.511306	0.613166	0.552879	0.545947	0.698929	0.506418		14.3494	13.6804	13.8916	13.4319	13.3115	13.1088	14.4247	13.7517	13.4183	12.8999	11.8412	12.6751	12.1903	11.3445	11.7012	11.2966	11.7088	11.4386	11.4114	11.3901
0.480713	0.630915	0.544431	0.550223	0.59771	0.552958	0.662137	0.67881	0.625488	0.620582	0.487522	0.555782	0.587744	0.631622	0.626954	0.56398	0.51609	0.637365	0.581754	0.585389	0.480926	0.499741	0.500951	0.523662	0.626412	0.635439	0.629666	0.513576	0.548353		12.8723	13.9999	14.1558	13.7961	13.3818	14.1875	14.0839	14.6596	13.0836	12.7408	12.1	11.8745	11.4401	11.5276	11.465	11.5234	11.4967	11.4904	11.2245	10.4831
0.581425	0.508603	0.546115	0.590543	0.49354	0.66098	0.622704	0.661175	0.560696	0.597706	0.557238	0.733795	0.553093	0.48705	0.648097	0.487015	0.632583	0.568971	0.548409	0.543736	0.562603	0.563283	0.623102	0.564925	0.600368	0.509729	0.635399	0.611937	0.62269		13.5551	13.4218	13.2177	13.7458	14.3644	14.0872	12.8528	14.2597	12.9329	12.3228	13.4295	12.8877	11.229	12.5015	11.4063	11.0606	12.0205	10.7959	10.9291	11.5378
0.562973	0.597477	0.54135	0.604794	0.644284	0.635104	0.684557	0.647196	0.663829	0.581496	0.498047	0.673405	0.552459	0.569204	0.531967	0.432453	0.523007	0.505377	0.5139	0.683057	0.561752	0.549468	0.588438	0.595589	0.632992	0.574497	0.677939	0.680151	0.579509		13.5225	13.7067	13.4926	13.4282	13.4193	14.3898	14.5114	12.789	13.3816	13.1793	11.7409	12.0517	12.3653	12.0117	10.7598	11.6347	11.8539	11.1179	11.1414	10.3142
0.544182	0.585352	0.382884	0.524237	0.559697	0.547206	0.677966	0.590061	0.508993	0.622607	0.532666	0.513887	0.5092	0.582934	0.565177	0.424581	0.564084	0.597716	0.585393	0.606831	0.637309	0.505584	0.586521	0.593563	0.53957	0.620328	0.575702	0.676359	0.613315		13.3675	13.4227	13.3619	13.8798	14.6695	13.9798	13.8867	13.3925	12.7577	12.6361	12.5851	12.1141	12.4427	11.9341	11.8542	11.0008	11.1522	11.4877	10.5072	11.1168
0.551704	0.556831	0.607044	0.631521	0.650792	0.582404	0.610024	0.59716	0.622197	0.496926	0.535277	0.469847	0.552187	0.620511	0.530621	0.564152	0.584978	0.603238	0.399439	0.61695	0.575339	0.618548	0.681126	0.62728	0.604372	0.526559	0.619323	0.578197	0.595132		13.4354	12.9159	14.2525	13.1044	13.7412	15.1305	13.5737	13.3325	13.942	13.0065	11.5908	11.8756	11.8064	10.9849	10.667	10.8709	11.0996	11.0132	11.6081	10.8199
0.547799	0.584752	0.499467	0.509789	0.552141	0.487712	0.624589	0.534852	0.649602	0.634576	0.593556	0.4797	0.53569	0.526213	0.538808	0.51695	0.529936	0.552157	0.489111	0.565913	0.546656	0.504605	0.614237	0.579239	0.596578	0.554234	0.564872	0.562701	0.600532		13.6752	13.9669	13.3292	13.5173	13.9182	13.4356	13.6997	13.0428	14.1882	13.1666	12.6749	11.1595	11.6886	11.2034	11.6133	12.0137	12.1194	11.2936	11.0722	10.5039
0.530866	0.501282	0.51744	0.60139	0.57908	0.606797	0.709372	0.641782	0.584877	0.505223	0.571427	0.503852	0.661407	0.597628	0.525999	0.452629	0.483753	0.47759	0.527211	0.599313	0.622419	0.600902	0.627629	0.616161	0.62443	0.661629	0.536454	0.616686	0.578846		13.2832	13.4391	13.0381	12.7804	14.6181	13.4035	13.4811	13.8011	13.3866	11.8917	11.6823	11.9631	12.9369	11.0468	11.7478	11.5404	11.2939	11.8194	10.7922	11.2049
0.541187	0.62885	0.627479	0.606183	0.627539	0.592914	0.620915	0.673856	0.477261	0.558759	0.535905	0.593025	0.57874	0.443106	0.477657	0.47604	0.599692	0.566127	0.513212	0.598955	0.613343	0.541217	0.595109	0.551135	0.599163	0.566051	0.547707	0.608854	0.568715		13.6738	13.6873	13.4359	13.7705	14.0177	13.8437	13.2998	12.9448	14.4465	13.2466	11.6629	11.6651	11.1971	10.6001	11.0991	10.9724	11.1268	11.4821	10.667	11.2563
0.572504	0.62614	0.504617	0.644153	0.579504	0.557468	0.574836	0.672582	0.577482	0.564831	0.559406	0.651045	0.624717	0.559143	0.614006	0.591296	0.591503	0.563679	0.483859	0.494876	0.602647	0.615038	0.563233	0.529797	0.622784	0.721829	0.606928	0.633283	0.597776		14.1102	13.1107	14.4535	14.1584	13.1578	13.221	14.1629	13.6469	14.0995	12.7777	13.7617	11.979	12.2082	11.0877	11.4056	11.8353	11.5352	11.7434	11.7824	10.3654
0.465399	0.559315	0.490836	0.599623	0.551264	0.559648	0.682227	0.630585	0.600639	0.52994	0.605848	0.577397	0.509225	0.607111	0.523303	0.578073	0.556292	0.525409	0.622348	0.616829	0.55294	0.61322	0.58405	0.578705	0.602283	0.578636	0.52421	0.55899	0.595636		14.1906	14.1893	13.4195	13.0604	14.4159	13.8886	14.3541	14.1278	13.3175	11.7327	12.915	11.5783	11.5235	11.8444	11.0791	12.0968	10.6291	11.729	11.3904	11.5606
0.589908	0.61539	0.571779	0.493849	0.550384	0.577988	0.734224	0.535783	0.605175	0.626461	0.578967	0.505893	0.552395	0.536374	0.538262	0.556362	0.596659	0.597053	0.559371	0.583251	0.512075	0.589463	0.57615	0.515908	0.578308	0.58947	0.667622	0.56457	0.549349		13.0974	13.4237	13.4565	12.8907	14.3651	13.5577	14.6436	14.303	14.1761	12.6981	12.5645	11.8337	11.7713	10.2593	10.7428	11.4014	11.6649	11.6502	10.2807	10.9667
0.533502	0.615923	0.549172	0.6156	0.643707	0.505377	0.671469	0.626306	0.565858	0.587344	0.563037	0.502034	0.563434	0.491436	0.492353	0.576416	0.659804	0.613355	0.600029	0.60028	0.463409	0.582518	0.502886	0.530679	0.622625	0.677102	0.494538	0.575933	0.553679		13.2281	13.4244	13.6404	14.5001	13.4073	13.9784	13.6787	13.2155	12.8083	13.2367	11.5117	12.4366	11.7006	10.5904	10.8857	11.3279	11.7197	11.8546	10.7634	10.9854
0.471295	0.507661	0.593111	0.589815	0.6418	0.598804	0.542966	0.632007	0.602682	0.603751	0.638125	0.591387	0.551947	0.523754	0.501577	0.448827	0.545736	0.516387	0.598753	0.513192	0.569248	0.533133	0.439926	0.512922	0.502956	0.588562	0.526132	0.565159	0.569045		13.4834	13.1589	14.4738	13.6895	13.1141	14.0791	13.8745	13.7603	13.2574	13.1335	12.8106	11.3622	11.7617	12.0544	11.0431	10.6834	11.353	10.9424	10.7161	11.1579
0.467141	0.569731	0.487425	0.638494	0.568132	0.43733	0.619743	0.590979	0.647989	0.598202	0.543339	0.544199	0.450922	0.610817	0.657771	0.559297	0.595012	0.543392	0.537938	0.514857	0.502005	0.490566	0.551555	0.566683	0.566897	0.706878	0.675832	0.668341	0.606063		12.4777	13.8559	14.4114	15.2536	14.2046	14.0412	13.4297	14.2209	12.6235	13.0156	11.6227	12.6309	11.1098	11.3661	11.9261	10.7464	11.3397	11.8583	11.135	11.1083
0.576371	0.628543	0.537486	0.564193	0.560757	0.676874	0.612921	0.491578	0.579027	0.686113	0.58938	0.572222	0.592582	0.562642	0.60731	0.631469	0.563474	0.476366	0.545995	0.51353	0.644782	0.563229	0.555894	0.68634	0.591082	0.658282	0.656955	0.606142	0.49955		13.6149	13.1378	13.4704	13.7309	14.327	14.3918	14.2487	12.9584	13.4002	13.8853	12.3728	12.1766	11.7844	11.652	11.6445	10.5208	10.468	11.9688	10.9087	10.6841
0.576447	0.612539	0.564561	0.553186	0.589702	0.62711	0.603781	0.559488	0.534146	0.592682	0.596964	0.642616	0.65781	0.548814	0.517153	0.502028	0.542257	0.687215	0.498797	0.614869	0.53204	0.537587	0.593066	0.53504	0.573861	0.543641	0.591729	0.66535	0.572467		12.6405	13.4853	13.5857	12.8919	13.683	14.0462	14.4903	13.6721	13.0961	12.6859	13.4073	11.8693	12.2333	11.429	11.3156	11.0583	11.2909	11.3137	10.9436	11.0176
0.43702	0.523057	0.635067	0.496235	0.584603	0.600664	0.649264	0.565818	0.587842	0.623675	0.561088	0.686783	0.592917	0.527539	0.565102	0.586995	0.603879	0.500371	0.554516	0.587756	0.531395	0.673446	0.560693	0.584345	0.623334	0.595578	0.543301	0.607503	0.613951		13.0383	14.3249	14.0275	14.402	13.0555	14.3727	14.0859	13.268	12.9754	13.0712	11.9361	11.6556	11.0242	10.6022	11.307	11.9238	11.5908	11.0961	11.3924	11.406
0.550555	0.574334	0.496112	0.493079	0.519797	0.575809	0.593721	0.614878	0.525174	0.59165	0.601601	0.595199	0.498445	0.553766	0.494284	0.431661	0.582956	0.598088	0.622231	0.581735	0.551031	0.600997	0.545742	0.497809	0.677174	0.685349	0.585002	0.680324	0.604006		13.3763	12.9531	13.9487	13.0745	13.371	12.8306	14.5188	13.9405	13.7276	12.7366	13.1089	11.8515	12.1044	11.5701	10.9406	10.919	11.6993	11.5242	10.7103	11.3285
0.509806	0.580938	0.480545	0.620036	0.508058	0.638158	0.566275	0.639519	0.577355	0.604099	0.620049	0.668573	0.552307	0.542509	0.536922	0.605456	0.6656	0.627088	0.548314	0.552615	0.580425	0.580785	0.576421	0.62732	0.528059	0.655267	0.470148	0.598609	0.527255		14.7888	13.5184	13.5075	13.9172	14.001	13.6663	13.5351	13.6611	13.4025	13.9176	11.7859	12.3231	11.594	12.5264	11.1562	11.6601	12.1838	10.731	11.0303	10.9033
0.457927	0.571296	0.596459	0.555616	0.573537	0.558004	0.631616	0.689189	0.605342	0.55315	0.582277	0.599174	0.575194	0.595106	0.542388	0.562629	0.550927	0.629412	0.514062	0.645965	0.617136	0.604051	0.615738	0.571361	0.544384	0.563381	0.615007	0.638035	0.600356		12.7855	13.5719	14.9695	14.9145	14.1513	13.7042	13.8616	13.6552	13.9195	12.6393	12.127	12.1213	11.6668	11.1282	10.7601	11.0194	11.9666	11.7656	11.3228	11.0668
0.605351	0.625271	0.502024	0.520444	0.616226	0.567106	0.653844	0.573581	0.602467	0.564164	0.519192	0.611821	0.564615	0.59293	0.569652	0.553439	0.557532	0.564455	0.507978	0.528759	0.623724	0.631432	0.528872	0.665432	0.529358	0.583882	0.667571	0.538002	0.538863		13.9482	14.7329	13.63	13.0085	13.645	13.5981	15.0276	13.5057	13.5717	12.5736	12.4185	12.4951	12.0402	11.8756	10.9321	11.7488	11.2224	11.3783	11.3135	10.7091
0.532061	0.61354	0.52136	0.491761	0.545706	0.587817	0.586022	0.665352	0.683938	0.619849	0.604288	0.536188	0.571992	0.545571	0.653289	0.510469	0.512927	0.528892	0.549117	0.57571	0.569071	0.603297	0.552956	0.563361	0.550268	0.558228	0.551771	0.661695	0.6209		13.1197	13.1538	12.9097	13.4593	14.1061	12.875	12.9871	13.9099	13.3399	12.9453	12.9124	12.6344	11.6789	11.3835	12.3007	12.155	11.537	11.9106	11.2504	10.9886
0.672143	0.573149	0.57841	0.398171	0.652138	0.662959	0.660158	0.688186	0.546122	0.70649	0.534743	0.498114	0.63288	0.548664	0.492641	0.494153	0.501108	0.607596	0.549321	0.451961	0.556834	0.613357	0.709135	0.628601	0.560312	0.60863	0.648102	0.61112	0.683092		13.3087	12.7959	14.2529	13.0389	12.8037	13.9894	15.1817	12.794	13.8997	12.6105	12.9734	12.1368	12.0372	11.566	10.8629	11.6226	10.7372	11.9247	10.8373	10.5847
0.643397	0.562918	0.473503	0.674862	0.633146	0.575169	0.558507	0.581008	0.638146	0.594338	0.614397	0.533252	0.585358	0.490049	0.586518	0.607797	0.524641	0.508671	0.689137	0.584016	0.590234	0.626154	0.597127	0.612627	0.599317	0.617014	0.64986	0.572716	0.679168		13.5214	12.5394	13.6396	13.4382	13.5673	13.5657	13.6317	13.0933	14.3367	12.8363	11.8888	11.6484	11.9742	10.881	11.6355	11.1842	11.3304	10.9527	11.3751	10.8477
0.617323	0.583884	0.523663	0.577212	0.55863	0.579357	0.637704	0.601391	0.665127	0.610679	0.484651	0.654493	0.575318	0.58604	0.557108	0.599117	0.511126	0.597241	0.547753	0.518968	0.634637	0.618038	0.534851	0.50419	0.598799	0.575828	0.531	0.70258	0.619035		12.9628	13.9214	14.1476	13.1252	13.9645	14.1793	14.0003	12.9575	13.46	12.2768	12.1395	12.012	12.5986	11.1998	11.4658	11.0908	10.9467	11.8012	10.9848	10.7795
0.477863	0.589338	0.533086	0.593763	0.573421	0.627958	0.580253	0.62571	0.641362	0.578103	0.625856	0.503233	0.660612	0.625211	0.544657	0.593262	0.569653	0.613068	0.598017	0.550984	0.528055	0.559566	0.676992	0.608821	0.583899	0.666162	0.653849	0.639077	0.613365		13.1281	13.5704	13.8432	13.6247	14.1871	13.2691	15.8478	13.3616	13.378	13.4629	13.5697	11.2279	11.3966	12.4622	11.3955	12.0545	11.2911	11.4176	10.8633	11.2999
0.455027	0.627634	0.589036	0.665156	0.527594	0.652732	0.528456	0.697336	0.663856	0.567745	0.623155	0.619368	0.574475	0.486357	0.595719	0.492721	0.662642	0.541785	0.559213	0.559766	0.560781	0.559442	0.504023	0.564043	0.612355	0.612896	0.726759	0.532484	0.622283		13.1377	14.2735	12.812	14.4207	13.459	14.4354	13.8697	14.2973	14.4763	11.7731	11.8981	11.9186	12.4322	11.3535	11.3007	10.8414	11.8944	11.0577	10.9349	10.3428
0.575377	0.578162	0.554477	0.62409	0.642994	0.641241	0.63453	0.639343	0.691907	0.532986	0.614887	0.540774	0.582962	0.531732	0.53052	0.547135	0.63871	0.519618	0.538845	0.632212	0.488066	0.590012	0.54605	0.584591	0.553191	0.655378	0.545592	0.666095	0.637268		13.5426	13.2333	13.4817	13.6138	14.2752	13.6568	13.3828	14.2061	13.9686	12.2	12.3332	11.2982	11.5161	11.421	11.3941	11.8444	11.5266	11.0799	11.4349	11.4523
0.640598	0.628462	0.436482	0.623953	0.660584	0.648081	0.592647	0.644424	0.678207	0.609118	0.650494	0.612357	0.53378	0.560841	0.645566	0.611343	0.552574	0.517717	0.582484	0.619793	0.600887	0.56294	0.532557	0.694451	0.612704	0.57845	0.668746	0.579919	0.617355		13.6483	13.4253	14.2186	14.522	14.2795	14.6199	13.275	14.0913	14.3288	13.4093	11.3086	12.0126	11.6992	11.4666	12.2688	11.3898	11.6986	11.2572	11.0941	11.0126
0.533986	0.571303	0.479269	0.629678	0.612368	0.596934	0.608835	0.582828	0.5996	0.620216	0.55589	0.632244	0.617947	0.588279	0.531424	0.555094	0.542783	0.528868	0.5593	0.607901	0.618986	0.644943	0.517752	0.591767	0.715005	0.603591	0.56566	0.599084	0.572453		13.6198	13.5118	13.4515	14.6091	14.5628	13.6733	13.8423	13.6534	13.2231	12.5992	12.6489	11.8719	12.0605	11.7673	11.4283	11.2999	11.8956	11.4116	10.4659	10.8323
0.62734	0.625204	0.530809	0.58928	0.595179	0.483818	0.632105	0.668955	0.589609	0.579577	0.621974	0.58459	0.588451	0.457386	0.634012	0.405841	0.610551	0.543674	0.574843	0.572772	0.492639	0.638029	0.60521	0.685193	0.565699	0.656946	0.535468	0.694618	0.628889		13.5965	14.6478	13.9543	13.9326	13.2689	14.0848	13.3285	14.0429	13.623	11.9325	13.0045	12.212	11.0544	11.715	11.2812	11.3182	11.8767	11.5909	11.2275	11.1811
0.406942	0.469237	0.511078	0.53229	0.617171	0.624682	0.704686	0.589114	0.650379	0.575361	0.671709	0.589876	0.652319	0.514867	0.471262	0.550483	0.568673	0.571934	0.627616	0.691978	0.531183	0.70044	0.621495	0.550277	0.656191	0.622181	0.592046	0.692312	0.521242		12.9111	13.1654	13.6249	13.7392	15.0645	13.4887	14.4795	14.1908	13.4675	12.6705	13.4594	12.0142	12.0561	11.5073	11.8366	11.3756	11.4277	11.1269	11.8781	11.4777
0.605481	0.576605	0.588213	0.55746	0.548368	0.648784	0.569009	0.607511	0.541913	0.650525	0.565535	0.576198	0.626962	0.491865	0.531005	0.589844	0.590749	0.564739	0.604604	0.576903	0.566615	0.573793	0.515371	0.503883	0.632009	0.593614	0.603487	0.641727	0.607938		13.6418	13.4993	13.1371	14.4387	13.6225	13.4998	14.251	13.7975	12.8066	13.4519	12.9606	11.7926	10.7985	12.0892	10.9397	11.8017	12.0165	11.3104	11.3833	11.8584
0.563931	0.51433	0.541182	0.510054	0.542488	0.575982	0.630913	0.605075	0.599019	0.564771	0.556782	0.610026	0.612272	0.610344	0.527667	0.590497	0.562818	0.54662	0.546198	0.605445	0.577522	0.639209	0.584122	0.643361	0.58894	0.690958	0.651885	0.634814	0.621778		12.7322	13.6509	13.6068	13.091	15.1776	13.8553	13.2188	13.6155	13.408	12.3783	12.6888	13.5563	12.1534	11.3082	11.0016	11.3988	11.7383	10.8373	11.1919	10.21
0.465671	0.533354	0.534559	0.563255	0.633756	0.552201	0.655412	0.667277	0.674698	0.666674	0.557848	0.579029	0.587735	0.605955	0.53902	0.533777	0.497366	0.512507	0.587637	0.598939	0.601248	0.60983	0.479187	0.504056	0.550398	0.624587	0.537661	0.547353	0.61251		13.0927	13.3847	14.3582	13.3697	14.7208	13.9982	14.2212	13.4367	13.846	13.1556	12.3804	11.6217	12.3953	12.1805	11.1004	11.5862	11.5236	10.8596	10.9823	11.037
0.52348	0.541286	0.426533	0.544111	0.574227	0.660004	0.640633	0.665322	0.588967	0.699923	0.598573	0.557026	0.547368	0.500213	0.604127	0.466759	0.557852	0.485604	0.525865	0.542961	0.438174	0.614584	0.603127	0.578123	0.691356	0.663326	0.53931	0.631221	0.587217		12.6367	13.8057	13.1113	14.2107	15.2291	13.5895	14.2503	13.0555	13.484	13.5889	12.2304	11.5684	11.139	11.4564	11.5835	10.7452	11.4417	10.3309	10.6836	11.3419
0.506364	0.553806	0.559865	0.672744	0.552859	0.534513	0.677856	0.675587	0.479499	0.600036	0.589205	0.578853	0.572885	0.626227	0.51254	0.573765	0.540822	0.530252	0.506554	0.55253	0.509381	0.659411	0.490321	0.575465	0.638068	0.634774	0.571027	0.668198	0.530089		13.236	13.818	13.6592	14.4935	14.3553	13.8003	13.5695	13.4531	12.868	12.7114	11.9789	11.5254	12.1801	11.6195	10.8609	10.8699	11.0186	11.0471	10.4116	11.1269
0.622869	0.578878	0.524343	0.615399	0.630838	0.597309	0.592007	0.692362	0.55066	0.643202	0.618335	0.57261	0.549428	0.571967	0.653358	0.513165	0.547802	0.557995	0.56376	0.643169	0.480239	0.635912	0.482063	0.544418	0.666339	0.52117	0.696352	0.590059	0.653781		13.4072	14.0893	12.772	13.0211	13.6529	13.5815	13.9294	13.0139	12.3153	13.0635	12.5779	11.5077	12.3447	11.2959	12.1756	12.0338	11.6773	11.3317	10.949	10.5538
0.448413	0.510801	0.440305	0.592177	0.584204	0.584641	0.641902	0.645868	0.621855	0.525951	0.52812	0.518212	0.535228	0.519583	0.531609	0.573222	0.615077	0.579033	0.55606	0.544198	0.463472	0.689262	0.574956	0.597511	0.620319	0.656522	0.642	0.567904	0.548642		12.9233	13.3823	13.4316	13.0347	14.1056	14.4183	14.901	13.3903	15.2077	13.4086	12.1609	12.788	10.9537	11.2879	10.9882	11.551	11.5312	11.0998	11.0494	11.8658
0.476617	0.381327	0.541939	0.593648	0.606284	0.620891	0.608841	0.727453	0.659151	0.656215	0.598995	0.661112	0.612087	0.615022	0.580108	0.615514	0.672349	0.548497	0.620056	0.521466	0.543222	0.615159	0.665761	0.594497	0.570354	0.658561	0.650019	0.53854	0.623177		13.5177	13.6368	13.6893	13.6247	14.1296	13.9475	15.3185	14.5844	13.9244	12.7241	12.73	13.084	12.0688	11.3943	11.842	11.7328	11.4462	11.9567	11.3993	11.2729
0.56522	0.625312	0.58375	0.547505	0.547594	0.571512	0.657799	0.653515	0.529921	0.671326	0.584611	0.580822	0.643417	0.568032	0.624931	0.541316	0.625428	0.637596	0.594781	0.578487	0.497767	0.565787	0.548602	0.573699	0.568772	0.603762	0.532908	0.619657	0.604103		12.5448	14.4355	13.8304	13.3212	13.2148	13.3693	14.3877	15.3451	14.2244	13.1335	12.3627	12.2782	12.1798	12.108	10.6202	11.4184	11.5366	11.5501	11.0555	11.055
0.447585	0.512876	0.470862	0.609988	0.453976	0.584964	0.596372	0.539776	0.552056	0.648921	0.539696	0.548945	0.639364	0.543988	0.627384	0.518522	0.517149	0.558782	0.596074	0.492248	0.587535	0.601021	0.530535	0.563824	0.532786	0.67308	0.667614	0.666884	0.602535		13.5007	13.4733	14.0169	13.0221	14.2997	13.6432	13.1327	12.5953	14.0219	12.751	12.378	11.3473	12.584	12.1187	11.6726	11.6745	11.0006	11.636	11.1262	11.2062
0.581762	0.605456	0.575349	0.47481	0.576847	0.605513	0.677129	0.553638	0.619178	0.594501	0.663871	0.612062	0.504249	0.554713	0.446693	0.580342	0.627194	0.6288	0.540532	0.550655	0.571255	0.582751	0.577637	0.607796	0.706731	0.594428	0.617811	0.602861	0.677254		13.7072	13.4845	13.4636	13.5992	14.5295	14.6644	13.8834	13.0102	13.3203	13.7791	12.392	12.543	10.9159	11.7945	10.8167	11.7743	11.2452	11.4251	11.8171	11.413
0.518623	0.653024	0.557214	0.544021	0.499718	0.489053	0.618761	0.618772	0.575186	0.578264	0.649057	0.549636	0.499401	0.517482	0.626495	0.469962	0.517136	0.499536	0.586953	0.541918	0.572516	0.535421	0.460661	0.597454	0.623615	0.555897	0.556724	0.695648	0.570842		12.5814	13.9436	13.9882	14.1762	14.2077	12.9829	14.5993	13.7524	14.23	12.4525	12.2636	12.1867	11.0668	11.8948	11.3479	11.7022	10.9539	11.4862	10.2804	11.0818
0.574953	0.524407	0.483732	0.677182	0.588419	0.634185	0.594589	0.539379	0.50902	0.589099	0.568011	0.547904	0.602991	0.534678	0.586208	0.542276	0.623761	0.636617	0.586645	0.531901	0.477202	0.598651	0.588852	0.523546	0.580292	0.611922	0.678703	0.662175	0.527836		13.9813	13.7004	12.6914	12.9699	13.8592	14.0422	13.5623	13.1798	13.6228	12.6167	12.0361	11.3895	11.2389	11.3923	12.1217	12.2638	11.6311	11.0257	10.4282	10.9294
0.449205	0.581704	0.64157	0.543481	0.498927	0.614785	0.646135	0.585634	0.674875	0.656796	0.568264	0.538024	0.619359	0.596658	0.62036	0.523884	0.598956	0.572247	0.652575	0.563387	0.557048	0.534882	0.517245	0.529016	0.658981	0.649469	0.499057	0.648719	0.690819		14.3947	14.0427	15.2355	12.7702	15.2688	14.0086	13.7574	13.714	14.561	14.1298	11.9542	12.0184	11.8749	11.5223	11.7998	11.7143	11.4261	10.9612	11.3847	11.1658
0.625874	0.534974	0.594461	0.545735	0.622515	0.590943	0.667419	0.555635	0.609925	0.56467	0.621491	0.494296	0.558552	0.550031	0.655911	0.510117	0.570671	0.525511	0.641399	0.652978	0.560629	0.591092	0.527367	0.558241	0.585648	0.650258	0.622876	0.598216	0.545256		13.0835	12.5962	14.4174	13.1396	14.2713	14.8414	13.2787	12.7972	12.408	12.4614	12.6503	11.6307	12.2238	11.2692	11.8226	11.1945	12.2028	11.8825	11.6344	10.7123
0.490179	0.5111	0.493937	0.608916	0.57848	0.596956	0.598125	0.615216	0.531153	0.601132	0.550804	0.539334	0.459605	0.592681	0.660716	0.535887	0.569611	0.493298	0.531856	0.600467	0.521795	0.619391	0.564353	0.585775	0.577557	0.53225	0.504695	0.628248	0.676925		11.8133	14.2934	13.6125	13.8756	14.1201	14.6115	14.1503	13.261	13.2256	12.3188	11.447	11.8475	11.088	11.5065	11.2025	11.9016	10.8125	11.4393	11.1647	10.8152
0.549361	0.591728	0.559099	0.60605	0.57732	0.568056	0.590212	0.671741	0.571616	0.563757	0.698971	0.502491	0.548165	0.547818	0.469165	0.564646	0.580142	0.477835	0.553954	0.650083	0.497571	0.600267	0.508298	0.55664	0.538154	0.589983	0.557468	0.569721	0.594248		12.5375	13.2288	13.4709	14.1805	13.5619	13.5533	13.1198	14.5184	13.4915	12.3041	12.5595	12.0199	11.3747	11.0599	11.1454	12.0026	11.9324	11.0866	10.8076	11.7532
0.424642	0.582154	0.524367	0.535004	0.527629	0.676248	0.575832	0.620306	0.587106	0.518393	0.61713	0.607136	0.594333	0.570495	0.574869	0.485436	0.486301	0.552193	0.511031	0.602604	0.615838	0.57234	0.567383	0.663078	0.611256	0.562223	0.615962	0.642929	0.555911		13.0122	13.4617	13.7683	14.1169	13.4035	13.579	14.0307	14.4305	13.0728	12.806	12.2385	12.9276	12.2647	11.5578	10.7674	11.0512	11.0269	10.5515	11.0444	11.9682
0.545439	0.549721	0.513355	0.521405	0.661392	0.607917	0.623432	0.696845	0.547349	0.586012	0.637935	0.512117	0.597983	0.613379	0.572911	0.588768	0.578681	0.522267	0.459895	0.639559	0.567245	0.575894	0.584824	0.603162	0.625183	0.534456	0.538945	0.599356	0.554362		13.8283	14.1727	13.2873	13.4049	14.0741	13.1289	13.4846	15.5728	13.5621	13.6214	11.7707	12.1632	11.0436	11.4518	11.0139	12.0964	11.6335	11.2228	11.042	11.9318
0.41814	0.618567	0.586259	0.534673	0.563144	0.667556	0.650085	0.727584	0.656418	0.614036	0.420732	0.6947	0.626043	0.573062	0.597243	0.595126	0.511436	0.546086	0.534495	0.492154	0.589231	0.657495	0.450705	0.647869	0.61033	0.660628	0.496688	0.584281	0.631656		13.8465	14.482	13.5394	13.6188	14.6526	13.9734	14.4591	14.0658	13.2709	13.493	12.554	12.7377	12.5349	11.3835	11.6988	11.5804	11.2816	10.5704	10.8086	10.8377
0.587819	0.691258	0.421835	0.572885	0.600775	0.604901	0.657718	0.55377	0.558715	0.531775	0.608256	0.619195	0.643224	0.501792	0.59324	0.547152	0.591503	0.570449	0.588426	0.485287	0.529625	0.616312	0.589098	0.6062	0.569713	0.626868	0.517468	0.683747	0.519549		13.652	14.7412	13.4278	14.4662	14.4935	13.7391	14.8712	12.8269	12.1164	12.9113	12.5302	12.3471	12.4986	11.4806	10.6832	11.7181	10.655	11.3374	10.8857	11.5047
0.608658	0.622421	0.574192	0.526186	0.622905	0.425656	0.661413	0.674044	0.509932	0.602423	0.572435	0.559457	0.536099	0.529731	0.541403	0.479696	0.552027	0.601683	0.563961	0.61207	0.599446	0.541419	0.668002	0.652824	0.598126	0.577968	0.573272	0.582927	0.669077		14.1547	13.3444	13.477	13.2759	15.2283	13.484	13.9885	13.6462	13.4942	12.0536	12.7044	12.0831	11.7986	11.674	11.4548	11.3355	11.2027	10.5932	11.3564	11.6636
0.497914	0.614687	0.62048	0.510487	0.618702	0.539807	0.569816	0.640124	0.628652	0.561762	0.536103	0.517071	0.567565	0.567543	0.50693	0.533804	0.596867	0.601747	0.596905	0.551005	0.560764	0.503982	0.580786	0.560106	0.631914	0.690885	0.572342	0.634474	0.656141		13.1046	14.0419	14.656	12.6994	13.4976	13.4247	14.2472	13.0402	13.3928	12.3906	12.5853	11.9529	11.1781	11.5584	10.8861	10.477	11.1132	10.7801	12.131	10.496
0.561361	0.604037	0.620102	0.525425	0.547627	0.672684	0.660922	0.629637	0.726011	0.622411	0.610345	0.629117	0.62517	0.586571	0.583923	0.534023	0.647996	0.639635	0.594471	0.529724	0.665294	0.637039	0.502505	0.555277	0.610705	0.500032	0.667481	0.613086	0.548495		12.7225	13.3788	14.6677	12.6357	14.4025	13.9361	14.6908	14.6787	13.3952	12.2225	12.9398	12.3444	12.111	12.5503	10.9044	11.7171	11.8219	11.1908	10.612	10.6455
0.424366	0.637624	0.587229	0.559275	0.549696	0.650322	0.557444	0.595799	0.639624	0.563809	0.648057	0.578041	0.558053	0.585124	0.566883	0.595893	0.641617	0.533196	0.538795	0.573323	0.579053	0.621089	0.53771	0.549017	0.619616	0.57685	0.688633	0.561675	0.586535		12.8855	14.3569	14.5124	13.2691	13.7135	14.5643	13.2627	14.2386	14.3018	12.6427	12.6259	11.6457	12.1716	11.343	10.7263	11.6123	12.3903	10.9002	11.5231	10.977
0.42462	0.58578	0.535905	0.544611	0.629516	0.674403	0.610358	0.62625	0.679389	0.599974	0.696669	0.562325	0.576141	0.609876	0.612684	0.507246	0.560828	0.598007	0.625977	0.678225	0.601437	0.546181	0.577947	0.523886	0.621714	0.647678	0.597861	0.618955	0.538121		13.5657	13.274	13.845	14.2003	14.7226	13.9238	14.5876	14.2784	13.2657	13.8541	12.9969	12.492	12.2182	12.584	12.3421	10.9569	11.7572	11.4776	10.9908	10.5813
0.55876	0.659662	0.544485	0.488196	0.613898	0.583327	0.581211	0.646112	0.570926	0.459627	0.57961	0.60564	0.592245	0.632574	0.599829	0.504856	0.643988	0.559088	0.55881	0.552244	0.498362	0.587108	0.454012	0.529981	0.646433	0.632459	0.527241	0.601766	0.675773		13.315	13.8002	13.1811	13.1986	13.3546	13.9305	14.2053	13.9705	12.7939	12.5291	12.73	11.712	12.0896	11.584	11.3186	10.6083	11.1131	11.2423	10.6158	10.9454
0.573092	0.549851	0.587219	0.571915	0.622147	0.625167	0.571224	0.627429	0.638921	0.60645	0.541118	0.597732	0.586516	0.608629	0.606421	0.525771	0.525879	0.521524	0.588228	0.541785	0.528204	0.566322	0.550112	0.558972	0.707448	0.584516	0.633159	0.634465	0.575578		13.2381	13.4536	13.2099	13.8977	14.8731	14.4696	14.5141	13.5852	13.0875	12.9639	12.4043	10.9325	12.289	11.1513	11.84	11.2914	10.9198	11.2227	11.4779	11.1614
0.571026	0.551547	0.614564	0.560894	0.631352	0.569013	0.678267	0.697336	0.600768	0.624784	0.508151	0.527127	0.663561	0.672857	0.467261	0.418761	0.521061	0.529481	0.599881	0.560705	0.506121	0.503565	0.48101	0.57931	0.59081	0.665734	0.544339	0.670915	0.604084		14.6034	14.8086	14.1236	13.5104	13.8813	14.3262	14.0089	14.0507	13.8913	13.1939	12.6673	11.1891	11.8197	11.7738	11.1075	11.5842	11.2846	11.7477	10.3669	11.5964
0.62571	0.568257	0.381401	0.547944	0.633328	0.637801	0.589259	0.505245	0.626663	0.581279	0.55022	0.586552	0.591197	0.575093	0.563478	0.347343	0.554131	0.588435	0.569385	0.508975	0.535347	0.59846	0.526213	0.626954	0.622997	0.514803	0.536146	0.594747	0.629737		13.2979	13.3679	13.6618	13.4016	13.6262	13.7284	12.7875	13.1234	14.0749	12.9328	12.8477	11.6631	11.5923	11.4912	11.0462	10.8966	11.027	10.8311	12.0058	11.0441
0.488538	0.565144	0.459661	0.533041	0.655578	0.640194	0.671996	0.597942	0.653243	0.725169	0.518251	0.450276	0.55267	0.547477	0.43062	0.513923	0.544169	0.458747	0.515415	0.557258	0.602597	0.531084	0.6589	0.693972	0.526575	0.587732	0.585244	0.687107	0.59847		12.775	13.4242	13.83	13.5406	14.7975	13.5566	14.2326	12.9289	13.1828	12.9148	11.9472	11.6649	12.1777	11.6507	11.1875	11.3063	11.3448	10.9174	11.4299	11.1617
0.570976	0.592625	0.569113	0.572717	0.617981	0.639117	0.696949	0.639493	0.645849	0.547628	0.608532	0.67657	0.624599	0.561795	0.630216	0.540288	0.583437	0.602946	0.544671	0.583095	0.551615	0.537302	0.572631	0.620591	0.56853	0.5688	0.637349	0.530732	0.642544		13.2564	13.6524	14.1314	14.8153	14.7358	13.3765	14.5804	13.5886	15.2298	12.6058	11.8407	12.0723	11.1633	11.3442	11.2736	11.153	11.7241	11.7915	11.6967	11.0836
0.489261	0.581182	0.579498	0.547685	0.575552	0.560007	0.619601	0.689409	0.644649	0.601405	0.601799	0.643038	0.693547	0.52031	0.487748	0.528575	0.609494	0.466588	0.516642	0.578153	0.593422	0.563439	0.608698	0.565506	0.547019	0.569253	0.524036	0.650944	0.533982		12.7402	13.2623	14.1238	14.2597	13.7481	13.4055	13.2738	13.7545	13.3338	12.6518	12.2213	11.278	12.3881	11.123	10.9588	11.6684	11.5657	11.1286	10.7897	11.021
0.435754	0.557949	0.477812	0.529432	0.503544	0.668445	0.698432	0.655935	0.630064	0.535162	0.503733	0.603238	0.565837	0.504959	0.531953	0.572644	0.603692	0.55711	0.493876	0.481052	0.508183	0.592919	0.610455	0.542292	0.53449	0.545434	0.539505	0.550257	0.566092		12.3833	13.6305	13.2868	13.0376	14.0748	13.2527	12.7967	13.3249	12.9409	12.0734	11.8046	11.9721	11.6455	10.7931	11.4937	11.8779	11.613	10.8873	11.1533	10.6837
0.551427	0.506354	0.529878	0.532659	0.612704	0.60743	0.647	0.640337	0.656925	0.566331	0.496378	0.56174	0.493672	0.630621	0.605237	0.524976	0.528862	0.543515	0.468274	0.522821	0.560856	0.571669	0.587472	0.506964	0.703271	0.584504	0.543201	0.705093	0.564943		12.6421	13.4576	12.9101	12.4646	13.4395	13.5778	13.5353	13.199	13.166	12.5922	11.6429	11.7393	11.8346	13.0231	10.6757	11.6166	11.7829	12.1729	10.7753	10.9756
0.609097	0.507744	0.542875	0.506553	0.596409	0.620956	0.649388	0.545943	0.612921	0.570409	0.577009	0.548308	0.564457	0.590758	0.602971	0.555368	0.558969	0.636106	0.46296	0.561702	0.486193	0.611302	0.591949	0.563677	0.56689	0.627323	0.511394	0.633565	0.573812		13.1982	13.7382	14.1179	14.2706	13.8971	14.3457	14.063	14.4889	13.7563	12.7954	11.8916	12.2371	11.974	11.6514	11.2206	11.5202	11.5551	10.993	11.4077	11.0671
0.485837	0.635647	0.51908	0.528467	0.55765	0.554628	0.672172	0.599505	0.564865	0.532878	0.683401	0.530555	0.522165	0.58542	0.573677	0.463938	0.61786	0.57792	0.557709	0.584739	0.697897	0.546407	0.592322	0.504633	0.560145	0.616634	0.609434	0.562195	0.474005		13.2113	14.3812	13.7139	14.1224	13.4953	13.888	14.226	14.1025	13.2224	12.7681	12.7149	11.8063	11.3556	11.9411	10.8165	11.1096	11.4648	12.402	10.8947	11.881
0.431181	0.605652	0.617231	0.499924	0.573114	0.675238	0.587532	0.653875	0.668048	0.606434	0.507897	0.603362	0.565799	0.495096	0.446016	0.504129	0.520571	0.613208	0.511315	0.634137	0.577672	0.622464	0.559582	0.63412	0.577194	0.601121	0.421704	0.674088	0.524034		13.3159	14.7117	13.8311	12.9578	14.3615	13.7073	13.9654	13.4642	13.5559	13.1536	12.0576	11.9886	11.4489	12.0238	11.7789	11.0626	10.8698	11.1477	10.6244	11.1023
0.536236	0.535597	0.541071	0.550474	0.514048	0.662681	0.629746	0.598099	0.57992	0.550211	0.653617	0.569534	0.618397	0.607529	0.549821	0.594613	0.511038	0.513465	0.562715	0.518378	0.683571	0.701255	0.48469	0.418351	0.610674	0.611075	0.614518	0.647667	0.455395		12.8107	13.2603	14.2415	13.2546	13.7757	13.9821	14.6816	13.7866	14.5698	12.8802	12.2864	12.2113	12.4964	10.9956	11.0033	11.3606	10.8677	11.3017	10.4327	10.7677
0.537304	0.5782	0.501969	0.566213	0.616608	0.565095	0.550318	0.593417	0.638129	0.612794	0.596769	0.575326	0.594801	0.537445	0.497388	0.545423	0.590599	0.597637	0.605323	0.613621	0.57537	0.583459	0.557202	0.680598	0.630585	0.582786	0.515062	0.612409	0.55675		13.0554	14.4215	14.4806	13.8863	14.4568	13.9146	14.3671	12.9237	12.855	13.7131	12.51	11.3172	11.3206	11.6995	11.1509	11.3512	11.8078	11.1831	11.5484	10.622
0.51274	0.528923	0.490068	0.535998	0.524365	0.595569	0.457155	0.566322	0.614528	0.540964	0.567153	0.579627	0.580422	0.626221	0.627749	0.520679	0.571404	0.56532	0.542543	0.550599	0.574373	0.475673	0.494557	0.584862	0.591418	0.619332	0.582393	0.62365	0.536232		13.4298	14.1709	13.5041	13.7929	14.2608	13.7857	15.1133	13.8383	13.4455	12.3874	12.1194	11.6414	11.0896	12.4135	11.6916	10.9464	11.298	11.1686	11.6287	11.0859
0.673068	0.510831	0.509707	0.607889	0.579215	0.555287	0.637811	0.619856	0.609884	0.642763	0.661745	0.632285	0.562053	0.631675	0.587153	0.50461	0.628077	0.509694	0.609908	0.534794	0.61484	0.511142	0.577525	0.618731	0.577893	0.678055	0.530633	0.582267	0.597581		13.426	12.6856	12.9163	12.7179	13.7339	13.3483	14.3944	12.7747	13.9192	13.5461	12.0205	12.2767	11.8484	11.7085	11.5483	11.6451	11.2063	11.1735	11.009	10.6417
0.605578	0.523191	0.629443	0.536758	0.573029	0.690996	0.672142	0.644054	0.707024	0.651008	0.531086	0.564008	0.479075	0.534252	0.576175	0.520663	0.53513	0.592892	0.484675	0.54164	0.553929	0.53694	0.55586	0.587414	0.583415	0.582855	0.440591	0.632105	0.587689		13.6158	13.6588	14.2364	13.6029	14.1796	13.5205	13.7753	14.8568	13.3005	12.2043	12.836	12.1717	11.1779	10.8966	10.9034	11.7284	10.9984	11.5226	11.3652	11.7451
0.51919	0.564288	0.634221	0.611395	0.535626	0.634988	0.620053	0.563403	0.601413	0.555654	0.568708	0.634121	0.633959	0.614188	0.494742	0.608757	0.497209	0.520891	0.653637	0.679991	0.59374	0.591255	0.651711	0.591822	0.596312	0.633528	0.60907	0.534813	0.587581		13.0619	14.0852	14.0643	13.2485	14.2242	14.2636	13.6103	12.4945	12.9784	11.8578	12.4087	11.6058	11.7807	11.6635	12.1029	11.755	11.1809	11.2427	11.5982	10.5236
0.540301	0.557623	0.483278	0.595503	0.570886	0.60629	0.68651	0.685682	0.605577	0.663519	0.583726	0.538139	0.623468	0.5655	0.565653	0.577873	0.649092	0.600947	0.562493	0.69598	0.627244	0.609004	0.408986	0.569572	0.51684	0.50868	0.485756	0.633988	0.544853		12.3553	13.9727	13.9109	13.7717	13.2651	13.4174	14.4127	13.7966	13.1504	13.3491	12.7613	11.6046	11.9076	10.9729	11.0017	11.6579	11.0216	11.7577	11.1428	11.3033
0.525377	0.53379	0.509846	0.560067	0.551467	0.578941	0.712914	0.549993	0.587503	0.506327	0.581421	0.615816	0.571901	0.616071	0.592019	0.499276	0.451555	0.589193	0.603289	0.597641	0.531301	0.495574	0.542611	0.64378	0.578291	0.685807	0.579756	0.65552	0.591804		13.708	13.8374	13.649	13.5754	13.473	14.0042	13.7941	14.2155	13.8066	11.9039	12.5725	12.1063	11.438	11.6912	11.2146	11.2558	10.4793	11.1161	12.0077	11.2407
0.507041	0.618015	0.5495	0.496123	0.619258	0.624319	0.577282	0.647631	0.635582	0.602328	0.577772	0.705151	0.569242	0.639874	0.584791	0.610217	0.569733	0.51073	0.575762	0.696054	0.540721	0.602478	0.58787	0.635878	0.619518	0.672869	0.584052	0.669049	0.591912		13.9873	13.1875	14.559	12.5205	13.8555	13.78	15.7261	14.1352	13.5833	12.7543	13.0416	13.1491	12.1628	11.9379	12.3134	10.8238	11.6122	11.9901	10.6091	11.1462
0.446125	0.510092	0.447821	0.582146	0.56704	0.686568	0.539551	0.599201	0.646065	0.605375	0.540619	0.602536	0.599211	0.494284	0.573551	0.430099	0.567027	0.569741	0.534824	0.611483	0.511372	0.591052	0.559945	0.502089	0.6096	0.637366	0.490029	0.582589	0.632057		12.6224	13.3721	12.964	13.8233	13.3451	14.354	13.2215	14.1797	13.1901	12.9247	12.7005	11.7363	12.7189	11.7255	10.5007	10.8595	11.3852	11.3837	11.7053	10.7403
0.571905	0.578052	0.546331	0.625571	0.604778	0.618444	0.592143	0.720433	0.655961	0.637952	0.611697	0.548828	0.591388	0.557793	0.674634	0.575985	0.55181	0.582164	0.537533	0.52358	0.620081	0.490021	0.501767	0.574062	0.688754	0.63971	0.584777	0.595881	0.526277		13.2611	13.4334	12.7585	14.2185	14.5044	15.494	13.3465	13.3964	13.1199	14.2281	12.8266	12.4639	12.0754	11.5676	11.6732	10.8924	11.7711	11.9339	10.9588	10.991
0.616744	0.4944	0.572481	0.578395	0.55382	0.588052	0.652273	0.687997	0.61598	0.628537	0.63305	0.551828	0.545269	0.671025	0.603898	0.614615	0.564256	0.559314	0.586389	0.550573	0.502216	0.678621	0.447872	0.509916	0.463399	0.482849	0.671408	0.642541	0.597799		12.769	14.9232	14.4334	13.4581	13.1717	14.529	13.7216	14.1675	12.6434	12.7425	12.8294	11.4904	11.9297	12.3124	11.6916	11.9752	11.1893	10.8649	11.5399	11.3268
0.575048	0.568471	0.485905	0.572543	0.595805	0.634539	0.586065	0.682856	0.541474	0.665112	0.647971	0.632794	0.57368	0.4722	0.54569	0.468494	0.524134	0.534852	0.572737	0.630386	0.606019	0.537669	0.539571	0.649921	0.618171	0.581056	0.672397	0.566638	0.557391		12.8526	13.2104	13.415	13.4603	13.574	13.3278	13.3143	13.8642	12.7882	13.0945	12.6265	12.7152	11.5355	11.0247	11.8325	10.6758	12.1526	10.7663	11.1564	10.741
0.469717	0.536563	0.499861	0.586073	0.449351	0.648664	0.569742	0.592506	0.626974	0.653639	0.57941	0.474721	0.574216	0.478955	0.621987	0.559206	0.568896	0.626453	0.665181	0.663352	0.531648	0.586274	0.55849	0.570635	0.592254	0.627429	0.550639	0.627898	0.546796		12.4583	12.7835	13.8322	13.4414	13.3338	13.4908	14.8548	13.6959	12.9847	12.4255	11.9161	11.7643	11.3911	11.2719	11.7166	11.6902	11.0797	11.5294	11.0834	10.9281
0.689116	0.549733	0.533573	0.620017	0.474517	0.587054	0.617444	0.598037	0.597475	0.702642	0.531969	0.43171	0.571834	0.485639	0.506188	0.475071	0.553364	0.616907	0.490756	0.442561	0.492382	0.587777	0.520654	0.603751	0.610085	0.57486	0.564734	0.630407	0.5264		13.8216	13.2994	13.1733	14.3227	13.4201	13.8902	13.8899	13.6548	13.7519	12.9565	12.1562	10.7739	11.6526	11.6215	10.6088	10.7749	11.5135	11.676	10.8659	11.2347
0.522451	0.522085	0.468971	0.669101	0.587014	0.542599	0.561268	0.598036	0.644419	0.571078	0.613239	0.625239	0.633033	0.577437	0.480708	0.580324	0.582997	0.680845	0.5609	0.528161	0.653434	0.584753	0.61345	0.51552	0.457925	0.64927	0.620111	0.687394	0.583747		14.4984	14.0351	13.3484	13.2913	14.7344	13.7429	13.6262	13.3584	14.1202	12.7381	11.9466	12.4969	12.058	11.6584	11.3071	11.5399	11.4778	11.5409	11.0577	11.2208
0.548843	0.583154	0.565949	0.554371	0.61429	0.520598	0.672153	0.595082	0.61115	0.680771	0.623828	0.526684	0.600953	0.50207	0.544937	0.560369	0.635159	0.604171	0.514574	0.550831	0.590552	0.664616	0.635213	0.468877	0.558785	0.653317	0.587695	0.63174	0.544219		13.8023	13.1441	14.4358	13.7088	14.009	14.2311	13.6256	13.5599	13.5139	13.7276	12.8133	11.6006	12.4067	12.1933	11.1217	11.9245	11.3607	10.7491	11.1849	10.6166
0.541842	0.559392	0.517952	0.57393	0.596312	0.656619	0.694611	0.673756	0.702917	0.642017	0.549579	0.511502	0.650599	0.529017	0.575147	0.500153	0.543198	0.465366	0.588916	0.552279	0.515598	0.675319	0.629115	0.515278	0.549586	0.573763	0.608404	0.463135	0.617485		12.4913	13.6527	13.0617	13.5991	13.3442	14.413	14.591	13.057	13.7126	13.65	12.4514	11.3453	11.9194	12.1255	10.6056	11.1391	11.1488	11.3517	11.7481	10.8733
0.611011	0.560941	0.519653	0.458939	0.642299	0.483112	0.605106	0.570513	0.601503	0.554843	0.499794	0.459599	0.579939	0.527601	0.526962	0.481478	0.557543	0.55883	0.603163	0.51368	0.552935	0.548038	0.543878	0.549003	0.50173	0.597266	0.697225	0.687006	0.577606		13.497	13.6411	13.6701	13.3186	13.5563	14.4059	13.9918	14.1716	13.3016	12.5213	11.3539	11.4983	11.5959	11.5962	11.145	10.2381	11.3795	11.6897	11.2661	11.2528
0.573829	0.643216	0.605672	0.558044	0.489411	0.662991	0.671401	0.657937	0.719115	0.545287	0.577069	0.517364	0.671945	0.53577	0.544128	0.580868	0.580994	0.465869	0.554552	0.557036	0.498212	0.700504	0.620536	0.634903	0.702993	0.60303	0.591429	0.735907	0.599769		12.7398	13.7944	14.5388	13.8724	13.3424	13.9294	14.1169	13.5019	13.5032	14.79	12.9818	11.7761	12.2522	11.0122	10.7248	10.7294	11.6271	11.2936	10.7964	11.4069
0.64808	0.683528	0.51953	0.6088	0.509625	0.558498	0.549527	0.62378	0.610026	0.578408	0.598813	0.51209	0.509656	0.560064	0.684919	0.512761	0.567012	0.661754	0.599194	0.546483	0.500964	0.603084	0.68536	0.548261	0.641692	0.568796	0.603418	0.744885	0.654752		13.4949	13.9595	13.6324	13.9816	14.1202	15.259	13.9463	13.8543	14.228	13.0637	12.2102	11.2477	11.3301	11.7048	11.9466	12.1199	11.7102	11.504	10.5192	11.7347
0.541006	0.584606	0.542332	0.606939	0.603244	0.61994	0.609341	0.545082	0.646245	0.5798	0.592843	0.625183	0.589846	0.484385	0.53318	0.567239	0.487006	0.622547	0.62257	0.596383	0.699106	0.607173	0.506944	0.662548	0.647397	0.593184	0.546718	0.561227	0.570248		12.9862	13.6283	14.084	12.9975	13.9187	14.2574	14.6924	14.0231	13.6792	12.6081	11.9783	12.2508	11.4247	12.002	11.2999	11.7765	11.7775	11.2559	10.8203	11.3701
0.541169	0.600003	0.490165	0.685908	0.620684	0.649988	0.63734	0.555874	0.667681	0.579587	0.562314	0.540159	0.543539	0.518244	0.64752	0.463961	0.490729	0.608537	0.631359	0.553955	0.614586	0.590351	0.584707	0.619731	0.617053	0.621995	0.605927	0.591694	0.633183		13.2698	13.2956	12.8315	14.2364	14.1935	13.8711	13.9325	12.7377	12.8578	12.4585	11.7142	12.6216	12.9065	12.162	12.4672	11.5426	11.9494	11.8659	11.133	10.9431
0.608417	0.464202	0.502699	0.54739	0.649412	0.668434	0.682035	0.616593	0.534341	0.554451	0.616049	0.632745	0.594635	0.528231	0.57391	0.519026	0.618951	0.540346	0.576527	0.59282	0.568017	0.577097	0.626206	0.629387	0.690297	0.704381	0.64745	0.603826	0.534236		13.8908	12.9392	13.0231	13.905	14.6148	14.0229	13.887	13.7619	13.0353	12.2764	13.26	12.2204	11.9438	11.1868	10.6152	10.8963	11.3805	11.4241	11.4023	10.5229
0.50258	0.57591	0.553488	0.511594	0.618293	0.505673	0.564881	0.520753	0.639811	0.623908	0.580252	0.592848	0.608095	0.384765	0.620662	0.594249	0.512752	0.611239	0.549474	0.624279	0.635178	0.523523	0.640477	0.626894	0.514474	0.642983	0.57172	0.616403	0.591087		13.2077	13.0414	14.269	13.6192	14.2551	13.7993	13.3989	13.1745	13.8329	13.4648	12.3402	12.5496	10.9441	11.0257	11.053	11.7974	10.8055	11.5872	10.7766	10.7248
0.460763	0.536433	0.620081	0.656687	0.46215	0.632975	0.536629	0.611359	0.661006	0.541291	0.585781	0.571441	0.641936	0.641693	0.641555	0.587071	0.550566	0.577104	0.578653	0.558293	0.519037	0.519986	0.565291	0.516913	0.575992	0.537893	0.566855	0.60227	0.64671		13.5561	13.3603	14.6185	13.3818	14.0855	13.9005	12.5248	13.8479	13.6077	12.2152	12.1019	11.6261	12.4768	11.4948	11.4505	12.1481	11.2084	10.9356	11.5631	11.3188
0.4888	0.54148	0.516903	0.57853	0.557249	0.634933	0.555716	0.627578	0.536845	0.586384	0.614255	0.600407	0.594186	0.551391	0.61784	0.548653	0.558143	0.557009	0.612971	0.544434	0.464624	0.573877	0.601898	0.633311	0.705299	0.642491	0.497453	0.571295	0.500058		13.2921	13.6946	13.9163	14.2617	14.6469	14.3511	13.893	13.0339	13.385	13.0934	11.5308	11.8436	11.7249	11.2048	11.5229	11.6494	11.7294	11.3083	11.1141	11.3443
0.685608	0.620831	0.413817	0.64991	0.583605	0.630895	0.620994	0.676406	0.588475	0.589693	0.646233	0.526256	0.554699	0.504725	0.494053	0.470949	0.516347	0.542846	0.62283	0.539881	0.558001	0.569715	0.676505	0.626546	0.629551	0.604026	0.565409	0.581965	0.664462		13.3454	13.6849	13.937	13.5192	13.9354	13.6964	14.1257	13.921	13.5806	11.9649	12.1014	11.7995	12.1237	10.2962	11.3821	10.7314	10.9469	11.7223	10.7553	11.4409
0.536574	0.587952	0.520457	0.52084	0.559898	0.662597	0.663776	0.643322	0.627051	0.559088	0.585956	0.615594	0.499927	0.547613	0.568845	0.563343	0.523492	0.586098	0.554803	0.632721	0.608669	0.625251	0.64201	0.560679	0.651756	0.528893	0.550561	0.685573	0.569087		12.5725	13.2791	13.002	12.8343	13.1343	13.2882	14.7054	13.8865	12.9294	12.676	12.0217	11.8038	11.3272	11.9317	10.8564	11.6372	10.7747	11.5775	10.8562	11.0713
0.476735	0.582858	0.596634	0.680688	0.626977	0.568785	0.632527	0.685016	0.591148	0.629826	0.556374	0.61913	0.513423	0.501392	0.568726	0.549183	0.614231	0.533573	0.576557	0.563549	0.513384	0.610073	0.555236	0.670592	0.607686	0.651787	0.505939	0.60857	0.590988		12.2947	13.6583	12.689	13.0889	14.0869	14.946	14.1571	14.8446	14.4188	12.3364	12.642	12.241	12.1397	10.9676	11.048	11.324	11.6375	11.2968	10.7251	11.2949
0.573127	0.527915	0.596662	0.560977	0.503828	0.701877	0.469203	0.62885	0.540094	0.640044	0.616474	0.512585	0.586937	0.564019	0.598967	0.680057	0.548499	0.621242	0.571697	0.647816	0.584473	0.574984	0.494793	0.552747	0.679376	0.624565	0.659019	0.66975	0.584514		13.5757	14.2606	13.5958	13.7551	14.6077	13.901	13.8948	13.2304	15.2405	14.3171	12.1039	11.5407	12.6476	10.4862	10.6109	12.3589	11.9116	11.1601	11.7102	11.7391
0.617418	0.601512	0.615125	0.51099	0.640823	0.683246	0.660627	0.697508	0.586394	0.656121	0.445374	0.600013	0.555922	0.445389	0.581634	0.509023	0.594338	0.555019	0.585199	0.596867	0.596139	0.540863	0.685741	0.631576	0.583158	0.622067	0.533068	0.611391	0.594324		14.3531	13.4251	13.5807	12.4624	14.7546	13.5294	13.2123	14.6402	13.4431	12.1695	11.9284	11.9844	11.6046	11.5318	12.1318	11.3931	11.6648	11.028	11.2285	11.3482
0.450865	0.47169	0.642721	0.561762	0.556106	0.607989	0.672671	0.685226	0.596967	0.621423	0.48134	0.600563	0.560187	0.605945	0.629777	0.527486	0.416207	0.53659	0.560217	0.553362	0.494619	0.584937	0.601899	0.622028	0.628353	0.544796	0.615761	0.620198	0.602182		12.8323	13.4419	13.7721	14.0095	13.5128	14.2707	13.642	14.0908	15.0281	12.9277	12.4575	11.3066	11.9749	11.6398	11.349	12.2958	11.1116	10.8701	10.7828	10.3338
0.466901	0.577898	0.568681	0.544629	0.551802	0.625129	0.630943	0.669952	0.601197	0.517151	0.509106	0.565622	0.559831	0.555578	0.685204	0.582488	0.557633	0.577872	0.559153	0.532899	0.572467	0.660208	0.659472	0.704135	0.681008	0.61484	0.656401	0.656523	0.584		13.4876	13.8131	14.1238	12.8932	13.9694	13.8552	13.8251	14.1636	13.9156	12.3973	12.7107	11.0391	11.4576	11.0131	12.1416	11.7516	12.1823	12.1153	11.1656	10.7191
0.663693	0.465452	0.605981	0.441518	0.627436	0.620655	0.583921	0.692259	0.620809	0.545144	0.654707	0.573559	0.680289	0.559456	0.549909	0.505892	0.572263	0.623242	0.624808	0.593858	0.55465	0.60961	0.557806	0.65958	0.617473	0.544145	0.589412	0.710337	0.654392		13.4742	12.9742	14.5674	12.6688	14.7255	14.3059	12.98	13.3519	13.3927	13.4094	13.8755	11.1466	12.6757	11.3426	11.4535	11.7126	11.8041	11.3348	10.9267	11.3859
0.626586	0.545126	0.539603	0.538249	0.492777	0.6259	0.649623	0.711231	0.537314	0.585118	0.58084	0.551692	0.594107	0.629137	0.505095	0.634507	0.595874	0.588498	0.628522	0.558304	0.563256	0.618566	0.514601	0.552851	0.585255	0.604366	0.608151	0.63749	0.588275		15.5162	13.6063	14.0162	13.5175	13.4711	14.0519	14.6408	13.2183	13.3558	12.2151	12.4758	13.2343	12.153	12.3531	10.9974	11.6095	12.4559	11.5953	10.9322	11.0274
0.623394	0.610963	0.594245	0.578732	0.543443	0.632738	0.560937	0.574782	0.574149	0.533803	0.645357	0.681379	0.558907	0.491783	0.554926	0.583423	0.483737	0.573689	0.56918	0.56012	0.614777	0.68184	0.595755	0.55595	0.548557	0.592525	0.622514	0.60839	0.600794		13.7969	13.9341	13.503	13.5404	13.749	13.9218	13.6478	14.318	14.3547	12.1555	13.4729	12.3022	11.6273	10.8689	10.4841	12.0317	11.6469	11.9084	10.4965	11.0396
0.525563	0.486746	0.658498	0.505106	0.613678	0.624592	0.591971	0.65959	0.671386	0.638119	0.577257	0.673127	0.513229	0.542357	0.442161	0.527561	0.569018	0.554799	0.555786	0.623712	0.613292	0.557561	0.550691	0.566286	0.670552	0.577691	0.6338	0.681907	0.55856		12.9474	14.2748	13.5917	13.3445	13.9903	14.1076	12.5496	13.9506	14.1749	12.995	12.6328	13.4662	11.7315	11.4268	11.782	11.4167	11.8093	10.5415	10.9983	10.9359
0.694587	0.525687	0.600916	0.515107	0.598137	0.659154	0.517827	0.604883	0.573531	0.534081	0.539214	0.58907	0.552613	0.581186	0.554351	0.515145	0.602901	0.596008	0.57512	0.564633	0.656815	0.710025	0.543397	0.571737	0.689748	0.548327	0.545668	0.595879	0.59705		13.2942	13.7609	14.4364	13.3734	14.6451	14.9586	13.888	13.7283	13.581	12.3085	11.6905	12.3229	11.772	11.0086	11.3195	11.5265	11.3161	11.8448	10.8962	10.3882
0.608015	0.60379	0.5673	0.598401	0.638088	0.513018	0.613163	0.626009	0.631682	0.545845	0.625601	0.605176	0.650916	0.534177	0.643042	0.616802	0.525189	0.520597	0.541927	0.536374	0.621994	0.531503	0.549105	0.629369	0.650684	0.684758	0.616235	0.592185	0.690439		13.1301	13.3764	12.9784	14.4247	14.7444	13.2201	14.0242	14.4934	13.7183	13.2988	11.5688	12.1351	12.1702	11.8347	11.8934	11.5709	11.2341	11.5068	11.1977	10.8453
0.603392	0.617275	0.523908	0.469055	0.527334	0.657503	0.730166	0.685084	0.585823	0.585915	0.568439	0.605669	0.610051	0.482927	0.635162	0.531286	0.653325	0.514534	0.500164	0.615117	0.517692	0.506997	0.586376	0.575104	0.527001	0.610331	0.538132	0.531517	0.609749		14.4549	13.9411	13.5345	14.6303	13.5514	14.7057	14.6863	14.5817	13.5103	13.5526	13.0454	11.7423	11.7093	10.8947	11.8802	11.0047	11.8767	10.9171	10.9514	11.7528
0.415762	0.62516	0.532488	0.637677	0.611427	0.511932	0.667535	0.668375	0.663276	0.599324	0.528105	0.539566	0.636678	0.487814	0.538286	0.565455	0.644656	0.595832	0.61461	0.556098	0.54521	0.543161	0.604158	0.604145	0.686809	0.730063	0.588555	0.602208	0.606137		13.0424	14.6261	13.758	13.9389	14.2994	13.7838	13.1894	13.3534	13.6322	12.4196	12.0957	12.1474	12.6956	10.8141	11.5778	11.3367	10.842	11.1414	10.7581	10.4203
0.576439	0.48633	0.534425	0.696619	0.505496	0.648466	0.526876	0.710564	0.613361	0.563789	0.591438	0.569988	0.660597	0.54005	0.605993	0.58177	0.516905	0.586496	0.605177	0.554605	0.516979	0.565605	0.546467	0.589869	0.555379	0.576393	0.607776	0.651093	0.491072		12.8144	13.5966	13.2937	14.0109	14.1245	14.4904	14.2934	14.1338	13.0205	13.9867	12.7317	11.9392	12.2927	11.7105	11.5806	11.8815	10.6463	11.5731	10.5375	11.8093
0.58387	0.568356	0.464876	0.414836	0.645125	0.687299	0.67013	0.658927	0.616302	0.564701	0.620688	0.628563	0.652223	0.561133	0.58468	0.586585	0.57755	0.499425	0.64151	0.631874	0.53234	0.598438	0.524801	0.615005	0.555557	0.597855	0.563133	0.623701	0.617497		13.189	13.3186	13.4135	12.9875	13.7978	14.6663	14.1603	15.5691	13.8369	12.7689	12.2503	11.6865	12.6542	11.3234	10.8522	11.189	10.4371	11.5156	10.3861	11.6406
0.545159	0.551727	0.513484	0.568862	0.578269	0.539544	0.666575	0.678857	0.615405	0.603214	0.404416	0.47008	0.587116	0.559314	0.53107	0.60735	0.531035	0.488238	0.63401	0.574615	0.462061	0.527484	0.664376	0.585106	0.619927	0.604603	0.653429	0.613029	0.579464		12.6601	13.1741	13.4791	13.3127	13.9163	14.2531	13.7233	13.4839	13.7712	12.5169	12.1077	11.4152	12.0265	11.3391	10.9804	10.7703	11.3612	11.5042	11.2868	11.2969
0.531317	0.575127	0.49117	0.600684	0.560212	0.648042	0.656663	0.566182	0.588971	0.623883	0.646859	0.564504	0.650741	0.509507	0.496858	0.570399	0.631583	0.524995	0.579476	0.605213	0.533586	0.587657	0.60008	0.621913	0.635667	0.630113	0.597474	0.571251	0.47974		12.6621	13.0635	14.1105	14.8311	13.8702	14.2139	14.3945	14.1609	13.7503	13.254	13.1806	11.3603	12.4948	11.9823	10.8472	11.0357	10.8134	11.2876	11.3229	11.7633
0.642791	0.521427	0.597868	0.604998	0.611824	0.567075	0.632333	0.578708	0.58606	0.590894	0.547947	0.588704	0.617909	0.527811	0.628086	0.538099	0.663352	0.520176	0.654707	0.566101	0.623832	0.597868	0.44027	0.497228	0.609285	0.560712	0.679436	0.576362	0.621071		13.213	12.0947	13.7134	13.3408	14.0909	14.4284	14.3679	14.7261	13.3568	13.4369	11.7734	11.1927	11.0058	11.3974	11.3892	11.0218	12.7141	10.996	10.909	11.2508
0.493405	0.610499	0.555026	0.497287	0.630704	0.656858	0.703719	0.49816	0.555105	0.632473	0.651794	0.515767	0.640398	0.465013	0.528793	0.482745	0.557677	0.458065	0.526006	0.536443	0.573515	0.621194	0.548096	0.593402	0.581877	0.58842	0.550179	0.609662	0.620445		12.6274	13.3659	14.0014	13.7418	14.2261	13.3408	14.5042	13.3646	13.2757	13.2795	12.1465	11.4015	11.2458	11.5729	11.6498	11.3169	11.6433	11.4356	11.6625	11.2079
0.469018	0.648195	0.574526	0.554955	0.583475	0.516119	0.535046	0.65602	0.596016	0.560273	0.561575	0.541472	0.614765	0.621576	0.6341	0.506732	0.570058	0.531017	0.586698	0.505752	0.643627	0.54054	0.622833	0.636389	0.60092	0.574423	0.60464	0.625866	0.645025		13.6439	13.7087	14.4086	13.9067	13.4261	13.9259	13.7485	13.2784	12.6967	11.9621	13.0022	11.9696	11.8945	11.752	11.3324	10.6787	10.8705	11.1829	10.5886	10.8127
0.55951	0.53308	0.515334	0.632816	0.607628	0.633284	0.616859	0.646612	0.5743	0.582745	0.588874	0.532565	0.57705	0.548612	0.523551	0.588999	0.570518	0.610963	0.571865	0.638651	0.566004	0.556362	0.57747	0.531834	0.60415	0.612216	0.6553	0.699231	0.523584		13.6552	14.0112	14.1356	12.9473	15.0694	13.0158	14.2277	15.3364	13.6226	12.1437	12.6547	11.9385	11.9075	11.8793	10.5523	11.0271	11.9148	10.8869	11.1531	11.7151
0.566806	0.561872	0.553973	0.562884	0.618249	0.655168	0.677124	0.613523	0.688819	0.624637	0.659591	0.580384	0.486832	0.505379	0.594664	0.53013	0.510874	0.638728	0.548931	0.555909	0.559009	0.654698	0.522927	0.557473	0.690371	0.70864	0.568149	0.589825	0.570782		12.7327	13.5804	13.3827	13.7233	13.9422	14.0291	13.8956	12.8784	13.9855	12.4387	12.5289	12.4931	11.2753	11.4587	11.7298	11.6014	11.5322	11.0163	11.1601	10.1588
0.482567	0.552265	0.554917	0.618176	0.589381	0.554755	0.616294	0.558975	0.612115	0.648626	0.658377	0.683006	0.624636	0.544519	0.543702	0.611233	0.542013	0.541347	0.650131	0.584	0.527976	0.475165	0.505289	0.614271	0.479867	0.59089	0.688932	0.57229	0.534145		13.3815	13.596	13.4945	13.3302	13.6669	14.7914	13.4869	13.6789	13.5898	13.4559	13.6695	13.6272	11.9591	11.4745	10.9678	11.6811	10.9116	10.8565	11.2352	10.3059
0.419292	0.597611	0.594564	0.5219	0.558155	0.571226	0.63135	0.675048	0.608115	0.558688	0.495673	0.651234	0.609689	0.610333	0.572654	0.592504	0.48337	0.539608	0.552156	0.56485	0.55061	0.601678	0.572056	0.590548	0.51371	0.61095	0.643496	0.60978	0.524097		13.4938	13.4491	13.5738	13.3656	14.2372	14.54	15.0086	14.4124	14.1136	12.4176	12.6976	12.4593	12.8402	11.6615	11.535	12.2124	11.0282	10.2891	10.8688	10.14
0.587182	0.489166	0.512253	0.515962	0.56898	0.712548	0.607339	0.500322	0.642661	0.594146	0.498757	0.611593	0.44909	0.547026	0.5343	0.520254	0.471206	0.601377	0.536357	0.538754	0.616029	0.530271	0.654652	0.590166	0.576705	0.623931	0.510415	0.623293	0.598245		14.2683	14.2174	13.4437	13.512	13.3641	14.1611	13.701	12.7707	13.3371	12.6559	11.464	12.7257	12.2425	12.1524	11.8408	11.8127	11.2262	11.4224	11.5552	11.6574
0.565791	0.622647	0.696726	0.512728	0.663113	0.62163	0.536635	0.63242	0.556835	0.6349	0.622986	0.607611	0.564973	0.63974	0.56845	0.531733	0.574228	0.593639	0.623818	0.561248	0.530488	0.538746	0.56207	0.651161	0.579913	0.603518	0.590304	0.651754	0.637116		13.4106	14.6525	14.7802	14.0061	14.2042	13.198	14.9971	13.29	12.5295	13.0876	12.5742	12.5162	12.3818	12.4516	11.767	10.8337	11.5582	11.6914	10.5144	11.3471
0.60527	0.561536	0.560175	0.643387	0.580182	0.546977	0.631437	0.629951	0.60793	0.595106	0.568699	0.498947	0.682387	0.594532	0.485636	0.506031	0.57872	0.665268	0.531407	0.544855	0.557269	0.604196	0.543254	0.552721	0.60714	0.70402	0.550123	0.645295	0.6527		13.3342	13.7007	13.7638	13.3108	14.7102	13.6573	14.6223	12.8276	14.0492	12.9033	12.8218	11.4734	12.3128	12.4142	10.954	11.579	12.0916	10.8892	10.8312	11.0877
0.554948	0.55959	0.523623	0.560949	0.512748	0.615342	0.758888	0.610346	0.585653	0.609025	0.54207	0.457779	0.603379	0.504567	0.491196	0.590978	0.60539	0.567523	0.547166	0.594638	0.564932	0.613837	0.560068	0.596185	0.540176	0.674124	0.537866	0.634239	0.5386		13.4159	13.2607	13.4724	13.0915	13.7257	14.2062	14.9765	14.5511	13.7175	12.9162	11.9722	11.5412	12.5024	11.6697	11.5301	11.0069	11.0546	10.6365	11.5668	11.1283
0.436797	0.572244	0.576376	0.601103	0.532087	0.559427	0.614982	0.654576	0.670408	0.568927	0.535331	0.562786	0.590874	0.545367	0.590159	0.478955	0.537054	0.545125	0.587539	0.531698	0.621011	0.566479	0.591088	0.62854	0.517955	0.601439	0.581794	0.598664	0.726461		12.6893	13.4329	13.695	15.0814	14.3515	13.6748	14.0236	13.8428	12.7316	13.4941	12.4336	12.4909	11.6873	11.0819	11.286	11.2526	10.7536	11.7731	10.1746	10.8377
0.569797	0.54303	0.601695	0.591141	0.577157	0.618347	0.635298	0.617571	0.693203	0.600953	0.496202	0.584239	0.580375	0.503816	0.495236	0.563388	0.539936	0.413077	0.650013	0.56282	0.585476	0.571026	0.617292	0.64075	0.583904	0.683895	0.708565	0.614859	0.479969		14.1575	13.3038	13.0418	13.7557	13.327	15.0788	14.866	14.657	12.8133	12.5977	12.8022	11.9355	12.1157	11.1953	10.7168	12.2589	11.5311	10.5018	10.772	10.3241
0.577317	0.551363	0.503474	0.5891	0.59983	0.643219	0.561281	0.632925	0.620311	0.578174	0.545953	0.581293	0.627277	0.574237	0.571354	0.58989	0.547343	0.585776	0.546843	0.634443	0.629219	0.601479	0.55794	0.592928	0.550374	0.607718	0.497691	0.638628	0.587483		13.0605	13.4877	13.1796	13.2378	13.7782	14.9963	13.6894	13.5107	13.089	12.2776	12.6919	12.7259	12.012	12.2495	11.5081	11.628	11.0753	11.3119	11.0963	10.2392
0.495909	0.654714	0.567469	0.655989	0.623619	0.648	0.631445	0.64964	0.553599	0.499347	0.580832	0.641387	0.62211	0.594388	0.563765	0.599574	0.583948	0.552668	0.541487	0.591194	0.523088	0.57991	0.530196	0.540203	0.581486	0.615924	0.598932	0.659138	0.65612		13.8011	13.2776	14.0483	13.9637	14.7646	13.9779	13.6644	13.5327	13.6743	12.4647	11.9587	11.8024	11.6349	12.0891	10.5918	11.4271	10.7303	11.4342	11.13	11.5679
0.600539	0.626996	0.498357	0.528084	0.603237	0.587281	0.66947	0.596396	0.597348	0.624636	0.497724	0.557732	0.438203	0.56986	0.64457	0.593404	0.604564	0.547833	0.60533	0.524947	0.485548	0.65658	0.624808	0.632297	0.556544	0.70687	0.565581	0.588227	0.66208		14.7221	13.6665	14.0711	13.4132	13.7951	14.0777	12.9665	13.3059	13.6899	12.4601	12.5207	11.7651	12.2067	11.7203	11.4117	11.4478	11.3778	11.3055	10.6468	10.8892
0.54426	0.577047	0.519311	0.510295	0.502711	0.533444	0.673846	0.605041	0.70291	0.55921	0.591627	0.639383	0.610324	0.608611	0.653989	0.523916	0.616667	0.577659	0.6031	0.58993	0.567896	0.529506	0.524329	0.524716	0.556316	0.637346	0.601405	0.672342	0.538638		13.8523	12.6795	13.4152	13.6365	13.2651	13.6606	14.2388	12.6566	14.3978	12.9895	13.0039	11.9116	11.821	11.3818	11.2353	11.3711	11.5208	11.6112	11.6115	10.8248
0.576267	0.576515	0.557641	0.585783	0.519935	0.600496	0.60916	0.598563	0.556297	0.633263	0.541408	0.542957	0.634412	0.534189	0.595317	0.548095	0.570796	0.533621	0.64596	0.60186	0.582536	0.596571	0.638237	0.617964	0.557469	0.6358	0.640905	0.671668	0.57227		12.807	13.9684	13.2117	12.6331	13.6338	13.8814	14.1426	13.1918	12.9753	12.8582	12.166	12.1187	12.2571	11.7758	10.9928	11.4782	11.458	10.7875	11.8592	11.2576
0.632201	0.617593	0.458858	0.562322	0.666123	0.571333	0.625301	0.59372	0.546783	0.593676	0.583273	0.518214	0.614115	0.536797	0.603234	0.509269	0.591328	0.65135	0.570403	0.627086	0.508419	0.598444	0.66605	0.591915	0.580738	0.576797	0.650264	0.687543	0.571741		13.9754	13.2225	13.9399	13.6866	13.4759	13.6289	13.347	14.7824	13.1229	13.0167	13.0444	11.4109	11.6917	11.4558	10.9643	10.6155	12.0076	11.909	11.3225	11.6568
0.464123	0.522913	0.513147	0.561993	0.652416	0.587017	0.62015	0.59438	0.556094	0.578689	0.561949	0.560024	0.46356	0.542611	0.594058	0.518952	0.599296	0.560573	0.558305	0.604978	0.470176	0.587892	0.479444	0.494301	0.625112	0.610078	0.558584	0.513755	0.633723		12.4443	13.524	13.3583	13.3656	13.4685	13.6051	13.8102	14.6135	13.4768	12.7358	12.3811	12.1376	10.755	12.0226	11.6892	11.2648	11.3158	11.2123	10.805	11.3977
0.563006	0.541748	0.610485	0.605975	0.645121	0.63762	0.564426	0.629324	0.580459	0.656227	0.583955	0.572445	0.564707	0.508774	0.600723	0.61372	0.526015	0.578417	0.53637	0.53507	0.627647	0.593334	0.612279	0.630752	0.627042	0.674199	0.624022	0.570741	0.617408		13.2609	13.2218	14.504	13.7964	13.484	14.9245	14.1243	13.3852	14.0918	13.933	11.7292	12.9335	11.919	10.8254	11.2463	11.1868	11.0317	12.3664	10.6456	11.1874
0.511381	0.56624	0.57965	0.65147	0.531205	0.599077	0.601187	0.617577	0.633882	0.614248	0.594523	0.499204	0.525666	0.663023	0.537389	0.533273	0.524465	0.597481	0.602126	0.567314	0.536398	0.611818	0.523717	0.612324	0.618204	0.627907	0.567261	0.570176	0.588771		13.0805	13.6474	13.5471	12.937	14.1311	15.0085	13.7186	12.9213	12.5742	12.5883	12.0489	11.8791	11.8495	11.639	12.1355	12.0531	11.8921	11.0968	10.8228	10.9331
0.608913	0.572945	0.58756	0.592306	0.524502	0.543923	0.555802	0.611304	0.579516	0.569348	0.659553	0.54858	0.564542	0.635959	0.582497	0.499179	0.664701	0.449685	0.580117	0.564948	0.578623	0.570389	0.565471	0.596817	0.600064	0.653224	0.635622	0.509139	0.551945		14.0159	13.3378	13.6321	13.056	13.0813	14.3695	14.1709	12.9044	13.3143	13.0725	12.2084	11.9408	11.7286	11.6338	11.2865	11.8993	11.797	10.4519	11.5271	11.4002
0.604987	0.619705	0.489434	0.672828	0.521468	0.715298	0.670529	0.381422	0.588329	0.662129	0.641957	0.571352	0.558178	0.595376	0.516516	0.51163	0.441163	0.549238	0.567012	0.542503	0.531615	0.592576	0.508121	0.608707	0.58248	0.683708	0.504985	0.622084	0.62451		13.5701	14.6455	13.7659	13.3778	14.0409	14.6911	14.5245	14.1655	13.9344	12.685	13.0475	12.1621	11.5889	11.7514	10.9328	11.6391	10.7639	11.4999	10.9485	11.154
0.562475	0.479363	0.573075	0.61546	0.652907	0.620408	0.662323	0.619738	0.593461	0.483169	0.503378	0.461292	0.599976	0.560491	0.562822	0.605182	0.570444	0.565218	0.578037	0.633182	0.63586	0.596704	0.618064	0.568385	0.54954	0.556761	0.561564	0.636303	0.595767		13.8601	13.5809	13.3679	13.1614	13.6347	14.0853	13.9207	14.9451	14.156	12.3136	12.4641	11.6748	12.1854	11.4582	11.1097	11.2522	11.4051	11.4453	11.1043	10.6064
0.520536	0.546542	0.583567	0.538218	0.624042	0.621191	0.580355	0.666084	0.618975	0.580093	0.603817	0.465168	0.60819	0.578777	0.61505	0.555916	0.56395	0.557738	0.568581	0.579479	0.560284	0.558214	0.56244	0.644828	0.637824	0.686491	0.571766	0.592848	0.606945		12.803	13.861	13.8543	13.3398	14.1144	14.9905	13.9042	13.3912	14.3518	13.0344	12.099	12.1184	12.568	12.0363	11.3395	11.7198	11.1823	10.6694	10.9521	10.7218
0.500276	0.603351	0.520719	0.566752	0.655564	0.575459	0.596622	0.589191	0.615409	0.468867	0.531946	0.583674	0.662449	0.507525	0.593843	0.56949	0.561291	0.507484	0.524211	0.53606	0.587698	0.668235	0.576381	0.615142	0.594993	0.609784	0.569939	0.680185	0.550357		12.1092	14.0316	14.2308	14.2794	13.7251	13.3984	14.2393	13.6872	12.9792	12.9566	12.5002	12.1626	11.8583	11.518	11.2616	11.4771	11.3182	11.0152	11.0348	10.7514
0.564661	0.520506	0.512203	0.539631	0.573094	0.587479	0.601668	0.536091	0.714376	0.557412	0.604908	0.497995	0.574194	0.591211	0.566186	0.482792	0.575233	0.687198	0.521681	0.620909	0.635107	0.518222	0.558743	0.604156	0.721873	0.624916	0.656392	0.547456	0.580076		12.9964	13.0207	14.2864	13.5414	13.3679	14.9388	13.7478	13.9176	14.608	12.4748	12.2816	11.7725	11.736	12.3942	10.3503	10.9999	11.2327	11.1138	10.7395	10.7953
0.456659	0.614257	0.537886	0.499539	0.648374	0.660878	0.470603	0.761498	0.635765	0.588171	0.627955	0.530586	0.587243	0.53055	0.59137	0.567275	0.576681	0.564621	0.593909	0.521595	0.575829	0.603786	0.476956	0.60084	0.561415	0.58183	0.639675	0.58662	0.663044		12.7773	14.6056	14.0961	13.1577	13.9612	14.4507	13.2365	13.8901	12.491	12.5817	12.4944	11.5172	11.9858	12.111	10.8965	11.4568	11.7045	11.3665	11.8354	10.6904
0.575691	0.56382	0.551788	0.603858	0.581602	0.465521	0.617409	0.675958	0.650387	0.629582	0.621735	0.561099	0.604937	0.557843	0.51472	0.528257	0.541054	0.5465	0.506585	0.5889	0.638745	0.607797	0.629025	0.580325	0.644888	0.627194	0.554761	0.668438	0.667772		13.3986	13.7463	14.1927	13.0729	13.8573	14.2218	14.3328	14.4529	14.2834	13.3588	12.2526	11.5451	11.3589	12.2588	11.0619	11.7033	11.8204	12.4069	11.147	10.9526
0.594962	0.574334	0.603145	0.59956	0.606405	0.673028	0.634485	0.651938	0.65014	0.603092	0.506465	0.567499	0.6214	0.571778	0.574996	0.557937	0.561182	0.565948	0.499638	0.666384	0.46234	0.558329	0.589516	0.58433	0.63225	0.578443	0.577995	0.708985	0.649169		13.3013	13.4637	14.3051	13.7067	13.3434	14.4607	13.6361	13.9625	13.7295	13.2688	11.9827	12.7452	11.5773	12.3638	11.4652	11.2962	10.7881	11.1472	10.7691	10.7603
0.610432	0.563758	0.497557	0.524826	0.579567	0.609355	0.616475	0.62287	0.573298	0.578159	0.63898	0.517449	0.565342	0.582246	0.600696	0.558897	0.587612	0.548432	0.635092	0.601587	0.594941	0.623644	0.492794	0.576633	0.608465	0.657108	0.59481	0.622825	0.582834		12.9408	13.7844	13.2776	12.3513	13.1216	14.8093	13.4782	14.5228	13.6819	14.2344	13.8363	12.5628	11.9132	11.5592	10.9685	11.4365	11.281	11.5046	11.4939	11.2464
0.460564	0.603514	0.507242	0.538732	0.568363	0.615277	0.66634	0.6704	0.633201	0.671785	0.556694	0.643096	0.588037	0.517892	0.522584	0.50744	0.51378	0.498341	0.541682	0.581439	0.592509	0.49068	0.642448	0.553241	0.570292	0.564039	0.534966	0.524846	0.543761		12.6295	13.6379	13.7129	15.0644	14.1125	14.079	13.628	12.6453	13.2134	12.4894	12.7223	11.3837	13.1198	11.429	11.2255	11.835	11.0705	11.5451	10.74	10.7203
0.558914	0.491971	0.419817	0.478842	0.686393	0.661511	0.680891	0.666669	0.635495	0.580365	0.571562	0.504732	0.638422	0.59231	0.608885	0.446502	0.532108	0.498958	0.628423	0.576568	0.549018	0.641698	0.53584	0.581529	0.609298	0.570509	0.571232	0.599275	0.567956		14.3318	13.3113	13.2322	13.5873	15.8711	13.409	14.5215	13.7194	14.4625	13.0414	11.8895	11.5095	12.7203	11.613	10.4223	11.4242	11.2666	11.0034	10.952	10.4446
0.525682	0.705402	0.579821	0.552856	0.575331	0.594695	0.636194	0.592714	0.585395	0.555329	0.588403	0.540068	0.592597	0.617583	0.449784	0.488328	0.560496	0.524033	0.479323	0.587006	0.547231	0.678194	0.633735	0.547369	0.613956	0.547209	0.558586	0.669669	0.470627		14.1232	13.7225	14.7158	13.9317	12.9887	13.588	14.2225	13.2595	13.7777	12.6791	12.6589	11.93	11.8449	11.9233	10.7603	11.1268	10.9222	11.5081	10.6404	10.6434
0.574799	0.535336	0.629307	0.576814	0.569131	0.661976	0.590019	0.569168	0.69002	0.59056	0.570637	0.490307	0.469071	0.484001	0.583394	0.55525	0.585652	0.553639	0.607811	0.585189	0.460429	0.655108	0.544737	0.607878	0.586428	0.567392	0.632544	0.630407	0.49662		12.99	14.039	13.7761	13.9297	13.3097	13.8994	13.3724	13.5394	14.3754	12.3857	12.4917	11.9855	11.2594	11.9808	11.0415	11.2911	11.552	11.0024	11.2105	10.9639
0.538356	0.522414	0.568499	0.477071	0.562189	0.627353	0.600589	0.600555	0.601146	0.572833	0.583963	0.626108	0.58457	0.568049	0.568798	0.553494	0.494862	0.525282	0.598731	0.665691	0.573685	0.503498	0.592327	0.658254	0.547163	0.573686	0.627753	0.596486	0.559357		12.6742	13.0723	13.4823	13.8195	14.3665	13.7073	13.9371	13.5424	14.2258	13.6481	11.6988	11.9804	11.2644	10.8166	10.9408	12.1333	11.6717	11.639	10.4321	10.9407
0.612659	0.613361	0.583829	0.550658	0.631324	0.559761	0.718595	0.649825	0.647063	0.635624	0.60119	0.582171	0.601121	0.496876	0.63996	0.526237	0.486646	0.564764	0.59877	0.585955	0.556735	0.597041	0.570297	0.629464	0.559209	0.543077	0.7061	0.617826	0.686272		13.4038	12.8656	13.0493	14.969	13.1089	13.6029	14.275	12.9464	13.6492	12.7132	13.68	11.9539	10.8904	10.819	10.8603	11.6486	11.7265	11.1757	10.7748	11.6165
0.594099	0.617118	0.587275	0.557244	0.499094	0.665011	0.622049	0.595033	0.635872	0.60802	0.671432	0.584299	0.542585	0.618183	0.501304	0.480548	0.486438	0.590798	0.600705	0.604881	0.585778	0.682514	0.506833	0.597368	0.521177	0.622092	0.570634	0.656576	0.515632		12.8789	12.8048	12.8932	14.0825	14.9715	13.6688	14.4168	14.2509	13.8647	12.893	13.98	12.3722	11.7009	12.272	12.1929	11.29	11.4866	11.566	11.5077	10.8357
0.521026	0.588344	0.472851	0.575172	0.530731	0.605622	0.626386	0.526728	0.634613	0.500553	0.562264	0.539563	0.560422	0.612432	0.553659	0.573416	0.462494	0.536339	0.546449	0.513764	0.576021	0.581339	0.594401	0.628054	0.514172	0.548931	0.545643	0.670703	0.680542		12.437	13.7721	14.4538	14.0949	13.6321	14.1617	14.0551	13.9431	13.8741	13.2921	11.9845	11.6763	11.7339	11.2346	11.3211	11.8729	11.0174	11.4461	11.3097	10.2244
0.498599	0.484051	0.616323	0.502833	0.57337	0.626361	0.60763	0.663354	0.639302	0.584902	0.635698	0.555258	0.60624	0.504248	0.526339	0.526683	0.492162	0.568577	0.575976	0.621585	0.54911	0.590264	0.576228	0.556858	0.656012	0.598919	0.669537	0.631986	0.666245		13.305	12.7743	14.2264	12.6011	13.4616	13.6673	13.1004	13.0583	12.6944	12.7204	12.2007	12.1524	12.9201	11.2229	11.4701	11.4888	10.7149	11.2374	11.0444	10.4053
0.649482	0.565902	0.582	0.552776	0.611661	0.549392	0.707371	0.484934	0.594974	0.71854	0.594394	0.551296	0.621752	0.575939	0.445423	0.57469	0.484347	0.575848	0.610158	0.557944	0.609885	0.57875	0.537025	0.570839	0.614145	0.649397	0.568785	0.615006	0.672241		13.7409	13.05	14.2224	13.6635	14.776	14.3135	14.6318	14.8737	13.3873	13.3545	12.077	11.3391	12.2205	12.318	10.566	11.8769	11.7168	12.1978	10.9478	12.4316
0.618976	0.568611	0.545603	0.607341	0.570664	0.598825	0.581433	0.618541	0.574031	0.594084	0.615436	0.570247	0.575351	0.659487	0.551507	0.550321	0.583228	0.569946	0.511472	0.649782	0.456723	0.546437	0.587585	0.515286	0.667648	0.639575	0.597877	0.679823	0.478875		12.9561	13.6902	13.5345	12.9191	13.7983	13.6694	13.1049	12.7055	13.4791	12.9893	12.3049	11.0315	11.5367	11.4546	11.1152	11.584	11.1749	11.6039	10.7588	11.0195
0.571958	0.586592	0.49567	0.433962	0.577212	0.612651	0.645327	0.630593	0.567424	0.61897	0.591314	0.551278	0.551674	0.46209	0.612044	0.480263	0.587521	0.627181	0.481036	0.563054	0.623331	0.714027	0.554831	0.580322	0.540926	0.631705	0.670698	0.562536	0.764301		13.441	14.4975	13.5605	13.5874	14.6287	14.7906	13.649	13.2494	14.1489	13.4772	12.7963	11.5859	11.5477	11.4704	11.4536	11.2748	10.8991	11.0448	11.8404	10.9645
0.44361	0.562391	0.505796	0.433269	0.548134	0.593412	0.58162	0.589341	0.686903	0.580826	0.563684	0.594208	0.647615	0.532002	0.559657	0.606645	0.486848	0.525461	0.484467	0.525448	0.492148	0.575052	0.599249	0.567382	0.665559	0.637028	0.664227	0.670597	0.550839		12.7827	12.9361	12.9772	15.0976	14.254	14.3181	13.6834	14.0451	14.4052	12.9074	12.3045	12.2485	11.6667	11.3793	11.1746	11.3421	11.4207	11.1505	10.926	10.9688
0.524709	0.526218	0.479533	0.564293	0.557159	0.608474	0.641436	0.674588	0.601971	0.462664	0.550869	0.590706	0.586939	0.60048	0.556151	0.628446	0.478138	0.441859	0.587812	0.618401	0.570158	0.637613	0.58109	0.622251	0.739012	0.696629	0.580889	0.59374	0.522214		12.6741	12.7477	13.3762	14.1154	14.9253	13.9192	13.8501	13.7704	14.4267	12.6864	12.1519	11.5031	11.8574	11.9627	11.1006	12.1188	12.1661	10.7817	11.7244	10.8625
0.639775	0.546593	0.615728	0.566717	0.623075	0.54201	0.587426	0.627163	0.637345	0.679495	0.610089	0.591947	0.513693	0.654224	0.554187	0.580127	0.626226	0.612044	0.629362	0.584865	0.616725	0.581163	0.49733	0.641252	0.542759	0.738909	0.576797	0.525813	0.649241		14.3741	13.8452	14.2879	13.035	14.1202	14.6723	13.8811	14.3143	12.9106	13.5627	12.2439	12.233	11.3634	12.0278	10.4715	11.186	11.1763	10.2115	11.9315	10.5983
0.583296	0.465056	0.511746	0.469115	0.528261	0.611613	0.589344	0.668487	0.528032	0.633669	0.682324	0.676427	0.556745	0.66563	0.621948	0.573891	0.551165	0.489912	0.587859	0.521355	0.53805	0.618336	0.541348	0.725067	0.620061	0.636132	0.732479	0.662566	0.646617		13.1117	13.0214	13.4025	13.9222	13.1708	13.8898	13.6313	13.8976	13.4914	13.0734	11.659	12.7538	11.0134	11.6995	11.1817	10.5904	12.5186	11.2998	10.7822	10.3364
0.607749	0.62611	0.487396	0.53036	0.659701	0.615518	0.594242	0.661395	0.53991	0.578148	0.649942	0.593382	0.570993	0.635913	0.569722	0.506033	0.47556	0.592376	0.563331	0.582072	0.416017	0.621174	0.487748	0.528077	0.620719	0.653783	0.480718	0.570256	0.598547		14.1247	13.661	13.7219	14.4609	14.4386	13.8142	14.6985	14.2752	13.6175	12.3762	12.534	12.3588	11.9224	12.2678	11.5833	11.5716	10.7646	11.8566	10.9226	11.1094
0.530659	0.558544	0.587008	0.604336	0.645638	0.572492	0.767887	0.582712	0.648119	0.514841	0.586382	0.61712	0.611967	0.609373	0.569843	0.56399	0.631246	0.59423	0.521484	0.613087	0.484779	0.534604	0.595032	0.571618	0.491614	0.584126	0.545777	0.618868	0.643078		13.305	13.2284	13.3395	14.706	13.8423	14.0087	13.6883	13.1685	13.1583	12.3788	13.3473	11.7329	11.704	11.5178	10.9391	11.1671	11.4117	10.7058	10.9186	10.4206
0.556783	0.403779	0.519264	0.604418	0.62773	0.640883	0.716104	0.5654	0.598991	0.557669	0.547643	0.536778	0.654583	0.603771	0.613327	0.600883	0.660599	0.604266	0.59299	0.598171	0.600853	0.530275	0.542308	0.573978	0.680317	0.568443	0.539087	0.579875	0.633909		12.8914	13.3831	13.4338	14.3701	14.4309	13.8615	14.5252	14.2884	14.6139	13.3007	12.9087	11.5973	11.8424	12.3065	10.6412	11.0074	11.7209	11.5794	10.2357	11.3741
0.568744	0.465957	0.490118	0.493583	0.573333	0.531038	0.589022	0.632642	0.563511	0.591189	0.593058	0.524816	0.553822	0.637233	0.612517	0.543436	0.531247	0.607584	0.512742	0.532539	0.572038	0.595357	0.534836	0.582893	0.547377	0.66659	0.583401	0.688059	0.524445		13.6817	14.0123	13.6169	13.4318	14.1157	13.5804	13.8501	12.4186	12.7348	12.6424	12.811	11.3272	11.6841	11.9117	11.7916	11.213	10.7472	11.3052	10.6176	10.973
0.652166	0.613967	0.468327	0.566958	0.583392	0.623612	0.581157	0.663497	0.571289	0.570671	0.584572	0.563886	0.627633	0.474164	0.515995	0.473054	0.571659	0.539529	0.609567	0.589204	0.615003	0.633692	0.634221	0.515779	0.52673	0.592655	0.705583	0.570845	0.52241		12.8454	14.0783	14.516	12.9045	15.5175	13.8738	13.9075	13.9097	14.013	13.3629	12.4555	11.8077	11.3439	10.6859	11.5114	11.4425	11.5006	11.5772	10.6869	11.0562
0.544183	0.63328	0.587853	0.612288	0.556793	0.641566	0.575026	0.568662	0.630101	0.619404	0.503015	0.595295	0.567695	0.549756	0.454328	0.579756	0.548895	0.509965	0.500437	0.50022	0.546388	0.613084	0.553517	0.532814	0.584267	0.621003	0.576076	0.684976	0.58628		13.666	14.057	13.9694	13.796	14.0097	13.599	14.4955	12.9325	14.2685	12.2478	11.4649	12.2972	11.8585	11.4543	10.9119	11.7255	11.2638	11.6084	11.281	11.1098
0.576908	0.54413	0.594072	0.575504	0.666951	0.647272	0.622531	0.688354	0.571685	0.664534	0.558514	0.500891	0.598019	0.548919	0.626852	0.515151	0.537114	0.631479	0.590387	0.523527	0.544142	0.553352	0.522467	0.595224	0.46269	0.499365	0.612455	0.636146	0.562092		13.7674	13.9439	14.0155	12.1606	13.6858	13.6802	14.0067	12.7676	13.717	13.2414	11.7671	11.7329	11.7216	11.3045	10.905	11.6844	11.7173	10.9573	10.6797	10.9644
0.572312	0.541828	0.437083	0.56386	0.638498	0.49537	0.604016	0.654932	0.556987	0.509253	0.563321	0.536108	0.64271	0.555714	0.55286	0.526279	0.580854	0.53728	0.719997	0.591737	0.583673	0.628948	0.531729	0.578748	0.482372	0.640419	0.604146	0.563341	0.534915		13.2048	13.1779	12.9421	13.3899	14.7286	13.583	13.3922	13.2081	12.9009	12.3455	12.0634	11.6519	13.1292	11.9818	10.7685	11.8307	11.9199	11.2505	11.2659	11.0767
0.5415	0.458225	0.655987	0.561136	0.578225	0.670595	0.582145	0.702411	0.570956	0.645029	0.566205	0.586341	0.661415	0.465572	0.585685	0.596156	0.584707	0.535544	0.616827	0.551463	0.512083	0.601237	0.652145	0.568589	0.607257	0.625756	0.678382	0.543757	0.609483		12.7766	13.3061	13.7176	13.3193	13.9583	13.6425	14.6996	12.9616	13.5064	12.933	12.5917	11.9829	12.7799	11.6291	11.3351	11.79	11.3615	10.7088	11.1874	11.0892
0.5472	0.602999	0.586682	0.476708	0.597973	0.510356	0.540135	0.674324	0.553454	0.584748	0.65253	0.590332	0.59705	0.605515	0.604345	0.581469	0.528694	0.624926	0.528127	0.552787	0.557151	0.583196	0.561877	0.559761	0.554765	0.712889	0.538049	0.718406	0.414573		13.5606	14.1472	13.7127	13.1502	13.8238	14.5077	14.4939	13.1391	13.5978	12.8383	12.7508	12.4604	11.3411	11.3404	11.1475	11.8261	11.1523	11.4929	11.405	10.2573
0.598545	0.548146	0.544111	0.516401	0.604284	0.63134	0.631534	0.645217	0.65111	0.596906	0.59991	0.529092	0.6062	0.517675	0.620578	0.575397	0.506621	0.598635	0.583589	0.542543	0.599576	0.552985	0.624676	0.632705	0.538062	0.610694	0.5227	0.650475	0.581062		13.057	13.6083	13.2556	13.9182	14.1445	13.2794	13.6757	14.6048	14.2117	13.3984	12.06	11.968	11.9165	11.3726	11.6374	11.9128	11.433	11.228	10.735	11.7763
0.511043	0.517096	0.569371	0.544343	0.6508	0.499643	0.596403	0.661041	0.587481	0.534517	0.501188	0.600982	0.526067	0.657389	0.675947	0.559881	0.61326	0.550979	0.567231	0.641689	0.514828	0.619995	0.574848	0.623626	0.626882	0.677572	0.571234	0.713161	0.66484		12.8151	13.4293	13.6404	14.0213	14.4218	13.5276	13.1329	13.8031	13.4837	12.9421	11.9354	11.8185	11.5961	11.5124	10.96	10.9489	12.0247	11.0445	10.3241	11.3575
0.70264	0.551001	0.574073	0.562283	0.628571	0.64217	0.618081	0.625247	0.521315	0.622389	0.527414	0.55196	0.67086	0.626159	0.58125	0.463404	0.534615	0.589888	0.51528	0.567761	0.554265	0.692995	0.617569	0.548855	0.55608	0.527517	0.534163	0.533867	0.597546		14.0858	13.215	13.3121	14.2294	14.2588	14.6936	13.958	14.1442	12.7656	14.0852	12.0891	11.3665	12.817	11.3046	11.2437	11.2741	11.3595	11.7461	11.0062	10.6535
0.579099	0.578625	0.482016	0.473945	0.550386	0.554149	0.645285	0.597819	0.640806	0.584635	0.525575	0.573041	0.577225	0.585962	0.554319	0.569458	0.52002	0.490394	0.537318	0.60856	0.62612	0.598836	0.546942	0.583653	0.548656	0.660047	0.704875	0.6568	0.546302		13.0053	13.1908	12.9155	13.4317	14.0335	13.1974	13.6766	13.7864	13.4456	12.7137	12.576	12.1868	12.2966	11.6171	11.2852	11.6283	11.4154	11.0254	10.901	10.9967
0.544293	0.606389	0.637357	0.400108	0.602658	0.604029	0.653759	0.564312	0.597369	0.627155	0.566038	0.528672	0.562822	0.629036	0.573913	0.48374	0.51876	0.588827	0.615029	0.446485	0.625978	0.65327	0.497085	0.705877	0.685151	0.532783	0.586035	0.705956	0.56094		12.5534	13.0322	14.4219	13.1209	14.1917	13.8703	14.725	13.7043	13.4821	12.7873	12.4452	11.7136	12.2636	11.9152	11.5623	11.5549	11.3507	11.0997	11.0022	11.0963
0.586033	0.650429	0.587758	0.518478	0.643265	0.612285	0.610104	0.623742	0.61148	0.664805	0.610236	0.588689	0.615309	0.639766	0.439618	0.47215	0.580518	0.616491	0.600426	0.699374	0.565442	0.613789	0.467474	0.564211	0.523235	0.50718	0.706691	0.643114	0.65414		12.4648	13.4829	14.1723	13.1144	14.639	14.1295	14.4365	14.8957	13.5958	12.7788	12.7709	11.7407	11.672	11.4016	10.7239	11.5386	12.9984	11.0668	10.9279	11.5607
0.539897	0.598917	0.547564	0.602797	0.575796	0.637028	0.617522	0.645199	0.545722	0.622746	0.610449	0.594325	0.576115	0.553016	0.558856	0.569153	0.605697	0.590682	0.570225	0.477081	0.568478	0.559074	0.485266	0.553703	0.680935	0.634429	0.525484	0.703038	0.579313		12.5499	13.9432	13.8135	14.1423	14.0157	13.8368	14.4182	13.0232	12.9781	12.5378	11.8845	11.3317	11.7105	11.8232	10.8112	11.0537	12.5482	11.6061	10.837	11.7563
0.515541	0.591164	0.665317	0.592076	0.500508	0.593158	0.637268	0.616744	0.61335	0.486348	0.592667	0.573486	0.57429	0.579591	0.570027	0.472897	0.507197	0.497082	0.538275	0.586172	0.565875	0.507521	0.537619	0.600005	0.529101	0.584618	0.580728	0.658149	0.62828		12.4853	14.1023	15.028	14.0016	14.7543	14.174	13.7954	13.4469	13.8536	12.7923	13.016	12.4337	12.8012	11.4064	11.4358	10.7446	11.273	11.1646	11.0551	11.2789
0.658699	0.618336	0.533853	0.563721	0.614051	0.690528	0.716983	0.658296	0.647219	0.616411	0.572561	0.583025	0.598177	0.598345	0.600859	0.492582	0.550792	0.546745	0.498218	0.673062	0.554311	0.573981	0.522535	0.656415	0.599817	0.626951	0.708325	0.596164	0.598797		13.625	13.2741	13.5032	13.8235	14.2808	14.1942	13.0956	13.068	13.9684	12.2214	12.8256	12.2722	11.8775	11.6034	11.7131	11.1701	11.6944	10.5836	11.0939	11.3034
0.452198	0.578438	0.535364	0.623045	0.498554	0.659376	0.584787	0.57687	0.657462	0.64104	0.572354	0.477472	0.642889	0.520663	0.553653	0.482836	0.532349	0.432127	0.598966	0.526226	0.612621	0.604578	0.597342	0.600996	0.60358	0.641977	0.480075	0.571533	0.614961		13.5767	13.483	13.3183	13.9832	13.5064	13.5232	13.5388	12.8036	13.9232	13.4841	12.4129	11.0851	11.475	11.6649	10.8572	11.8636	11.5758	11.72	10.9328	10.6863
0.628342	0.590078	0.640336	0.55778	0.697041	0.639096	0.659338	0.646524	0.59151	0.645984	0.625419	0.580531	0.52811	0.545755	0.569521	0.529746	0.557587	0.54519	0.60349	0.461946	0.566377	0.605503	0.5943	0.601976	0.58121	0.495089	0.531077	0.640556	0.542483		13.0139	13.4383	14.522	13.9534	13.9262	13.7899	13.1004	13.5846	13.8649	12.9527	12.6461	12.2327	11.3338	11.2045	10.5763	11.2498	11.0409	11.8013	11.2226	10.8818
0.537345	0.557711	0.564876	0.575212	0.556778	0.697137	0.574852	0.526207	0.587787	0.652528	0.62116	0.614292	0.601795	0.567058	0.637269	0.415758	0.522869	0.510812	0.499708	0.529754	0.585408	0.645683	0.455805	0.666739	0.464409	0.589105	0.526177	0.608557	0.631425		12.4704	13.841	14.117	13.7934	13.6574	14.5841	13.6563	13.3175	13.6619	13.3551	12.2068	11.266	11.8402	11.1569	12.5077	11.0745	11.4376	11.1086	11.0356	11.1507
0.572965	0.590768	0.568369	0.498778	0.599108	0.661047	0.62384	0.592047	0.604247	0.556195	0.595589	0.558909	0.552923	0.491274	0.634559	0.465209	0.643396	0.620049	0.520575	0.651724	0.583746	0.563177	0.611431	0.705052	0.654659	0.587892	0.560443	0.607195	0.647034		13.6345	13.3271	13.6244	13.9193	13.8127	13.6051	13.8971	13.28	13.6995	12.5265	12.2835	11.7693	11.9736	11.8361	10.8679	11.209	11.016	11.4011	10.8035	11.1346
0.562837	0.589182	0.638863	0.537314	0.576196	0.528584	0.590099	0.686312	0.60775	0.561631	0.588993	0.569423	0.549451	0.510274	0.630296	0.543905	0.487379	0.593062	0.642038	0.757975	0.548626	0.676881	0.536556	0.607015	0.550006	0.635366	0.530781	0.61469	0.597571		14.0312	12.385	14.1965	13.5841	12.7202	13.47	14.288	13.6283	12.5741	12.6187	11.8664	11.8974	12.8067	11.2891	10.9714	11.1637	10.6098	11.8919	10.9167	11.1216
0.650016	0.577717	0.510631	0.46709	0.547286	0.544869	0.578583	0.612519	0.553884	0.623501	0.604546	0.673738	0.631546	0.596762	0.541657	0.539918	0.590763	0.535399	0.574167	0.515552	0.529213	0.607777	0.641754	0.493033	0.546225	0.609644	0.44745	0.623625	0.646638		13.834	12.3939	13.5675	14.491	13.8916	13.9681	13.4478	13.5154	13.8502	12.0853	12.2397	12.5242	12.1505	12.0343	11.7274	10.8577	11.2674	11.3029	10.7846	10.8132
0.558785	0.640367	0.464433	0.510703	0.517009	0.49986	0.644036	0.630866	0.646063	0.542073	0.53058	0.441581	0.611937	0.635502	0.666854	0.532962	0.598914	0.510103	0.584747	0.662178	0.513014	0.612452	0.578455	0.608294	0.613127	0.580272	0.589847	0.637749	0.587581		13.0824	13.7968	14.239	13.5824	14.4002	13.3349	12.8238	13.7768	14.3936	12.2348	12.0719	11.8888	11.3507	11.4895	10.914	11.1081	11.6679	10.7719	10.9138	10.4273
0.537765	0.537607	0.57794	0.607956	0.589562	0.530792	0.586739	0.609993	0.506821	0.536152	0.57234	0.612319	0.621858	0.489302	0.465096	0.590119	0.478904	0.539601	0.609894	0.537478	0.585793	0.583899	0.4741	0.506124	0.557765	0.514255	0.582893	0.607086	0.550608		13.0021	13.8735	13.1184	14.4403	12.5265	13.0015	14.2983	14.0373	13.5612	12.9439	12.892	11.9966	12.2206	11.7119	10.8737	11.5488	11.4073	11.3794	10.7936	11.338
0.44116	0.558622	0.525629	0.563961	0.608191	0.578038	0.622192	0.630095	0.622828	0.684045	0.555648	0.587878	0.589508	0.583366	0.521379	0.472806	0.595264	0.587419	0.467132	0.508999	0.616365	0.59213	0.530801	0.565383	0.62375	0.728	0.672259	0.640475	0.548563		12.9555	13.9919	13.542	13.4271	13.6941	14.0621	14.02	13.3482	13.8359	13.918	12.3138	12.3319	11.9557	12.3278	10.7912	10.9612	11.0696	12.2062	10.6368	11.4703
0.551316	0.53083	0.570652	0.641189	0.575888	0.62232	0.569871	0.583457	0.653252	0.650523	0.577376	0.57023	0.592834	0.529127	0.615238	0.648247	0.594841	0.502411	0.563561	0.579774	0.429126	0.571102	0.639356	0.679887	0.562301	0.647144	0.61149	0.511866	0.609822		13.0797	13.7705	13.1438	14.1651	13.5832	14.5637	13.1381	13.359	14.7298	13.4899	11.5429	11.351	11.7676	11.4324	12.0397	11.7516	11.2411	11.7196	11.1551	10.7476
0.544037	0.603495	0.586323	0.643201	0.432205	0.580341	0.642674	0.683894	0.704876	0.579404	0.667112	0.600365	0.517427	0.630547	0.628006	0.496564	0.578543	0.493564	0.546702	0.491036	0.577555	0.552784	0.530218	0.560807	0.594557	0.661786	0.653375	0.603262	0.542012		12.6068	13.3418	14.2693	13.638	13.8484	13.3723	14.2108	13.0463	13.486	13.2429	13.0341	12.2791	11.9264	12.3343	11.1361	10.7627	11.5955	11.4487	10.8236	11.316
0.572167	0.541249	0.539805	0.439471	0.549048	0.602893	0.594255	0.634116	0.575238	0.583514	0.655555	0.492017	0.487101	0.53054	0.524672	0.415684	0.556748	0.497639	0.561272	0.621589	0.551246	0.596303	0.513848	0.554921	0.534714	0.641484	0.664564	0.589391	0.652136		14.1728	13.953	13.3185	12.7453	14.032	13.8742	13.4078	14.2838	12.9415	12.6283	11.906	11.8318	11.817	12.0827	11.3063	10.8711	11.4883	10.9607	10.268	10.6006
0.549535	0.638494	0.539361	0.56272	0.526451	0.630358	0.419866	0.66054	0.571923	0.705272	0.626142	0.574283	0.578367	0.629002	0.517975	0.497095	0.527623	0.582504	0.565315	0.550977	0.452391	0.538053	0.641716	0.551525	0.526581	0.608868	0.594955	0.638054	0.635952		13.2583	14.054	14.2509	13.1851	13.6547	13.1472	13.8986	14.0954	12.6891	13.5713	12.4741	11.6808	11.4682	12.2092	11.5229	11.0807	10.4775	11.4064	11.6602	10.6111
0.592646	0.736712	0.540627	0.515048	0.615034	0.609506	0.554374	0.631788	0.497855	0.599664	0.643229	0.614606	0.615995	0.535849	0.532981	0.630323	0.631051	0.561532	0.537108	0.478795	0.660841	0.549648	0.667627	0.613136	0.641095	0.571651	0.546221	0.644466	0.459792		13.3958	14.375	13.2701	13.2996	14.629	13.9235	13.1226	14.6716	13.0515	13.2406	12.1194	12.1821	11.8768	12.0736	11.0084	12.1785	11.1812	10.9386	11.7467	11.2353
0.538301	0.522656	0.634066	0.448879	0.525268	0.670564	0.634269	0.670929	0.569578	0.704394	0.684459	0.581184	0.586447	0.514043	0.576852	0.617411	0.605946	0.509415	0.593706	0.611109	0.622935	0.58541	0.584552	0.556043	0.586584	0.620489	0.573049	0.677387	0.678856		13.5198	14.1216	13.853	14.0463	13.447	14.166	13.3865	14.6397	13.3339	12.1365	11.7042	12.8321	12.2703	11.6278	11.193	11.6382	12.504	11.0908	11.6975	11.0933
0.579882	0.653635	0.593868	0.568112	0.695346	0.712678	0.665104	0.558366	0.610054	0.560477	0.560569	0.61388	0.615391	0.570315	0.561541	0.456569	0.59723	0.589342	0.627059	0.605171	0.571006	0.547995	0.613785	0.586585	0.541119	0.590699	0.609495	0.592688	0.547457		13.2458	13.5105	14.2121	13.2005	15.304	14.2545	13.9369	13.0168	13.4251	13.1094	12.4597	11.3238	12.286	11.9031	10.7661	11.0857	11.2714	11.4343	10.3289	10.908
0.563904	0.560378	0.56849	0.61991	0.60374	0.665648	0.654007	0.538175	0.566052	0.618554	0.580273	0.638956	0.663231	0.590537	0.562696	0.58544	0.5882	0.447131	0.597694	0.543159	0.582347	0.569155	0.636305	0.534763	0.63097	0.625327	0.471022	0.683233	0.62456		13.3623	13.5967	13.2621	12.4993	14.3591	13.4087	13.75	13.1716	13.3824	11.9067	11.4632	12.5318	11.8884	10.9182	11.4415	11.3755	11.3787	10.8094	11.5462	10.827
0.632182	0.612212	0.5723	0.513278	0.546576	0.646102	0.642694	0.661644	0.540082	0.558638	0.650777	0.546205	0.608124	0.542485	0.599646	0.545905	0.542254	0.528641	0.519251	0.5928	0.656344	0.579541	0.529506	0.639373	0.525784	0.559279	0.637088	0.705615	0.59587		13.3096	15.2034	13.0501	14.0259	12.9246	13.1094	14.7658	13.865	14.6376	12.7103	13.0587	12.209	12.225	11.2887	11.0637	11.2128	10.9314	11.0101	11.2657	10.7248
0.449612	0.578551	0.593595	0.581096	0.611698	0.61202	0.440279	0.689675	0.631894	0.506981	0.527244	0.621821	0.584283	0.508845	0.542599	0.516246	0.633254	0.5627	0.59827	0.584621	0.602822	0.690628	0.589704	0.582236	0.616699	0.578444	0.556551	0.655857	0.575176		12.9123	13.9088	13.3783	13.7183	14.0151	13.9066	13.5721	14.6586	13.2844	12.6088	12.5329	11.9907	11.2908	11.8767	11.8649	11.0423	11.8874	10.7016	10.8264	11.2134
0.492608	0.550624	0.558541	0.536463	0.557381	0.568447	0.630214	0.696126	0.583187	0.651027	0.537411	0.604489	0.527222	0.520282	0.521537	0.525057	0.493424	0.46847	0.540268	0.605155	0.565344	0.574127	0.598896	0.561671	0.523875	0.598129	0.561445	0.647087	0.503588		13.4245	13.1219	13.9967	13.8999	14.1839	12.8847	13.9968	13.2317	13.5284	13.3055	11.9297	11.4907	11.4146	10.8416	11.0865	11.6546	10.9905	11.7558	12.0892	11.212
0.54114	0.563693	0.615195	0.550027	0.599946	0.577065	0.607533	0.637783	0.503084	0.610655	0.482779	0.581465	0.640684	0.574193	0.57652	0.528056	0.547251	0.508272	0.554837	0.574437	0.436607	0.685457	0.602339	0.505513	0.579652	0.617569	0.57294	0.66067	0.515364		13.5386	13.7026	13.9684	13.9746	13.6431	14.5563	14.2148	13.908	13.7645	12.9207	12.4032	12.0894	12.1781	11.5669	10.7776	11.3937	11.317	10.8709	11.3828	10.5025
0.6391	0.56914	0.52217	0.653207	0.55987	0.538103	0.645749	0.562388	0.598429	0.545786	0.580919	0.5667	0.471232	0.565612	0.634372	0.610509	0.509094	0.493308	0.627678	0.592217	0.57773	0.551736	0.635426	0.653961	0.613773	0.614648	0.541637	0.62014	0.537773		13.958	12.818	13.6738	15.2955	14.1199	13.8326	12.5952	12.5951	13.4706	12.8344	11.8394	11.2898	11.7633	11.3669	10.5182	11.8223	11.574	11.6088	11.0389	11.0488
0.537813	0.50927	0.470359	0.56102	0.651764	0.6395	0.616446	0.661666	0.668292	0.585768	0.555477	0.64467	0.715837	0.516065	0.638763	0.674542	0.586055	0.586551	0.573976	0.573474	0.639266	0.638927	0.530523	0.586215	0.671327	0.58656	0.645408	0.632733	0.566595		14.1919	13.318	12.9262	14.5973	13.8831	13.3555	14.3723	13.4921	13.2316	13.1824	12.3895	12.2041	12.1416	11.3156	11.8303	12.4359	11.5604	11.6122	10.9684	11.4026
0.525934	0.502146	0.543749	0.609858	0.642932	0.592434	0.688839	0.629444	0.525854	0.571883	0.611662	0.631489	0.511637	0.484603	0.503332	0.528181	0.602846	0.528274	0.591478	0.48336	0.507965	0.449952	0.599817	0.568864	0.611295	0.606895	0.653092	0.526692	0.593775		13.3211	13.7794	13.7723	13.2893	13.3484	14.3922	13.4742	12.8528	12.7449	12.5496	12.5233	12.7082	11.3122	11.3299	12.247	11.3138	11.6445	11.2834	10.862	10.9053
0.655068	0.594461	0.567762	0.569221	0.527002	0.623808	0.616045	0.656816	0.596658	0.538074	0.608858	0.640087	0.638135	0.652579	0.659056	0.620199	0.62034	0.618599	0.538037	0.613548	0.527326	0.47854	0.453256	0.580089	0.54499	0.71679	0.604127	0.536471	0.5557		13.3457	13.651	13.5551	13.5924	14.2904	13.5964	13.9401	13.3793	13.1889	12.3256	12.6214	12.0067	12.2832	11.6593	11.1108	10.9732	10.6496	11.4462	10.6107	11.163
0.60955	0.605924	0.629884	0.630491	0.589793	0.615815	0.691036	0.651686	0.631594	0.609061	0.630269	0.472306	0.56036	0.53771	0.60046	0.534438	0.51094	0.519909	0.637922	0.54191	0.58175	0.648477	0.655398	0.589204	0.475713	0.615153	0.578743	0.579924	0.563788		13.7312	13.359	13.1978	14.4696	14.0278	13.9905	14.2453	13.8306	12.8995	13.7818	12.6277	10.9105	11.942	11.191	11.3824	11.2404	12.0196	11.0112	10.7176	10.2328
0.520315	0.541651	0.540445	0.550157	0.591571	0.502567	0.580728	0.691815	0.706471	0.641528	0.396496	0.698853	0.60224	0.497723	0.622502	0.559011	0.558683	0.602841	0.569445	0.57445	0.485305	0.59199	0.654115	0.617738	0.493886	0.589725	0.567424	0.753667	0.586616		13.7525	13.7268	13.0071	13.2453	13.0393	13.6013	13.8181	15.4163	13.7799	13.3286	12.2036	12.6442	13.3045	12.3865	10.9731	11.5059	10.2892	10.983	11.6783	11.8219
0.591595	0.561239	0.516616	0.593457	0.559217	0.610626	0.634255	0.601733	0.532745	0.67925	0.566967	0.535735	0.513791	0.517159	0.554498	0.516981	0.559585	0.476271	0.627876	0.579107	0.574987	0.531746	0.635295	0.575143	0.667049	0.578184	0.555955	0.625479	0.603253		12.9226	13.0028	14.2065	12.9257	13.9204	15.582	14.6026	12.5734	13.6696	13.4336	12.0254	12.5615	11.492	11.4026	10.867	11.9099	11.2416	11.3704	11.2488	10.8805
0.449863	0.550143	0.547807	0.515895	0.605129	0.567146	0.581151	0.681647	0.624931	0.663991	0.576212	0.59211	0.584407	0.473219	0.599582	0.508757	0.504383	0.517452	0.568374	0.498543	0.61954	0.64878	0.614046	0.560666	0.656824	0.576369	0.594636	0.544625	0.542269		13.0376	12.8448	13.6933	13.776	13.7198	14.9047	13.8731	14.5877	13.1878	13.1821	13.6508	12.26	12.1844	11.5427	11.0509	11.5302	11.4384	11.5578	11.2024	10.387
0.534793	0.552991	0.528784	0.58911	0.634545	0.582013	0.643829	0.619564	0.668114	0.558815	0.552632	0.614705	0.469943	0.633921	0.61141	0.494221	0.529818	0.520585	0.536862	0.621296	0.630859	0.520829	0.616311	0.564337	0.664358	0.653219	0.502314	0.546536	0.578835		12.7546	14.0322	12.9484	13.4829	14.2639	13.8415	13.4517	14.0163	13.4116	12.4883	11.8132	11.8289	11.3634	11.5263	11.3986	11.9357	11.5925	11.7704	10.6679	11.4719
0.497956	0.546834	0.617622	0.584534	0.592712	0.494904	0.615893	0.653506	0.557232	0.596922	0.612625	0.645863	0.644025	0.582716	0.483138	0.527914	0.641064	0.496383	0.458441	0.498694	0.556453	0.597407	0.654258	0.542036	0.538637	0.684354	0.520157	0.553522	0.578055		13.9545	14.6306	13.9304	14.8503	13.6997	13.7184	13.0525	13.6575	13.9057	12.8355	12.0775	11.1573	11.9038	12.4096	12.0402	11.4499	11.7494	10.8658	10.8706	11.8878
0.606437	0.617937	0.566875	0.640992	0.527658	0.627699	0.63806	0.692993	0.635115	0.600672	0.611798	0.592216	0.589276	0.546265	0.602059	0.658289	0.619975	0.495509	0.502419	0.642566	0.524811	0.647997	0.538726	0.636563	0.549835	0.564181	0.569889	0.652777	0.612602		14.079	14.3188	13.683	13.5519	13.9896	12.8879	13.2119	13.1938	13.9766	12.9277	12.3874	11.7207	10.8394	11.9836	11.4432	12.3236	11.6002	11.5469	11.0451	10.9843
0.488335	0.60153	0.514535	0.533437	0.58528	0.627701	0.624526	0.626253	0.511651	0.610542	0.671881	0.490327	0.563764	0.611735	0.482267	0.606079	0.615872	0.521535	0.632538	0.649118	0.555029	0.634239	0.555162	0.497976	0.512938	0.54359	0.500776	0.626481	0.575352		13.2794	12.9354	13.8408	13.0862	13.547	14.3311	13.6501	13.6124	13.5511	12.5827	12.8106	12.0568	11.898	10.943	11.5405	11.8216	12.0614	10.6337	11.3975	11.2851
0.537725	0.64059	0.547292	0.509522	0.657341	0.584872	0.560496	0.705629	0.593261	0.634528	0.653205	0.618826	0.551809	0.564597	0.51318	0.584883	0.650905	0.499461	0.538545	0.64205	0.475261	0.52673	0.557685	0.537184	0.554451	0.593153	0.600838	0.595454	0.53898		13.1604	14.0702	14.5698	13.7146	14.8906	13.5395	14.1776	13.675	13.7569	13.6442	12.6407	12.4518	11.8476	11.8921	11.1239	11.1711	11.4673	11.7055	11.426	11.3146
0.549456	0.609916	0.543252	0.57651	0.609172	0.592867	0.660542	0.578996	0.657732	0.542918	0.580467	0.549592	0.600242	0.574577	0.630092	0.610666	0.683584	0.481753	0.589244	0.439415	0.628349	0.609554	0.63529	0.529265	0.546304	0.586362	0.599437	0.547152	0.54765		13.6804	13.0987	13.3756	13.6596	13.2739	12.9955	14.7317	13.7118	13.9481	12.5385	12.6201	12.4653	12.1126	11.979	11.9189	12.213	11.2862	10.8264	10.9173	11.1888
0.540587	0.650607	0.545826	0.600416	0.606676	0.569691	0.650082	0.636664	0.655153	0.580018	0.558565	0.587637	0.602962	0.495831	0.532703	0.487164	0.60588	0.59063	0.520693	0.54875	0.600056	0.511454	0.546643	0.561431	0.548907	0.560176	0.573099	0.496977	0.56986		12.9631	12.512	13.9698	13.4192	13.7085	13.8051	13.9964	13.3006	13.8796	12.6607	11.8815	11.6917	11.5201	11.136	11.0445	10.8006	12.657	10.902	10.658	10.5757
0.584905	0.587303	0.511756	0.635125	0.490114	0.525382	0.564363	0.65529	0.549965	0.532767	0.525102	0.543018	0.668217	0.551447	0.546335	0.552436	0.589167	0.545257	0.552007	0.599947	0.60942	0.588145	0.552253	0.518353	0.603754	0.559592	0.595807	0.6205	0.660457		12.6905	13.2096	15.0626	13.8112	13.6788	14.4426	13.9767	14.472	13.7411	13.0236	12.5531	11.6135	12.6225	11.9646	12.2344	11.2205	11.2068	11.2128	10.614	10.8608
0.625927	0.597273	0.518008	0.499436	0.575181	0.526621	0.661468	0.661657	0.674128	0.647959	0.623991	0.614605	0.563156	0.562403	0.598512	0.516107	0.519296	0.512929	0.613081	0.5094	0.481693	0.498794	0.523721	0.606486	0.602988	0.645132	0.631214	0.645832	0.661055		13.4847	13.1322	14.1534	13.3752	13.3772	14.2305	14.3189	14.6856	13.7349	13.5176	12.0207	13.0931	12.385	11.4098	12.1261	11.1914	11.2421	11.744	10.9928	11.1247
0.665575	0.500897	0.551367	0.486947	0.598692	0.572819	0.657539	0.595802	0.542768	0.581725	0.533886	0.582947	0.62013	0.555556	0.504049	0.545128	0.562783	0.570753	0.498091	0.567913	0.480199	0.550821	0.612124	0.523312	0.548487	0.569117	0.50745	0.670189	0.530319		14.1621	13.7612	13.4273	13.7397	14.827	13.7453	14.4168	13.5077	13.8119	12.6298	12.1601	12.4764	11.786	11.6768	11.4202	11.2159	11.7467	11.3468	10.8149	11.6557
0.5738	0.583631	0.586245	0.554216	0.530895	0.510201	0.63798	0.605007	0.650482	0.57557	0.527667	0.606306	0.569983	0.522911	0.576704	0.536282	0.558771	0.584524	0.563295	0.515585	0.581216	0.561778	0.61695	0.555926	0.56434	0.509637	0.575462	0.624229	0.554135		13.115	13.3606	13.9648	12.5898	13.7462	13.4509	15.0942	14.3488	13.5469	13.6378	12.4269	12.656	11.2006	11.5483	11.0351	12.2379	11.5169	10.826	10.9565	10.6682
0.521488	0.542415	0.537731	0.553039	0.609657	0.544794	0.691689	0.610229	0.60905	0.55947	0.62507	0.553179	0.49307	0.528385	0.503072	0.556918	0.693448	0.529636	0.513195	0.586765	0.523	0.571154	0.524277	0.547646	0.611232	0.623035	0.558905	0.588673	0.527942		12.7463	13.4699	14.03	13.4188	13.8725	13.4839	14.0178	14.4705	13.6002	13.6676	12.6086	12.1978	11.5221	11.5308	11.6585	11.8017	12.053	10.9751	10.7657	11.6209
0.539058	0.631815	0.496599	0.652139	0.55705	0.615525	0.583157	0.734433	0.629797	0.537286	0.592973	0.618826	0.635453	0.504568	0.55737	0.652098	0.504541	0.542425	0.578842	0.547289	0.536762	0.651492	0.591147	0.565013	0.535299	0.636816	0.527609	0.69969	0.577779		13.716	12.9958	12.9618	14.5388	13.8966	13.8144	13.6942	14.6017	14.0964	12.6619	11.6828	12.6462	11.8425	11.3406	10.7508	11.2508	10.9443	11.6372	11.5375	10.883
0.577215	0.641986	0.557371	0.576943	0.54737	0.521607	0.592386	0.699265	0.600484	0.558408	0.588764	0.51954	0.513301	0.362721	0.58878	0.536981	0.513598	0.577534	0.609133	0.670283	0.540048	0.585973	0.525467	0.603396	0.684327	0.656541	0.507572	0.63636	0.635157		12.6345	13.8941	12.6786	13.3199	13.3006	13.7536	13.5986	13.8631	13.575	12.1005	12.1913	11.5618	11.6556	10.9159	11.1405	10.9396	11.0414	10.9811	11.5695	11.3047
0.591803	0.539231	0.554001	0.589035	0.666938	0.747833	0.602584	0.58459	0.639881	0.669578	0.65528	0.6394	0.395659	0.633056	0.373169	0.505833	0.552127	0.531366	0.62676	0.600773	0.614193	0.429264	0.554633	0.535393	0.450758	0.564133	0.566111	0.571109	0.470539		12.7669	13.2069	13.1727	13.349	14.619	13.5195	12.8358	12.9999	13.3114	13.5495	12.9565	11.8846	11.1222	12.1147	11.2198	11.5189	11.2654	10.7592	10.8607	10.9387
0.52159	0.640877	0.465898	0.52448	0.577217	0.611766	0.650599	0.675118	0.582603	0.586831	0.591489	0.506886	0.459028	0.570651	0.523719	0.584433	0.537474	0.558549	0.528756	0.670559	0.6842	0.650482	0.586552	0.641153	0.481516	0.59264	0.57839	0.583409	0.553088		13.6191	14.4693	14.4773	14.5683	12.836	14.602	13.28	14.0088	13.9032	13.8497	11.9649	11.8472	11.0442	11.8512	10.3562	10.7456	11.6845	11.1494	10.5932	10.6267
0.503081	0.476344	0.602876	0.509497	0.590597	0.670978	0.678647	0.643193	0.658657	0.573048	0.518598	0.595967	0.555635	0.394834	0.466769	0.502973	0.525842	0.597002	0.559838	0.585296	0.633668	0.634373	0.556189	0.594726	0.588244	0.547269	0.601878	0.605338	0.662002		12.6767	12.4764	14.295	14.1715	12.9639	13.771	13.6697	13.1078	13.3175	12.6657	12.115	11.6573	12.0418	11.0116	10.7698	10.9328	11.5427	10.9665	10.3619	11.7878
0.564965	0.539621	0.4617	0.473491	0.583549	0.553539	0.625326	0.630282	0.66859	0.580045	0.59202	0.534138	0.555122	0.622185	0.568805	0.61029	0.512279	0.652773	0.627198	0.607347	0.552935	0.681166	0.518423	0.607405	0.679768	0.6387	0.599637	0.55754	0.556212		12.6681	14.157	13.1765	12.8264	14.2001	14.0467	14.1036	13.9174	13.2992	12.5573	13.0675	11.8006	12.7138	11.2748	11.3883	11.9525	11.5086	11.2662	11.2931	11.3071
0.664578	0.553247	0.57544	0.532108	0.735052	0.485842	0.632464	0.592984	0.491066	0.604677	0.509829	0.496077	0.623797	0.587023	0.568957	0.519955	0.584454	0.576139	0.613462	0.603182	0.548858	0.574097	0.651123	0.590476	0.594971	0.595817	0.598764	0.581521	0.616039		13.9117	13.2791	13.5238	13.4308	14.2646	13.3584	14.3788	13.3177	13.337	13.2806	12.0987	11.9518	12.9624	11.1099	11.5917	10.8318	11.8558	11.3827	11.4372	10.674
0.650886	0.491746	0.570819	0.549432	0.643464	0.696447	0.652904	0.626374	0.623677	0.613085	0.597705	0.547352	0.513384	0.646397	0.522631	0.544925	0.563238	0.575688	0.490728	0.450552	0.574991	0.586526	0.51684	0.684904	0.502638	0.650869	0.602891	0.644372	0.617088		14.0513	13.3355	14.5011	13.0276	13.2533	13.6734	14.6302	13.8056	13.6042	12.4138	13.0526	12.0171	11.8269	11.845	11.0565	12.2498	10.8131	11.0594	10.8925	11.3155
0.707692	0.504988	0.656071	0.553711	0.614337	0.613669	0.557079	0.632423	0.605713	0.580075	0.605346	0.540486	0.606766	0.456015	0.584943	0.557305	0.553275	0.587375	0.63086	0.614652	0.58428	0.476354	0.668619	0.596698	0.620125	0.665128	0.610281	0.620957	0.488914		14.6357	13.3938	13.9864	14.8758	13.532	15.1679	13.1283	13.5714	13.6248	12.8932	12.2522	11.7654	11.3944	11.1304	12.2541	11.1554	11.4907	11.0268	11.4841	10.9829
0.564923	0.568289	0.544482	0.680621	0.617964	0.544673	0.613236	0.554967	0.631101	0.546173	0.5238	0.58224	0.566963	0.580939	0.563771	0.518186	0.630116	0.547777	0.622123	0.634773	0.582635	0.484866	0.439159	0.556424	0.736457	0.593276	0.665719	0.631376	0.708049		12.7464	13.6797	13.5336	13.3794	13.8952	12.8511	13.6762	13.5247	13.8431	12.2947	12.3823	11.9502	12.075	12.5921	11.3473	11.3752	11.6183	11.5241	11.4212	10.8846
0.641593	0.583139	0.579877	0.590297	0.63225	0.672747	0.597879	0.676534	0.622688	0.593686	0.493164	0.570057	0.559311	0.485872	0.621361	0.526961	0.529613	0.660995	0.571044	0.585	0.564074	0.674606	0.507695	0.573734	0.517393	0.6087	0.573595	0.623307	0.674416		13.8713	13.4187	15.09	13.87	14.3982	14.0825	13.119	14.0956	13.9904	12.6911	12.2955	12.0288	11.9855	11.5482	11.0015	11.914	11.6817	11.0514	11.1869	12.0508
0.539992	0.704636	0.643243	0.558084	0.619961	0.666199	0.569791	0.639102	0.60643	0.543197	0.43939	0.53672	0.589088	0.597229	0.447685	0.449314	0.521887	0.561029	0.563648	0.555598	0.525866	0.573737	0.677439	0.607373	0.633118	0.531259	0.662012	0.63359	0.554719		13.4154	14.2212	13.5754	13.2597	13.5817	14.0504	12.879	13.8156	13.5652	12.1932	11.9027	12.1836	11.9953	11.609	11.0553	11.0417	11.5276	12.0019	10.6386	10.7371
0.534532	0.580977	0.443182	0.628025	0.612437	0.582924	0.632198	0.601177	0.648331	0.510102	0.671047	0.556225	0.660647	0.553185	0.597426	0.549785	0.619087	0.567671	0.550544	0.565835	0.547281	0.593865	0.543915	0.556483	0.643853	0.615395	0.668481	0.588843	0.551504		13.9221	13.5048	14.071	14.5274	14.7126	13.0344	13.9084	15.2892	13.2807	12.5841	13.6168	11.9599	12.5361	12.0439	12.0231	11.166	11.5455	11.1842	11.363	11.1686
0.579358	0.53112	0.516399	0.673062	0.579317	0.598382	0.627806	0.62148	0.643121	0.621779	0.636016	0.567311	0.613666	0.596613	0.548909	0.520619	0.536428	0.578937	0.552768	0.536179	0.602012	0.60122	0.657709	0.695562	0.613932	0.644457	0.53873	0.67337	0.608568		12.9165	13.5235	13.8801	13.8814	13.2991	14.7647	14.4342	13.315	14.0296	12.3784	12.5316	12.0976	11.7453	11.7172	11.5051	11.6944	10.4909	11.5142	11.1823	11.0455
0.551016	0.551776	0.538128	0.49433	0.609989	0.605603	0.516058	0.635261	0.551136	0.447198	0.478167	0.597823	0.622027	0.589928	0.636788	0.658398	0.54501	0.511335	0.554624	0.563517	0.602988	0.512803	0.592861	0.584955	0.480926	0.539327	0.539048	0.675091	0.648085		12.6302	13.9345	14.0601	13.3659	13.7554	15.3983	13.9361	13.3943	13.2286	12.2712	11.4392	12.156	11.773	11.6955	11.127	12.1205	11.8453	11.9245	11.6901	10.6868
0.486895	0.598783	0.554239	0.576525	0.530873	0.536538	0.641024	0.63284	0.616636	0.484591	0.633023	0.507155	0.465366	0.511752	0.542361	0.452102	0.619008	0.500195	0.650217	0.671704	0.605588	0.549204	0.575133	0.617972	0.581435	0.58635	0.59437	0.658054	0.520661		13.2077	13.5703	13.9394	13.6081	12.5281	13.9637	13.7606	13.3735	13.2718	13.5684	12.6018	11.7745	11.8377	11.5293	11.8483	10.6306	10.9506	10.9618	10.9108	11.6049
0.628987	0.56784	0.537742	0.636108	0.566649	0.628395	0.603605	0.698503	0.699418	0.593702	0.453091	0.484959	0.531528	0.531124	0.561006	0.531877	0.577031	0.58281	0.610874	0.607779	0.633772	0.573534	0.625314	0.569512	0.613937	0.678522	0.567324	0.627836	0.612802		13.6117	14.6682	14.6709	13.7671	14.5641	13.8737	14.4087	13.7501	14.336	13.855	12.1625	11.4051	11.342	11.8587	10.597	11.159	11.716	11.3365	11.4702	11.3507
0.472327	0.59097	0.57766	0.6856	0.637225	0.658183	0.638428	0.682004	0.700813	0.521378	0.540901	0.542105	0.543178	0.532071	0.636085	0.529553	0.571019	0.590982	0.510331	0.625697	0.452077	0.596394	0.436384	0.570056	0.585261	0.569497	0.481392	0.697012	0.570961		12.3608	13.4427	13.9661	13.2408	14.0345	15.3732	15.3742	14.8024	12.4048	12.68	11.5021	12.4095	11.2641	12.0334	11.7391	11.034	11.2743	11.2138	10.9301	11.2197
0.535963	0.601606	0.594624	0.568048	0.536517	0.560899	0.581395	0.697413	0.626752	0.531008	0.534633	0.608964	0.54314	0.701284	0.487587	0.514999	0.639762	0.599214	0.512449	0.532006	0.523493	0.573427	0.633994	0.710801	0.648391	0.636571	0.581676	0.669393	0.667759		13.3969	13.807	13.7284	14.0287	14.3752	13.7686	14.4777	14.1916	13.733	13.4389	12.2611	11.9681	11.9347	11.6324	11.0837	10.7667	11.9755	11.6955	10.6905	10.6252
0.59567	0.511774	0.536799	0.537888	0.592325	0.556068	0.555097	0.638765	0.639516	0.570661	0.609884	0.586791	0.674124	0.542749	0.500843	0.540331	0.569793	0.598904	0.578725	0.566921	0.617888	0.625177	0.633996	0.698231	0.491685	0.659576	0.632576	0.620265	0.545389		13.4095	13.445	14.572	14.213	14.3647	13.0343	14.9282	13.7194	14.0961	12.3692	12.1364	11.5211	12.0967	12.2697	11.4834	11.0395	11.2166	10.8728	11.3835	10.4674
0.522494	0.555165	0.58026	0.569898	0.47933	0.537308	0.661806	0.593461	0.611137	0.555105	0.636889	0.606765	0.604058	0.478028	0.567108	0.581726	0.536724	0.536893	0.511543	0.585897	0.618653	0.515758	0.577144	0.525652	0.577991	0.66392	0.554438	0.628571	0.608196		12.9009	13.889	13.007	14.0139	13.8631	14.1851	12.897	13.1595	13.0154	12.6491	12.6807	11.9991	12.6974	11.0489	11.2839	11.906	11.4584	11.5105	10.9383	10.681
0.525861	0.601767	0.617256	0.549422	0.529567	0.637529	0.640271	0.562615	0.562706	0.681394	0.678282	0.616967	0.553586	0.553686	0.631897	0.501458	0.499294	0.637114	0.534561	0.554139	0.563033	0.566965	0.558549	0.480904	0.479744	0.634812	0.575589	0.528632	0.56719		12.8463	12.9865	13.9669	12.9855	14.2655	14.4294	13.7992	14.2609	12.9594	12.8955	12.1864	12.3643	12.7302	10.6474	11.4691	10.7503	11.3996	11.5649	11.964	11.0361
0.565099	0.656804	0.482463	0.521242	0.658994	0.659671	0.467792	0.579466	0.650262	0.651878	0.630721	0.537301	0.574863	0.592406	0.501461	0.626928	0.566949	0.562307	0.479507	0.638846	0.55919	0.684144	0.562844	0.606181	0.490995	0.682142	0.600548	0.653093	0.623382		13.3376	13.6715	13.6912	13.5752	14.0856	13.7243	13.9864	13.966	13.4851	12.3592	12.5501	12.612	12.3298	10.6616	11.2849	12.5513	11.2721	10.9551	10.8885	11.9904
0.625452	0.593336	0.544536	0.629585	0.570511	0.568297	0.500222	0.642684	0.625228	0.66213	0.567931	0.616965	0.613985	0.554275	0.564441	0.544903	0.538173	0.64958	0.523755	0.55722	0.50047	0.566629	0.633851	0.596577	0.555198	0.624936	0.557526	0.621291	0.523421		13.896	13.1306	13.0901	14.4823	15.6005	13.3005	13.3886	14.5201	14.0381	13.5513	12.144	11.7231	11.6419	11.739	11.4888	11.2401	11.1907	10.9094	10.9868	11.3497
0.572586	0.641929	0.595849	0.505401	0.512891	0.567535	0.641042	0.603389	0.655339	0.515154	0.541	0.642937	0.656235	0.5613	0.592027	0.648048	0.535235	0.524364	0.578044	0.535587	0.540252	0.654096	0.490682	0.62038	0.595276	0.604493	0.555898	0.631196	0.624431		14.0399	13.5177	14.5266	13.9646	13.4995	13.8948	14.1347	13.2687	13.9765	12.3057	11.8532	12.589	12.0432	12.512	10.9194	11.0172	11.7129	10.2933	10.7088	11.2119
0.629529	0.652103	0.531854	0.487051	0.573235	0.638988	0.698148	0.684318	0.495279	0.549381	0.581638	0.558169	0.617605	0.626405	0.630981	0.538363	0.616827	0.450821	0.540265	0.406267	0.550004	0.619633	0.541212	0.590647	0.588044	0.553211	0.522481	0.705723	0.651882		13.5307	14.2181	12.8365	13.9683	14.1659	13.9986	13.4247	13.8776	13.8793	12.6623	13.0281	12.2842	11.7543	12.6241	11.064	12.1959	11.7	11.3141	11.4152	10.9964
0.481368	0.521567	0.601918	0.62191	0.65181	0.59572	0.528562	0.580504	0.645904	0.486889	0.500876	0.503086	0.583325	0.529192	0.561334	0.512806	0.543215	0.547609	0.54754	0.685642	0.568955	0.654283	0.600526	0.593287	0.534019	0.624094	0.524857	0.567138	0.664141		13.1935	13.9857	14.1585	12.7918	13.8397	13.3322	13.4816	14.5609	13.78	12.3484	11.7034	11.2181	11.6286	11.9712	11.5704	11.4046	11.6865	11.5919	11.1596	11.2632
0.417648	0.559877	0.636427	0.590998	0.535421	0.538275	0.619326	0.606688	0.620977	0.600241	0.465636	0.575611	0.529103	0.606762	0.584027	0.494191	0.470173	0.569759	0.599153	0.558525	0.625586	0.640319	0.621035	0.563471	0.499198	0.658585	0.547973	0.616074	0.558282		13.5975	13.2742	14.3209	14.0672	14.8238	14.7589	13.7884	14.1159	13.3443	12.3402	11.3298	11.5805	12.0764	12.0665	11.4303	11.1106	11.0668	11.285	11.0296	11.2176
0.550147	0.541973	0.570617	0.563819	0.605884	0.651976	0.490639	0.617469	0.656631	0.572691	0.466752	0.592532	0.642623	0.630951	0.686429	0.463292	0.614088	0.49913	0.547073	0.571026	0.603953	0.580732	0.587923	0.55652	0.601718	0.572117	0.62453	0.684535	0.53377		12.5513	13.2588	13.6138	12.7149	13.326	15.4255	13.2783	13.2124	14.1409	13.2701	12.254	11.9278	12.2293	11.2573	11.755	10.9813	12.8329	11.1174	11.1631	10.5287
0.48908	0.529527	0.551447	0.542293	0.565853	0.536005	0.583458	0.626494	0.604278	0.692903	0.517515	0.627557	0.626798	0.530132	0.580932	0.654966	0.634139	0.575078	0.651152	0.526971	0.57692	0.567768	0.607977	0.709008	0.549787	0.585544	0.654787	0.67226	0.48552		13.9955	13.3422	14.2616	14.6098	14.1555	13.0032	14.1378	13.574	13.0724	14.1854	12.719	12.8706	12.683	11.283	10.9316	10.8704	10.4848	11.885	11.3648	10.6972
0.583832	0.594406	0.483897	0.493736	0.576977	0.671041	0.613278	0.536608	0.549431	0.563976	0.662543	0.521088	0.549132	0.544528	0.614282	0.467172	0.460546	0.457576	0.703761	0.613318	0.588389	0.579227	0.496806	0.572775	0.614805	0.621652	0.61571	0.672099	0.563117		12.5469	13.4313	14.3064	12.95	13.4886	14.7354	13.3156	13.6819	13.7144	12.2769	12.2496	11.5469	11.6176	11.3557	11.527	11.5952	11.3168	11.1163	11.0635	10.8111
0.481253	0.556641	0.599655	0.587008	0.543523	0.607661	0.645354	0.692216	0.681058	0.673488	0.588192	0.569011	0.625697	0.502265	0.491217	0.628907	0.541045	0.555064	0.585924	0.525678	0.557234	0.547624	0.605566	0.622953	0.583482	0.565176	0.552407	0.672331	0.672466		13.0004	13.0216	13.561	13.8622	13.778	13.0992	13.7977	13.4972	12.8529	12.63	12.1547	11.4871	12.4161	11.7069	10.7106	11.5645	11.2167	10.8281	11.2551	11.2306
0.499088	0.62263	0.523092	0.485094	0.619017	0.627916	0.663431	0.692156	0.627695	0.575674	0.519877	0.549883	0.63567	0.585888	0.546521	0.55365	0.539192	0.516815	0.577877	0.548254	0.470252	0.609701	0.56596	0.559272	0.541161	0.616753	0.648456	0.492888	0.594739		12.5606	13.9288	13.387	13.1172	14.0417	13.6582	14.1328	14.4022	13.8646	14.465	12.1779	11.2002	12.0394	11.2718	11.5515	10.7322	10.8561	11.1541	11.0585	11.7545
0.46418	0.603102	0.488938	0.555962	0.611884	0.620025	0.544182	0.520316	0.547252	0.675397	0.528638	0.509311	0.497061	0.61142	0.625884	0.491685	0.55557	0.690929	0.620693	0.645541	0.581816	0.484302	0.65997	0.576409	0.529985	0.497082	0.550705	0.668201	0.556857		13.4145	13.2649	13.0463	14.6669	13.8387	13.7632	13.8778	13.1917	14.4419	14.0262	12.3239	11.345	10.9908	11.1222	11.8302	11.0305	11.3022	11.8832	11.1868	10.8556
0.611679	0.590006	0.517425	0.615547	0.610639	0.626611	0.6142	0.590101	0.605631	0.621149	0.668918	0.543494	0.568241	0.431652	0.487536	0.502789	0.593711	0.631955	0.501607	0.409975	0.621969	0.527954	0.593967	0.610956	0.571084	0.62334	0.573592	0.581326	0.60124		15.1031	13.6457	13.441	13.1032	14.0349	13.745	13.9931	13.1639	12.2687	12.5538	12.4051	12.0301	12.3415	11.1932	11.0908	11.78	11.0715	11.2449	11.4987	10.2971
0.623648	0.550253	0.49022	0.514156	0.59272	0.632519	0.545972	0.51023	0.627631	0.604166	0.545454	0.616238	0.600998	0.537557	0.580337	0.581401	0.559153	0.520604	0.580111	0.611964	0.356786	0.513883	0.523951	0.516197	0.566565	0.56874	0.558869	0.618094	0.628535		13.3467	13.1258	13.7723	13.9485	14.1956	13.8726	14.744	12.9521	12.7609	12.139	11.79	12.2108	11.7208	11.6635	11.4924	11.5473	11.3572	11.6319	10.784	12.1936
0.527998	0.539836	0.510804	0.562291	0.686735	0.589102	0.607924	0.669448	0.587738	0.607428	0.572517	0.590403	0.549601	0.580998	0.685548	0.636132	0.589341	0.519082	0.643219	0.615542	0.460352	0.561113	0.65774	0.602676	0.596596	0.616474	0.534086	0.659283	0.635218		12.6268	13.1266	13.9701	13.9693	14.2959	14.2273	13.9489	13.7275	13.9363	12.905	12.0993	12.2998	11.5361	10.9372	12.4821	10.9731	12.0473	11.2434	11.3552	10.8618
0.601012	0.529731	0.594275	0.580959	0.545154	0.5321	0.596766	0.593649	0.574797	0.666023	0.627809	0.530247	0.659801	0.599106	0.547221	0.513726	0.51604	0.543513	0.544739	0.573474	0.603949	0.557373	0.575389	0.506867	0.685732	0.610448	0.693596	0.588563	0.684576		13.7188	12.4656	13.8539	13.3849	14.0815	14.018	14.0661	13.2574	13.4092	13.7766	12.5388	11.5626	11.8283	11.7414	10.7878	11.2314	11.0433	11.8486	10.9896	10.9988
0.446494	0.558079	0.542465	0.627702	0.56097	0.672138	0.647298	0.60249	0.613879	0.666468	0.553784	0.561865	0.680013	0.609014	0.601613	0.541697	0.47703	0.577352	0.612888	0.635459	0.56786	0.526184	0.594319	0.591459	0.551639	0.596845	0.591794	0.637507	0.601296		12.6584	13.6247	13.4447	13.8583	14.6352	14.0561	13.8065	13.9596	13.083	12.7044	12.2174	12.1055	11.8191	11.1939	10.9588	10.8117	11.5847	11.1829	11.6329	11.4849
0.455625	0.584146	0.516329	0.553651	0.568429	0.649074	0.553897	0.667032	0.601515	0.675946	0.529933	0.529855	0.521256	0.551624	0.513238	0.578292	0.558631	0.54713	0.592491	0.59463	0.666291	0.513996	0.544117	0.636689	0.563139	0.607528	0.521004	0.54875	0.493421		12.3647	13.2601	13.6507	13.4473	13.9617	12.8947	14.7776	13.8497	12.995	13.1135	11.7643	11.3047	12.1866	11.7558	11.1062	11.6127	11.2837	11.441	11.5825	11.4547
0.562296	0.502451	0.528803	0.495661	0.629627	0.619539	0.638833	0.734012	0.616291	0.609016	0.691498	0.566621	0.620431	0.583164	0.54183	0.590616	0.54141	0.556561	0.531864	0.585037	0.559588	0.545853	0.585391	0.608419	0.616088	0.587266	0.677468	0.630242	0.594024		12.466	13.4903	13.8221	13.2455	14.0021	13.576	14.0675	13.5718	14.3584	12.4218	12.7749	11.8892	11.5132	12.0971	11.428	11.7585	11.0673	10.5319	10.4916	11.2368
0.578434	0.53618	0.514983	0.539453	0.501765	0.655187	0.578749	0.697182	0.654669	0.598444	0.634404	0.596718	0.571498	0.537455	0.641995	0.506275	0.538895	0.611745	0.601871	0.643049	0.538017	0.601358	0.601117	0.599786	0.579931	0.724759	0.537932	0.582821	0.600718		13.4598	13.5324	13.8274	13.465	13.5491	14.1633	14.6276	14.1363	13.6308	12.3943	11.4624	12.9283	11.2926	11.4226	11.034	10.4013	11.4939	10.8065	10.699	10.9633
0.521089	0.581465	0.529846	0.601839	0.584776	0.608054	0.56903	0.599596	0.678867	0.557759	0.610055	0.575479	0.629366	0.609528	0.578675	0.546756	0.584181	0.580571	0.548334	0.594856	0.490611	0.603467	0.544536	0.571748	0.605322	0.587014	0.545307	0.673839	0.5537		12.4347	13.4361	12.8938	14.1183	13.9371	14.7991	14.6612	13.114	14.5754	12.3358	11.7677	12.5177	12.5449	10.8606	10.926	10.9334	11.5659	10.9448	11.2086	10.541
0.539154	0.525559	0.569945	0.577613	0.472103	0.473203	0.5865	0.691294	0.60763	0.636299	0.547807	0.531866	0.621605	0.564421	0.583634	0.530832	0.596372	0.555464	0.588439	0.607451	0.652381	0.578071	0.583267	0.542201	0.554704	0.586111	0.534006	0.620293	0.566869		13.3597	14.3718	13.8825	13.4702	13.3244	12.6259	13.702	14.9989	13.2231	13.1573	12.2162	11.6895	12.0209	11.8416	11.129	11.4435	11.3304	12.1229	11.0769	10.9302
0.650721	0.608243	0.654462	0.605425	0.617766	0.627936	0.574995	0.523782	0.524329	0.59707	0.514104	0.566687	0.561507	0.58162	0.542033	0.543998	0.582803	0.478054	0.536997	0.589649	0.553375	0.596071	0.622807	0.594583	0.593015	0.597365	0.538659	0.583846	0.53347		13.837	14.4393	13.5785	14.3661	14.2734	14.3192	13.4177	14.7532	13.6277	12.8849	12.5931	12.2626	12.4453	11.3738	10.9793	11.3281	10.7372	10.9256	10.2613	11.0618
0.552478	0.576665	0.475542	0.512975	0.665256	0.662714	0.555083	0.691607	0.569142	0.606362	0.577917	0.51074	0.601776	0.496708	0.565757	0.569657	0.472189	0.480013	0.58336	0.556638	0.574291	0.629398	0.548978	0.626514	0.614911	0.624675	0.59568	0.593745	0.616561		13.5596	13.9344	14.1349	13.6044	14.4306	13.7847	13.2352	13.7999	14.2345	13.1795	12.7518	11.4241	12.3941	10.967	11.3674	11.6663	11.2219	11.5496	11.2884	10.8151
0.583782	0.59164	0.518909	0.617348	0.518093	0.597051	0.663015	0.641707	0.555262	0.509872	0.551723	0.603181	0.511522	0.561459	0.602216	0.568894	0.617119	0.545943	0.522738	0.578528	0.587284	0.584588	0.545827	0.517644	0.574915	0.565212	0.5482	0.668952	0.504802		13.8548	13.44	14.3005	13.4347	13.5084	13.8883	13.8575	13.7968	14.5262	12.0215	11.8659	11.9389	11.9124	11.2285	11.7265	10.8335	11.4143	11.162	11.3156	11.5792
0.461364	0.609243	0.523737	0.521553	0.633949	0.616208	0.588886	0.60595	0.666305	0.600517	0.581763	0.651651	0.505905	0.572129	0.595299	0.601562	0.627917	0.608711	0.514739	0.579789	0.516769	0.665921	0.652981	0.632896	0.54828	0.635731	0.553767	0.644263	0.646804		12.9823	13.5032	13.8531	14.2922	14.8732	15.9287	14.8273	13.7338	12.7512	13.4451	13.0668	11.9252	11.5394	11.4339	11.6631	12.1965	11.8185	11.2489	11.3167	11.385
0.576426	0.580843	0.639021	0.57118	0.569974	0.507812	0.646269	0.593959	0.543298	0.572358	0.556081	0.594833	0.530529	0.57921	0.610839	0.518694	0.59695	0.571081	0.514009	0.619596	0.540322	0.645076	0.618103	0.549399	0.699155	0.586266	0.569165	0.622092	0.638626		14.6733	13.3025	13.11	13.2172	12.7384	14.6392	13.5056	13.7521	12.7267	12.2497	12.3622	11.8394	11.6942	11.7771	11.1097	11.4665	12.1976	11.1324	10.4603	11.1192
0.523306	0.54697	0.477532	0.592372	0.605144	0.598	0.744482	0.570832	0.567835	0.700427	0.535425	0.530409	0.585591	0.584282	0.471244	0.607147	0.596486	0.51742	0.610298	0.494796	0.565121	0.626015	0.565266	0.507641	0.596102	0.608973	0.558183	0.716125	0.620332		12.9394	12.4011	13.7278	12.9737	13.5479	12.876	15.5117	13.5116	13.2218	11.9794	12.7307	11.6753	12.3577	12.38	11.0546	11.0056	11.3335	11.5471	10.8839	10.5919
0.424299	0.576903	0.534314	0.605836	0.51628	0.602974	0.612001	0.708739	0.688845	0.513921	0.579902	0.640032	0.598525	0.599196	0.48294	0.539269	0.569723	0.500118	0.612826	0.588761	0.506061	0.568689	0.620825	0.612895	0.556486	0.657999	0.638686	0.649012	0.649749		13.1327	13.4625	14.3756	14.4279	15.0351	14.0075	13.0128	13.6367	13.0219	12.8264	12.1757	11.997	11.5441	11.5676	11.0819	11.1354	11.2835	10.794	11.2105	11.3285
0.62646	0.530627	0.477562	0.548048	0.650046	0.64596	0.644781	0.534778	0.661126	0.61301	0.557625	0.528462	0.574575	0.581098	0.530076	0.400434	0.520445	0.516288	0.607258	0.575757	0.640067	0.596248	0.569553	0.506247	0.61243	0.644704	0.617372	0.518184	0.57548		13.2428	13.4276	13.2723	13.6317	13.2905	13.5368	13.4304	14.133	13.935	12.8059	11.9789	11.917	11.6235	10.8249	12.0122	11.3423	10.9292	11.3909	10.7127	10.7446
0.647827	0.55908	0.459054	0.614152	0.569725	0.52294	0.631598	0.654176	0.574884	0.501036	0.632593	0.599371	0.565296	0.553499	0.604566	0.533825	0.560718	0.533831	0.52822	0.605249	0.573427	0.58099	0.600866	0.549605	0.556682	0.757117	0.500857	0.552686	0.57461		12.8554	13.7946	12.4811	14.4696	13.4266	13.9171	14.5049	13.0265	14.8728	12.4987	12.8879	13.0157	11.537	11.1362	11.0667	11.2685	11.224	11.8596	10.5251	10.7205
0.619038	0.629209	0.54796	0.561768	0.609464	0.636648	0.576071	0.671992	0.722152	0.560199	0.656251	0.565549	0.57944	0.587287	0.495257	0.516047	0.481704	0.589117	0.47184	0.621265	0.561573	0.622823	0.589487	0.646977	0.590348	0.629781	0.520636	0.718669	0.528286		13.4015	13.1619	12.8355	14.0897	13.8405	13.7262	13.6449	13.9491	13.695	12.7206	12.5377	12.3849	11.2907	10.76	10.8249	11.3231	11.2855	10.9556	10.856	11.1402
0.478686	0.572317	0.514669	0.565148	0.635386	0.594974	0.578056	0.627578	0.616413	0.625869	0.622087	0.549353	0.624489	0.626093	0.570262	0.496597	0.530101	0.606564	0.571463	0.569421	0.57561	0.621135	0.546223	0.562948	0.548099	0.614464	0.645241	0.604966	0.569582		13.2632	13.4585	13.3526	12.7967	14.7258	14.0837	14.1646	13.1724	13.7629	12.1806	13.141	12.3387	12.0634	11.4784	11.1534	10.9561	11.8292	11.6205	10.6112	10.9548
0.577411	0.523132	0.551509	0.545009	0.524267	0.595609	0.63687	0.595877	0.729383	0.571088	0.476333	0.535342	0.718473	0.623461	0.599451	0.588025	0.53573	0.599015	0.482785	0.546986	0.621664	0.541352	0.69973	0.612417	0.527426	0.677864	0.616625	0.612096	0.56018		13.5205	13.518	14.5476	13.2257	13.4287	14.0103	13.7264	13.0921	14.0111	12.8671	11.9985	11.5041	12.8684	11.4292	11.4325	10.9867	11.3692	12.01	10.5363	10.5922
0.538285	0.68971	0.594415	0.618537	0.661702	0.596878	0.603525	0.659449	0.542238	0.631792	0.583822	0.536526	0.58614	0.528917	0.509554	0.446809	0.568322	0.505452	0.528941	0.610531	0.549398	0.596077	0.529157	0.598643	0.564056	0.622568	0.547779	0.541961	0.644051		13.4416	14.3441	14.1372	14.1941	14.4073	13.1425	14.0329	14.0659	13.1761	13.9377	11.6947	12.1287	11.3583	11.4492	11.9184	11.0986	11.3548	11.4059	11.5377	11.6168
0.510822	0.52854	0.40863	0.619189	0.607727	0.653031	0.582727	0.609148	0.60701	0.59318	0.503911	0.628148	0.636906	0.622673	0.472193	0.470252	0.493694	0.529771	0.527562	0.555889	0.595573	0.590317	0.527758	0.477577	0.607742	0.665957	0.572267	0.685023	0.651438		12.9974	14.1603	14.0607	13.2874	14.5272	13.3081	13.9283	13.6866	13.538	12.1146	12.3381	12.3727	13.0681	11.6331	11.6819	11.4118	11.9252	11.6227	10.8578	11.0241
0.509806	0.515861	0.585074	0.569672	0.639785	0.575395	0.642344	0.646551	0.586367	0.527515	0.612122	0.544391	0.581262	0.538859	0.620038	0.601025	0.534319	0.567172	0.623536	0.637412	0.602175	0.495974	0.612997	0.579946	0.572369	0.616473	0.646569	0.612985	0.53833		13.4748	13.5573	14.0504	14.111	13.3577	13.474	13.9455	13.1455	12.9553	12.6102	12.2737	12.4066	11.6471	11.3982	11.8453	12.1951	11.8101	10.9583	10.9839	10.7879
0.59826	0.545394	0.59268	0.616505	0.54478	0.545807	0.574573	0.637725	0.654979	0.484985	0.525044	0.582779	0.669665	0.629941	0.552319	0.610513	0.588373	0.603422	0.685541	0.603484	0.609713	0.507097	0.546485	0.509747	0.604235	0.639889	0.514895	0.616237	0.712762		13.7407	14.1091	13.5208	13.6161	14.4037	13.1675	14.1175	14.1378	13.5967	12.7828	12.1722	12.1501	12.155	12.5722	10.6553	11.31	11.4653	11.5255	11.0191	10.7982
0.562412	0.511372	0.512037	0.559951	0.638643	0.686843	0.688142	0.657916	0.633129	0.582212	0.529538	0.478071	0.552211	0.606795	0.580419	0.521229	0.508616	0.560449	0.589024	0.682419	0.507086	0.619147	0.521317	0.65013	0.651165	0.651	0.667191	0.629648	0.608335		13.6497	13.0384	13.0973	13.4872	13.8175	13.4639	13.3629	14.3373	13.63	12.6251	12.1234	11.8387	11.3576	12.2194	10.6234	10.8624	11.8325	11.2433	10.7122	10.7965
0.576719	0.50069	0.510753	0.483195	0.55739	0.623169	0.652621	0.631611	0.626148	0.595881	0.680688	0.558831	0.668924	0.573129	0.527809	0.608074	0.541357	0.557674	0.57313	0.536588	0.55445	0.634765	0.67214	0.526092	0.61819	0.631083	0.679977	0.566757	0.657458		13.3627	14.5508	13.7791	14.5715	14.137	13.8577	13.6027	13.7912	13.935	13.1168	12.9627	11.5717	11.936	11.8235	10.9196	11.6281	11.4121	11.6079	11.1225	11.3473
0.564479	0.584356	0.4702	0.471541	0.637443	0.523711	0.607097	0.58307	0.520855	0.569509	0.565477	0.488741	0.558532	0.590786	0.610124	0.561853	0.676229	0.544291	0.673681	0.588756	0.60739	0.609573	0.597968	0.627912	0.639629	0.517255	0.649674	0.607121	0.477573		13.6802	13.15	14.1174	13.5713	14.3729	13.373	14.0208	13.1248	14.0786	12.9038	12.1076	11.6094	11.5655	11.9699	11.2203	11.8169	11.2337	11.0273	12.3552	11.5798
0.601474	0.529944	0.570376	0.533293	0.493242	0.669456	0.553647	0.583485	0.630114	0.532217	0.512066	0.61578	0.589842	0.635196	0.488464	0.552581	0.56612	0.482125	0.523716	0.615381	0.556758	0.654035	0.491097	0.42692	0.467109	0.710305	0.537674	0.523674	0.593099		13.2704	13.3609	13.2811	13.6627	13.9142	13.072	14.0381	12.9898	12.7256	12.3035	12.0477	12.3521	11.7738	11.504	11.0023	11.4788	10.8468	11.6863	11.1683	11.398
0.566629	0.664876	0.543393	0.563993	0.620362	0.480214	0.514431	0.645476	0.620356	0.698953	0.573867	0.606043	0.588235	0.533304	0.599738	0.555022	0.514275	0.469512	0.432183	0.586658	0.610715	0.569958	0.502799	0.564443	0.499534	0.608886	0.561555	0.661357	0.590352		13.0665	13.5474	13.9266	14.0778	14.1126	13.2179	13.6586	14.4522	12.5966	12.814	12.4149	11.976	11.6922	11.1653	11.2118	10.86	12.0807	11.9112	11.7805	10.9019
0.475584	0.611645	0.515922	0.591264	0.524483	0.64259	0.684126	0.709147	0.589751	0.641882	0.563408	0.624338	0.609022	0.595999	0.605565	0.54315	0.497386	0.555889	0.532931	0.646129	0.579922	0.564331	0.628997	0.493172	0.568589	0.547782	0.580723	0.643486	0.518642		12.0772	13.6986	13.3303	12.9998	13.7243	13.8352	13.722	13.9025	13.4289	13.8874	12.3531	12.8588	12.329	11.8933	10.8151	10.6767	10.9889	11.4764	10.8467	10.9885
0.541112	0.594238	0.471869	0.475902	0.537856	0.60213	0.609071	0.675579	0.58766	0.592229	0.691857	0.611751	0.515632	0.483426	0.536185	0.560882	0.521869	0.476333	0.488742	0.53827	0.595664	0.615025	0.557279	0.554299	0.563045	0.618046	0.655354	0.545075	0.521814		13.1422	14.0202	13.7847	13.2159	14.0175	13.9284	14.5054	14.1245	13.3426	12.9794	12.6827	12.8116	11.4543	10.9629	10.8807	11.0537	10.5601	11.1001	10.5659	10.9828
0.582259	0.576505	0.593484	0.522367	0.587215	0.629535	0.730047	0.690538	0.635467	0.622942	0.544287	0.502602	0.527148	0.539748	0.65271	0.483384	0.51542	0.575585	0.476598	0.599452	0.556626	0.661704	0.48306	0.647347	0.56206	0.570443	0.640167	0.588085	0.638504		13.6057	13.9427	15.0726	13.6459	14.1586	13.8173	13.6117	13.8876	14.1514	13.0652	12.5201	11.759	11.6306	11.4342	12.2262	11.5476	10.7203	10.4091	11.1728	10.9688
0.538515	0.573377	0.548291	0.578244	0.56869	0.671297	0.616278	0.591071	0.711451	0.648595	0.623473	0.597229	0.594403	0.543021	0.564955	0.540353	0.541086	0.665169	0.597157	0.520972	0.679645	0.602708	0.594495	0.598134	0.618888	0.621155	0.502206	0.634037	0.599929		13.7922	13.6646	13.1078	14.4197	14.9323	13.9429	14.0011	14.7644	13.8788	12.7977	13.3849	12.2962	11.7866	11.5088	10.5909	11.7698	11.3665	10.8403	10.791	11.1809
0.540154	0.593711	0.514632	0.515005	0.540237	0.593177	0.716168	0.63562	0.540321	0.545587	0.555949	0.580316	0.537798	0.555931	0.586601	0.593761	0.611736	0.55675	0.537978	0.623314	0.489613	0.531784	0.562149	0.649436	0.595895	0.609963	0.592848	0.583781	0.452744		13.828	14.4148	12.867	12.3721	14.0025	13.7618	13.9641	13.4488	13.3665	12.8199	12.5648	12.2385	11.7407	11.5673	10.681	11.7117	11.3542	10.9492	11.4506	10.8148
0.521709	0.53105	0.532411	0.554562	0.661663	0.593366	0.557357	0.61686	0.640182	0.563312	0.569202	0.60359	0.638796	0.59323	0.604625	0.517463	0.484758	0.530077	0.561189	0.516168	0.489168	0.524442	0.5709	0.561982	0.624322	0.629185	0.524456	0.615581	0.657917		12.9378	13.3092	13.6301	13.2965	15.2987	14.1561	14.0658	13.473	13.6119	13.1789	12.1458	11.9762	12.23	12.5793	11.2288	11.7106	11.1756	11.1701	10.9709	10.5846
0.509972	0.549438	0.594983	0.542502	0.531123	0.615896	0.622559	0.600726	0.673471	0.531373	0.514979	0.581571	0.608946	0.551716	0.492235	0.57767	0.398142	0.627685	0.616405	0.541572	0.48661	0.627643	0.601738	0.613658	0.639037	0.583766	0.588673	0.636926	0.578756		13.3212	14.1779	13.5683	13.6098	13.5305	14.2388	14.8866	14.0447	14.8712	13.3095	12.321	11.7634	12.1195	11.5715	11.1736	12.1559	10.7434	11.8237	10.9286	10.9976
0.543826	0.592322	0.585845	0.616936	0.53007	0.549732	0.66172	0.64694	0.563091	0.621531	0.678819	0.626887	0.513911	0.609974	0.590732	0.579494	0.527512	0.536151	0.543878	0.511808	0.546852	0.61046	0.60135	0.582193	0.59855	0.66426	0.640889	0.645817	0.534183		13.4017	12.9082	14.3848	13.6702	13.0203	13.6564	14.0657	13.5894	13.1499	13.5086	12.6027	12.3071	12.0627	11.5836	11.0055	10.9569	11.4324	11.1789	11.2036	10.7914
0.445221	0.607489	0.471131	0.584137	0.529316	0.621457	0.611173	0.652427	0.628341	0.561459	0.529625	0.581538	0.626043	0.559618	0.558379	0.564963	0.487528	0.473202	0.535488	0.607283	0.604828	0.59835	0.727043	0.633768	0.604998	0.612115	0.672033	0.668649	0.525652		12.7832	12.869	13.7291	13.0984	15.8232	13.6707	13.7517	13.0458	14.5183	13.9368	12.975	12.5619	12.0086	11.3582	11.3333	10.914	11.4234	10.7912	10.761	11.8576
0.628997	0.640186	0.465368	0.54175	0.582721	0.53977	0.723259	0.59393	0.563245	0.615606	0.579415	0.577802	0.503493	0.609293	0.536652	0.496136	0.514838	0.68834	0.523032	0.561192	0.595692	0.628781	0.623208	0.614676	0.666252	0.602207	0.643652	0.631622	0.715179		13.1068	14.009	13.5558	13.9603	13.7282	13.5716	15.1742	13.0418	13.2969	13.5883	11.8047	11.813	11.5065	12.7096	11.1246	11.3458	10.745	11.7423	11.4863	10.6428
0.51952	0.563396	0.600431	0.610121	0.621218	0.662156	0.658998	0.632699	0.576463	0.521079	0.526044	0.606792	0.52926	0.560028	0.565747	0.495766	0.496219	0.621504	0.531839	0.526051	0.558221	0.666933	0.635543	0.568263	0.62962	0.644971	0.559124	0.602094	0.542191		12.8877	13.3141	14.1043	13.7364	13.782	13.6973	13.7369	13.2597	13.4615	12.422	11.8271	13.0493	12.25	12.0384	11.7729	10.7377	11.4812	11.1589	11.1156	10.6606
0.493824	0.596167	0.576862	0.449496	0.572562	0.59922	0.599317	0.665711	0.588508	0.617999	0.516404	0.675691	0.539293	0.442825	0.55335	0.655974	0.649586	0.555249	0.618835	0.533474	0.510454	0.639057	0.575664	0.565998	0.542374	0.552972	0.595657	0.568865	0.568924		13.235	13.348	14.502	12.9111	14.4097	13.4459	14.235	13.1431	13.6616	12.5723	11.4743	12.755	10.9333	11.6132	10.7833	10.7672	11.1087	11.2995	10.6704	10.9289
0.542599	0.623285	0.582656	0.56271	0.539991	0.557332	0.561509	0.630658	0.590903	0.628357	0.620057	0.511371	0.63754	0.603093	0.542039	0.514134	0.477238	0.516931	0.614943	0.5632	0.533176	0.708368	0.611912	0.5418	0.554427	0.644933	0.583149	0.684011	0.540442		12.9978	13.4155	14.0226	13.2316	14.2138	13.8748	13.922	13.8748	13.471	13.3355	12.146	11.9372	12.5864	12.1821	10.8171	11.5691	11.4808	11.8209	10.9596	11.2131
0.543937	0.556127	0.511038	0.642682	0.559599	0.646786	0.605942	0.557651	0.549811	0.674012	0.607683	0.611879	0.590893	0.556032	0.573905	0.529215	0.568174	0.577017	0.513222	0.586308	0.60205	0.596988	0.573669	0.620559	0.648324	0.672254	0.597064	0.629723	0.667896		12.5437	13.4181	14.3972	14.3207	13.8311	14.1902	14.2332	13.9316	13.7572	13.0155	12.4029	11.826	11.7699	11.4076	11.3958	11.21	11.5936	11.7075	11.2314	11.0057
0.601133	0.532887	0.572045	0.5994	0.590771	0.669853	0.633396	0.616503	0.696856	0.515595	0.54073	0.61203	0.660608	0.668951	0.564168	0.558926	0.560723	0.673535	0.562409	0.513973	0.633867	0.498223	0.532462	0.540549	0.636506	0.636204	0.621305	0.55014	0.599115		13.3739	14.1294	13.7795	13.3674	13.9184	15.0367	13.6143	12.5742	13.4826	12.6689	12.8513	11.6634	12.732	11.7307	11.4895	12.1075	11.45	11.2027	11.2682	11.3003
0.593953	0.585271	0.485648	0.543804	0.507799	0.54663	0.666096	0.648966	0.620526	0.599044	0.545778	0.617312	0.628213	0.493867	0.519522	0.581504	0.474156	0.563643	0.541552	0.607018	0.550382	0.596224	0.658778	0.65299	0.597121	0.593098	0.614821	0.611792	0.567926		12.8625	13.613	13.7846	13.5517	14.3913	13.7842	14.8256	14.0795	13.4496	12.8331	12.2074	13.0525	11.801	11.6892	10.7953	11.1092	11.6895	11.4883	11.1068	11.1504
0.456355	0.605898	0.440358	0.655983	0.521554	0.690788	0.590547	0.63719	0.598991	0.635112	0.555113	0.53334	0.529617	0.542654	0.569138	0.459357	0.465526	0.604616	0.585441	0.646799	0.554295	0.576091	0.556876	0.58148	0.573824	0.60434	0.611506	0.559843	0.538882		12.7654	13.6182	14.5926	13.2288	13.6891	13.9038	13.7154	13.6926	13.2495	11.4111	12.6688	11.8412	11.7426	12.6919	10.9029	10.7204	11.2945	11.8831	10.5998	11.2099
0.648988	0.470938	0.435891	0.608109	0.71854	0.623505	0.666245	0.713622	0.617434	0.493111	0.562389	0.612833	0.583293	0.548753	0.61221	0.440088	0.563599	0.537234	0.500917	0.60398	0.50093	0.522039	0.645885	0.600022	0.633918	0.609422	0.59565	0.576948	0.622134		13.6364	13.0203	12.616	13.8672	14.1365	13.7281	13.4725	14.3172	13.2578	13.4966	13.1334	12.38	11.9294	12.0839	11.3064	10.981	11.3319	10.5977	10.9191	10.8745
0.560268	0.626484	0.619274	0.568241	0.568678	0.637293	0.530645	0.612639	0.583237	0.546611	0.632684	0.552336	0.499301	0.582354	0.612938	0.577765	0.59404	0.589566	0.55304	0.674069	0.605224	0.614031	0.582235	0.69996	0.537948	0.553055	0.602471	0.633318	0.597392		12.7728	14.3695	13.6844	13.7512	14.1598	14.2925	13.1108	13.3687	12.7417	12.5937	12.6317	12.0706	11.4261	11.2373	10.8717	11.5514	10.8741	11.0137	11.3003	10.8546
0.535989	0.573147	0.562619	0.497423	0.545207	0.603452	0.613065	0.61537	0.666684	0.62136	0.519494	0.645449	0.581942	0.512884	0.442737	0.540837	0.590889	0.631007	0.591195	0.560977	0.538286	0.600743	0.624793	0.593136	0.611545	0.680736	0.670749	0.590048	0.601519		13.1427	13.6869	13.6934	13.8757	13.3108	14.1104	14.9293	13.9193	13.0353	13.1855	12.2769	13.2099	11.0709	11.3584	11.0131	11.2592	11.4833	11.5838	10.583	10.6492
0.632392	0.503624	0.489484	0.616232	0.535232	0.52519	0.509661	0.619432	0.594512	0.55074	0.595735	0.620685	0.588882	0.580936	0.536374	0.57351	0.584012	0.608308	0.585029	0.485563	0.618753	0.572079	0.614225	0.624933	0.592394	0.577366	0.535871	0.593763	0.643229		12.3599	13.9724	13.6817	13.6467	13.5551	14.7895	13.5367	13.4086	14.1106	12.5603	12.5214	10.8572	12.0384	10.6731	10.4733	11.1668	11.4606	11.4494	10.7284	11.1672
0.663714	0.558748	0.514269	0.463701	0.634585	0.676218	0.682148	0.614841	0.625247	0.476784	0.588582	0.598368	0.523363	0.546188	0.587196	0.50392	0.520813	0.581776	0.525066	0.531429	0.501467	0.689577	0.492192	0.551331	0.613965	0.620051	0.581137	0.679237	0.636253		13.0632	14.0058	13.1335	12.6367	14.6281	13.7112	14.2308	14.3966	13.6879	12.2724	12.6711	12.1641	10.8301	11.2506	11.4531	11.3676	10.8688	11.3	10.8859	10.7646
0.52208	0.584775	0.561217	0.524409	0.526556	0.644301	0.663755	0.66882	0.603195	0.667017	0.545696	0.554658	0.544987	0.524081	0.507488	0.534317	0.499469	0.515831	0.551491	0.524289	0.558925	0.574146	0.667772	0.568798	0.505124	0.568018	0.609427	0.677616	0.619222		13.0629	13.4582	13.1828	13.3221	13.777	13.7776	15.348	13.1791	13.9015	13.1831	13.0573	11.9336	11.8904	11.4461	11.0628	11.2594	11.0126	11.2793	11.1069	10.8093
0.468637	0.528239	0.524426	0.520889	0.543412	0.636572	0.509086	0.607401	0.58366	0.576764	0.563497	0.554708	0.530763	0.582442	0.562381	0.639703	0.487946	0.497518	0.579817	0.654376	0.65505	0.562333	0.568676	0.594679	0.589676	0.685783	0.54779	0.633921	0.703644		12.8968	13.7503	13.4928	14.2738	14.9635	13.8796	14.4176	12.8409	14.092	13.0591	12.792	12.2894	12.5531	11.7788	11.1607	11.2818	10.5865	10.6711	10.8006	11.3757
0.46901	0.54968	0.551791	0.633858	0.665852	0.608563	0.626691	0.538224	0.706754	0.577857	0.625598	0.599798	0.615446	0.540107	0.560276	0.552304	0.560136	0.553031	0.530076	0.522727	0.587964	0.50109	0.60381	0.602421	0.558933	0.68343	0.624468	0.618184	0.63756		12.8845	13.9183	13.7387	13.3107	14.3196	13.5961	13.5716	13.372	13.9428	11.8833	13.3089	11.8928	11.6714	11.7214	10.9171	11.825	11.6395	11.8948	10.3332	11.6356
0.58715	0.555212	0.462472	0.527079	0.637534	0.439964	0.583681	0.628934	0.579586	0.657636	0.677165	0.54578	0.605495	0.523712	0.596648	0.581738	0.539396	0.596322	0.640989	0.637446	0.591396	0.630263	0.537432	0.515814	0.61385	0.508722	0.496266	0.727465	0.675268		13.2358	14.3863	13.362	13.327	14.6874	13.5106	13.4595	12.1987	14.3614	13.0977	12.6109	12.0541	11.7405	11.8179	11.4084	11.9951	11.7074	12.0559	11.8117	11.307
0.525841	0.590459	0.494061	0.481631	0.58693	0.595554	0.61962	0.673643	0.672707	0.62438	0.613135	0.537478	0.651337	0.640606	0.563754	0.491062	0.57754	0.566111	0.458228	0.584455	0.504525	0.536343	0.503201	0.628993	0.591974	0.675022	0.662227	0.631378	0.697794		12.8304	13.8281	14.3643	14.032	14.3987	14.3999	14.1562	14.3387	15.0173	12.2557	12.8075	11.4981	11.2328	11.615	11.3923	12.0371	10.8442	11.2584	11.8276	10.4062
0.558757	0.649728	0.522703	0.606217	0.54706	0.709027	0.602389	0.649275	0.50783	0.618387	0.591917	0.612966	0.590776	0.551288	0.512962	0.590557	0.565628	0.554439	0.51084	0.563348	0.570121	0.694197	0.609131	0.622817	0.664053	0.754561	0.617254	0.570531	0.653993		13.2515	13.8821	13.9832	14.204	13.4693	15.033	13.7816	14.4311	13.0549	12.157	12.2681	12.8222	11.8762	11.3457	11.3682	12.0537	10.9687	11.263	11.4147	10.9351
0.560667	0.634336	0.609918	0.598408	0.674526	0.532491	0.675002	0.692569	0.667867	0.598678	0.659244	0.604611	0.606055	0.612618	0.563462	0.559485	0.607853	0.68457	0.566602	0.436851	0.554123	0.632972	0.459072	0.504409	0.636498	0.551534	0.539957	0.584099	0.674515		13.267	13.9756	14.7229	12.9695	14.1662	13.3034	14.201	13.5749	14.5407	12.7357	12.7285	11.5022	12.1068	11.1289	11.9971	11.2354	11.0298	11.8848	10.703	10.2533
0.543269	0.527467	0.476305	0.575264	0.652191	0.606308	0.476551	0.659515	0.624589	0.573975	0.682891	0.635637	0.642707	0.529506	0.628976	0.538128	0.533542	0.560315	0.592586	0.544747	0.483128	0.563107	0.609634	0.56415	0.553092	0.620399	0.520465	0.598385	0.623154		12.6453	13.4702	14.1684	13.1592	15.1722	13.7266	14.504	13.4012	13.2377	12.597	12.5006	11.7085	11.5516	11.7261	11.3741	11.271	11.8082	11.3126	11.1173	11.5203
0.601619	0.569132	0.585415	0.607647	0.591035	0.71316	0.637246	0.617074	0.546821	0.55642	0.635403	0.502203	0.556884	0.554124	0.544618	0.594107	0.511572	0.5013	0.533089	0.572476	0.593717	0.669616	0.575484	0.47291	0.649771	0.565106	0.646974	0.662776	0.604808		13.6988	13.86	14.2309	13.6681	14.1172	13.801	14.3833	13.7829	13.6367	13.6631	12.5362	12.0066	12.0281	11.3865	10.7413	11.4921	11.1938	10.8478	10.4157	11.0716
0.689325	0.54866	0.485708	0.520651	0.550379	0.613149	0.566599	0.626837	0.66739	0.687296	0.622297	0.55148	0.593126	0.548017	0.540948	0.567843	0.525314	0.575986	0.588822	0.684431	0.588285	0.538861	0.547842	0.493818	0.442921	0.634601	0.575312	0.625301	0.565138		14.1479	13.6225	13.301	14.2544	13.7722	13.2594	14.4096	14.0655	13.7868	13.113	12.2869	11.7276	12.6647	11.5453	11.1195	11.214	12.375	10.6235	11.0062	10.7756
0.516924	0.531176	0.488185	0.558547	0.651675	0.596733	0.600773	0.676844	0.711437	0.583193	0.523368	0.575727	0.610713	0.458397	0.546013	0.557857	0.595893	0.571841	0.512157	0.694504	0.491754	0.558332	0.551903	0.587368	0.596781	0.600299	0.526812	0.557627	0.618245		12.8538	14.102	13.1594	13.4199	13.9347	14.5147	14.4289	13.3723	14.0459	12.6065	11.9126	11.8704	12.046	11.1063	10.3525	12.0795	11.2174	11.3076	10.6913	11.3049
0.588958	0.580539	0.605069	0.561912	0.638413	0.588949	0.622974	0.524541	0.603143	0.620364	0.607711	0.57727	0.639126	0.5203	0.514992	0.663476	0.503183	0.522505	0.588947	0.605557	0.602227	0.546805	0.517665	0.577369	0.604684	0.628228	0.472895	0.629514	0.521956		12.4118	12.9943	13.4627	13.7167	14.3294	13.391	14.1967	14.18	13.7518	11.9735	12.2804	11.4688	12.3814	12.0893	10.5596	12.4117	11.3329	11.1634	11.5342	10.8801
0.523507	0.54505	0.502356	0.623502	0.647061	0.615306	0.588265	0.562501	0.664578	0.59102	0.594753	0.547357	0.623867	0.534262	0.585404	0.62793	0.488621	0.507791	0.574334	0.56513	0.578528	0.627837	0.556434	0.655474	0.522978	0.581824	0.656672	0.617226	0.528624		13.0444	13.4342	13.7646	14.7234	13.0565	14.0227	13.9778	13.0053	14.0267	12.7139	13.1042	11.7699	12.486	11.2428	11.2861	11.0722	11.2303	11.5989	10.9253	11.2398
0.604841	0.525731	0.576908	0.658433	0.567784	0.555816	0.695896	0.44048	0.649335	0.562676	0.550628	0.576666	0.611085	0.512181	0.613199	0.445433	0.729339	0.506603	0.577931	0.552151	0.475149	0.576577	0.55357	0.452903	0.524551	0.540428	0.60982	0.596715	0.65913		13.1031	13.5593	13.7601	15.0548	13.9731	14.4442	14.9998	13.6059	13.9308	13.6377	11.6825	11.7626	12.9039	11.4321	11.0521	11.7145	11.9436	12.0132	10.9843	11.2871
0.652597	0.653469	0.633465	0.533749	0.598269	0.56468	0.605644	0.696104	0.567899	0.61622	0.521803	0.616609	0.536032	0.535315	0.569378	0.526054	0.618474	0.573872	0.51567	0.554476	0.44354	0.570771	0.544291	0.5861	0.662554	0.587198	0.680537	0.60008	0.528452		12.5653	13.6074	13.8326	14.4241	13.5128	14.2018	14.3983	13.3079	13.4672	12.6854	12.7023	13.1285	11.1193	12.0875	11.2817	11.8208	11.3078	11.5609	10.5137	11.1049
0.646955	0.635028	0.586364	0.540004	0.542392	0.619783	0.601806	0.610021	0.679566	0.558351	0.613224	0.434962	0.481866	0.494318	0.649585	0.467216	0.544085	0.516664	0.59454	0.548131	0.435636	0.613634	0.573866	0.689016	0.545511	0.542517	0.626742	0.57015	0.701744		13.3492	13.8919	13.1954	13.7369	13.3266	14.2385	14.1244	12.6332	14.151	12.4834	12.8465	12.2216	11.7729	11.2849	12.305	10.5435	11.7019	11.9339	10.9699	11.4376
0.48265	0.654735	0.599023	0.542374	0.571975	0.546855	0.734212	0.674079	0.546756	0.598263	0.576914	0.580032	0.622049	0.55934	0.586757	0.466813	0.530921	0.533932	0.690235	0.583543	0.555931	0.571535	0.460064	0.596646	0.517734	0.623211	0.581103	0.552166	0.535892		13.1916	14.0911	14.1373	14.3703	14.0053	13.1692	14.2318	13.1509	13.9664	11.9483	12.9304	11.1848	12.1519	11.475	11.0945	10.9075	10.4377	10.614	11.6254	11.1263
0.537736	0.49518	0.578009	0.636127	0.481842	0.61998	0.644229	0.553098	0.566713	0.60096	0.648074	0.540183	0.544681	0.508417	0.537454	0.554444	0.564664	0.586156	0.554448	0.471906	0.649348	0.534374	0.617991	0.550199	0.455077	0.677637	0.656074	0.593911	0.633838		12.8009	13.9117	13.4305	13.2612	14.5239	13.1906	14.3408	13.5896	13.4043	12.6769	13.1815	12.1137	12.0062	11.0047	10.2823	11.8856	11.0215	11.3441	11.1428	10.8885
0.456064	0.490391	0.678764	0.529954	0.615459	0.584012	0.624002	0.517175	0.568479	0.595414	0.535975	0.618005	0.605341	0.606818	0.612833	0.555409	0.557854	0.554419	0.60146	0.604234	0.547859	0.465109	0.519206	0.591938	0.454944	0.599551	0.585408	0.618405	0.553674		13.1569	13.272	14.3937	14.0858	14.6128	13.8138	13.9262	12.6046	13.2457	12.5997	12.1483	11.1332	12.3941	11.6826	12.2957	11.3787	11.7441	10.9967	10.7085	11.0918
0.502926	0.577333	0.561564	0.466977	0.570275	0.624709	0.689917	0.647856	0.642499	0.502647	0.528609	0.589788	0.620398	0.515231	0.60878	0.549554	0.499345	0.549889	0.479691	0.506806	0.565784	0.579897	0.607942	0.493541	0.703174	0.624066	0.625668	0.742252	0.637473		13.1255	13.2886	13.4472	13.3886	13.6135	12.6802	13.8528	14.6414	14.3423	13.0088	11.766	11.4115	11.2506	11.8189	11.353	11.1869	11.7253	11.7795	11.3261	10.9043
0.513334	0.669993	0.63442	0.650074	0.644483	0.599824	0.617652	0.586731	0.684206	0.583879	0.56649	0.605201	0.599174	0.662203	0.70054	0.511212	0.568678	0.622045	0.529692	0.600697	0.529946	0.529779	0.589516	0.482528	0.543261	0.615009	0.573411	0.681892	0.64964		13.4581	14.2127	14.0769	14.3148	13.2769	13.6467	13.8046	13.7312	13.9396	11.7827	12.1403	11.8596	12.0562	11.2137	11.8222	11.2088	11.4717	10.9251	11.1939	11.2832
0.566436	0.537771	0.589088	0.594517	0.487166	0.618975	0.628597	0.58788	0.605463	0.528399	0.469752	0.564901	0.641601	0.596348	0.555668	0.577444	0.590324	0.539871	0.649945	0.632402	0.551032	0.61401	0.510915	0.667829	0.58975	0.647304	0.563109	0.706373	0.60399		14.1102	13.5831	13.0166	14.3323	12.7601	14.423	13.9585	13.0333	13.2189	13.2957	11.2251	13.0455	11.3302	12.5877	11.7696	11.0672	11.0781	11.8601	11.1195	10.7911
0.568292	0.531682	0.526494	0.620339	0.466966	0.595222	0.49102	0.598737	0.632282	0.654746	0.578995	0.680099	0.587138	0.472113	0.536985	0.591246	0.622832	0.544767	0.602727	0.558823	0.602669	0.667285	0.515737	0.60021	0.647412	0.549507	0.614178	0.605543	0.563583		13.4215	13.0832	14.0033	13.8057	13.8293	13.9499	12.8695	13.2904	13.9251	13.3149	12.8954	11.6795	11.553	10.6559	12.0089	11.6001	11.2711	11.2665	11.3904	10.3614
0.578867	0.579973	0.60241	0.606613	0.644485	0.549876	0.617436	0.696422	0.6928	0.591262	0.621983	0.582178	0.613152	0.596559	0.544176	0.558317	0.592603	0.583758	0.493179	0.58979	0.565021	0.528994	0.492757	0.596881	0.615277	0.662069	0.590784	0.687522	0.636151		12.6266	13.9778	14.092	14.5298	15.1555	13.3716	13.3636	13.7727	13.4495	13.0145	12.4033	12.0531	11.6126	11.246	11.3338	11.7305	11.33	11.2518	10.5256	10.7266
0.56591	0.542984	0.585842	0.599885	0.537903	0.613863	0.691445	0.682303	0.524795	0.545057	0.614658	0.553887	0.534734	0.644585	0.464622	0.501101	0.43973	0.527221	0.63933	0.450352	0.613734	0.520227	0.624673	0.566884	0.609538	0.700985	0.591146	0.651128	0.655389		12.6141	14.3496	13.929	13.958	14.3092	13.4621	14.1923	13.1335	13.4896	13.4111	12.9366	11.8793	11.4767	11.9246	11.2868	10.43	11.8389	11.0484	10.6006	11.0451
0.545541	0.541179	0.568509	0.426662	0.57083	0.600756	0.552808	0.609406	0.62491	0.501453	0.582413	0.44041	0.556734	0.546599	0.505324	0.560127	0.502062	0.571518	0.638136	0.579342	0.623678	0.639052	0.490582	0.598488	0.532254	0.543743	0.558706	0.662866	0.602598		12.8317	13.8061	13.5337	13.4697	14.392	13.9275	14.3585	14.7968	13.2462	12.5335	12.21	12.042	11.6172	11.8287	10.8121	11.5131	11.315	10.9417	11.2243	11.4374
0.636882	0.568363	0.582632	0.577357	0.493505	0.670977	0.615285	0.673436	0.542937	0.59007	0.479066	0.621802	0.624585	0.598652	0.605618	0.509991	0.476132	0.660484	0.521082	0.557658	0.596481	0.674677	0.603096	0.581745	0.649738	0.620951	0.501782	0.603101	0.457236		13.3649	13.0067	13.4804	14.761	14.2677	14.3363	13.62	14.5692	13.9768	12.6897	11.9257	12.1729	11.7145	11.9228	10.6818	11.3767	11.1883	11.9169	11.4316	11.0396
0.494618	0.603148	0.451166	0.5999	0.508948	0.677789	0.547985	0.642916	0.680481	0.569745	0.588504	0.620629	0.522537	0.58982	0.596897	0.539561	0.53255	0.471753	0.537776	0.585219	0.485076	0.578353	0.586985	0.587104	0.561398	0.626016	0.585308	0.668074	0.592342		13.6179	13.2889	13.5498	13.9447	13.7549	13.2738	14.0023	12.7457	14.4784	13.2683	12.8004	11.7918	11.6935	11.637	11.0645	11.3957	11.82	11.5555	11.1712	10.8638
0.54123	0.675738	0.539475	0.622933	0.590886	0.662257	0.577684	0.488225	0.579492	0.590168	0.578406	0.588837	0.592521	0.567425	0.558318	0.53934	0.516515	0.475833	0.557974	0.534533	0.577918	0.588522	0.592393	0.6617	0.568656	0.589933	0.522574	0.563575	0.602777		13.2968	14.2627	13.8193	13.8613	13.8721	13.6415	13.3018	14.3853	13.905	13.0025	12.6043	12.1879	11.6973	11.3002	11.7813	11.1987	10.7621	11.3741	10.4977	11.0009
0.597572	0.559823	0.500778	0.598287	0.613947	0.594494	0.552488	0.647839	0.597029	0.581374	0.554653	0.546842	0.668483	0.490804	0.562871	0.542628	0.525689	0.576014	0.566679	0.546408	0.639661	0.566874	0.547468	0.549325	0.512084	0.625045	0.630906	0.664669	0.585864		13.2439	13.8097	14.0054	12.8799	14.9857	14.641	13.1326	13.9482	14.0019	12.4169	11.8798	11.2943	12.5458	11.9707	11.4526	11.1856	10.997	12.4653	10.8899	10.8696
0.57775	0.508586	0.562849	0.560122	0.597233	0.612382	0.65729	0.623449	0.635037	0.496047	0.612891	0.643236	0.59016	0.547402	0.533988	0.52878	0.445442	0.540866	0.654829	0.577846	0.58239	0.545424	0.595511	0.602705	0.646798	0.697069	0.589482	0.529568	0.699365		13.4082	12.9881	14.7014	13.8651	13.9487	13.9346	14.1298	13.4135	13.9258	13.0048	11.4247	12.9943	11.1954	11.337	11.0477	11.3829	11.4128	11.1847	10.9793	11.1493
0.636395	0.594319	0.571245	0.601507	0.437896	0.690155	0.671704	0.621676	0.623766	0.583842	0.665113	0.578467	0.485417	0.556201	0.503019	0.523639	0.598158	0.614337	0.629509	0.637855	0.637719	0.607912	0.545854	0.57164	0.545008	0.678724	0.584609	0.635893	0.517063		13.6028	13.6928	13.6865	14.2872	12.995	13.3509	14.4584	13.417	13.0825	12.4734	11.555	11.85	10.439	12.2249	11.3423	11.4068	11.6649	11.422	11.1552	11.3109
0.601041	0.60085	0.50633	0.571579	0.606402	0.649605	0.597996	0.664735	0.610418	0.61622	0.663693	0.588583	0.558316	0.536251	0.646101	0.577975	0.448193	0.665965	0.598738	0.682932	0.644422	0.621813	0.522432	0.631432	0.659273	0.629205	0.693055	0.614464	0.60971		13.3616	14.1383	15.2253	13.8734	13.2565	14.7474	13.0977	12.5593	12.644	13.1727	12.2975	12.0715	12.5757	11.486	11.5571	11.6136	10.6494	11.2919	10.9151	10.6517
0.585568	0.626721	0.544994	0.502502	0.551745	0.583435	0.619098	0.649161	0.59784	0.528011	0.583441	0.581676	0.600066	0.510849	0.62689	0.56379	0.616378	0.555428	0.567871	0.523401	0.51611	0.668808	0.580723	0.516726	0.583937	0.71751	0.604394	0.570001	0.494044		15.6136	13.7257	13.2971	12.6607	12.5074	13.5533	14.5412	13.9879	13.6651	12.1997	12.6706	12.9302	11.0722	12.0502	11.7524	11.1362	11.0092	11.3613	11.0308	10.7477
0.5841	0.631377	0.549636	0.56056	0.59215	0.517609	0.623248	0.659685	0.702447	0.582614	0.559045	0.606735	0.600024	0.565768	0.588762	0.567448	0.488786	0.571006	0.570866	0.525571	0.532464	0.675533	0.550973	0.576968	0.52591	0.659185	0.648886	0.715825	0.668667		13.2208	13.5341	13.0035	13.3446	14.2759	13.6799	14.8553	13.6481	12.9107	13.0364	12.1686	11.9764	12.3208	11.2465	10.7529	11.3708	11.4782	11.9035	10.9971	11.5971
0.611957	0.627381	0.520418	0.546912	0.577481	0.681458	0.680512	0.694851	0.632759	0.730377	0.580399	0.587484	0.675346	0.544649	0.629642	0.543256	0.538939	0.542425	0.633657	0.57351	0.648055	0.499063	0.60102	0.688502	0.63823	0.671233	0.562981	0.617626	0.57629		13.2496	13.2376	13.6874	13.4758	13.4557	14.0943	13.9594	14.3794	13.8039	13.1786	13.0504	11.921	11.1827	11.9507	11.2789	10.7097	11.9884	11.5536	10.3969	10.6357
0.587591	0.653643	0.61706	0.546387	0.523649	0.569021	0.649061	0.720314	0.517072	0.512847	0.550523	0.580644	0.567184	0.517501	0.542928	0.471993	0.601592	0.596877	0.515417	0.63217	0.655738	0.550782	0.58681	0.539794	0.590633	0.556244	0.481857	0.530183	0.579568		13.602	14.1984	13.605	13.9138	14.4007	14.0328	13.7861	15.7288	13.3971	12.1663	11.9007	11.7553	12.184	11.6805	10.6587	11.2157	11.8803	10.9085	10.3494	10.5922
0.546221	0.571861	0.530884	0.58887	0.528943	0.502703	0.663176	0.556391	0.610136	0.623823	0.650314	0.528154	0.601789	0.484225	0.582995	0.467536	0.570371	0.529372	0.55962	0.521848	0.637083	0.641479	0.569333	0.541501	0.578001	0.634312	0.569637	0.597854	0.559208		11.8182	13.7388	13.324	14.2268	14.3107	13.5622	14.6101	13.3467	13.8242	13.2628	12.5892	11.3104	13.1493	11.0425	10.9908	11.0156	12.1373	10.7911	10.6135	10.3597
0.659954	0.536864	0.49967	0.491364	0.533285	0.630283	0.669891	0.618138	0.591552	0.659909	0.557837	0.504085	0.614062	0.568136	0.600339	0.502515	0.665249	0.50803	0.519082	0.487563	0.623702	0.578084	0.71392	0.563109	0.563133	0.517331	0.587831	0.577929	0.643419		13.8395	13.6578	12.792	13.4321	14.3358	13.3085	13.9502	13.9623	13.5337	12.5455	11.7053	12.2431	12.221	11.5437	11.1607	11.1508	11.8629	11.2865	10.6172	11.6085
0.49416	0.606166	0.647394	0.60661	0.605304	0.543826	0.591813	0.644288	0.576964	0.661704	0.541153	0.586162	0.524805	0.585185	0.60884	0.564928	0.615411	0.66703	0.592325	0.559463	0.504272	0.809221	0.610335	0.588042	0.612954	0.603598	0.64898	0.565564	0.722356		12.7653	14.4595	14.1217	13.6958	13.8104	13.5347	14.4998	12.9602	13.2243	13.2868	11.7065	11.685	11.1589	12.2443	11.8946	11.0186	11.2443	11.9399	11.0766	10.5229
0.487501	0.542135	0.623803	0.600516	0.504629	0.512974	0.610826	0.596127	0.735865	0.50308	0.626271	0.569016	0.573968	0.525112	0.569727	0.565713	0.621792	0.562064	0.453147	0.618424	0.557853	0.539312	0.586447	0.546292	0.64048	0.631273	0.562448	0.604715	0.554544		12.8909	13.5427	13.8483	12.5946	13.1794	14.2853	14.4609	13.9723	14.494	13.0973	12.107	11.2915	12.0351	11.4176	11.0805	11.2688	10.9526	11.2239	11.2341	10.873
0.613316	0.506472	0.541137	0.586329	0.709645	0.570119	0.572955	0.65217	0.571878	0.607274	0.646217	0.576691	0.63765	0.563627	0.546239	0.57777	0.570935	0.531579	0.634696	0.58159	0.491548	0.612637	0.706779	0.608774	0.559606	0.661208	0.724788	0.602688	0.584704		13.2147	13.2119	14.5895	14.0269	14.4555	14.0042	13.6213	13.5606	12.9342	13.0768	12.9722	12.6649	11.9396	11.8876	10.69	12.1504	10.9313	11.5367	11.0266	10.6787
0.57229	0.556351	0.622329	0.566606	0.619856	0.611098	0.571423	0.572209	0.624336	0.393305	0.60742	0.470001	0.616082	0.487211	0.51733	0.543705	0.512793	0.594609	0.593455	0.548439	0.602993	0.564571	0.539891	0.530421	0.566361	0.718847	0.511782	0.513053	0.524026		13.4553	12.4863	14.2479	13.548	13.0242	15.3736	13.02	13.3792	13.6446	12.1166	12.2748	11.7965	11.6115	12.0304	11.1535	11.7964	12.1739	12.1344	10.954	11.3157
0.601441	0.593787	0.564024	0.582341	0.596194	0.577874	0.675668	0.699176	0.66686	0.579032	0.63987	0.654601	0.510153	0.557991	0.49878	0.587593	0.577834	0.546489	0.512971	0.509742	0.563917	0.568962	0.61338	0.617607	0.574381	0.631073	0.623863	0.669366	0.551498		13.5559	13.4279	13.5435	13.0767	13.6353	12.9077	14.3975	13.5127	14.4553	12.7449	12.505	11.8366	11.1033	11.9792	11.0115	11.4839	11.2547	11.5584	11.1266	10.6836
0.476416	0.568222	0.59661	0.62237	0.506575	0.518201	0.601284	0.702762	0.584642	0.615085	0.631293	0.547804	0.638305	0.594599	0.54418	0.501914	0.513562	0.612783	0.491576	0.643284	0.544832	0.629156	0.645524	0.578355	0.664324	0.611471	0.62565	0.634955	0.654329		13.2652	14.0009	13.1043	13.5684	13.8491	13.2491	13.6252	14.3445	13.5483	13.3123	12.355	12.1137	12.1571	11.4586	11.3312	11.0115	11.7704	11.3939	11.1913	10.899
0.615405	0.594978	0.595592	0.497888	0.570031	0.649224	0.677885	0.525726	0.550018	0.557064	0.668886	0.604504	0.638419	0.442909	0.505345	0.541209	0.56024	0.517685	0.539151	0.53244	0.611407	0.570402	0.482265	0.547386	0.44692	0.574161	0.524064	0.659896	0.59629		13.0784	13.8697	13.4996	13.2809	14.726	14.3579	14.1449	14.4585	14.2454	13.507	13.2794	12.0756	11.923	11.6968	10.6879	11.3	11.4113	10.8112	10.6887	11.1944
0.497455	0.559156	0.53066	0.566755	0.614593	0.705663	0.659466	0.560737	0.72478	0.567252	0.61944	0.461331	0.544709	0.502534	0.614695	0.558615	0.499753	0.622658	0.540999	0.588226	0.499573	0.557288	0.61116	0.614245	0.618549	0.601558	0.626893	0.587067	0.539933		13.4219	14.2459	13.1826	14.0792	13.2967	14.3017	13.6132	12.563	13.7221	13.4402	13.2242	11.8412	11.8795	11.4277	10.9722	11.7677	11.6009	11.2791	11.3253	11.4663
0.488128	0.592428	0.478142	0.602758	0.510722	0.5794	0.472558	0.635613	0.590592	0.589079	0.509344	0.569418	0.480133	0.620626	0.563496	0.546993	0.574368	0.453786	0.578506	0.612527	0.552875	0.740147	0.597971	0.559258	0.617806	0.681104	0.541581	0.610788	0.580585		12.789	13.8124	13.3019	13.4783	14.2956	13.6308	14.7293	12.728	12.6435	12.4345	11.8901	11.6958	12.0849	11.2748	10.815	11.617	11.6785	11.2816	10.2785	10.8913
0.536718	0.635281	0.591482	0.5682	0.582385	0.502828	0.547611	0.685908	0.705993	0.59115	0.649208	0.492645	0.586943	0.611484	0.550144	0.590911	0.512034	0.670238	0.580869	0.603667	0.523754	0.599898	0.56318	0.602581	0.638161	0.52497	0.530369	0.670424	0.601671		12.983	14.1095	14.162	13.8216	13.7207	13.7592	13.3998	13.7989	13.4445	12.5627	12.1716	12.1901	11.8702	11.2748	11.4469	11.3131	11.2732	11.9262	11.1527	11.2039
0.538839	0.646588	0.559969	0.608023	0.539827	0.59625	0.638158	0.70729	0.559826	0.564147	0.567182	0.472038	0.561901	0.585863	0.63706	0.400689	0.55229	0.527	0.530067	0.597333	0.663175	0.546722	0.571966	0.589594	0.596346	0.631866	0.591084	0.675069	0.592606		13.1875	13.6011	13.3105	13.4847	14.5644	13.9792	14.2902	14.8789	13.6846	13.204	11.7978	11.4306	12.0739	11.4687	12.2446	11.5644	11.607	11.2414	11.0606	11.4099
0.543503	0.600715	0.549115	0.633546	0.618976	0.551782	0.600594	0.646913	0.633162	0.584447	0.517114	0.504179	0.504016	0.502125	0.44746	0.62069	0.588316	0.513154	0.554037	0.606301	0.56899	0.533485	0.475048	0.548045	0.557578	0.566564	0.582281	0.551413	0.561067		14.1685	14.1291	13.2297	12.8108	14.0557	14.5089	14.1144	13.1605	14.2793	12.7566	13.0078	11.6113	11.5119	11.1982	11.1339	11.5145	11.3687	10.4771	10.804	10.9822
0.611835	0.58979	0.598963	0.509207	0.666581	0.581052	0.646903	0.625448	0.622254	0.690142	0.633136	0.596369	0.486565	0.535751	0.483962	0.490107	0.590392	0.527892	0.619231	0.477309	0.514658	0.577573	0.545982	0.481595	0.728256	0.576327	0.593552	0.636128	0.615784		13.3373	14.676	13.7226	13.9131	13.5223	13.2809	14.8138	14.3419	14.5373	13.1413	12.9114	11.979	11.9397	11.5865	10.7286	10.8317	11.4968	11.5061	10.5541	10.9181
0.47857	0.553251	0.590472	0.532771	0.579358	0.570867	0.613876	0.565279	0.632282	0.559332	0.677571	0.52264	0.547948	0.431189	0.52689	0.601354	0.592397	0.605618	0.604146	0.581231	0.48299	0.604529	0.441785	0.565385	0.618953	0.642024	0.617166	0.626904	0.654518		12.5519	12.7505	14.5166	13.1914	13.5562	14.7579	14.1272	13.6194	14.5599	13.0907	12.5763	12.5296	12.2429	10.8539	11.4795	11.4235	11.2309	12.087	11.7504	11.5821
[truncated: 67 more columns]

## Sheet: wFB1
omega																														lambda
0.427813	0.448548	0.536926	0.406073	0.55449	0.506111	0.70485	0.507022	0.658805	0.559367	0.527703	0.593798	0.5583	0.672713	0.473514	0.657271	0.530765	0.642537	0.414976	0.523555	0.552757	0.43266	0.457512	0.468639	0.569431	0.372652	0.470404	0.533528	0.522679		13.1109	12.3321	11.9008	11.5967	11.7335	11.0546	11.1938	12.2888	11.3625	12.0853	12.328	12.43	12.0388	12.5071	12.0082	13.1357	12.1513	12.6479	11.9808	12.6834
0.462858	0.506068	0.572921	0.435325	0.501541	0.556178	0.587645	0.562074	0.525767	0.489771	0.574291	0.48131	0.562878	0.601891	0.465142	0.526984	0.696244	0.480338	0.589323	0.538034	0.458386	0.487458	0.453851	0.467339	0.54949	0.448045	0.526561	0.564036	0.585293		12.3744	11.5498	11.9067	11.4947	11.7933	12.442	11.0644	11.4565	12.2573	10.7884	11.9235	12.2095	11.861	12.1497	12.2507	12.1147	14.1148	12.2496	12.9441	12.9425
0.471929	0.530337	0.478822	0.414837	0.617411	0.667703	0.666108	0.505622	0.597243	0.560285	0.567377	0.638938	0.552402	0.667118	0.603482	0.571791	0.47088	0.535114	0.471185	0.47997	0.4088	0.466832	0.49336	0.518089	0.632972	0.693311	0.555811	0.487032	0.450522		13.0247	13.2347	12.0657	11.8894	12.1518	11.0729	10.3073	11.3544	10.7522	11.4075	11.9023	13.4823	12.2518	12.8113	12.2733	12.791	12.5639	12.7561	12.354	12.7772
0.513905	0.396282	0.600802	0.440406	0.504989	0.458782	0.652131	0.607265	0.532573	0.477286	0.594026	0.479701	0.580726	0.48199	0.623175	0.486508	0.44179	0.476563	0.554189	0.593656	0.387891	0.450207	0.474118	0.462893	0.428818	0.616872	0.567196	0.536699	0.485466		12.439	11.4635	11.3238	11.311	11.4982	11.224	11.6949	11.826	10.8369	11.7663	12.2694	11.9168	12.9176	12.8691	12.9046	11.9562	12.2884	13.684	12.5272	13.5025
0.400399	0.448162	0.519137	0.500389	0.501368	0.570452	0.664824	0.504753	0.668451	0.582681	0.610951	0.591126	0.5908	0.612947	0.525821	0.52085	0.498286	0.45485	0.402379	0.570646	0.525924	0.454655	0.56469	0.468306	0.505454	0.596581	0.510556	0.474283	0.438319		12.1042	13.4358	12.2208	11.1403	12.0564	12.0971	11.8372	12.1017	11.144	11.7059	11.6451	13.0437	13.1357	12.5507	12.3485	12.4141	12.7782	12.3625	12.2912	12.4968
0.492073	0.39187	0.423065	0.503157	0.622948	0.48744	0.438198	0.584775	0.45412	0.514592	0.448444	0.469545	0.614035	0.594397	0.591375	0.518583	0.553865	0.425579	0.500861	0.571789	0.405164	0.471339	0.514274	0.478901	0.524137	0.548414	0.532637	0.496116	0.472938		12.5531	12.366	11.8127	12.1323	11.6809	11.5102	11.0905	11.2475	12.1136	12.0402	11.6809	11.5031	11.7397	11.8872	12.0538	11.8132	12.916	12.7131	12.3868	12.2981
0.646049	0.443367	0.441543	0.593035	0.450086	0.516157	0.572766	0.521481	0.687531	0.536012	0.482313	0.495816	0.543186	0.579299	0.564606	0.591744	0.491238	0.468884	0.475441	0.538664	0.451422	0.484708	0.435561	0.420562	0.630177	0.47543	0.537625	0.496384	0.398349		14.7229	12.3808	11.646	12.2936	11.6452	11.4842	11.7059	11.6	11.3555	11.1051	11.803	12.7294	11.3491	11.4054	12.5295	13.2644	12.7734	12.7106	12.8981	12.6801
0.394793	0.652456	0.503084	0.46224	0.4368	0.654664	0.571143	0.478345	0.580444	0.595087	0.50489	0.707253	0.541451	0.610338	0.583446	0.606439	0.483705	0.545726	0.614436	0.517316	0.496941	0.382749	0.494774	0.484994	0.533788	0.549846	0.503757	0.539103	0.587306		13.819	12.6637	11.8761	11.7963	12.6735	11.2259	11.0233	12.5778	12.2814	11.0702	11.7942	12.1818	11.8169	11.9439	12.7362	12.718	13.5111	12.9669	13.6767	12.6817
0.523727	0.429531	0.469847	0.439057	0.587516	0.584765	0.59413	0.587007	0.554677	0.58576	0.490819	0.599423	0.517179	0.546512	0.642409	0.619538	0.651093	0.595786	0.514069	0.647079	0.509987	0.516593	0.494544	0.370145	0.491546	0.530425	0.537205	0.530743	0.397559		11.9476	10.9022	12.4296	11.2415	12.3963	11.5954	12.1632	11.8122	10.8826	11.9052	12.1535	12.7594	11.2512	12.4861	13.7435	11.8967	12.0904	12.9459	12.7732	13.0222
0.429445	0.401236	0.489949	0.583078	0.56197	0.553318	0.45802	0.59702	0.590994	0.645154	0.466825	0.551548	0.643771	0.603666	0.589705	0.639097	0.610858	0.471619	0.583659	0.428593	0.437561	0.358789	0.459415	0.589826	0.491246	0.568442	0.556257	0.536908	0.46309		12.8529	12.3978	12.4251	12.6192	11.5925	11.625	11.9216	11.7364	11.3764	11.4843	12.223	11.6174	12.2596	12.0636	12.4716	13.93	12.7153	12.8414	12.5188	12.1657
0.470953	0.387269	0.477077	0.490023	0.485575	0.429014	0.583956	0.404228	0.692074	0.572815	0.677042	0.586491	0.579721	0.604086	0.613114	0.590308	0.56052	0.514347	0.57844	0.591121	0.416114	0.465572	0.523747	0.394567	0.437338	0.524021	0.656769	0.423535	0.44921		13.2886	12.0929	12.0357	10.9689	12.4138	11.736	11.6434	11.2356	11.6487	11.1861	12.4913	12.7912	12.2058	12.3241	13.2718	12.0303	12.5665	12.7423	12.582	13.3724
0.5887	0.476833	0.63383	0.584592	0.474913	0.555242	0.539275	0.649432	0.51919	0.520249	0.575537	0.603569	0.47143	0.510861	0.608494	0.595796	0.53877	0.564133	0.461396	0.497207	0.522464	0.583071	0.462231	0.432717	0.543833	0.507705	0.569017	0.521218	0.421724		13.6268	13.0475	12.5257	11.8861	11.0288	11.8492	12.0387	11.9458	10.7988	11.3534	11.4294	12.7093	11.9039	12.3542	12.1364	11.9215	12.1383	13.1725	12.7199	12.5959
0.601341	0.402405	0.498265	0.486989	0.447198	0.535472	0.614466	0.471618	0.577664	0.638836	0.49276	0.62638	0.663247	0.527473	0.595775	0.648868	0.546608	0.473002	0.513968	0.57142	0.424865	0.486463	0.475109	0.437891	0.442457	0.515619	0.649306	0.451312	0.313709		13.3707	11.9123	11.9164	11.1174	12.5347	12.003	10.9127	11.8529	11.9093	11.5258	11.8427	12.0098	12.8328	12.427	13.2468	13.0597	12.7617	11.8146	12.3935	12.6928
0.589768	0.498759	0.429977	0.429138	0.544867	0.596513	0.585113	0.559692	0.564624	0.642055	0.441672	0.554628	0.59866	0.727954	0.527038	0.663805	0.55953	0.628763	0.583725	0.591628	0.465926	0.480325	0.53594	0.448206	0.337375	0.546698	0.604554	0.451201	0.465045		12.4256	13.0479	11.6458	11.7294	11.9924	11.0324	11.5452	10.7757	11.4052	11.2037	11.4562	11.8355	12.0548	13.2975	12.5937	13.0185	12.57	12.7379	12.6499	12.9286
0.523324	0.470953	0.52431	0.62571	0.504292	0.542132	0.585385	0.523094	0.585675	0.585952	0.520841	0.635671	0.549436	0.655922	0.506597	0.522415	0.507906	0.491295	0.516392	0.400131	0.484729	0.398847	0.456003	0.490251	0.514096	0.441263	0.547866	0.555973	0.437666		12.8056	12.0512	12.07	11.5662	12.7208	11.8132	11.0369	11.488	11.4841	11.587	12.2033	12.2683	11.9887	12.7484	13.1726	12.4883	13.4053	12.8131	12.4258	13.0677
0.483342	0.503572	0.563863	0.545477	0.501005	0.595628	0.493579	0.627062	0.551803	0.563164	0.553902	0.647254	0.484375	0.634049	0.623337	0.538695	0.639929	0.60021	0.506322	0.505057	0.592293	0.464475	0.458902	0.373539	0.466387	0.595461	0.503549	0.559607	0.576409		12.3163	12.6806	12.5404	12.1578	11.995	11.4983	11.071	12.097	11.6143	12.1366	11.5636	12.2199	11.8354	12.6973	12.0153	12.0035	13.7897	13.3907	13.3278	12.7509
0.436895	0.486375	0.589283	0.55132	0.755151	0.571729	0.511994	0.517063	0.577293	0.528355	0.589477	0.631893	0.524765	0.540307	0.55904	0.56043	0.539123	0.57496	0.477582	0.531275	0.368457	0.488001	0.526586	0.509243	0.498828	0.466732	0.543591	0.506026	0.481723		12.9114	12.2654	11.2867	12.5105	12.0205	11.6791	11.3631	11.2684	12.1825	10.9732	12.5645	12.5591	12.0508	12.3516	11.597	12.8239	12.0396	12.8742	13.0405	12.3284
0.545335	0.533341	0.621657	0.689392	0.4569	0.476876	0.586002	0.503542	0.601243	0.645043	0.587404	0.537338	0.420037	0.629124	0.536349	0.690342	0.54318	0.511547	0.610355	0.500602	0.42796	0.428568	0.531269	0.422215	0.549114	0.553582	0.537084	0.477668	0.436958		12.0656	12.1024	12.3723	11.9082	11.7895	11.6205	11.4415	12.1493	11.3994	12.4702	11.7913	11.9032	11.8649	12.1375	13.2127	12.1993	12.9162	12.7604	13.6277	12.3851
0.563483	0.562573	0.537611	0.557647	0.431174	0.547236	0.576755	0.575197	0.654777	0.398725	0.60729	0.602661	0.528647	0.566188	0.439213	0.522817	0.584833	0.542827	0.482592	0.598819	0.504242	0.485995	0.48586	0.479436	0.441341	0.518836	0.513457	0.452717	0.515222		12.775	12.7836	12.0834	12.2281	11.2408	11.1826	11.4859	11.4089	11.4568	11.6821	12.5902	12.3014	12.3033	12.3426	12.4345	12.4195	11.8509	13.159	13.2059	12.2513
0.480608	0.470882	0.449386	0.552869	0.511446	0.569908	0.481954	0.545667	0.65526	0.625283	0.575191	0.48456	0.585851	0.559375	0.561742	0.619661	0.462008	0.482027	0.516889	0.545877	0.508241	0.396276	0.454369	0.508011	0.616346	0.52492	0.621058	0.556268	0.466243		13.2128	11.6844	14.0291	11.9202	11.5256	11.8312	12.1488	11.596	10.9273	11.1927	12.2001	12.7441	12.3156	11.5043	13.0245	12.2531	12.3879	12.798	12.6447	12.734
0.518487	0.553802	0.50789	0.513775	0.446738	0.483105	0.639695	0.693862	0.598272	0.524239	0.491839	0.541816	0.485204	0.581901	0.606845	0.619489	0.513298	0.640053	0.459812	0.419117	0.44272	0.504289	0.456892	0.552559	0.396868	0.642869	0.501539	0.488506	0.528011		11.8249	12.7053	11.9608	12.2382	11.2063	11.2293	11.4504	12.4417	12.1911	11.0632	12.5208	12.1105	12.2734	14.6269	12.8977	12.3713	12.4825	13.8408	12.5546	12.9649
0.503512	0.534217	0.496553	0.51366	0.606233	0.596639	0.57851	0.594121	0.583439	0.583515	0.558967	0.550616	0.531035	0.609427	0.552795	0.588093	0.642584	0.470679	0.665874	0.448005	0.425672	0.439452	0.483759	0.455831	0.546015	0.545762	0.598402	0.399522	0.506833		13.4672	11.8403	13.2836	11.8612	11.9619	11.538	12.1826	12.0728	11.8629	11.2396	11.6063	11.7739	11.9331	12.5358	11.7694	13.1286	12.8539	12.7691	13.5317	12.2267
0.646993	0.424897	0.597818	0.583582	0.487417	0.522799	0.563651	0.59088	0.628154	0.551284	0.581959	0.534582	0.70491	0.608781	0.592884	0.489886	0.439521	0.561691	0.430529	0.460869	0.416528	0.418704	0.502342	0.479417	0.52335	0.523568	0.528849	0.477566	0.463722		12.9614	11.9772	12.388	11.9981	12.0671	11.9751	11.954	11.5184	11.8373	11.33	12.5907	12.8977	12.5449	12.5623	12.0475	12.6357	12.7331	12.718	12.6687	11.8144
0.630951	0.531726	0.426332	0.491782	0.552543	0.58745	0.610845	0.610948	0.646168	0.592774	0.576536	0.598258	0.482255	0.600155	0.655795	0.593124	0.555463	0.517138	0.510067	0.590088	0.51612	0.463218	0.436803	0.474653	0.549208	0.584698	0.576908	0.470373	0.491249		13.457	12.0283	12.2824	11.8526	11.7959	11.0696	11.7414	11.8935	11.7014	12.0396	12.0106	11.4905	12.5205	12.6091	13.3598	11.8819	12.6833	12.3788	12.784	12.8947
0.518169	0.577029	0.581392	0.511065	0.504473	0.541226	0.499354	0.496835	0.668791	0.619044	0.471604	0.543337	0.564776	0.504013	0.536552	0.616824	0.549015	0.498325	0.537374	0.585818	0.480466	0.550124	0.442528	0.329191	0.48106	0.58152	0.601201	0.468797	0.559232		13.2643	13.576	12.5597	12.1737	11.4206	10.6687	10.7981	11.7967	11.5129	11.7742	12.2075	13.4305	12.2242	12.1078	12.2522	13.0452	13.2787	12.4012	13.3085	12.5661
0.458599	0.45889	0.462015	0.48963	0.593758	0.515622	0.500084	0.589223	0.549989	0.615435	0.44111	0.592195	0.673251	0.679982	0.550086	0.429528	0.479615	0.525779	0.580986	0.627133	0.544758	0.44351	0.447653	0.539133	0.529357	0.426992	0.59108	0.472468	0.495406		12.5038	13.1894	11.3535	11.481	11.4055	11.3899	12.7072	12.1738	12.6624	12.2265	12.261	11.8425	12.6339	12.3515	12.7271	12.5068	13.1014	12.7877	12.4011	13.3735
0.323344	0.488551	0.544753	0.495995	0.554684	0.550931	0.485305	0.594268	0.654326	0.610398	0.597849	0.638206	0.603271	0.624007	0.577538	0.462015	0.562452	0.595011	0.437517	0.578243	0.453251	0.360817	0.385262	0.358956	0.565392	0.581429	0.589424	0.5156	0.540506		12.2126	11.9909	11.7096	12.0489	13.2852	11.4888	11.257	11.7716	11.49	12.6091	12.2669	11.802	13.0854	11.8894	12.5312	12.6366	13.2064	12.8973	13.516	12.7602
0.595346	0.536385	0.581516	0.558253	0.466594	0.566877	0.526919	0.626316	0.566967	0.63744	0.472653	0.495059	0.576369	0.620785	0.668347	0.556332	0.575392	0.470263	0.472692	0.473352	0.494694	0.432855	0.529233	0.580544	0.552028	0.620682	0.577167	0.5311	0.53743		13.9117	12.3135	12.371	11.8966	11.9614	11.2891	11.0908	12.0043	11.3227	11.6149	11.5645	12.5975	11.3131	12.4894	12.1833	12.5362	12.5864	11.7008	12.0041	11.9944
0.631259	0.594045	0.439227	0.5186	0.507494	0.442401	0.549545	0.593082	0.582065	0.460169	0.61379	0.545431	0.70887	0.597564	0.495891	0.574266	0.487642	0.466974	0.488913	0.553022	0.462113	0.464613	0.450566	0.57939	0.463769	0.533504	0.48283	0.528773	0.432431		14.2031	11.9267	11.7533	12.6218	11.5252	12.3104	10.9203	11.7538	11.6372	11.9036	12.5171	11.2701	12.5391	12.4626	12.245	13.2679	11.8924	13.0199	13.031	11.7804
0.634944	0.586882	0.561711	0.420441	0.526631	0.557713	0.563645	0.523905	0.642009	0.521802	0.500004	0.473996	0.602142	0.452497	0.628231	0.531519	0.51701	0.539556	0.507186	0.456225	0.45196	0.525136	0.483168	0.44104	0.499744	0.481196	0.611714	0.514811	0.382436		13.2243	12.572	12.3501	11.816	11.9056	12.196	11.1817	10.8378	10.8954	11.7917	12.0717	11.7981	12.239	11.5775	12.8082	12.3149	12.5124	13.3553	12.8361	12.0936
0.601402	0.496846	0.469194	0.578776	0.607941	0.582909	0.665206	0.63283	0.482719	0.589987	0.689328	0.60331	0.590918	0.578574	0.618003	0.543381	0.654328	0.511666	0.584178	0.534683	0.303356	0.435217	0.520981	0.515235	0.427112	0.50838	0.52201	0.421513	0.488383		13.4521	12.0442	13.1836	12.1539	13.925	12.0486	11.449	12.0046	10.8696	11.9204	12.3684	12.9731	12.6171	11.8491	12.6238	12.7256	12.5867	12.556	13.1877	12.3645
0.40756	0.391972	0.453407	0.468951	0.431783	0.517795	0.553429	0.497061	0.470243	0.596434	0.584528	0.597378	0.565348	0.591486	0.522006	0.673575	0.488379	0.465822	0.41339	0.642098	0.575389	0.438354	0.500459	0.454764	0.560818	0.497372	0.538465	0.496595	0.492304		13.4227	12.302	11.9815	11.6136	12.3367	11.1235	12.2201	10.8199	11.9425	11.4508	11.637	12.5248	12.3596	12.4716	12.3885	12.4195	12.5516	12.5118	13.6223	13.669
0.54946	0.393501	0.538483	0.487315	0.58709	0.451329	0.561744	0.65493	0.440556	0.643522	0.569669	0.630668	0.629865	0.560493	0.550055	0.570241	0.622422	0.565459	0.388798	0.54116	0.632215	0.417022	0.542212	0.42702	0.469135	0.454199	0.44363	0.621882	0.443201		13.0853	12.6522	11.5742	10.8918	12.569	11.3689	11.5848	11.2496	11.988	12.7268	11.936	11.9389	12.5383	12.2938	12.8751	11.9944	13.3144	14.2887	12.2869	12.4323
0.620221	0.45956	0.463661	0.597529	0.568503	0.500796	0.503032	0.530781	0.66258	0.516049	0.680769	0.545827	0.506633	0.561866	0.536814	0.570433	0.593536	0.497793	0.434594	0.51595	0.47836	0.49533	0.383633	0.470427	0.570337	0.43171	0.472452	0.488804	0.46209		12.4119	12.3838	11.5316	11.8235	11.5581	11.4808	11.7552	11.8679	11.5	12.1826	12.6136	13.0914	11.649	11.8461	12.2254	12.956	12.8533	13.0838	12.8443	12.321
0.431334	0.480854	0.55747	0.548646	0.539114	0.566737	0.506581	0.594601	0.585374	0.603171	0.542471	0.429769	0.480332	0.551433	0.630868	0.631278	0.580737	0.535094	0.468242	0.493626	0.433822	0.43303	0.424756	0.455613	0.425603	0.436812	0.609643	0.557246	0.481053		12.2397	11.5562	11.6388	11.3839	11.4004	11.4715	11.2377	11.4726	11.6022	11.077	12.5838	12.365	12.1364	12.651	13.6654	12.0049	12.6157	13.3399	13.4254	12.8411
0.6563	0.593151	0.468406	0.455322	0.433663	0.675727	0.613142	0.480717	0.592416	0.572862	0.578198	0.602459	0.632853	0.728254	0.622856	0.60499	0.34532	0.579497	0.45773	0.471202	0.575686	0.458899	0.585919	0.402977	0.623907	0.472534	0.621967	0.517968	0.450325		13.3214	13.0984	11.6849	11.9394	11.1449	12.2811	12.0586	11.801	11.5675	11.3913	12.5908	11.7534	12.0862	14.2757	12.2782	11.8637	12.4494	12.2745	13.4554	12.7152
0.489183	0.620819	0.547545	0.482381	0.457928	0.587568	0.514829	0.535259	0.580193	0.48828	0.59426	0.486727	0.614018	0.590548	0.581903	0.607026	0.570165	0.430948	0.471564	0.512107	0.446218	0.481579	0.396972	0.533606	0.594642	0.535869	0.49509	0.439112	0.457629		12.2917	12.964	12.1584	10.8858	11.1233	11.0816	11.7087	11.3745	12.3664	11.6729	12.1374	11.9446	12.4723	12.5648	13.5645	12.4594	12.1374	12.7855	12.7746	12.4584
0.483188	0.406667	0.47023	0.445531	0.590986	0.548631	0.527992	0.500846	0.572232	0.597751	0.609045	0.56864	0.490925	0.689079	0.649666	0.540157	0.586365	0.453048	0.511303	0.526876	0.548168	0.429031	0.431021	0.49733	0.54023	0.554505	0.562624	0.422358	0.49931		12.5981	12.7066	11.3862	11.5734	11.5481	11.2149	11.8935	11.2827	11.6845	11.8517	11.714	11.5524	11.9521	12.2006	13.4951	11.972	12.7351	12.2587	12.5532	12.0337
0.546088	0.67279	0.570047	0.475152	0.52208	0.55983	0.535372	0.505931	0.592692	0.459263	0.50979	0.507923	0.554722	0.599797	0.688045	0.3807	0.530589	0.575295	0.408249	0.612377	0.510331	0.47588	0.348707	0.410596	0.656091	0.555371	0.525114	0.410619	0.469513		12.6762	12.7884	11.6774	10.8997	11.1295	11.5294	11.0596	11.5893	11.5103	11.8043	11.9119	12.5657	12.1345	11.7757	12.8181	12.4576	12.1137	12.7139	12.7416	13.1559
0.594537	0.51667	0.515912	0.438623	0.602948	0.577828	0.54468	0.602463	0.528101	0.497158	0.559624	0.496663	0.590534	0.493518	0.552014	0.629686	0.504503	0.588885	0.39045	0.558401	0.486086	0.382748	0.349325	0.453413	0.596267	0.605952	0.554542	0.413113	0.452248		13.4193	11.0784	11.1529	11.5305	11.7678	11.257	11.5278	11.0414	11.1308	11.7455	12.22	12.6939	12.8979	12.081	13.2425	12.842	11.7954	13.0997	12.5527	13.1097
0.568553	0.480227	0.466896	0.60637	0.591866	0.605889	0.509117	0.685774	0.60553	0.509228	0.489569	0.60372	0.512593	0.613827	0.605661	0.648824	0.605493	0.564148	0.537116	0.474957	0.534789	0.460053	0.477862	0.492895	0.584637	0.590321	0.573346	0.610751	0.450762		12.5931	12.1061	12.3123	11.5727	12.1851	11.485	11.5042	12.1286	11.7037	12.7138	11.9713	12.1533	11.623	12.3727	13.4591	11.9346	12.8484	12.0938	13.3627	12.633
0.589585	0.533489	0.508384	0.557157	0.494495	0.593034	0.427997	0.505296	0.589324	0.580453	0.535347	0.611234	0.544646	0.540643	0.649772	0.592111	0.55505	0.522507	0.503736	0.520803	0.569381	0.462114	0.567834	0.461762	0.513667	0.530587	0.563127	0.402273	0.515865		12.7987	12.2881	12.4705	11.9494	11.8554	12.1537	11.3885	11.8895	11.3644	11.4699	11.7603	13.5391	11.4021	12.1585	12.1474	12.5888	12.6825	12.5482	12.7028	12.4169
0.516113	0.435142	0.513209	0.488464	0.533338	0.614044	0.628283	0.573216	0.597909	0.51621	0.562045	0.49589	0.518305	0.585143	0.722903	0.526503	0.581224	0.430658	0.549265	0.457931	0.417167	0.389008	0.505881	0.377842	0.529696	0.486595	0.523852	0.490247	0.52658		11.9467	11.9557	12.2699	11.3921	11.265	11.905	11.5639	11.6251	12.4669	11.6777	12.3664	12.2009	12.2967	11.7377	14.0524	12.4171	12.623	12.3325	12.3969	12.2856
0.463119	0.501751	0.520148	0.624734	0.4537	0.491456	0.579284	0.47808	0.516847	0.646046	0.558976	0.621434	0.556901	0.613218	0.671485	0.483462	0.69001	0.591777	0.484023	0.516084	0.485451	0.424234	0.500005	0.488659	0.416136	0.465768	0.650091	0.420382	0.555242		12.9496	11.9853	11.7217	11.0268	11.5749	11.3462	11.4848	11.804	11.5089	12.2891	11.3858	11.9784	11.8464	12.0815	12.374	12.2809	13.3674	12.9125	12.4952	12.1257
0.480625	0.440031	0.556706	0.608097	0.545525	0.523118	0.574827	0.497297	0.634476	0.565232	0.529473	0.538407	0.602084	0.560288	0.557131	0.459309	0.469766	0.592868	0.475361	0.482454	0.53442	0.281341	0.592273	0.483376	0.541407	0.573301	0.651299	0.481983	0.425249		12.6238	11.4435	11.3483	12.1154	11.7767	11.4221	11.8202	11.1184	11.6081	11.4537	11.4496	12.2639	12.4555	12.3114	12.4689	11.4526	11.8384	12.9612	12.564	12.9243
0.456864	0.494705	0.525075	0.512077	0.568235	0.421635	0.545085	0.523094	0.66506	0.649266	0.575599	0.572398	0.597596	0.528998	0.483134	0.499257	0.551038	0.580776	0.502192	0.455879	0.414705	0.428988	0.449461	0.484438	0.532141	0.507239	0.650553	0.536111	0.455664		12.5443	12.98	11.6059	12.8159	12.1823	11.6711	11.8371	11.1358	10.591	10.9861	12.3321	11.8763	11.821	12.28	11.8611	12.7266	12.9624	13.0251	12.2071	12.0612
0.494647	0.487793	0.3936	0.474036	0.470049	0.513869	0.6123	0.57656	0.52568	0.555629	0.659142	0.688272	0.50302	0.608636	0.695804	0.563273	0.542275	0.575696	0.410822	0.580613	0.495699	0.550822	0.415266	0.430121	0.592464	0.484258	0.596895	0.5227	0.448581		12.3953	12.2348	11.9039	10.7214	11.5462	11.2956	11.8229	11.5117	11.3422	11.9599	12.4299	11.9361	12.7226	12.7865	12.9001	12.4586	12.4689	13.7162	12.8606	12.9802
0.639598	0.533063	0.584917	0.491131	0.50791	0.691182	0.601945	0.566148	0.57924	0.635405	0.420831	0.537219	0.517279	0.681862	0.548448	0.572061	0.507326	0.429949	0.482939	0.501893	0.579443	0.581571	0.51463	0.493845	0.525564	0.527067	0.474383	0.517962	0.469258		13.2049	11.874	13.3256	10.8182	11.1461	11.7028	10.7706	11.3568	11.3134	12.0491	11.6555	12.0768	12.5987	12.368	12.5142	12.1617	12.3128	12.2645	12.084	13.3641
0.458347	0.43446	0.456116	0.558819	0.450617	0.459689	0.615297	0.565925	0.548163	0.733847	0.557702	0.530233	0.582951	0.565229	0.587386	0.656143	0.503058	0.506042	0.473189	0.418685	0.478801	0.475634	0.541333	0.497142	0.446277	0.539731	0.526204	0.484024	0.56577		11.158	12.0281	11.6992	11.9318	11.6403	11.3908	11.05	12.0467	12.1315	12.102	11.4564	11.8448	12.5077	12.0185	12.4808	12.2664	12.9957	11.7756	12.9651	12.1753
0.44245	0.511479	0.53559	0.425158	0.54698	0.552777	0.467225	0.524866	0.50072	0.571925	0.456077	0.607879	0.677834	0.577695	0.685959	0.550496	0.593618	0.418506	0.460217	0.548789	0.495365	0.464759	0.476891	0.315701	0.489685	0.476111	0.598239	0.647611	0.449133		12.9609	12.1075	12.184	12.7428	11.9552	11.1111	10.4398	11.873	12.5519	11.7007	11.2698	12.4681	12.6932	11.903	12.4589	12.1552	12.3702	13.0293	12.1903	12.5535
0.537318	0.457116	0.474239	0.482801	0.680221	0.496426	0.57106	0.64522	0.64627	0.615686	0.480696	0.589076	0.485415	0.550654	0.483193	0.623233	0.565832	0.461084	0.47633	0.451665	0.414524	0.534292	0.366304	0.491948	0.523386	0.559698	0.460414	0.403757	0.445189		13.7476	13.1678	12.0493	11.3305	11.6281	12.1447	11.5786	12.6731	12.0046	11.3636	11.3352	12.0078	12.3046	11.9358	11.6905	11.9875	12.8266	12.1792	12.5072	11.9475
0.555385	0.528438	0.465455	0.502523	0.419759	0.629597	0.621848	0.592169	0.5426	0.42855	0.502619	0.627676	0.639192	0.518982	0.615971	0.585737	0.652781	0.551223	0.508874	0.551928	0.365067	0.58159	0.572158	0.497151	0.487809	0.508391	0.525999	0.444272	0.445749		13.178	12.5991	11.5422	12.0025	11.6512	12.5159	12.0898	11.4857	11.2491	12.0285	11.3756	11.936	11.9149	12.5951	12.7673	13.1324	13.1984	12.528	12.3927	12.5531
0.49223	0.596378	0.421848	0.547356	0.695112	0.618138	0.587788	0.446095	0.448571	0.542071	0.671146	0.654338	0.617079	0.641128	0.570585	0.585542	0.623915	0.519074	0.547073	0.574382	0.440162	0.497669	0.451475	0.429712	0.509717	0.492764	0.479928	0.440316	0.415038		12.6561	13.3354	12.2517	12.072	11.5098	12.2871	11.6825	11.0977	11.8369	12.3134	12.0823	12.2099	12.4818	12.4258	13.4294	12.5264	11.7758	12.466	12.8352	12.5034
0.56406	0.426057	0.488806	0.525746	0.491038	0.528578	0.617484	0.565397	0.532769	0.479509	0.475956	0.605332	0.701844	0.554854	0.556045	0.584814	0.571596	0.455313	0.599113	0.532719	0.542964	0.455287	0.487477	0.462575	0.464513	0.569013	0.500188	0.432157	0.46357		12.6541	11.9017	12.5288	11.5448	11.5677	12.2042	10.8075	11.4715	12.2819	11.768	12.4341	13.0148	12.3066	11.8924	12.3915	12.7891	12.8136	11.8441	12.6649	12.9829
0.486582	0.434547	0.420599	0.470131	0.594713	0.650492	0.586382	0.438615	0.455594	0.578523	0.570234	0.698251	0.523855	0.561323	0.578935	0.531428	0.514998	0.412539	0.472277	0.544279	0.455875	0.495373	0.482541	0.51838	0.561102	0.520451	0.552712	0.492187	0.472431		13.6067	13.0104	11.9643	11.6712	12.1736	11.4514	11.7627	10.6884	11.3152	11.5585	11.3602	12.5616	11.8501	12.4166	12.4243	12.5668	12.3884	12.954	12.5608	12.8519
0.54423	0.38091	0.584833	0.509053	0.472564	0.577862	0.521374	0.590198	0.587718	0.566108	0.730077	0.616867	0.611404	0.629973	0.634394	0.594329	0.620366	0.529198	0.516375	0.507155	0.531327	0.358422	0.524588	0.46462	0.517298	0.458699	0.609293	0.505322	0.494987		13.8046	11.8333	12.0288	11.2374	10.943	12.247	11.0562	11.6302	11.2787	11.1668	12.4169	12.3665	11.7284	13.3549	13.1862	12.8127	13.2101	12.5479	13.1327	13.569
0.592973	0.545369	0.473497	0.518058	0.409612	0.497604	0.626047	0.513665	0.53191	0.472404	0.504011	0.671888	0.562742	0.618852	0.661892	0.57143	0.482818	0.486899	0.509152	0.564985	0.585615	0.467248	0.542538	0.5411	0.444519	0.473446	0.564725	0.425673	0.378165		13.5128	12.5028	11.9232	11.3054	11.118	11.4616	12.0297	11.9028	11.1543	11.4748	11.2046	12.0386	12.3549	12.8097	12.7816	12.0199	12.3713	11.8644	12.5447	12.4659
0.517471	0.563734	0.498229	0.535999	0.627674	0.50908	0.503982	0.572589	0.586839	0.543855	0.60642	0.597094	0.60876	0.640633	0.551163	0.416213	0.62383	0.445103	0.464425	0.492775	0.544474	0.559744	0.578464	0.414444	0.535632	0.537084	0.494363	0.614792	0.46316		12.8421	11.9426	12.4818	12.62	12.0748	11.9165	11.5005	11.1351	10.6837	12.011	12.5953	11.9526	11.3488	12.2418	13.2772	11.8608	12.6252	13.1293	12.4239	12.5004
0.631122	0.555773	0.473926	0.611113	0.674039	0.587629	0.523741	0.604956	0.493144	0.503125	0.618537	0.6501	0.578009	0.668778	0.537567	0.54613	0.527678	0.500148	0.44245	0.464033	0.509352	0.330954	0.486591	0.506613	0.487689	0.557354	0.4376	0.418672	0.485129		12.684	12.6293	13.2932	11.2196	11.8422	11.2341	11.1153	10.4802	11.8294	12.1588	12.5085	12.6708	12.2099	12.3351	12.0149	11.7908	12.0972	11.8737	12.513	13.0019
0.552146	0.357346	0.483453	0.521587	0.461215	0.546398	0.56485	0.473255	0.477201	0.56102	0.533956	0.494117	0.5645	0.764069	0.631141	0.531192	0.503078	0.538855	0.511538	0.456373	0.51799	0.392769	0.539485	0.414777	0.484475	0.48491	0.53112	0.451007	0.479375		13.5678	12.058	11.7108	11.4122	11.9888	11.728	12.1302	11.7856	11.5859	11.875	12.4152	12.1158	12.1455	13.3667	12.4393	12.7085	12.1427	12.2464	12.0416	12.9493
0.610996	0.57328	0.554021	0.426284	0.48333	0.515689	0.554105	0.511994	0.61297	0.571997	0.572831	0.54524	0.551153	0.50387	0.664964	0.500558	0.605546	0.549441	0.535153	0.466682	0.419096	0.382129	0.502594	0.414444	0.497852	0.540096	0.431999	0.426982	0.494683		13.0364	12.3498	10.5105	11.5386	11.6361	10.7992	11.0912	11.3601	11.2311	12.1104	12.0855	12.0324	13.0586	11.8048	11.7723	12.2504	12.8862	12.1434	12.1357	13.3362
0.508423	0.496143	0.495521	0.447968	0.524427	0.511625	0.517679	0.620761	0.54673	0.598107	0.440242	0.622935	0.546911	0.565982	0.599659	0.474395	0.535496	0.648758	0.573783	0.585399	0.408108	0.510164	0.518107	0.430673	0.498214	0.503383	0.534646	0.528381	0.431239		12.7605	12.3681	11.7768	10.4829	12.7121	12.1356	10.9309	11.7185	11.7665	11.5254	11.9752	12.0904	11.3976	12.2449	12.1972	12.1	12.082	12.9512	13.3719	12.9145
0.47165	0.70713	0.501235	0.595098	0.492971	0.547832	0.583304	0.539141	0.521077	0.524734	0.452375	0.626497	0.566675	0.586939	0.62742	0.536648	0.500557	0.496839	0.631069	0.582786	0.530796	0.390424	0.57871	0.571911	0.556446	0.537111	0.466372	0.421858	0.448878		12.9815	12.854	11.5983	12.3253	11.9537	11.4509	10.8366	10.7172	11.5895	11.0679	11.7177	12.6746	12.0379	11.7415	13.288	12.4645	12.809	13.2655	13.5268	12.6439
0.499057	0.525928	0.585359	0.640953	0.260355	0.560229	0.554906	0.789367	0.501216	0.479552	0.592132	0.595765	0.578928	0.522698	0.552315	0.602731	0.47768	0.578776	0.58999	0.419389	0.46605	0.346202	0.515551	0.37461	0.412574	0.555657	0.568082	0.476258	0.552662		12.9361	13.5393	12.8594	12.8939	11.1517	10.5402	11.5782	11.8449	11.8611	10.983	11.9439	11.5498	11.8396	12.4746	13.2942	12.3126	12.173	11.8108	12.5898	13.2112
0.456027	0.582787	0.484508	0.430053	0.61501	0.602501	0.522815	0.663691	0.57614	0.561982	0.6228	0.608241	0.619354	0.574102	0.664773	0.519903	0.53492	0.562347	0.552522	0.486024	0.45569	0.498166	0.491818	0.373929	0.469642	0.519772	0.60036	0.569825	0.556905		12.8658	13.0085	11.5424	11.3368	11.5096	10.8933	11.2648	11.0624	11.4277	11.1826	11.7713	11.8556	11.9896	11.9663	13.0167	12.22	12.8943	13.4573	12.4869	12.7667
0.607771	0.429765	0.461593	0.621251	0.469747	0.448552	0.674474	0.614869	0.600053	0.519772	0.529843	0.576465	0.516055	0.688702	0.561907	0.653852	0.557339	0.587767	0.499483	0.536208	0.500926	0.495147	0.434367	0.435521	0.54835	0.444523	0.533643	0.54027	0.46173		12.1555	11.9001	11.0606	12.5723	11.4667	11.0774	12.7758	11.7551	11.1714	11.9399	12.4522	11.1705	12.2823	12.0906	11.6426	12.8876	12.7734	12.9319	13.1691	12.7521
0.392806	0.524305	0.562906	0.547788	0.593723	0.549959	0.546837	0.565259	0.387295	0.520948	0.437706	0.646127	0.594783	0.517343	0.593664	0.546641	0.539111	0.552494	0.598731	0.522756	0.486738	0.447725	0.436576	0.321122	0.485923	0.523308	0.560234	0.450266	0.57662		12.7047	12.6505	12.8294	12.6076	12.2193	11.2788	11.3699	10.885	10.8068	11.6287	11.3951	12.3025	12.3215	12.0703	12.1749	12.5362	12.9767	11.9643	13.94	12.6792
0.445272	0.520452	0.483207	0.403664	0.497625	0.687224	0.512765	0.583949	0.593233	0.581282	0.509509	0.525721	0.496887	0.513038	0.55757	0.672571	0.513931	0.610029	0.493326	0.540439	0.517969	0.539274	0.539691	0.498047	0.500753	0.587393	0.550446	0.54797	0.476696		11.6969	12.6403	12.7642	11.4825	12.3072	12.2151	11.2772	11.1042	12.5453	11.4902	11.8304	11.9852	11.72	12.0672	12.8103	13.7462	12.661	13.266	12.7873	13.0963
0.534941	0.496941	0.535151	0.443376	0.629075	0.55142	0.539336	0.667437	0.584228	0.583141	0.463849	0.526809	0.578726	0.581729	0.592855	0.472569	0.432008	0.476273	0.655545	0.612492	0.51419	0.496475	0.455143	0.411445	0.515097	0.496046	0.569868	0.435509	0.439978		13.1867	11.9076	11.4765	11.9445	12.0805	11.9409	11.8041	11.9492	11.1915	11.4497	11.7612	11.5876	11.4996	12.4909	12.2758	12.51	12.2162	12.6519	13.0937	13.8048
0.57219	0.45694	0.467101	0.510838	0.540101	0.560637	0.498232	0.587039	0.700343	0.450321	0.553556	0.538801	0.501403	0.522749	0.569178	0.471416	0.52148	0.638664	0.584694	0.544901	0.562261	0.429702	0.540211	0.429811	0.481138	0.592227	0.548279	0.547053	0.525069		13.2722	11.9563	12.096	11.031	11.4396	11.2369	10.9093	11.2682	12.1802	12.0304	11.9258	12.514	11.9415	12.3805	12.2874	12.4561	13.2633	13.2943	13.0066	12.1867
0.559728	0.404377	0.57392	0.494584	0.636159	0.556528	0.499759	0.569701	0.475817	0.592872	0.663432	0.5977	0.504872	0.620432	0.520509	0.445798	0.597102	0.592445	0.548187	0.528983	0.503857	0.526674	0.524116	0.366161	0.523226	0.51587	0.553194	0.562588	0.475982		12.9646	12.1426	12.0685	11.5222	11.752	10.6638	11.3162	12.1066	11.3974	11.6842	12.472	11.7356	11.6188	12.5371	12.3854	11.7557	12.7521	12.2108	13.1038	12.7917
0.542368	0.573865	0.501634	0.430026	0.628961	0.507291	0.652424	0.648474	0.607819	0.49579	0.493663	0.47844	0.433341	0.655224	0.550801	0.611595	0.604819	0.474587	0.663711	0.590449	0.571227	0.501926	0.504006	0.518741	0.613017	0.480947	0.591669	0.461556	0.41494		13.7618	12.411	11.9898	12.3943	12.2533	11.064	11.3032	11.8858	12.4417	11.2087	11.6398	12.5458	11.6856	12.9078	12.6937	12.0614	12.8979	12.3476	12.6706	13.1618
0.452662	0.487097	0.465082	0.416311	0.498081	0.510305	0.579406	0.522401	0.681901	0.644206	0.679622	0.656076	0.43406	0.644298	0.691514	0.569556	0.492833	0.504701	0.543135	0.42302	0.517905	0.492898	0.398257	0.410595	0.538082	0.539884	0.457515	0.459228	0.430097		12.9182	12.001	11.731	11.5344	10.9515	11.0347	11.2383	11.1358	11.7513	10.9446	12.2841	11.9689	11.3341	12.7218	12.2083	12.352	12.366	13.4705	12.8901	12.0117
0.448626	0.548493	0.531614	0.487372	0.594452	0.575924	0.50621	0.548395	0.553892	0.489914	0.471029	0.546986	0.551024	0.48076	0.626707	0.626809	0.552952	0.486732	0.53996	0.486453	0.4868	0.372924	0.293059	0.435892	0.55357	0.530412	0.588965	0.450832	0.568424		13.5427	12.7986	12.2348	11.7794	11.7171	11.5211	11.0177	11.0209	11.5681	11.558	12.2227	11.4213	11.7809	11.8432	12.8438	13.7756	13.3568	11.9389	12.4079	11.9273
0.503994	0.542031	0.523603	0.527196	0.547232	0.524097	0.662312	0.467879	0.546944	0.59342	0.588518	0.503914	0.596921	0.574529	0.633119	0.651142	0.624176	0.524443	0.604721	0.467057	0.50079	0.489923	0.499035	0.430924	0.4829	0.539009	0.48952	0.379397	0.485292		12.8242	12.9577	12.0053	10.9903	11.3526	11.6015	10.9613	11.3034	11.3984	11.3092	11.9773	12.2698	12.6466	12.2141	11.5269	12.4953	11.8582	12.8774	12.8346	11.9805
0.58149	0.644303	0.527999	0.492281	0.588489	0.62753	0.567044	0.50776	0.636358	0.653539	0.541444	0.562075	0.533038	0.411761	0.555383	0.507803	0.660211	0.580919	0.550275	0.522517	0.578285	0.397876	0.543953	0.496991	0.346709	0.49275	0.486034	0.487668	0.405772		12.8236	12.8962	11.5512	11.6196	12.1395	12.5686	11.1057	11.8413	11.5946	10.8886	12.0417	12.2929	12.3936	11.9722	13.1342	12.5544	13.0463	12.9235	12.4501	13.3945
0.520228	0.688329	0.650785	0.522417	0.609707	0.515118	0.520532	0.539396	0.604375	0.496848	0.596797	0.554817	0.608038	0.62829	0.616035	0.655648	0.522659	0.571105	0.487837	0.419372	0.407744	0.390748	0.503012	0.400248	0.453027	0.558092	0.558342	0.458406	0.392276		13.2967	12.4067	11.5546	11.3766	11.6359	12.4192	12.0499	11.141	11.1694	12.8868	11.7876	12.1626	11.9194	12.107	12.1289	11.7566	12.0744	13.0014	12.7462	12.1344
0.594066	0.574631	0.59977	0.492917	0.552754	0.576781	0.491092	0.711286	0.495145	0.525885	0.575602	0.646889	0.577478	0.56994	0.699554	0.497648	0.637628	0.495197	0.553355	0.559042	0.48268	0.466645	0.485993	0.45781	0.564568	0.614797	0.533901	0.424957	0.549101		13.3109	12.4883	12.2519	11.9789	12.3942	11.6174	11.0706	10.7884	11.6579	11.2994	12.4069	12.7607	11.9662	13.5238	12.9187	13.021	12.4158	12.0987	11.9379	13.0584
0.591679	0.570488	0.528567	0.535664	0.536657	0.580928	0.63711	0.439911	0.708272	0.600368	0.52411	0.556564	0.586496	0.675746	0.55492	0.539747	0.536181	0.572192	0.49842	0.554834	0.513925	0.568425	0.494622	0.481181	0.479619	0.498517	0.543119	0.411062	0.563199		12.0909	13.1602	11.3214	12.2584	11.8148	11.8973	11.2308	11.2366	10.9459	11.3316	11.962	11.9274	12.5975	12.5247	11.841	12.5728	12.5441	12.6291	12.5103	13.2604
0.572359	0.498772	0.419622	0.520711	0.522638	0.430562	0.650599	0.624228	0.586871	0.560881	0.649675	0.548568	0.580788	0.625936	0.697303	0.524876	0.508624	0.534925	0.492073	0.57395	0.548386	0.428049	0.466295	0.587779	0.481699	0.609717	0.54302	0.599007	0.366522		12.9399	11.856	11.0639	11.7783	11.9529	11.7081	11.4411	11.2482	12.3693	11.3767	12.2265	12.8371	11.8621	11.3795	13.4525	12.276	13.2103	13.2174	12.5552	12.4184
0.424448	0.397124	0.551057	0.375321	0.494241	0.520896	0.35234	0.660144	0.567821	0.597845	0.630047	0.599246	0.575435	0.441297	0.569665	0.698816	0.585681	0.478271	0.583575	0.455191	0.537863	0.449039	0.586862	0.48909	0.434312	0.541679	0.467572	0.482151	0.505822		13.594	12.2178	12.1596	11.1972	11.9772	11.1912	11.2916	11.729	11.2308	11.2031	12.0934	12.2888	12.0888	12.1389	12.3845	13.247	13.0881	12.5101	13.1929	12.7369
0.452741	0.484523	0.461755	0.563513	0.579214	0.580403	0.534833	0.543261	0.744885	0.629324	0.660974	0.560719	0.489027	0.487779	0.552974	0.519867	0.553573	0.374708	0.504975	0.446984	0.433099	0.463693	0.574816	0.461947	0.476575	0.549996	0.516953	0.489344	0.405759		13.7931	11.887	12.4929	11.7577	12.7422	11.6065	11.2032	11.7115	11.0602	12.3176	12.2107	12.5918	11.9671	11.7904	12.515	12.2432	12.2888	12.9081	12.8802	11.8199
0.424669	0.424292	0.575155	0.575203	0.428196	0.611648	0.599531	0.532864	0.668122	0.558017	0.652155	0.607571	0.589209	0.575843	0.516433	0.504431	0.583211	0.496553	0.576454	0.465899	0.46199	0.446515	0.396244	0.415148	0.375223	0.468122	0.565071	0.565035	0.594703		12.9435	12.4193	11.6574	12.3366	11.6775	11.7541	11.7761	11.8367	11.5106	11.5504	11.2036	11.6666	12.0624	12.2297	12.6087	11.6283	13.9497	12.3283	11.7902	12.7928
0.654334	0.55352	0.511772	0.539331	0.615489	0.516522	0.584115	0.509682	0.648792	0.568908	0.581602	0.5388	0.590418	0.562275	0.653524	0.547604	0.455939	0.529974	0.534089	0.55248	0.467156	0.366645	0.402471	0.459376	0.488498	0.459895	0.484783	0.514508	0.436808		12.3344	13.3033	12.9172	11.4762	11.8076	11.5455	11.4614	11.9771	11.949	12.6235	13.0564	11.8564	11.9903	12.1272	12.3271	12.7744	11.9863	12.4225	11.9412	12.341
0.668463	0.484227	0.662575	0.510797	0.533568	0.4702	0.584877	0.5779	0.531523	0.512479	0.586244	0.509702	0.56529	0.579648	0.564007	0.517083	0.582127	0.531917	0.543752	0.553297	0.553466	0.538033	0.564996	0.424047	0.475264	0.402658	0.490198	0.589349	0.521421		13.5592	12.6826	13.55	11.0395	11.8905	11.3764	10.9669	11.1895	11.4709	11.2611	12.0748	12.7562	12.2659	11.9467	13.3647	12.3602	13.3639	12.4005	13.1722	12.0542
0.480872	0.577695	0.520997	0.496021	0.521301	0.567159	0.531376	0.500471	0.479347	0.553291	0.607554	0.578504	0.53618	0.633454	0.537276	0.565511	0.631018	0.529657	0.373056	0.490084	0.420803	0.434702	0.499048	0.488628	0.54728	0.610486	0.502309	0.457837	0.359984		13.0426	12.9294	12.4739	12.2767	11.7695	11.167	11.771	11.4027	11.4041	11.2967	11.8356	11.6393	12.7987	12.8024	12.3118	12.8467	12.6654	12.9507	12.771	11.7915
0.393647	0.530601	0.629203	0.423156	0.471746	0.624413	0.563339	0.60902	0.591008	0.58686	0.628595	0.695258	0.535994	0.541163	0.621797	0.653344	0.522588	0.564786	0.59092	0.577858	0.394569	0.455279	0.494285	0.45643	0.54467	0.560858	0.434424	0.506409	0.452321		13.1732	13.1324	11.5883	11.6663	10.831	11.9894	11.5668	12.5087	12.3885	12.4663	12.143	12.8396	11.7961	11.6431	12.9437	12.8504	12.2214	12.4536	13.4639	13.5018
0.455606	0.524954	0.437691	0.450953	0.557073	0.585584	0.482943	0.72801	0.599038	0.556687	0.61482	0.569467	0.504672	0.565613	0.589852	0.576289	0.546235	0.605037	0.497007	0.548566	0.51394	0.478748	0.449791	0.446689	0.558376	0.465438	0.586822	0.495309	0.431781		12.9023	12.9908	11.4114	11.8007	11.9541	10.9977	11.4005	11.3229	10.7122	11.7221	12.3086	12.7665	11.366	12.8502	12.3307	12.2947	12.3781	14.1784	13.4009	13.6324
0.595591	0.55047	0.466795	0.464848	0.532248	0.566508	0.407641	0.553314	0.56755	0.556709	0.59651	0.643181	0.602793	0.641781	0.522602	0.718451	0.516258	0.503641	0.521415	0.403265	0.431122	0.44644	0.584504	0.478172	0.545281	0.571188	0.479268	0.51268	0.41677		13.8514	13.8161	12.0374	11.3043	11.9269	11.6089	11.8864	11.8427	11.4292	11.3699	11.4041	12.2441	12.416	12.8296	12.733	12.8002	12.3552	12.5373	13.1103	12.1269
0.56406	0.44219	0.580894	0.486507	0.477759	0.583023	0.591954	0.596633	0.669235	0.537488	0.650409	0.586962	0.532896	0.580894	0.506995	0.531038	0.522668	0.498851	0.495708	0.624962	0.528247	0.408648	0.382339	0.419641	0.573087	0.506266	0.52414	0.52866	0.433433		13.1192	11.9073	12.3876	11.3724	11.8619	11.0324	12.864	11.7231	12.3305	11.1586	12.0813	11.8675	11.6915	12.1681	11.9411	12.01	11.822	13.4793	12.422	12.5743
0.570442	0.573438	0.487009	0.550519	0.504973	0.50054	0.616768	0.545951	0.530735	0.573302	0.651308	0.605845	0.598221	0.491436	0.633903	0.581891	0.564598	0.497598	0.453916	0.486564	0.529197	0.50626	0.499469	0.474489	0.512594	0.447881	0.516365	0.604251	0.468693		13.1063	12.6838	11.2535	12.2054	11.624	11.4845	11.309	12.0298	11.9091	10.8084	12.732	11.8637	12.8457	11.9399	12.894	12.0356	11.8737	12.7958	12.6907	12.9022
0.527497	0.605604	0.438988	0.533855	0.50066	0.542966	0.437663	0.591637	0.577263	0.572848	0.580969	0.555117	0.642364	0.546391	0.585161	0.62844	0.537462	0.538965	0.44476	0.421261	0.625387	0.526469	0.472676	0.524059	0.472063	0.528002	0.500873	0.520886	0.465984		13.5169	12.3162	11.4477	11.5921	12.1001	11.6723	11.4915	10.9529	11.7768	11.5493	11.6418	12.0729	13.1129	12.6737	11.9966	12.6859	12.5857	12.1298	12.8873	12.4713
0.538213	0.447036	0.462331	0.425445	0.516047	0.546625	0.746417	0.526763	0.564606	0.554202	0.584844	0.609685	0.564978	0.587095	0.631896	0.553978	0.473095	0.539523	0.530099	0.410858	0.527371	0.512997	0.533531	0.541815	0.607551	0.426128	0.554579	0.545053	0.444928		12.8469	11.7541	12.0282	11.8289	11.5573	12.2653	11.2516	11.7216	11.0845	10.9303	11.57	12.1507	11.7296	11.9349	11.9264	12.7336	12.4641	12.7033	12.9093	13.0848
0.559592	0.486394	0.579011	0.444697	0.62843	0.515791	0.52368	0.636905	0.521917	0.577829	0.549368	0.541483	0.523488	0.689018	0.550259	0.585342	0.494841	0.60247	0.566951	0.578491	0.505693	0.46916	0.578326	0.445466	0.56268	0.614278	0.545911	0.317821	0.43438		12.4129	12.9348	12.6397	11.8681	11.8353	11.7341	11.2485	11.2684	11.453	12.0767	11.4128	12.5138	12.3465	11.966	13.1195	11.8492	12.5322	13.0605	12.7495	12.3297
0.626971	0.419274	0.587341	0.592131	0.610787	0.453806	0.609957	0.650347	0.644382	0.570805	0.531655	0.615064	0.501113	0.57073	0.565792	0.579613	0.512491	0.464233	0.496392	0.448753	0.417344	0.551766	0.460612	0.501059	0.453458	0.630824	0.573083	0.550748	0.464471		12.7521	12.9483	11.3576	11.8824	12.1079	10.9597	11.7516	11.5325	11.7131	11.6845	12.4118	12.2266	11.4941	12.1415	13.1292	12.6492	12.902	12.4247	12.0415	11.4239
0.540227	0.521551	0.493585	0.537387	0.50188	0.520927	0.521967	0.64143	0.64242	0.511597	0.481535	0.574559	0.55624	0.546089	0.617734	0.502397	0.554511	0.513634	0.56428	0.566581	0.568163	0.493804	0.521306	0.466669	0.470401	0.555135	0.484418	0.397379	0.558241		12.5496	12.6101	12.0919	12.1535	12.004	11.5304	11.3061	12.1891	11.5813	12.2819	11.9161	12.219	11.2383	12.2201	12.5583	12.6577	12.5432	12.4587	12.5344	12.9836
0.589303	0.529525	0.446334	0.534874	0.532596	0.424637	0.606259	0.567961	0.561435	0.442902	0.599695	0.626868	0.548401	0.625108	0.596718	0.527141	0.552519	0.441576	0.492501	0.414545	0.468504	0.48201	0.458672	0.543151	0.424609	0.524121	0.62596	0.467065	0.589746		13.0783	12.0086	11.5965	10.8569	11.7645	11.3876	11.0747	12.5509	11.1146	12.7465	12.6634	11.9644	11.963	12.9837	12.3963	12.9059	12.0416	11.9452	12.2368	12.5579
0.572673	0.501775	0.57136	0.466443	0.546973	0.620784	0.481837	0.436517	0.577741	0.405558	0.558838	0.709759	0.52347	0.560823	0.580281	0.504302	0.711809	0.523693	0.512898	0.469455	0.50342	0.415603	0.441736	0.520879	0.572622	0.533605	0.474024	0.606106	0.509344		13.6655	12.3529	12.271	11.214	11.6706	11.6401	10.6935	10.9745	11.6598	12.9651	12.1343	12.1476	12.189	12.468	12.2576	12.1337	13.2146	12.4894	12.9576	12.424
0.530894	0.538082	0.313657	0.609598	0.494799	0.550425	0.516825	0.6132	0.596332	0.629422	0.600177	0.497257	0.591292	0.5908	0.475	0.610199	0.557728	0.642104	0.485278	0.45593	0.467415	0.421068	0.484971	0.500831	0.571988	0.602884	0.634352	0.523937	0.482935		12.5064	12.1867	13.4971	11.9139	13.3951	12.3734	11.3643	11.5246	11.9337	11.2995	11.5473	12.2173	12.0136	12.3257	12.5866	13.3633	13.1238	12.6749	12.1485	12.4651
0.501802	0.48378	0.553761	0.452528	0.515885	0.661381	0.495184	0.526934	0.564041	0.463101	0.518871	0.512284	0.596854	0.539146	0.555693	0.487961	0.4106	0.57827	0.480848	0.440808	0.412368	0.51344	0.379969	0.445138	0.504577	0.557863	0.573766	0.480306	0.409346		13.1647	12.1057	13.1394	11.6045	12.0455	12.4088	10.5781	11.5707	11.2226	12.0999	12.4091	12.0314	12.2995	11.2636	12.0389	11.7349	13.0598	12.5213	12.4679	12.8979
0.589138	0.536979	0.618931	0.537285	0.520818	0.554125	0.441966	0.58972	0.555418	0.596739	0.484906	0.594215	0.516261	0.663372	0.512538	0.688322	0.603826	0.471928	0.483112	0.443526	0.534119	0.525528	0.529088	0.414941	0.458077	0.525414	0.527583	0.663684	0.567655		13.6059	11.9296	12.2821	10.8942	12.0549	12.6004	12.256	11.3855	10.9496	12.1507	11.5618	11.7927	12.1488	12.2835	12.7305	13.3707	13.5603	12.4732	12.4359	12.2831
0.605811	0.507915	0.55826	0.443591	0.443196	0.621268	0.542979	0.515099	0.531046	0.596177	0.531269	0.542027	0.581216	0.610626	0.563811	0.652058	0.584992	0.431372	0.506511	0.537891	0.509414	0.481272	0.512871	0.512838	0.569461	0.487963	0.563546	0.494768	0.475727		13.034	12.9195	12.3559	11.7835	11.8757	11.8225	11.4673	12.3388	11.4466	11.4031	12.4712	12.5186	12.5932	11.9797	11.6782	13.3977	12.9615	12.9365	12.46	13.4596
0.456888	0.453681	0.55477	0.506807	0.448301	0.617624	0.549306	0.639026	0.509161	0.692912	0.46037	0.606728	0.53666	0.545783	0.556302	0.612325	0.655521	0.60466	0.635868	0.555092	0.543851	0.400545	0.446949	0.398868	0.572657	0.551112	0.470548	0.412246	0.494443		12.734	12.5743	12.2733	12.0201	10.9312	11.9079	12.1199	11.3066	12.9973	11.1981	11.6521	12.7768	11.8421	11.9119	12.0165	12.4387	13.1397	13.1723	13.7717	13.3308
0.503152	0.460813	0.573865	0.521609	0.595777	0.516022	0.5382	0.575274	0.501992	0.629811	0.517162	0.551636	0.504923	0.60137	0.619074	0.639328	0.515906	0.545829	0.430326	0.500848	0.482123	0.453746	0.430719	0.376918	0.562654	0.507609	0.497368	0.426465	0.379338		12.0068	12.671	12.518	11.8873	11.6962	11.6196	11.7168	12.3935	11.6343	11.8549	12.3266	12.6686	11.8221	12.6522	12.9157	12.4707	12.6998	12.8278	12.7953	12.7847
0.497325	0.575939	0.44646	0.519179	0.429291	0.454469	0.476462	0.580006	0.556359	0.599833	0.590537	0.62891	0.580283	0.558018	0.53529	0.599443	0.497328	0.548274	0.533252	0.542464	0.453793	0.42473	0.496105	0.665358	0.511447	0.518159	0.490121	0.604191	0.489934		11.8769	12.2291	11.5327	11.2257	11.4248	11.2678	10.7657	11.412	12.6077	11.6826	12.1022	11.8103	12.3349	12.8653	12.2578	12.5151	12.1629	12.9161	13.219	12.9666
0.466537	0.490539	0.546693	0.56395	0.468369	0.327671	0.653589	0.565819	0.564026	0.590807	0.568832	0.62487	0.539492	0.623664	0.584765	0.607539	0.528103	0.543891	0.53463	0.452079	0.518452	0.402524	0.504187	0.477318	0.539408	0.481823	0.597341	0.507407	0.56583		12.9523	13.0372	12.6587	12.4128	12.3665	11.1545	12.1733	11.5853	11.5412	11.535	11.5945	12.2228	11.9247	12.4393	12.499	12.5163	11.7789	11.7088	12.6108	12.724
0.455368	0.561126	0.51511	0.438536	0.638076	0.511173	0.461935	0.518313	0.615086	0.542761	0.562086	0.697676	0.633733	0.441471	0.672199	0.603512	0.585598	0.422675	0.476274	0.519094	0.589976	0.465005	0.368891	0.442471	0.434311	0.454077	0.530123	0.456981	0.432868		12.6679	12.2944	11.9778	11.3767	12.2133	12.1041	11.3042	11.3712	11.8034	11.7862	12.1448	12.6811	12.1599	11.5061	12.4774	12.8434	12.2131	12.1603	12.3451	12.0181
0.502436	0.550842	0.500519	0.541679	0.498297	0.457607	0.544628	0.466734	0.604644	0.617692	0.583308	0.549335	0.503668	0.484576	0.666792	0.493171	0.612167	0.503055	0.42462	0.636635	0.556466	0.492107	0.472217	0.421352	0.581529	0.522504	0.463485	0.618604	0.456252		13.0176	11.9036	11.8838	12.5616	11.9746	11.1506	11.2244	11.5703	11.5696	11.3593	11.7339	12.2635	11.4201	11.9212	12.2718	12.3336	12.2654	13.1366	13.6066	12.5248
0.659615	0.41987	0.517363	0.501876	0.471664	0.524392	0.546324	0.552836	0.447199	0.575	0.620271	0.633286	0.606554	0.543677	0.546026	0.602293	0.578233	0.486113	0.580066	0.474919	0.50494	0.561405	0.50643	0.484429	0.528986	0.55764	0.592868	0.564479	0.352335		13.5483	11.9287	11.3887	11.9036	11.3607	11.3975	11.5407	12.461	11.2556	12.7187	11.8423	13.0681	13.416	11.8372	13.0272	13.4343	12.6681	12.0614	13.6756	12.4869
0.391084	0.374017	0.518432	0.560535	0.47689	0.503042	0.57946	0.581017	0.555556	0.630291	0.670278	0.636471	0.640556	0.608782	0.672735	0.524166	0.47071	0.533135	0.524766	0.544211	0.474997	0.553103	0.428989	0.537122	0.59852	0.607721	0.67995	0.523999	0.43793		12.1089	12.422	11.5693	11.9198	11.804	11.3832	11.8548	11.6819	11.5055	12.0005	11.8292	11.6076	13.2156	12.0521	13.248	12.0946	12.7881	13.1276	11.9798	13.1499
0.477376	0.595346	0.703119	0.510504	0.581855	0.572735	0.522372	0.519112	0.659651	0.566344	0.53272	0.602849	0.605207	0.55295	0.581516	0.531006	0.603023	0.538038	0.641157	0.499127	0.542944	0.500101	0.452089	0.454672	0.440293	0.46801	0.532882	0.546717	0.446456		14.666	12.7717	11.4685	13.8341	12.0918	11.8772	11.0895	12.0132	13.0273	11.6295	12.2288	12.4334	12.6403	11.5805	12.7228	12.311	12.4374	12.2436	12.5402	13.0615
0.553979	0.450213	0.436279	0.433427	0.43478	0.483368	0.451779	0.452503	0.517028	0.539517	0.578736	0.684777	0.622248	0.560913	0.628515	0.580304	0.66007	0.563768	0.481239	0.471157	0.411612	0.52638	0.441488	0.42672	0.458035	0.550432	0.505535	0.579157	0.497126		12.9602	11.1208	12.2973	11.2486	11.1874	11.7009	10.8434	11.6273	11.5115	11.5655	10.8405	11.8765	12.4521	12.5379	13.2677	13.2215	13.0668	12.8071	12.9467	12.8571
0.403869	0.551225	0.524438	0.41535	0.649562	0.473515	0.570882	0.569975	0.761198	0.48875	0.601695	0.569852	0.638838	0.548932	0.594573	0.55725	0.483047	0.590264	0.512853	0.535282	0.527655	0.437376	0.457179	0.50713	0.613083	0.512399	0.586771	0.348503	0.422116		13.0295	13.301	12.4594	11.4842	12.342	11.5867	11.3848	11.985	12.8022	12.2746	12.3962	11.562	12.5218	11.4205	12.3853	12.1359	12.8786	12.8976	12.4157	12.4262
0.53652	0.448106	0.637784	0.481562	0.625309	0.490595	0.592135	0.520769	0.598452	0.60109	0.612621	0.536112	0.521707	0.48788	0.542722	0.674886	0.432293	0.493079	0.407368	0.552366	0.531435	0.449895	0.501338	0.54322	0.546812	0.567928	0.528796	0.543256	0.430298		12.1046	12.3558	12.7854	11.0839	11.8872	10.6479	12.5285	12.4273	11.328	11.5403	11.4065	11.6228	12.2457	12.1856	12.2191	11.8862	12.224	12.6525	11.9588	12.8853
0.47923	0.417635	0.534585	0.432613	0.47769	0.536645	0.490808	0.45105	0.485452	0.535212	0.508917	0.67092	0.534376	0.482468	0.518338	0.696483	0.572858	0.531205	0.465745	0.459298	0.486733	0.473237	0.545667	0.444412	0.640609	0.566897	0.571874	0.622628	0.491565		12.5286	12.5447	11.6374	11.7023	11.5145	11.5133	11.6852	11.9748	12.2686	11.7585	11.6828	12.4614	12.069	12.0694	12.9156	12.2604	12.1716	12.9293	11.9727	11.2797
0.420173	0.383035	0.442359	0.452948	0.576538	0.502828	0.533715	0.476469	0.594406	0.571571	0.641361	0.585543	0.688156	0.550047	0.702031	0.574277	0.551217	0.48239	0.544667	0.536903	0.547415	0.444243	0.427748	0.484076	0.632074	0.447612	0.438569	0.397754	0.448195		12.0167	12.0509	11.344	11.623	11.3192	12.1851	12.0703	11.8252	12.1533	10.6921	12.5874	11.6133	11.4892	12.0235	11.8308	12.3167	13.2658	13.3888	12.0293	11.9098
0.562321	0.574629	0.595089	0.571431	0.43681	0.515305	0.514916	0.631252	0.538096	0.607072	0.454913	0.573441	0.576008	0.559579	0.642036	0.513471	0.61732	0.642144	0.536692	0.601256	0.532506	0.425068	0.468648	0.486953	0.493848	0.490653	0.549681	0.433429	0.423802		13.7445	12.5525	11.5989	12.507	11.4337	11.2916	11.4687	11.5926	11.6756	11.31	10.512	11.8877	12.3339	11.4446	13.2479	12.4471	13.4583	12.7464	12.6466	13.6329
0.706181	0.521945	0.469976	0.635129	0.594585	0.670572	0.593072	0.553746	0.471444	0.552341	0.517756	0.617635	0.581152	0.68423	0.594837	0.707148	0.653168	0.678422	0.511311	0.448466	0.472642	0.460952	0.480496	0.406385	0.506186	0.583457	0.493243	0.470703	0.453493		14.6427	12.4159	11.534	11.7435	11.1248	11.7305	10.8306	12.3137	11.2469	11.866	11.8441	12.2304	12.763	12.1662	12.4445	13.0974	12.7762	12.918	12.2433	12.4159
0.451591	0.509435	0.573854	0.618676	0.488468	0.571105	0.499953	0.552356	0.604254	0.476207	0.670472	0.505856	0.63766	0.70138	0.683585	0.60824	0.515598	0.614593	0.538003	0.479307	0.46514	0.490121	0.467398	0.543124	0.557281	0.547212	0.662816	0.433439	0.445581		12.956	12.9884	11.7502	11.7456	11.8388	11.8725	11.2349	12.0183	11.3637	11.6559	11.513	12.1918	12.8295	12.4706	12.6742	13.4397	12.8478	12.6792	13.5052	11.8816
0.503192	0.416151	0.47201	0.51153	0.603001	0.440582	0.620044	0.550173	0.646912	0.640053	0.568396	0.603972	0.587648	0.518991	0.490398	0.530267	0.437281	0.385209	0.441402	0.620738	0.502653	0.507294	0.449953	0.469087	0.512211	0.537333	0.534715	0.477762	0.384131		13.5611	12.0016	11.8423	11.4401	12.1184	10.8852	11.7302	11.1168	11.4406	11.8445	11.5835	11.8905	13.3229	12.2054	12.5059	11.7999	12.7283	13.2377	11.8945	12.6717
0.573007	0.461834	0.553602	0.46381	0.576389	0.543168	0.553267	0.626365	0.517186	0.533859	0.416878	0.579787	0.520675	0.693948	0.602499	0.553851	0.563364	0.540909	0.523132	0.547203	0.434701	0.51669	0.516544	0.526224	0.490477	0.579494	0.59047	0.483892	0.489708		12.9276	12.1285	11.5113	12.148	11.3147	11.9296	10.977	11.541	11.6521	11.9537	12.0454	11.8776	12.2489	12.3449	13.0135	12.4782	13.3385	13.4328	13.2093	12.6782
0.491021	0.396642	0.596202	0.497473	0.589682	0.606482	0.535453	0.59798	0.49976	0.6339	0.57029	0.586364	0.641836	0.54771	0.613251	0.643749	0.512907	0.518276	0.404413	0.510292	0.706513	0.466933	0.422	0.447268	0.532299	0.533486	0.525036	0.452305	0.370438		13.1937	12.2529	12.3721	12.2968	11.8742	11.2127	11.1838	10.708	11.1754	11.8377	12.0527	11.7679	12.5613	11.4286	12.6681	12.4426	12.3731	12.5728	12.6221	12.6104
0.51158	0.504526	0.523133	0.555328	0.44282	0.568463	0.524009	0.489748	0.518889	0.556672	0.506706	0.579175	0.553078	0.554127	0.556892	0.588071	0.509974	0.578935	0.546867	0.470652	0.457058	0.46941	0.493299	0.430927	0.601662	0.56422	0.471265	0.503926	0.41928		13.1553	12.0338	12.9217	12.0273	11.1134	12.2962	11.4176	11.5814	11.6961	10.572	11.5999	13.0308	11.6882	12.001	12.641	12.9517	12.5622	12.6448	12.8975	12.9224
0.50624	0.524568	0.558332	0.624907	0.47982	0.59993	0.532167	0.640181	0.663286	0.625396	0.580991	0.644731	0.588238	0.665716	0.533611	0.566876	0.562416	0.358256	0.483202	0.476442	0.473315	0.557214	0.5093	0.53754	0.524707	0.431477	0.592521	0.452618	0.477897		13.7307	12.6907	11.5371	12.1807	11.2135	12.5332	11.4708	11.9693	11.3613	11.6756	11.9015	10.98	12.3469	11.4002	12.6058	12.646	12.6857	12.5042	12.9629	12.6392
0.535159	0.534583	0.459762	0.601393	0.649902	0.566096	0.54467	0.521349	0.570272	0.532196	0.630436	0.613307	0.514523	0.661248	0.499387	0.606834	0.379741	0.390122	0.520718	0.530831	0.657268	0.432713	0.444145	0.479022	0.414709	0.477421	0.485553	0.545595	0.406847		13.0994	13.0934	12.4354	12.2521	12.3186	11.4671	11.4086	11.7334	12.0838	11.1938	12.2789	11.7177	11.9212	13.245	12.6453	12.6173	12.0324	12.9223	13.1996	14.1856
0.420188	0.560202	0.566738	0.477793	0.553299	0.624039	0.437847	0.675415	0.478128	0.618513	0.514168	0.568011	0.584848	0.440478	0.580822	0.622911	0.430072	0.500156	0.513949	0.601987	0.437221	0.55243	0.523804	0.507713	0.583633	0.625472	0.590736	0.5296	0.451363		12.5416	12.9274	11.3224	12.2883	11.6645	11.3959	10.7122	12.3832	11.2645	11.6101	11.8516	12.0495	13.3215	12.3041	11.7869	12.6966	12.8403	13.2702	13.3907	13.1135
0.576368	0.518398	0.554502	0.47953	0.564008	0.654696	0.595696	0.531869	0.599455	0.603492	0.658342	0.617506	0.534258	0.655621	0.682621	0.557315	0.659727	0.45757	0.537644	0.482401	0.487389	0.480839	0.371454	0.511997	0.432314	0.557019	0.331734	0.474877	0.582453		12.2521	12.1312	12.6598	11.6862	11.6556	11.4165	10.79	12.0768	11.1726	11.8512	11.8917	12.4375	12.2246	12.6287	12.514	12.5549	12.3936	12.1304	13.1096	12.9644
0.553803	0.497487	0.472066	0.410036	0.507727	0.566102	0.479831	0.558721	0.56742	0.589687	0.582917	0.54169	0.554104	0.575275	0.563905	0.582898	0.594979	0.489032	0.520709	0.521702	0.491178	0.47607	0.53661	0.475555	0.535295	0.569533	0.561463	0.394451	0.454598		13.2418	12.4556	12.0608	11.0014	12.2656	11.511	11.3012	11.3633	11.9187	11.7945	11.8297	11.581	11.4108	11.7937	12.3523	12.5239	13.144	12.493	12.1651	12.8166
0.387995	0.581449	0.572056	0.578273	0.543956	0.501576	0.451827	0.553499	0.614224	0.527276	0.633391	0.59083	0.581929	0.676442	0.561831	0.501135	0.570537	0.436819	0.477035	0.429483	0.582819	0.461204	0.44191	0.545422	0.555541	0.666664	0.57826	0.436483	0.484236		13.2514	13.0161	11.8847	11.642	12.3558	11.0361	11.5864	12.1053	13.067	11.6847	11.9026	12.4842	11.6859	12.9648	12.6247	12.6302	12.3032	12.4145	11.7135	12.5442
0.603355	0.527839	0.539283	0.537251	0.6524	0.47349	0.444331	0.489926	0.518959	0.577156	0.508239	0.482807	0.579253	0.669883	0.613061	0.568282	0.465519	0.4428	0.595493	0.480904	0.581179	0.536496	0.512362	0.568092	0.461995	0.427696	0.479374	0.565799	0.355878		13.0368	12.5282	12.2696	11.9417	12.4903	11.4068	11.4444	12.3917	11.9463	11.6762	11.8231	11.8954	12.5799	13.3882	12.3851	12.6949	12.3329	13.0282	11.7622	12.5904
0.590822	0.375676	0.506535	0.482149	0.513739	0.454661	0.549657	0.516707	0.563277	0.584749	0.572391	0.50722	0.578881	0.629666	0.592919	0.556926	0.565536	0.65243	0.572672	0.458174	0.545301	0.463522	0.482561	0.489129	0.509062	0.508219	0.560049	0.503165	0.40862		13.5439	12.989	11.8871	11.8503	11.8747	11.8433	10.8843	11.6988	11.3787	10.89	12.346	12.3239	11.3209	12.1243	12.5303	12.495	12.1539	12.8553	13.2899	12.2674
0.42624	0.596685	0.487805	0.570085	0.573212	0.609566	0.558198	0.583303	0.520973	0.657315	0.564368	0.534672	0.527173	0.584883	0.589817	0.544811	0.501764	0.46898	0.468225	0.575528	0.550887	0.527141	0.490924	0.549193	0.528187	0.469393	0.514926	0.573683	0.537322		12.9478	13.0373	11.7347	12.5553	11.4969	11.5526	12.0696	11.3908	12.145	11.4111	12.4257	12.3172	12.1666	11.9541	12.3446	12.7508	11.9968	12.5808	13.1298	13.1238
0.549481	0.632309	0.456091	0.490325	0.573416	0.502247	0.439603	0.491434	0.492955	0.505452	0.609072	0.550362	0.490398	0.493231	0.567089	0.458566	0.545637	0.474568	0.511458	0.572065	0.470818	0.401475	0.452467	0.491415	0.555097	0.497585	0.553833	0.627757	0.492499		13.0663	12.2535	11.0824	11.0351	11.9737	11.2766	11.3948	11.8691	11.4403	12.0952	11.872	12.1928	11.7917	11.9189	12.5295	12.5725	12.372	12.7378	13.4903	13.0374
0.52324	0.521408	0.529049	0.558935	0.621285	0.479202	0.580357	0.584723	0.62186	0.489509	0.630434	0.572926	0.454851	0.524045	0.578911	0.603516	0.573914	0.540481	0.452115	0.424065	0.476452	0.449787	0.46961	0.486575	0.513221	0.405973	0.671171	0.4924	0.44211		13.1061	12.4764	12.724	11.8255	12.1213	11.1697	11.8871	11.6493	11.9448	11.6647	11.6735	12.1957	12.0907	12.1291	12.4096	12.8781	12.4404	12.3311	13.2898	13.4371
0.515989	0.439044	0.53229	0.525695	0.597989	0.481084	0.499888	0.586322	0.510393	0.628437	0.503556	0.504354	0.531832	0.656365	0.580401	0.658269	0.471202	0.572747	0.558692	0.491765	0.54758	0.332842	0.549198	0.53029	0.532088	0.451755	0.570004	0.541058	0.560391		12.8161	12.1488	12.2148	11.577	12.3768	11.7612	11.1432	10.8366	12.1734	12.3836	13.2571	12.1325	12.0281	12.4567	13.1287	12.9176	12.7585	13.0023	12.6943	12.853
0.554375	0.445241	0.357244	0.586703	0.476622	0.549384	0.577559	0.642698	0.626174	0.698578	0.553153	0.500234	0.559697	0.570119	0.512544	0.619866	0.520023	0.590492	0.681292	0.487601	0.461718	0.469081	0.355878	0.569324	0.464609	0.493248	0.568852	0.633723	0.319196		13.4172	11.758	11.8293	12.1555	11.7473	11.7381	10.9782	12.0171	11.529	10.914	11.574	11.749	11.6425	11.9708	11.7529	12.2243	12.0548	12.6397	13.2781	12.7239
0.507493	0.402074	0.457942	0.48592	0.442186	0.414911	0.556616	0.604749	0.517938	0.670087	0.643824	0.575889	0.549663	0.538782	0.682779	0.488424	0.579634	0.253831	0.54546	0.505202	0.598599	0.505419	0.458073	0.589157	0.459624	0.540901	0.56473	0.466039	0.559852		13.5336	11.8439	12.1102	10.8127	12.121	12.1248	11.0736	11.84	11.2205	11.8355	11.0236	12.3095	11.5899	12.5208	12.8246	12.2874	13.4614	12.1152	13.1913	11.6137
0.495613	0.466632	0.514188	0.522934	0.601179	0.675541	0.534691	0.567666	0.543131	0.599891	0.50303	0.56584	0.449087	0.498693	0.57978	0.620379	0.574641	0.581722	0.648688	0.499808	0.387813	0.503106	0.479598	0.456866	0.457353	0.49891	0.488083	0.488035	0.470401		12.4348	11.8233	11.0464	11.7579	12.1789	11.4124	11.4708	11.0482	11.511	11.7125	11.833	13.3891	11.7299	12.0704	11.9018	12.125	13.3157	13.1911	13.8394	12.6187
0.536088	0.490255	0.518528	0.579615	0.594438	0.515874	0.646713	0.609271	0.612657	0.470334	0.587711	0.574103	0.470139	0.593228	0.503675	0.481969	0.476409	0.363566	0.536571	0.586868	0.503383	0.424904	0.463584	0.479593	0.514405	0.571268	0.633486	0.555291	0.531102		12.5265	12.7945	11.5763	11.3476	11.9998	12.0455	11.227	11.5789	11.7289	11.6866	11.7556	12.1753	11.1649	12.0202	11.9632	12.0662	12.1514	11.9413	12.1149	12.4099
0.586162	0.47645	0.509788	0.549404	0.489407	0.581285	0.548815	0.61887	0.544301	0.579067	0.542649	0.526971	0.523869	0.610516	0.578349	0.487671	0.579692	0.505955	0.560711	0.508733	0.525206	0.396673	0.380238	0.486419	0.524669	0.44933	0.483589	0.589907	0.514453		12.6645	12.0879	11.6327	11.7327	12.0345	11.1289	11.4105	11.4801	11.7908	11.9242	12.3346	11.4041	12.0335	12.3193	12.6155	12.6248	13.1871	12.6282	13.1051	12.5525
0.470006	0.532238	0.48756	0.53688	0.455941	0.618159	0.610026	0.55214	0.544338	0.537849	0.666775	0.500939	0.506421	0.518961	0.600009	0.579828	0.545237	0.441398	0.558342	0.50871	0.487598	0.394843	0.390036	0.540023	0.507519	0.597937	0.45208	0.463437	0.456362		12.2276	13.0188	11.6072	10.9408	11.817	10.8709	11.5766	11.1641	11.7724	12.6079	11.7248	11.5665	11.9377	13.0884	12.6289	12.7401	12.4411	12.1339	12.9428	13.0078
0.418793	0.48108	0.621652	0.643262	0.560454	0.571309	0.466321	0.551396	0.572601	0.580162	0.566966	0.551956	0.496284	0.516936	0.64094	0.534449	0.519422	0.469803	0.504373	0.551735	0.576509	0.550063	0.523349	0.488553	0.491628	0.516131	0.420621	0.456527	0.571312		13.9067	12.1536	12.2421	12.8846	12.9021	12.3542	11.5398	11.5232	11.3755	11.8952	12.5665	11.8411	11.6092	12.3133	11.6281	12.0159	11.829	12.3384	12.0867	12.6736
0.436843	0.462286	0.385111	0.446278	0.460467	0.638865	0.582882	0.512662	0.589656	0.51649	0.453866	0.606525	0.68935	0.601386	0.566353	0.565209	0.588703	0.545833	0.497481	0.521017	0.416971	0.480604	0.546504	0.445819	0.572796	0.453752	0.591395	0.481796	0.480481		13.2342	12.1744	11.8919	11.5564	11.9395	12.2678	11.7361	11.801	10.9862	10.7998	12.2205	12.5155	11.8687	12.5295	11.9207	12.3601	12.1297	13.0341	13.0404	13.2909
0.518317	0.497568	0.442542	0.451623	0.396909	0.543169	0.461343	0.540631	0.567488	0.607313	0.535807	0.637407	0.575818	0.564912	0.52161	0.511595	0.388781	0.516991	0.557161	0.500037	0.55148	0.521944	0.426295	0.432108	0.480557	0.436052	0.534699	0.53911	0.583311		12.5227	11.4831	12.1466	11.9199	12.2629	11.8767	11.2436	11.7334	11.2001	11.2677	12.1821	11.8244	11.4619	12.0086	12.7596	12.8232	11.5581	12.4576	13.4584	12.4591
0.630746	0.65652	0.420514	0.511459	0.401849	0.551642	0.610365	0.575351	0.538261	0.486271	0.474455	0.521042	0.534257	0.546575	0.62784	0.447251	0.514255	0.40221	0.498496	0.601432	0.542213	0.434169	0.47366	0.528258	0.53102	0.566436	0.498005	0.540082	0.379501		12.7061	12.2774	11.7883	11.7658	11.5192	12.1884	11.9267	12.2522	11.347	11.9494	12.2902	11.986	12.6316	12.4657	12.3011	12.1445	13.0773	13.0955	13.5626	12.8827
0.563386	0.493786	0.458958	0.541843	0.404245	0.567841	0.556694	0.650859	0.538099	0.582862	0.358116	0.649339	0.607064	0.62733	0.509223	0.521145	0.511452	0.551369	0.589831	0.471991	0.377586	0.570374	0.546278	0.426386	0.436858	0.603667	0.507906	0.502748	0.505746		12.7278	12.1642	11.5961	12.333	11.9903	11.0475	11.6066	12.7749	11.1087	12.1286	12.4935	11.8542	12.5482	12.789	12.1405	12.3547	12.24	12.8148	13.5198	12.514
0.531562	0.621892	0.507031	0.605549	0.554819	0.607434	0.470367	0.608308	0.649334	0.624998	0.460636	0.522832	0.549173	0.551233	0.631165	0.569341	0.477418	0.533634	0.548133	0.481953	0.486894	0.474206	0.412127	0.417003	0.576164	0.558737	0.468696	0.541215	0.433314		12.3644	11.952	13.1976	11.6837	12.1423	10.9515	11.3297	11.8394	11.8077	11.1599	12.1629	12.9285	11.8129	12.5856	13.0666	12.6525	13.0668	12.3271	12.8011	12.9035
0.579982	0.478358	0.526762	0.492419	0.554767	0.602025	0.537175	0.687785	0.674254	0.587545	0.456071	0.583122	0.521039	0.558432	0.577652	0.544349	0.617136	0.488639	0.500181	0.480341	0.527782	0.428861	0.55213	0.468363	0.588806	0.51894	0.574902	0.552365	0.504492		13.5312	12.4326	11.2434	11.5363	11.0916	11.0385	10.8088	11.9052	11.331	10.8268	12.0948	11.95	12.5697	11.4864	12.8025	11.8294	12.2853	12.5318	12.528	12.7323
0.64455	0.526871	0.527805	0.599453	0.658037	0.545376	0.541495	0.449378	0.5762	0.566498	0.443663	0.535569	0.469679	0.52947	0.606183	0.641046	0.463503	0.533835	0.547632	0.593038	0.416595	0.523234	0.471935	0.483724	0.503566	0.452462	0.517157	0.48421	0.439036		13.599	12.7804	12.2991	13.3769	12.2972	11.6609	11.4195	11.7063	11.7064	12.0485	12.4466	11.5144	11.8278	12.6979	12.5235	12.4516	12.4314	12.5542	12.8996	13.2422
0.48891	0.49861	0.609487	0.565004	0.45779	0.599525	0.549027	0.543087	0.54356	0.619777	0.622698	0.518612	0.636434	0.603957	0.550144	0.524267	0.581566	0.56167	0.576542	0.559819	0.490678	0.472797	0.517291	0.457272	0.559437	0.507276	0.594834	0.475226	0.491796		11.91	12.2242	12.3712	11.8564	11.9688	11.12	11.8965	10.5592	11.5018	11.2957	11.4416	12.1128	12.1043	13.082	12.9847	12.7618	12.7596	12.5326	12.4647	12.0989
0.556679	0.529937	0.671601	0.625638	0.562013	0.554843	0.574536	0.546727	0.579538	0.542686	0.576147	0.610097	0.513567	0.653255	0.569685	0.547184	0.522634	0.53312	0.466771	0.511155	0.501885	0.455944	0.407749	0.470901	0.574556	0.624466	0.445468	0.586816	0.457362		13.0325	13.0146	13.1388	10.7725	11.7566	10.975	11.4664	11.0574	11.6949	11.3665	12.8076	12.2125	12.149	13.6478	11.8468	12.6859	12.1296	11.9121	12.2653	12.479
0.515452	0.530803	0.574309	0.561734	0.590303	0.609194	0.518887	0.56942	0.540808	0.457131	0.554835	0.633551	0.54872	0.554217	0.694125	0.732482	0.520378	0.435803	0.687885	0.489273	0.471239	0.433701	0.369518	0.477581	0.540995	0.515538	0.420495	0.513014	0.539052		13.0806	12.6549	11.8218	12.0234	12.3975	11.0783	11.0989	11.2471	11.6503	11.5587	12.5356	12.1803	12.6017	12.1793	12.8603	13.8879	12.1489	12.5364	13.6919	12.1062
0.450801	0.421323	0.454273	0.454368	0.578736	0.457981	0.547269	0.593025	0.568695	0.566128	0.416291	0.693977	0.567611	0.529779	0.575014	0.592424	0.499852	0.573754	0.517247	0.441388	0.571225	0.498804	0.500055	0.55753	0.534687	0.507729	0.543087	0.529462	0.502428		13.0214	11.9791	12.6049	12.5672	11.9181	10.9713	11.707	12.3801	11.438	12.1313	11.8497	11.8168	11.7842	12.5556	11.6367	13.0002	12.225	12.8082	12.4254	12.6131
0.4083	0.440115	0.37197	0.475849	0.543625	0.636335	0.571647	0.697586	0.588386	0.54756	0.616582	0.625059	0.501115	0.509984	0.441219	0.557748	0.528943	0.498863	0.576338	0.477258	0.494701	0.41644	0.452794	0.497296	0.566796	0.676525	0.552772	0.382454	0.55483		13.2158	12.0223	12.354	11.4263	11.728	11.6018	11.0743	12.1329	11.8509	12.0191	11.2192	11.3574	13.1442	12.7291	11.9785	12.521	12.1518	12.394	12.159	12.9083
0.513372	0.480814	0.535428	0.568998	0.363847	0.510662	0.618015	0.49764	0.575375	0.581157	0.634485	0.554565	0.580582	0.608329	0.562498	0.697413	0.471682	0.491908	0.46094	0.501634	0.434861	0.49294	0.458336	0.502684	0.503785	0.522437	0.620398	0.547677	0.511456		13.4993	12.0378	12.4216	12.5332	12.4631	11.5779	11.5597	11.0866	11.7921	11.5311	12.4256	12.1944	12.3156	12.1489	12.1514	13.284	12.0825	12.8814	13.0034	13.0082
0.530656	0.504666	0.472631	0.558721	0.56209	0.644441	0.486176	0.594868	0.59123	0.469873	0.436032	0.583237	0.660879	0.553251	0.540456	0.479187	0.590908	0.541934	0.548749	0.486674	0.511982	0.639775	0.386778	0.398597	0.522151	0.63487	0.516795	0.564527	0.489244		13.5183	11.9691	12.4007	11.5779	11.1277	11.7934	11.3241	11.4927	12.3764	12.803	11.6582	12.4717	12.7873	12.0034	12.3396	12.3412	12.5039	12.6644	12.4822	12.8477
0.46754	0.469007	0.483308	0.549444	0.401301	0.564976	0.514294	0.499098	0.665015	0.69014	0.626569	0.579332	0.630406	0.662853	0.702008	0.666502	0.681966	0.52025	0.467957	0.531908	0.458042	0.435978	0.505799	0.527323	0.617494	0.561238	0.509162	0.533507	0.475864		12.9716	11.9163	12.0689	11.0895	12.5934	12.0997	11.1333	11.817	11.4595	11.79	11.6875	12.0901	12.4827	11.5438	13.0633	13.0529	14.2457	12.758	12.2562	12.9581
0.430093	0.501242	0.628217	0.495536	0.472506	0.527694	0.547953	0.528856	0.531289	0.464211	0.49889	0.666853	0.634254	0.543176	0.533579	0.595343	0.589693	0.522409	0.52342	0.514405	0.442008	0.47201	0.434244	0.435404	0.498025	0.552105	0.472732	0.487263	0.466841		12.7055	13.035	12.3452	12.0173	12.1645	10.9379	10.5977	11.4538	11.2169	11.3748	12.297	12.5639	12.8331	13.1991	12.3882	12.9816	12.0364	12.0737	12.7487	12.5796
0.534383	0.456115	0.512002	0.516116	0.440453	0.572786	0.528263	0.521805	0.600097	0.538702	0.640728	0.6194	0.553662	0.632473	0.683554	0.611545	0.545805	0.521417	0.444324	0.497748	0.554466	0.400352	0.523397	0.455884	0.552657	0.542029	0.595049	0.562854	0.418917		12.4283	13.1056	11.5124	11.5471	11.7576	12.0074	11.9471	11.5366	12.685	10.9196	12.3638	12.5491	11.6147	12.1942	13.1772	13.1049	11.994	12.3228	12.6417	12.1587
0.438201	0.542875	0.516925	0.512983	0.653238	0.46066	0.611295	0.559765	0.573293	0.669523	0.638141	0.501765	0.672289	0.538593	0.597957	0.53926	0.503455	0.431518	0.505962	0.494725	0.505322	0.549269	0.444767	0.513889	0.48823	0.555688	0.579571	0.601429	0.533099		12.6052	12.2396	12.9782	12.1998	11.4309	11.1821	10.6474	11.4626	11.4034	11.6399	11.9807	12.3014	13.5391	12.5592	11.8938	11.912	13.2633	12.7537	13.0296	12.7928
0.455404	0.610308	0.420018	0.551375	0.541483	0.562541	0.485646	0.532741	0.494871	0.580651	0.599986	0.545449	0.581749	0.589732	0.44829	0.548691	0.556839	0.520424	0.47437	0.594744	0.522448	0.427515	0.487468	0.480924	0.520109	0.509848	0.444272	0.355065	0.519907		12.9205	12.61	12.1519	12.2946	11.5177	11.3001	11.3829	11.3527	11.1604	11.334	12.3333	12.7113	12.0131	12.7646	11.533	12.4379	12.3624	12.8701	11.9029	12.7298
0.46803	0.471764	0.539391	0.569914	0.569305	0.498713	0.558196	0.490827	0.640524	0.54177	0.6151	0.481368	0.54855	0.679897	0.56944	0.576994	0.510293	0.658613	0.444937	0.502501	0.539689	0.561154	0.462461	0.435554	0.607197	0.554409	0.501353	0.494231	0.519161		11.9161	12.2177	11.3713	11.9976	11.0797	11.2382	11.8828	11.7607	12.5506	11.5575	11.7307	13.4188	11.8893	12.6136	12.4797	12.3617	11.8784	13.6205	12.9112	13.223
0.583559	0.691821	0.506964	0.504086	0.490581	0.652218	0.620714	0.530082	0.576272	0.617295	0.478911	0.616328	0.56015	0.6409	0.590551	0.60857	0.578141	0.613203	0.492772	0.531893	0.43038	0.492881	0.310576	0.467841	0.559251	0.583281	0.591345	0.425086	0.421562		12.7525	12.551	12.8867	11.9373	11.4976	12.1255	11.0393	11.1899	11.3332	12.0302	12.2645	12.0853	11.8703	12.5637	12.7706	13.4248	12.4988	12.507	11.9876	12.0001
0.553508	0.380316	0.518448	0.482229	0.562243	0.622535	0.602504	0.600239	0.605463	0.599881	0.581816	0.644382	0.609958	0.405843	0.591499	0.511527	0.591619	0.441037	0.549225	0.518236	0.518613	0.476129	0.454651	0.492761	0.552198	0.456382	0.546547	0.555926	0.394339		13.6994	11.9083	10.7453	11.9636	12.2333	12.1229	11.8006	12.1182	11.6599	11.1628	12.4066	12.1611	12.2167	11.8912	13.0763	12.3782	11.6895	12.4614	12.5624	13.3561
0.446917	0.551865	0.46104	0.452949	0.549491	0.729814	0.636538	0.579934	0.572548	0.579476	0.562087	0.530387	0.492864	0.520358	0.727415	0.624897	0.419254	0.502721	0.496994	0.500788	0.561319	0.545435	0.402505	0.508197	0.494122	0.607051	0.44381	0.534078	0.579687		12.4913	11.9015	11.4399	11.808	11.5382	11.7613	11.1904	11.5512	11.0731	11.3923	12.0052	12.2322	12.1536	12.6644	13.3481	12.9808	12.166	11.7038	12.2376	13.7523
0.499406	0.423696	0.501701	0.487521	0.562257	0.55471	0.64596	0.452759	0.545546	0.479121	0.557431	0.578784	0.479002	0.755516	0.597872	0.36128	0.615138	0.544518	0.520878	0.608359	0.354148	0.440122	0.473004	0.456578	0.468695	0.57461	0.538921	0.52839	0.53482		13.122	11.778	12.77	11.5493	11.7758	12.1852	11.6324	11.3833	11.7007	11.2276	12.052	12.3402	12.4929	12.8806	11.8175	11.788	13.3915	12.6745	12.1166	12.54
0.577801	0.581882	0.476218	0.529975	0.614842	0.488635	0.506597	0.53371	0.574699	0.637702	0.47732	0.462427	0.500696	0.631749	0.496994	0.617292	0.572531	0.512348	0.549957	0.518786	0.487363	0.529609	0.572974	0.335042	0.584506	0.54302	0.662479	0.428128	0.5172		13.0377	12.5976	11.7234	12.2585	12.7238	11.0842	11.1793	11.118	12.296	11.6285	11.1364	12.4199	11.8043	12.9828	12.5502	12.0948	12.3835	12.6436	12.7985	12.4446
0.512051	0.442178	0.445551	0.527715	0.551213	0.543902	0.615913	0.582842	0.453564	0.665645	0.601889	0.550158	0.525949	0.504571	0.522763	0.656813	0.383618	0.498063	0.537507	0.557507	0.513913	0.446781	0.48255	0.585229	0.453415	0.567029	0.517192	0.53888	0.479034		13.2996	12.4949	11.6764	11.6654	11.3505	11.3925	11.5544	10.6146	12.125	11.9819	12.1264	12.5957	11.2611	11.9585	12.3193	13.1096	12.2461	13.134	12.2701	12.4522
0.471211	0.572257	0.491981	0.586919	0.561431	0.534564	0.453003	0.535032	0.576856	0.592008	0.456302	0.458153	0.507065	0.571039	0.645326	0.596191	0.521232	0.479965	0.577936	0.572704	0.448074	0.539415	0.383783	0.485958	0.528901	0.531561	0.613944	0.558137	0.469554		12.6738	13.0569	11.7486	11.0003	11.9811	12.9871	11.5876	11.7008	11.1571	10.835	11.8871	12.1096	12.9473	12.2925	12.0935	11.9626	12.6804	12.1797	12.7545	13.3384
0.496316	0.460759	0.449818	0.484292	0.634067	0.556866	0.588722	0.537707	0.500101	0.616939	0.581421	0.56568	0.542197	0.657888	0.71393	0.618629	0.658861	0.523404	0.429455	0.480123	0.454788	0.439527	0.46826	0.563098	0.575518	0.46081	0.627786	0.365479	0.567683		12.4283	12.405	12.5913	12.0698	13.2904	11.261	11.2509	12.0753	11.4319	11.7451	11.4416	12.6348	11.7985	12.4695	12.6382	12.2591	12.6471	11.9809	13.5067	11.7649
0.61768	0.454358	0.52165	0.537849	0.517166	0.61374	0.528784	0.608466	0.441367	0.571524	0.58465	0.661566	0.55251	0.555225	0.564368	0.618015	0.65316	0.483463	0.622977	0.486998	0.563882	0.405535	0.449608	0.544237	0.477868	0.595993	0.3857	0.532365	0.471095		13.3016	12.8116	11.7044	12.1442	10.7355	11.8116	11.0345	12.519	11.7066	12.0251	12.3517	12.9234	12.2317	12.7654	12.7573	12.9417	11.7231	12.2943	12.6461	12.6439
0.469667	0.463401	0.495077	0.561878	0.551679	0.523533	0.40943	0.542248	0.619713	0.572473	0.573269	0.594689	0.37163	0.614509	0.594433	0.57789	0.595204	0.542102	0.594141	0.498792	0.477126	0.483147	0.479887	0.446178	0.445254	0.60018	0.647021	0.373945	0.524326		13.1611	12.1841	12.5101	12.8569	11.9362	10.6111	11.353	11.738	11.365	12.3823	11.257	12.4499	12.7358	12.0344	12.7389	12.4241	12.2694	13.0783	12.8467	12.4563
0.367022	0.482259	0.470914	0.531829	0.530334	0.543716	0.609076	0.612834	0.463427	0.63496	0.541658	0.738456	0.581514	0.618765	0.618332	0.493647	0.508573	0.514982	0.59747	0.558559	0.458958	0.420496	0.485503	0.412328	0.414905	0.476895	0.559297	0.592625	0.495102		12.5476	11.8274	12.2363	12.3675	11.9167	11.1699	11.1913	12.2448	10.695	11.057	11.7906	11.9664	12.2119	12.7687	11.7409	12.3813	12.322	12.4751	12.4471	12.7703
0.532148	0.525863	0.4516	0.493788	0.613385	0.509603	0.513129	0.550334	0.556655	0.523787	0.595919	0.490485	0.541606	0.74597	0.649492	0.580476	0.466769	0.504145	0.472153	0.525304	0.473668	0.432388	0.515993	0.465004	0.475592	0.601252	0.476009	0.441946	0.494709		12.1458	12.5219	11.5544	11.3737	12.6413	11.2175	11.0203	12.1062	11.716	12.0505	11.692	12.6065	12.3015	12.2469	12.8693	12.1272	11.7726	12.3421	12.793	11.9793
0.595801	0.490253	0.472479	0.516711	0.402887	0.503453	0.48833	0.562472	0.638444	0.675498	0.486465	0.524917	0.555333	0.544579	0.636052	0.635256	0.582301	0.582853	0.498009	0.544292	0.611813	0.384049	0.528928	0.514682	0.552066	0.536811	0.478699	0.624503	0.472114		13.3263	11.525	12.2458	10.9323	11.4545	11.8611	12.357	11.2625	11.4875	12.3892	11.3418	12.4836	12.8999	12.3303	12.5471	12.1976	12.2187	12.2988	12.1263	12.714
0.518924	0.481016	0.476368	0.527106	0.483564	0.537307	0.588583	0.528282	0.618521	0.497336	0.599238	0.493091	0.559386	0.492694	0.674225	0.581943	0.533796	0.548988	0.456212	0.497752	0.558417	0.477853	0.456346	0.440163	0.468757	0.48952	0.480385	0.428743	0.613598		12.5909	11.631	12.5843	10.9791	11.8328	12.4827	11.2431	11.4066	11.9912	11.3954	11.9333	12.3151	11.6067	12.4255	12.309	13.5399	12.6901	12.144	13.0421	12.5433
0.535265	0.496579	0.610548	0.499039	0.544569	0.586878	0.482738	0.438317	0.505268	0.542464	0.721455	0.521009	0.538039	0.423458	0.48862	0.601612	0.586996	0.519462	0.50673	0.641223	0.548146	0.436608	0.454297	0.401825	0.376483	0.406333	0.430152	0.434006	0.513672		13.0301	13.0084	11.7119	11.3828	11.6676	10.9916	11.7419	11.1616	11.2047	11.882	12.7055	12.2044	12.3504	12.4575	12.8176	11.6094	12.4218	12.6483	12.3425	12.6723
0.579398	0.591891	0.590799	0.518302	0.541697	0.429854	0.693422	0.475025	0.639255	0.518911	0.58354	0.556622	0.646828	0.637456	0.548644	0.604364	0.520513	0.536656	0.373765	0.514671	0.484531	0.34584	0.551443	0.584526	0.510473	0.554757	0.573237	0.469219	0.605354		12.3528	12.8294	11.3776	12.4854	12.069	12.2162	12.0479	11.8251	11.1701	11.651	11.6126	12.3622	13.634	12.3166	12.1941	12.8765	12.7778	12.2548	12.8762	12.823
0.539191	0.474187	0.408438	0.581857	0.449689	0.462923	0.619958	0.670695	0.628817	0.644828	0.604986	0.556349	0.429841	0.60412	0.665461	0.540673	0.468674	0.586133	0.48058	0.709298	0.547723	0.466445	0.482665	0.622958	0.46758	0.558091	0.493396	0.484012	0.454561		12.7641	11.921	11.7829	11.0467	11.8615	11.6962	10.9308	11.5555	11.8882	12.6435	11.8937	11.5915	11.6699	12.2905	12.7511	11.9791	12.0601	12.4409	12.854	13.3204
0.358255	0.617675	0.598774	0.494198	0.440466	0.596952	0.435073	0.582858	0.597727	0.570354	0.600598	0.643482	0.59355	0.583754	0.515283	0.672644	0.533799	0.544788	0.566784	0.639283	0.388561	0.473279	0.455039	0.47451	0.554156	0.560027	0.437151	0.559995	0.458754		12.4779	12.3947	11.6735	11.5674	11.4808	11.6964	11.3461	12.4701	12.0237	11.4306	11.8685	12.6699	12.3205	13.0153	13.3141	12.9544	12.9571	12.2964	13.2429	13.1603
0.534691	0.415881	0.633665	0.457718	0.523356	0.559497	0.481746	0.523465	0.613412	0.509479	0.586844	0.4782	0.527128	0.607975	0.638788	0.514899	0.520819	0.498197	0.515522	0.495538	0.459271	0.558637	0.484958	0.460629	0.509289	0.656057	0.612669	0.559081	0.484796		12.5612	11.8425	11.8322	12.4304	11.8314	12.1899	11.1856	11.7054	10.7053	12.0785	12.0802	12.2857	12.6577	11.9904	12.723	12.3703	13.1612	12.3905	13.1512	11.5878
0.516525	0.594125	0.599439	0.553989	0.508796	0.524746	0.640037	0.480009	0.574333	0.562966	0.509768	0.495885	0.638425	0.58315	0.626911	0.580018	0.59048	0.466911	0.469025	0.542879	0.495168	0.54925	0.428915	0.484532	0.425127	0.475986	0.581326	0.488184	0.479657		13.2798	12.0767	12.4937	11.566	11.5199	11.6994	11.6549	11.0943	11.5044	11.8027	12.2788	11.8314	12.3226	12.6054	12.1163	12.9854	12.2535	11.5319	11.5811	12.495
0.57786	0.387629	0.496375	0.578129	0.536253	0.598296	0.626661	0.4884	0.669794	0.439045	0.539558	0.577861	0.540038	0.574721	0.67583	0.648188	0.596415	0.465231	0.596534	0.622034	0.518194	0.52318	0.331738	0.406506	0.329099	0.521535	0.564765	0.383558	0.426318		12.9911	11.9403	11.7568	12.5077	12.5351	11.4874	11.8249	11.3587	11.5798	11.4027	12.2123	12.5942	11.9332	11.9757	13.0483	12.4709	12.6293	12.165	12.9395	13.4286
0.560859	0.583727	0.503875	0.415644	0.560117	0.626201	0.611768	0.473477	0.585951	0.51379	0.577969	0.50714	0.525382	0.496966	0.589312	0.539584	0.632484	0.591918	0.57635	0.447512	0.498445	0.485348	0.490315	0.537461	0.452737	0.492531	0.479011	0.514346	0.508242		12.6763	12.2674	11.7102	11.6606	11.3647	11.4036	11.7962	11.5558	11.7531	11.5217	12.1237	11.0851	12.0359	12.1416	12.3898	13.4641	12.2324	13.0556	13.3843	12.7765
0.604231	0.587946	0.456536	0.505889	0.539651	0.565887	0.556768	0.470447	0.583212	0.640031	0.751582	0.567673	0.56973	0.521641	0.521717	0.603272	0.498599	0.465579	0.495407	0.530332	0.470169	0.488705	0.461029	0.270302	0.423569	0.479672	0.476366	0.458856	0.535808		13.3149	12.3216	11.5018	11.8455	11.9688	11.5025	11.1796	11.5939	11.8595	11.9718	12.8719	12.3399	12.2243	11.9477	12.4575	12.915	13.7569	11.7756	13.4272	12.809
0.485465	0.331599	0.490871	0.609288	0.454755	0.523688	0.625343	0.643172	0.507696	0.557466	0.486266	0.609519	0.713088	0.529631	0.553944	0.498029	0.47891	0.548838	0.485834	0.432357	0.441379	0.380203	0.376463	0.460601	0.502476	0.566127	0.549123	0.490659	0.483486		12.6836	12.9322	12.159	12.2307	12.2598	11.7832	12.5853	11.3774	11.1904	11.0678	12.0517	12.2132	13.0506	12.3071	12.8941	12.2929	13.342	12.3845	12.5528	12.8186
0.647755	0.457943	0.399794	0.441167	0.675654	0.475427	0.612373	0.438518	0.502023	0.522557	0.472441	0.584889	0.544166	0.636791	0.533641	0.637767	0.494488	0.558797	0.586484	0.570308	0.574563	0.339844	0.442156	0.477532	0.401976	0.488049	0.452699	0.406128	0.393412		11.8054	11.1566	11.5078	11.8411	12.0692	11.8152	10.7521	11.701	11.5748	11.3354	12.1141	12.3299	11.8855	12.5008	11.8609	12.6368	12.6376	13.4512	12.5405	12.7378
0.484285	0.67672	0.485807	0.541576	0.542996	0.546415	0.60875	0.570585	0.547777	0.640927	0.667643	0.560305	0.485625	0.557362	0.549184	0.547068	0.460224	0.515344	0.611583	0.514126	0.450396	0.506608	0.472362	0.511537	0.494984	0.535146	0.570173	0.491343	0.471455		12.4738	12.7694	10.9388	11.657	12.2893	11.9174	11.5107	11.3679	11.5553	12.2865	12.5791	12.5542	12.5856	12.0656	12.7015	12.7027	12.4113	13.4661	13.5908	11.6652
0.511478	0.414184	0.63761	0.458321	0.531235	0.480922	0.560069	0.645015	0.566995	0.496902	0.567603	0.545871	0.634457	0.590778	0.554292	0.58679	0.49975	0.493175	0.553789	0.492216	0.40941	0.437585	0.559028	0.51647	0.455516	0.446618	0.46336	0.472782	0.562872		12.4836	13.1176	12.2003	11.3815	12.241	11.5835	11.8419	11.0042	11.5461	12.1542	11.1946	12.7578	12.3596	12.9232	12.1193	13.0314	12.6753	12.8586	12.112	12.7366
0.49055	0.402973	0.600338	0.491071	0.514808	0.603646	0.674567	0.434149	0.58496	0.566742	0.636523	0.545233	0.605916	0.587437	0.567808	0.62682	0.589339	0.49781	0.488498	0.43946	0.549483	0.506676	0.394002	0.54738	0.463203	0.513533	0.474898	0.505613	0.427685		13.1539	11.8005	13.0061	12.8609	11.6976	11.5898	11.6491	11.8436	12.3803	11.8002	11.7559	11.4791	12.5065	11.7986	12.2376	12.7466	12.3464	11.7499	12.9435	12.2959
0.508477	0.527398	0.450058	0.566416	0.48716	0.459367	0.608623	0.528537	0.662789	0.509042	0.640616	0.605579	0.457821	0.514562	0.578222	0.631832	0.545652	0.527347	0.515899	0.490519	0.398954	0.416311	0.459056	0.367974	0.530555	0.489442	0.493348	0.392663	0.500305		13.2533	12.0721	10.8552	12.0373	11.2088	10.7279	11.4678	10.9912	11.3359	11.4445	11.799	11.9682	11.5437	12.0934	12.3438	12.4065	12.5274	13.2841	13.3341	12.2868
0.558665	0.455124	0.612334	0.585483	0.482077	0.569428	0.523469	0.480391	0.501078	0.495709	0.514591	0.544063	0.608861	0.576721	0.567381	0.534333	0.565163	0.397245	0.454588	0.602018	0.532279	0.520411	0.51103	0.518969	0.537029	0.432746	0.550124	0.620534	0.432125		13.3158	11.7071	11.5409	12.3343	11.7811	11.1538	10.7186	11.241	11.6151	12.1714	11.6344	12.556	11.6004	11.9289	11.9663	13.0488	12.4599	13.1093	12.1177	12.5341
0.457761	0.491383	0.485009	0.61445	0.543934	0.531582	0.621069	0.545529	0.6657	0.584362	0.562913	0.482906	0.543181	0.70963	0.671225	0.557608	0.469973	0.63268	0.458159	0.587279	0.524937	0.360462	0.486228	0.412586	0.54085	0.470895	0.404468	0.561315	0.580178		12.3457	11.9443	11.2709	12.8147	11.3714	11.3628	11.8311	10.6413	11.4488	11.5377	11.9736	12.8348	11.5476	12.3959	12.1416	12.8853	12.3171	12.6867	11.8799	13.074
0.470252	0.461443	0.496626	0.530316	0.497088	0.560153	0.622191	0.551653	0.57614	0.584473	0.501239	0.648057	0.539959	0.445588	0.454133	0.622037	0.64074	0.530545	0.53487	0.548526	0.447077	0.475371	0.45952	0.541698	0.521701	0.395504	0.64464	0.550069	0.448257		13.143	11.2592	11.8941	12.2833	11.7485	12.6814	10.6444	12.4795	11.3023	11.9746	12.1359	13.3213	12.4036	12.7543	12.697	11.7559	12.3988	13.2486	13.1487	11.3989
0.543506	0.399169	0.515137	0.570789	0.494139	0.723358	0.565192	0.515708	0.487818	0.663039	0.602038	0.529387	0.392574	0.626242	0.63111	0.502036	0.715308	0.451463	0.547837	0.409148	0.477728	0.45432	0.354883	0.514303	0.524845	0.549933	0.539664	0.554996	0.414917		12.9159	11.6054	11.4412	11.4898	12.0488	12.5784	11.1842	12.4323	11.4035	11.9361	12.2092	13.4005	12.5825	11.9498	12.1425	11.7275	13.4066	12.8393	13.2242	12.4115
0.488568	0.500046	0.602829	0.574069	0.576087	0.545749	0.508111	0.685731	0.508387	0.551244	0.672651	0.445867	0.566291	0.610781	0.514767	0.406435	0.545571	0.515862	0.466962	0.505902	0.42448	0.387459	0.421879	0.537434	0.437798	0.504254	0.625429	0.447471	0.540371		13.6463	11.4588	11.6067	11.4045	12.5943	10.8819	11.8766	11.1238	11.0585	11.5498	11.7609	12.2406	12.0843	11.172	11.8379	12.7232	12.5218	12.4365	13.1151	12.5256
0.607376	0.490949	0.51804	0.565655	0.56852	0.549656	0.472034	0.473026	0.55869	0.634606	0.507761	0.521982	0.591976	0.72722	0.58205	0.556671	0.373526	0.564178	0.482279	0.458094	0.648454	0.503137	0.426737	0.435302	0.521641	0.500318	0.569257	0.475512	0.508458		13.2536	11.8793	11.5936	12.2614	11.7573	11.5597	11.2459	12.0675	11.5126	11.2122	11.5381	11.9653	11.9373	12.7043	12.2332	12.4477	11.8188	12.7469	12.736	12.747
0.482706	0.543857	0.577076	0.429048	0.501479	0.48138	0.645344	0.622321	0.657593	0.765327	0.559773	0.566041	0.528903	0.581666	0.630415	0.708219	0.5335	0.496335	0.388921	0.440327	0.564319	0.450499	0.412085	0.55613	0.539843	0.457524	0.656327	0.519209	0.54062		12.7311	12.0016	11.1087	10.611	12.1777	11.5203	12.0103	10.8157	12	12.6338	12.6081	12.2823	11.702	11.6139	11.7682	13.272	11.9577	12.9323	12.9052	12.3495
0.481313	0.49964	0.609223	0.537453	0.620691	0.559498	0.660299	0.560271	0.551729	0.592301	0.57144	0.474162	0.553499	0.710331	0.558277	0.551241	0.598134	0.542365	0.561418	0.513261	0.537197	0.498937	0.531705	0.426614	0.459096	0.596909	0.667642	0.485846	0.50892		12.152	12.7854	11.9319	12.4133	12.1623	10.6217	12.2234	11.6987	10.9153	11.3452	12.1841	12.0153	12.3146	11.7354	11.789	12.1639	11.7398	12.7572	13.462	12.0184
0.565685	0.479521	0.485634	0.486142	0.464694	0.495644	0.487122	0.569096	0.645665	0.626577	0.641783	0.691608	0.48709	0.600329	0.574522	0.546147	0.585641	0.51369	0.525886	0.426673	0.596628	0.519092	0.349219	0.527832	0.527185	0.718603	0.591176	0.480026	0.523697		12.7391	12.5381	11.8834	11.0896	11.6158	11.72	11.0075	12.0317	11.2566	11.7229	13.1254	11.9389	12.8404	11.8011	12.7212	12.1694	12.16	12.2207	13.8102	12.8093
0.46912	0.472906	0.454468	0.444626	0.556295	0.508505	0.568033	0.554749	0.555908	0.510305	0.511017	0.509861	0.505944	0.592144	0.567485	0.701755	0.591797	0.522572	0.473438	0.438444	0.44674	0.408831	0.362989	0.492763	0.54781	0.471845	0.516538	0.446831	0.604438		12.8095	11.5854	12.2575	11.9014	11.8099	11.4866	11.5187	11.3324	11.2918	11.2888	11.4637	12.3162	12.1925	12.122	12.6462	12.2226	12.7839	11.9033	12.3211	12.1056
0.50564	0.36136	0.532453	0.515255	0.550299	0.530488	0.573452	0.52454	0.595701	0.503761	0.614304	0.5118	0.566981	0.706417	0.64505	0.526532	0.523019	0.637144	0.489564	0.503316	0.492209	0.428087	0.489595	0.43616	0.460446	0.450048	0.527605	0.477517	0.48462		13.3011	11.9087	11.9134	11.5626	12.2434	11.8118	11.4865	11.6917	11.6261	11.8075	11.8232	12.8604	11.9665	12.9901	13.2034	12.2576	12.1047	12.4788	12.5024	12.205
0.476368	0.478459	0.525242	0.597051	0.555937	0.592151	0.430703	0.502101	0.593808	0.621198	0.631402	0.509439	0.575842	0.461082	0.621642	0.479725	0.560697	0.454938	0.563667	0.38927	0.460927	0.494851	0.458204	0.528262	0.545501	0.433637	0.556525	0.456366	0.45526		12.4652	12.7812	12.398	11.0765	11.2183	12.1549	11.6929	10.9044	11.9208	11.7546	12.3367	12.3937	12.5213	12.2095	13.2532	12.2696	12.1915	12.4519	13.236	11.9856
0.534975	0.42242	0.541994	0.583183	0.509567	0.558947	0.625749	0.547308	0.71175	0.576516	0.585984	0.643053	0.552854	0.584666	0.633589	0.705061	0.599925	0.563255	0.560138	0.593979	0.468291	0.369834	0.501584	0.484834	0.518591	0.5774	0.557508	0.561792	0.411106		12.9995	12.2525	12.1716	11.886	11.1454	11.8172	12.1393	10.9203	11.4354	10.7993	12.8074	12.6525	12.0004	12.1415	12.6579	12.5718	12.8047	12.3917	12.6329	12.7149
0.445215	0.431134	0.489918	0.577131	0.590663	0.615562	0.570429	0.515482	0.530456	0.592586	0.598315	0.617117	0.534896	0.502738	0.626025	0.577099	0.586449	0.487242	0.580732	0.427371	0.44712	0.493785	0.427226	0.515407	0.52872	0.496403	0.627859	0.463731	0.40898		12.2783	12.6254	11.9438	11.55	11.2676	11.3287	12.0556	11.7009	11.5653	11.1103	11.7411	12.6604	12.1807	12.1375	11.4589	12.6279	12.3296	12.718	12.4949	12.9964
0.664946	0.616388	0.476298	0.49786	0.506448	0.533818	0.577165	0.548519	0.516071	0.439566	0.582454	0.453253	0.574676	0.526481	0.468741	0.532009	0.54051	0.509724	0.502226	0.558179	0.384253	0.553815	0.552149	0.462896	0.529521	0.534557	0.569577	0.589889	0.505054		13.2824	12.4401	11.883	11.5446	12.0871	11.3404	11.4282	11.6093	12.0195	10.8606	11.7568	12.1627	12.7862	12.7502	11.5129	13.1748	12.4181	12.0659	12.6562	12.7291
0.544762	0.605192	0.536995	0.473645	0.513356	0.538946	0.567459	0.619077	0.39164	0.632411	0.617786	0.545472	0.597963	0.542453	0.491053	0.473237	0.487129	0.445117	0.573069	0.521943	0.634323	0.521847	0.492787	0.420099	0.576446	0.572721	0.607355	0.380461	0.489985		12.9095	13.5336	12.1835	11.5016	11.5	12.3007	12.1625	11.8902	11.5586	11.6068	12.1143	11.8537	12.9668	12.8325	13.2855	12.4196	12.7037	12.6694	12.6314	12.6287
0.549293	0.567208	0.52297	0.671534	0.650226	0.536857	0.520812	0.574124	0.405233	0.511244	0.567898	0.561564	0.59654	0.701046	0.638656	0.465595	0.600152	0.437531	0.460554	0.521268	0.472413	0.500587	0.419195	0.482284	0.517252	0.514794	0.602723	0.527678	0.505861		12.8915	12.7798	12.9508	12.1773	10.9601	12.1026	11.4635	11.7262	12.4403	11.2067	12.2823	12.4385	12.1077	12.021	12.7243	11.7335	12.5005	13.305	11.7417	13.1947
0.35735	0.537646	0.539318	0.493027	0.477874	0.588166	0.438605	0.568805	0.550529	0.609055	0.608972	0.581481	0.65205	0.520877	0.554001	0.695885	0.42557	0.528572	0.515279	0.514928	0.507783	0.479358	0.452464	0.517876	0.50304	0.569194	0.591611	0.596048	0.461469		13.6346	12.4809	11.5604	12.13	11.6992	12.0616	11.4418	12.1966	11.3626	11.7758	11.7732	12.8547	11.8651	11.724	12.1756	11.8351	11.8109	12.528	12.7424	12.8249
0.501426	0.506921	0.471012	0.525537	0.657379	0.571723	0.599245	0.506673	0.505195	0.418893	0.6218	0.540022	0.595917	0.609286	0.669926	0.616808	0.722192	0.463294	0.54784	0.513596	0.556577	0.509438	0.515439	0.500117	0.515496	0.494464	0.597664	0.454351	0.489963		12.9777	12.05	12.0376	11.9984	12.7104	11.5321	11.0327	11.8966	11.5866	11.1526	12.1067	12.3321	11.7072	12.0271	12.5959	12.6615	13.0546	11.8725	13.663	12.6953
0.571912	0.46728	0.538608	0.516006	0.529318	0.5559	0.477473	0.491594	0.4117	0.41899	0.498467	0.545527	0.509958	0.614339	0.532909	0.563128	0.643954	0.528525	0.553941	0.524296	0.507374	0.554773	0.458537	0.510039	0.510358	0.559204	0.520025	0.44677	0.472555		12.8332	11.6905	12.9276	12.1615	11.3567	11.2255	11.1538	11.165	11.132	12.0346	11.8127	12.5898	11.9556	12.7399	12.885	12.2467	12.8112	12.9763	13.3417	12.813
0.691291	0.432185	0.487367	0.360519	0.583926	0.628863	0.606293	0.562705	0.60771	0.528061	0.597164	0.517242	0.447493	0.711779	0.643827	0.599344	0.492257	0.482809	0.596841	0.543475	0.423541	0.553436	0.37162	0.424051	0.549148	0.520701	0.597783	0.635792	0.548051		13.3732	11.8478	12.4496	11.1837	12.0146	10.3748	10.6904	11.2192	11.6878	11.3024	12.8198	12.4582	11.7329	12.8985	13.1975	12.5559	12.0128	12.8657	13.488	13.0372
0.678913	0.357994	0.561146	0.529584	0.522442	0.590498	0.542866	0.494927	0.539852	0.467613	0.615907	0.481942	0.544381	0.557118	0.604287	0.683142	0.440872	0.542985	0.487991	0.46277	0.605656	0.485233	0.512615	0.515962	0.394039	0.478741	0.530784	0.462436	0.49663		13.7113	11.7913	11.6785	11.5293	11.3894	11.7023	11.6692	12.0039	11.9183	11.6629	11.3784	12.0312	12.3995	12.4525	11.781	14.2408	12.4894	13.447	12.7328	11.5383
0.45948	0.475662	0.497403	0.569555	0.508875	0.607222	0.526355	0.601754	0.57319	0.529595	0.489711	0.58192	0.48565	0.628666	0.591829	0.421248	0.532546	0.597934	0.488894	0.513955	0.498395	0.453009	0.49626	0.330798	0.515714	0.54229	0.469271	0.527022	0.4645		13.0336	12.5468	11.9325	12.3009	11.9081	11.7649	11.1632	11.6686	11.3273	11.3496	12.1725	12.0549	11.7633	12.2947	12.0576	13.5673	13.2211	13.107	12.9271	12.2297
0.495392	0.434238	0.448698	0.449207	0.574509	0.581807	0.559723	0.60129	0.539637	0.597334	0.547622	0.532292	0.466225	0.507363	0.686532	0.504547	0.65177	0.643397	0.536947	0.360498	0.432476	0.446057	0.429405	0.471356	0.544864	0.461338	0.623382	0.566685	0.409332		13.157	12.7024	12.0092	11.9912	11.7404	11.6147	12.61	12.3445	11.867	10.9849	11.7157	11.9398	12.2696	12.6082	13.4346	11.9222	12.8849	13.266	12.917	11.5723
0.495441	0.523254	0.56062	0.471617	0.522507	0.489754	0.524579	0.468572	0.604312	0.613334	0.466083	0.541301	0.54184	0.577176	0.649426	0.54679	0.528723	0.466117	0.564716	0.506469	0.480719	0.520673	0.513344	0.616168	0.613352	0.589435	0.45265	0.444933	0.470525		12.1732	12.4068	11.5036	11.9133	11.7862	12.421	11.4716	11.7375	11.496	11.3947	11.5116	12.5626	12.1146	12.0599	12.2872	12.53	11.9315	13.4322	14.0123	11.4138
0.420684	0.536726	0.44367	0.530599	0.532465	0.524526	0.520752	0.604257	0.569506	0.50134	0.597502	0.594835	0.608166	0.655014	0.680165	0.610364	0.675083	0.549136	0.50979	0.596627	0.562279	0.4162	0.484857	0.452481	0.476725	0.613601	0.501043	0.452266	0.400068		12.9192	12.1369	11.7835	11.4523	11.9369	11.1017	12.0413	11.4993	11.3121	11.7168	11.8012	11.7022	12.5557	12.1506	12.5665	12.4879	13.5487	12.6096	11.7969	13.3582
0.463229	0.472982	0.517663	0.461723	0.425996	0.56098	0.677152	0.513319	0.562389	0.489582	0.560878	0.543922	0.52647	0.609109	0.599136	0.565258	0.543277	0.457532	0.567042	0.60863	0.588315	0.46019	0.468375	0.513813	0.64432	0.702927	0.532454	0.497646	0.436131		11.8235	13.0196	11.659	11.3841	10.8899	11.5693	11.2237	12.114	11.8361	10.8933	11.1467	12.2609	12.2412	12.8452	12.4363	12.6503	12.6561	11.6732	12.9953	13.8056
0.625607	0.371546	0.529765	0.512909	0.506381	0.605331	0.533055	0.53937	0.466143	0.414264	0.64859	0.478836	0.486391	0.480127	0.636258	0.511033	0.464645	0.508627	0.466313	0.410791	0.476964	0.500237	0.442008	0.461686	0.482453	0.460186	0.532034	0.481602	0.467417		13.5836	12.5283	11.506	12.2266	11.6271	12.085	11.6209	11.5775	11.9615	11.0372	12.1426	12.4666	11.4712	12.2829	12.9918	12.6369	12.6517	13.1128	12.8917	12.368
0.398292	0.532216	0.494054	0.488495	0.509228	0.589703	0.555127	0.557474	0.655661	0.51325	0.485881	0.600751	0.527411	0.543452	0.5369	0.576465	0.473488	0.388184	0.455216	0.32747	0.568288	0.446439	0.477005	0.399042	0.48076	0.525094	0.467881	0.581987	0.424304		12.6778	13.4088	10.9995	11.9612	11.6023	12.5955	11.808	12.1478	12.2391	11.3126	12.5054	12.3648	11.7454	12.9401	12.4733	12.554	12.2659	13.071	12.615	11.903
0.526749	0.561877	0.525922	0.450538	0.604333	0.577949	0.580339	0.733363	0.505937	0.467126	0.492116	0.621333	0.56376	0.599655	0.572494	0.49321	0.547282	0.57627	0.48986	0.484789	0.593838	0.458892	0.476579	0.443928	0.429787	0.453214	0.622152	0.407565	0.480147		13.1704	13.181	12.9726	12.3616	12.6772	11.8193	11.5655	11.0478	11.7116	11.6743	12.0937	11.6871	12.1436	12.3086	12.9453	11.9702	12.7305	12.7483	13.1168	12.7455
0.548809	0.574726	0.522149	0.471968	0.513179	0.607673	0.53206	0.618456	0.535464	0.570555	0.641713	0.539887	0.664693	0.58618	0.416814	0.631417	0.559337	0.477886	0.552898	0.418021	0.44503	0.564275	0.41435	0.361144	0.391857	0.571152	0.539529	0.508537	0.434059		12.9964	12.1952	11.256	11.3797	11.1916	11.2252	11.5756	12.5021	11.853	11.4704	11.9724	12.0848	12.6393	11.9085	12.0179	12.9157	12.372	12.153	12.6668	12.6653
0.590184	0.4392	0.525499	0.535438	0.65888	0.612537	0.663223	0.519969	0.608905	0.565026	0.625002	0.49613	0.554651	0.646091	0.662924	0.685974	0.497733	0.535581	0.451575	0.546567	0.502763	0.461696	0.452254	0.438846	0.541708	0.629925	0.502149	0.555195	0.395726		12.4701	12.6003	11.4669	12.3583	12.3219	12.1127	11.3274	11.0586	11.4384	11.7723	12.8778	11.8623	12.3892	12.77	12.7644	12.8946	12.5589	12.6952	11.964	12.982
0.547878	0.453262	0.483189	0.509325	0.480386	0.585727	0.580807	0.471659	0.443267	0.660757	0.434773	0.518976	0.617426	0.523717	0.593293	0.470124	0.536708	0.588263	0.539051	0.490179	0.508335	0.490929	0.425351	0.427885	0.48223	0.598909	0.536986	0.54742	0.470336		12.7658	11.0319	11.4994	11.3652	11.4631	13.1754	11.3448	11.8109	10.9888	11.9476	11.7405	12.0541	11.3428	13.4337	12.8724	12.088	12.2766	13.2078	12.9777	12.8281
0.424173	0.568524	0.578682	0.547988	0.540462	0.469274	0.643721	0.516456	0.484008	0.614653	0.631957	0.555149	0.689833	0.573978	0.579927	0.489148	0.547804	0.535561	0.4791	0.541968	0.431665	0.505358	0.422127	0.536853	0.509364	0.50954	0.559934	0.459278	0.525179		12.8597	13.3992	12.7207	12.0304	12.3696	11.3577	11.3545	11.2159	12.1161	12.0854	12.5517	12.0259	12.3944	11.6894	12.7694	12.1692	13.1019	12.6274	12.5583	12.5139
0.442907	0.595321	0.544213	0.489875	0.390048	0.509227	0.573451	0.512228	0.492118	0.577473	0.593832	0.415917	0.445167	0.552609	0.619216	0.513197	0.567958	0.515663	0.482654	0.486837	0.537694	0.435965	0.480613	0.48381	0.628479	0.631988	0.44145	0.417155	0.478006		12.521	12.0985	12.5853	11.4305	11.5251	11.2742	10.8709	10.6669	11.5872	11.4002	12.2423	11.8391	11.8848	13.028	11.9308	12.711	12.1413	12.786	12.8628	12.1355
0.635617	0.51304	0.591989	0.468412	0.546161	0.526688	0.39644	0.505801	0.596372	0.53306	0.600054	0.673675	0.60627	0.525105	0.554601	0.613064	0.612678	0.493833	0.549525	0.618473	0.365102	0.418969	0.495778	0.535426	0.564407	0.574101	0.417646	0.431573	0.455528		13.2867	12.9015	11.9039	11.1453	11.2417	10.9074	11.4327	12.2912	11.8864	11.2826	12.0782	12.1861	11.9704	12.6226	12.3102	13.7962	13.7457	12.8735	13.1764	12.4387
0.582397	0.456434	0.481633	0.635497	0.547386	0.56209	0.450964	0.532099	0.540751	0.597325	0.538078	0.633247	0.506673	0.400173	0.668219	0.510301	0.504813	0.573528	0.535187	0.573348	0.504264	0.517307	0.496714	0.445374	0.441947	0.61185	0.499225	0.508962	0.588098		11.8862	12.3922	11.1899	11.2666	11.766	12.0115	11.703	11.7586	11.7259	11.6552	11.8503	13.0719	12.5146	13.0909	11.8313	12.5196	12.7232	13.2882	12.0744	12.8005
0.527194	0.602048	0.528265	0.510674	0.527897	0.521716	0.518264	0.561729	0.565423	0.520293	0.538615	0.565353	0.599038	0.578544	0.553675	0.551925	0.490591	0.523433	0.551346	0.537153	0.492925	0.397241	0.414402	0.487368	0.476283	0.40561	0.610686	0.504621	0.542642		13.1562	12.0338	11.8151	12.418	11.872	11.2417	11.5644	11.5326	11.4164	11.6686	11.5327	12.2762	11.7686	11.5404	13.2351	12.1924	12.9065	12.8952	13.2448	12.0414
0.487869	0.53293	0.549492	0.568708	0.556798	0.619915	0.434403	0.480344	0.66286	0.520948	0.641798	0.518171	0.487057	0.661538	0.666938	0.531432	0.520927	0.442115	0.569675	0.576089	0.613356	0.496467	0.538491	0.46599	0.51791	0.491719	0.560052	0.464054	0.516979		13.0939	12.8473	11.5073	12.4091	12.1358	12.4162	11.6712	11.1481	12.158	11.5311	12.2413	12.5724	12.8882	12.9394	12.1813	12.4821	11.9414	12.5806	12.0645	12.5409
0.555818	0.556539	0.410529	0.463622	0.592891	0.477868	0.551497	0.591963	0.504084	0.537179	0.515749	0.453207	0.577306	0.582241	0.523323	0.547076	0.481117	0.590881	0.456739	0.511707	0.433636	0.405991	0.450236	0.497646	0.61	0.537585	0.60625	0.579909	0.506165		13.8182	12.4659	11.2353	11.1849	11.2005	11.4525	11.2097	11.7371	11.1254	11.6021	11.6538	11.7334	12.2564	11.9492	12.6541	12.3402	12.1942	12.508	12.4925	13.9264
0.549952	0.483755	0.482727	0.48735	0.68596	0.617408	0.572199	0.678993	0.560657	0.540112	0.64727	0.613776	0.587191	0.543199	0.570828	0.588794	0.571531	0.567564	0.472847	0.600451	0.422924	0.486073	0.527785	0.541787	0.520922	0.585802	0.450409	0.487806	0.454092		12.939	14.2152	11.4504	11.7074	12.1449	11.7991	10.7647	11.5293	11.4147	11.6676	12.0877	12.2832	11.2541	12.3129	11.9387	12.1802	12.5327	12.6511	12.3628	13.2262
0.536334	0.539278	0.618871	0.516324	0.43767	0.542147	0.596762	0.511094	0.500768	0.555291	0.647501	0.676106	0.509812	0.541635	0.575245	0.61295	0.511502	0.639231	0.518776	0.509544	0.416935	0.474498	0.510814	0.391522	0.479279	0.566781	0.580058	0.486238	0.524625		12.716	14.3777	11.8141	11.643	11.1742	11.0212	11.4155	11.5246	11.0658	11.4944	11.6879	11.3241	12.0956	12.8166	12.7936	12.2915	13.2211	12.9293	13.4667	12.3196
0.538298	0.461157	0.601693	0.38788	0.530651	0.518841	0.481719	0.475341	0.622381	0.540109	0.572442	0.579074	0.574802	0.598101	0.608229	0.619001	0.476799	0.514264	0.511558	0.483701	0.572446	0.52	0.483843	0.505386	0.458227	0.529453	0.537202	0.439768	0.525604		12.0175	12.1171	11.6775	11.1935	11.4853	11.6159	10.844	11.4943	11.3704	11.0918	12.5088	12.161	12.4639	12.1895	12.6683	13.4699	13.2988	11.9267	11.8956	11.7063
0.466904	0.322809	0.443574	0.534899	0.460584	0.449305	0.573781	0.599716	0.667821	0.582505	0.669426	0.48988	0.635836	0.598417	0.599285	0.495055	0.641701	0.388433	0.498885	0.551537	0.569601	0.414525	0.520103	0.520126	0.51083	0.50029	0.595159	0.461277	0.519937		12.964	11.9885	12.1989	12.5576	10.793	11.7281	11.5187	11.1722	11.6418	11.2328	12.6834	12.6256	12.2641	12.8199	12.5188	12.7399	12.3632	12.2407	12.4861	12.306
0.550294	0.55029	0.57962	0.451653	0.490676	0.610596	0.61701	0.596942	0.578845	0.524606	0.525047	0.675816	0.532875	0.50959	0.638589	0.667019	0.551433	0.514076	0.455562	0.573545	0.530072	0.490147	0.47449	0.465559	0.479378	0.491185	0.538151	0.43485	0.476091		13.9252	12.7233	12.5858	11.9891	11.7018	11.6353	11.7811	12.0581	11.4938	12.2305	12.2543	12.7361	12.0562	13.0834	11.8602	12.3516	12.1396	12.5786	12.7619	12.6062
0.57501	0.465409	0.524301	0.572059	0.463495	0.491407	0.557477	0.516344	0.639657	0.698979	0.580533	0.505904	0.456222	0.549619	0.604299	0.770649	0.63415	0.41361	0.534578	0.481015	0.617678	0.46822	0.406785	0.4034	0.348665	0.491239	0.560623	0.49313	0.480302		13.6265	13.0106	12.6219	11.7283	11.1689	11.9766	11.2726	12.4068	11.1996	11.7064	11.841	12.8357	11.9451	12.0808	11.861	13.0182	12.9952	12.4459	13.3309	11.957
0.504885	0.505382	0.450914	0.502512	0.589496	0.553328	0.496435	0.624963	0.613169	0.609074	0.56619	0.49008	0.646377	0.44836	0.575087	0.626452	0.53464	0.569358	0.52239	0.560097	0.466319	0.488365	0.426101	0.499758	0.529225	0.541865	0.627101	0.579199	0.427009		13.1543	11.841	12.0238	11.9328	12.0393	10.9803	11.5368	11.2898	11.4645	11.3748	12.1658	13.0196	12.3198	12.6233	12.3372	12.5861	12.2246	13.5048	12.3562	12.6032
0.607128	0.473953	0.483963	0.474534	0.537107	0.533157	0.522847	0.546685	0.589033	0.657099	0.583869	0.561859	0.505376	0.524947	0.501447	0.514876	0.546544	0.524892	0.437922	0.368503	0.541336	0.501613	0.462284	0.421204	0.428107	0.553807	0.596593	0.521788	0.374721		12.539	11.6261	12.2563	11.6416	12.3465	11.5262	11.6139	12.0208	11.4309	11.395	12.1905	12.2325	12.5633	12.363	11.5565	12.3	12.9594	12.7637	12.103	12.4353
0.474037	0.526478	0.42431	0.537448	0.523146	0.538114	0.627385	0.559468	0.624037	0.575827	0.61905	0.579022	0.559287	0.546942	0.4313	0.563548	0.451102	0.540614	0.455527	0.586929	0.41721	0.412901	0.46884	0.43577	0.489639	0.439315	0.554849	0.546147	0.495601		12.0374	11.852	12.0637	12.6313	10.7799	11.5052	11.8926	11.048	11.344	11.3403	12.5475	11.6693	12.1658	11.9587	11.8504	12.4911	12.753	12.963	12.2937	13.3825
0.516398	0.532819	0.482978	0.404447	0.533597	0.479571	0.605316	0.589115	0.579076	0.553983	0.46571	0.578815	0.602151	0.658028	0.56526	0.593422	0.4776	0.514615	0.554675	0.484505	0.444491	0.504402	0.406152	0.524597	0.531012	0.561865	0.486771	0.53384	0.424394		12.1088	11.3007	12.773	11.6005	11.6904	10.9235	11.7181	11.0766	11.9154	11.5177	11.573	11.6544	12.3804	12.4884	12.4617	12.9106	12.5382	12.5511	13.0975	13.7759
0.562649	0.38664	0.505301	0.560716	0.502059	0.558511	0.446733	0.558039	0.581356	0.376804	0.478642	0.606188	0.585056	0.614829	0.598341	0.56584	0.578752	0.448141	0.542401	0.541504	0.536217	0.551617	0.547136	0.485115	0.617107	0.438841	0.558649	0.561315	0.424686		13.53	12.3266	11.0777	11.6821	13.0727	12.131	10.6416	11.7376	10.3785	12.0788	11.0673	13.0127	11.1576	11.8636	12.534	12.2372	13.0697	12.4329	12.126	13.0514
0.508421	0.46787	0.450769	0.517035	0.633727	0.571129	0.488603	0.476896	0.588483	0.659415	0.577362	0.584643	0.64655	0.644432	0.677623	0.626101	0.595685	0.472564	0.512453	0.625464	0.619485	0.418491	0.517445	0.441781	0.57397	0.5266	0.422181	0.538402	0.636227		12.9761	11.958	11.5925	11.3877	11.2145	10.9031	11.4415	11.5432	11.2427	11.1148	11.7946	11.8617	12.3568	11.6607	12.909	11.8623	11.972	12.6728	12.5255	13.0014
0.485407	0.567199	0.475423	0.534359	0.414612	0.472763	0.573435	0.573155	0.538628	0.628386	0.646783	0.52142	0.563535	0.58308	0.665089	0.476848	0.573177	0.58212	0.59536	0.533778	0.537844	0.482619	0.391954	0.610737	0.414749	0.528714	0.49705	0.479324	0.439852		11.9765	12.2374	11.8609	12.275	11.1649	10.8358	11.1521	11.6802	11.4393	11.5239	12.4637	13.0584	12.0288	11.5768	12.2068	12.4589	12.4466	12.4797	12.9344	12.3624
0.539042	0.512197	0.423032	0.512728	0.521293	0.524278	0.535009	0.527839	0.556295	0.559046	0.587928	0.490157	0.527233	0.519796	0.583009	0.694343	0.617394	0.564522	0.505847	0.59199	0.478444	0.393273	0.437825	0.55003	0.537563	0.480921	0.534513	0.483635	0.491576		13.0046	11.8456	12.1133	11.8256	12.2365	11.8383	11.062	11.4953	11.3037	11.4227	12.1986	12.7006	12.325	12.1691	12.6127	11.8796	13.124	12.5353	12.2587	13.0986
0.590409	0.599017	0.604399	0.533925	0.461687	0.580276	0.536857	0.565595	0.580552	0.585645	0.516247	0.666667	0.573513	0.549453	0.655756	0.519686	0.616606	0.431605	0.492624	0.548188	0.526638	0.521293	0.46941	0.360635	0.452527	0.488142	0.55406	0.39271	0.514687		13.0978	12.7352	11.7648	11.7114	12.0484	11.5956	11.5211	10.9344	10.8646	11.7143	11.9291	11.9724	11.2367	11.5431	13.2963	12.2518	13.8343	12.1412	12.983	12.1332
0.644603	0.58758	0.435184	0.575204	0.493297	0.518579	0.421445	0.728446	0.546364	0.591423	0.47962	0.602132	0.54025	0.568427	0.627584	0.673641	0.526535	0.499699	0.38735	0.472189	0.451537	0.472066	0.510372	0.477784	0.492603	0.509151	0.620268	0.5715	0.547246		13.1249	13.4954	11.7531	13.3624	11.8643	11.9204	11.7418	12.4779	11.098	12.4881	11.7566	13.3952	12.7564	12.2842	12.512	13.0438	12.1759	12.4711	12.3664	11.6415
0.556732	0.527449	0.414125	0.601954	0.481525	0.565117	0.545692	0.618842	0.627065	0.659419	0.557978	0.666353	0.522031	0.689371	0.625276	0.472524	0.498148	0.509775	0.517263	0.565023	0.476532	0.46465	0.408302	0.473357	0.545446	0.549483	0.580758	0.488065	0.501753		13.0657	12.5501	11.283	12.1454	12.7942	12.0547	11.2217	12.1454	11.155	12.1276	12.2681	13.078	12.3554	13.1278	12.8517	11.992	11.5886	12.4199	12.4987	12.1748
0.53512	0.586394	0.530402	0.533854	0.523041	0.588791	0.472271	0.464362	0.587944	0.612736	0.463811	0.641858	0.572427	0.535483	0.534528	0.597388	0.596859	0.412239	0.413428	0.542477	0.485389	0.501682	0.504913	0.490094	0.574406	0.544018	0.579204	0.457453	0.411294		13.321	11.9115	12.0747	11.3732	11.8184	11.5751	11.8349	11.5101	11.5762	11.1952	12.4099	12.1058	11.8909	12.6753	11.803	11.6414	12.8322	12.6411	12.6263	12.8579
0.48096	0.609162	0.528068	0.5664	0.518999	0.590158	0.559746	0.610534	0.44177	0.615385	0.550381	0.529044	0.592317	0.667975	0.629325	0.541456	0.476392	0.5007	0.644928	0.482039	0.488896	0.421871	0.502667	0.585546	0.552882	0.473635	0.551341	0.591369	0.527922		13.3734	12.621	12.1748	12.2081	11.6837	11.6879	10.6195	11.6707	11.6364	12.7788	11.1588	11.8773	12.2659	12.4001	12.8266	12.2743	12.5047	12.8383	13.7405	12.9597
0.528114	0.54114	0.560466	0.491192	0.527574	0.52498	0.650315	0.502949	0.533817	0.42702	0.564487	0.477303	0.53012	0.616947	0.606339	0.589224	0.586598	0.590429	0.524219	0.55483	0.489568	0.460543	0.401861	0.400074	0.571265	0.46643	0.448879	0.58848	0.549004		11.9282	12.0212	11.0385	11.5332	11.6075	11.2278	11.7148	11.1109	11.1604	11.0629	12.7287	11.7992	12.0515	13.2633	13.2498	11.9755	13.4888	12.2943	11.7168	12.5925
0.455353	0.520199	0.504666	0.415489	0.488336	0.533341	0.489531	0.579648	0.576703	0.569739	0.508324	0.50716	0.651178	0.63044	0.551274	0.573937	0.686416	0.536528	0.433721	0.622527	0.507256	0.377111	0.667519	0.485913	0.489372	0.546711	0.45255	0.483188	0.508203		12.5144	11.894	11.2503	11.5067	11.5277	11.6858	10.7666	11.8311	11.2472	11.7703	12.1454	11.2495	12.082	11.9905	12.9842	12.6848	14.0536	12.522	12.3556	13.1832
0.478754	0.527528	0.505777	0.611774	0.506644	0.508587	0.544561	0.583607	0.536127	0.431636	0.496727	0.548617	0.704689	0.611783	0.638937	0.664453	0.539492	0.483162	0.528419	0.48654	0.462603	0.376315	0.380944	0.58722	0.411377	0.577171	0.639613	0.502903	0.443133		12.5557	12.2397	11.6124	12.4399	11.6777	11.4316	11.6312	11.6734	11.2239	11.4714	12.3285	11.9657	12.6533	11.7916	12.885	12.3804	12.5971	12.3085	11.9607	13.0934
0.577009	0.488374	0.674041	0.512251	0.493335	0.668595	0.510997	0.629394	0.491065	0.55217	0.614992	0.522033	0.510101	0.544964	0.528997	0.60217	0.562424	0.461262	0.493256	0.328129	0.525447	0.405159	0.500476	0.561615	0.498583	0.547403	0.475565	0.475129	0.53662		12.1268	12.4179	11.7837	11.724	12.2515	11.5416	10.8704	11.459	11.17	11.1822	11.6412	11.8518	12.4675	12.3158	13.0655	12.4786	11.915	13.9314	12.504	12.1604
0.590829	0.527822	0.495563	0.436181	0.565386	0.478447	0.413667	0.522537	0.64314	0.480888	0.463328	0.619628	0.625478	0.663197	0.654685	0.635693	0.517149	0.49652	0.597578	0.439153	0.539409	0.484932	0.542618	0.53356	0.510001	0.534696	0.600208	0.469298	0.50198		13.1032	12.7785	11.4301	11.1043	11.9127	11.3466	11.3161	11.392	11.9342	12.1088	11.7615	11.7516	12.3409	12.2987	13.1539	12.5899	12.649	13.0066	12.595	12.3516
0.525424	0.477563	0.42796	0.507965	0.548487	0.567168	0.593663	0.613185	0.490618	0.525127	0.541718	0.622436	0.461885	0.597197	0.538575	0.522723	0.481496	0.446284	0.571199	0.528437	0.325004	0.441147	0.546548	0.539412	0.593778	0.49133	0.462021	0.491881	0.602259		12.8855	12.6943	11.3597	11.6493	11.8066	11.0622	11.4284	11.8681	12.0937	11.563	12.182	12.1261	12.3504	11.7672	12.9144	12.176	12.3687	12.3444	12.4899	12.8509
0.531171	0.492185	0.425999	0.575499	0.48775	0.493726	0.582883	0.698408	0.545725	0.627828	0.640129	0.616442	0.520346	0.480709	0.514127	0.453985	0.646151	0.503668	0.49169	0.446018	0.478366	0.499845	0.391136	0.520582	0.552679	0.454041	0.497603	0.424977	0.450663		13.0102	11.5246	11.7276	11.5341	11.6621	12.0629	11.1929	10.8284	11.5617	11.482	12.2137	13.1821	11.9596	13.0963	11.3695	12.4906	13.783	12.2317	12.3857	12.1189
0.532835	0.642411	0.506604	0.642398	0.587241	0.411653	0.565288	0.441322	0.5471	0.585343	0.505694	0.458045	0.51639	0.6467	0.700222	0.673745	0.508001	0.456351	0.43253	0.559567	0.421036	0.469369	0.46519	0.532098	0.573724	0.46761	0.497672	0.393476	0.574994		13.2213	12.7256	12.0223	11.3594	12.4549	11.8702	11.3794	11.816	10.6339	11.5769	11.2822	12.9542	11.8187	12.4963	12.6055	13.0607	13.4664	12.2648	12.4458	12.975
0.417533	0.51782	0.516464	0.430455	0.562474	0.538555	0.512075	0.611321	0.515741	0.537981	0.588427	0.576605	0.433306	0.536756	0.5165	0.620555	0.656551	0.452564	0.520049	0.577902	0.427082	0.404681	0.504085	0.451619	0.494378	0.476876	0.556226	0.459816	0.444835		12.8487	12.7502	11.9827	12.4187	12.6382	12.099	11.6208	11.965	11.8394	11.0867	12.1185	11.8034	11.7482	12.2517	12.3066	12.7443	13.0944	11.7835	12.4108	12.6463
0.58682	0.518818	0.584307	0.600556	0.525456	0.557742	0.530175	0.566551	0.704016	0.646911	0.487369	0.561726	0.539846	0.467612	0.575301	0.573629	0.542599	0.51616	0.505095	0.635157	0.515971	0.50394	0.509136	0.460232	0.423123	0.4559	0.591894	0.502976	0.464148		13.6049	11.9229	11.239	12.2987	11.479	11.4543	12.3802	11.3167	11.3049	10.8855	11.4178	12.2929	12.5095	12.0741	13.3339	11.8524	13.0922	13.6955	12.2987	12.0653
0.440203	0.537232	0.476366	0.461308	0.48141	0.527555	0.556482	0.561628	0.570169	0.494588	0.614024	0.559545	0.547036	0.531532	0.601791	0.42873	0.687325	0.451565	0.562459	0.553587	0.489897	0.435209	0.549437	0.54535	0.588204	0.453677	0.484904	0.495762	0.609404		11.8592	11.9559	11.3359	11.2361	11.7619	12.2895	11.6552	12.0763	12.4756	11.7381	11.5817	12.0276	12.3787	12.1328	11.3685	12.3099	13.5767	13.2988	12.501	12.6288
0.631137	0.458096	0.531848	0.479868	0.531397	0.611893	0.500692	0.593697	0.589939	0.543057	0.546655	0.585473	0.629347	0.608867	0.606984	0.489111	0.534348	0.549156	0.493459	0.562029	0.526951	0.41609	0.393668	0.431157	0.558157	0.556644	0.62457	0.51819	0.373122		13.0615	11.1742	12.354	12.8982	12.537	12.1711	10.4707	11.6495	11.2441	11.796	11.9912	12.2037	11.6925	12.3264	12.7315	12.406	12.3031	11.5165	11.8883	12.663
0.636129	0.477487	0.584978	0.648395	0.558151	0.399336	0.515034	0.573451	0.615584	0.596511	0.557755	0.518911	0.48086	0.557056	0.512574	0.510889	0.466866	0.502985	0.538683	0.538812	0.403045	0.484042	0.375524	0.473444	0.648611	0.534242	0.609587	0.536997	0.446351		14.5926	12.2451	11.8852	12.0579	12.086	10.7182	11.1516	11.1913	11.4233	11.52	11.9679	11.3368	12.1254	12.0934	11.6532	12.4558	12.7785	12.9374	12.8883	13.0157
0.454974	0.503454	0.442169	0.502325	0.529911	0.582169	0.524355	0.614573	0.598386	0.57042	0.589728	0.639751	0.629561	0.565545	0.527173	0.615463	0.606585	0.503292	0.605345	0.499091	0.561815	0.385099	0.544673	0.454032	0.48359	0.543466	0.457104	0.497998	0.528163		12.5871	11.6472	12.2141	11.8533	13.0785	11.9773	11.0393	12.1377	11.0116	10.6217	12.8359	11.9703	11.7937	11.9558	12.1321	13.2625	12.9845	12.594	13.5145	12.9182
0.549517	0.402821	0.530429	0.480475	0.492113	0.537504	0.609478	0.638913	0.603998	0.694907	0.563032	0.525445	0.590236	0.488917	0.624435	0.630928	0.403252	0.673118	0.428886	0.502046	0.495084	0.463903	0.386935	0.564711	0.549113	0.541615	0.604387	0.391574	0.387993		12.5082	12.2403	11.6564	11.7687	12.846	11.0365	10.6756	11.7382	11.7046	12.2001	11.9067	11.5383	11.595	12.3256	13.082	12.7162	12.7655	13.7875	11.9676	12.674
0.55187	0.471231	0.616217	0.398001	0.565283	0.554989	0.581488	0.584896	0.679673	0.495328	0.48763	0.616181	0.484288	0.568087	0.539903	0.55278	0.594471	0.489331	0.586259	0.554269	0.555101	0.476965	0.514135	0.452097	0.444013	0.566578	0.511992	0.536986	0.461984		12.2004	13.3668	11.8742	11.0592	11.5877	11.5396	11.6108	11.7448	11.0164	12.2032	11.9529	12.386	11.1626	12.6085	11.9214	12.3657	12.1387	12.6723	12.6109	13.422
0.552548	0.485083	0.516264	0.422691	0.410096	0.695491	0.600585	0.624185	0.574576	0.610293	0.57776	0.557568	0.476233	0.665413	0.538376	0.572306	0.67898	0.447794	0.413428	0.495322	0.491055	0.471301	0.46251	0.486986	0.589794	0.384156	0.690706	0.669838	0.437985		13.3691	12.07	11.0892	11.1387	12.1948	13.1635	11.2549	12.299	11.5854	11.9264	11.5845	12.0508	12.0633	11.9647	13.3688	12.4885	11.6418	12.2669	12.6797	12.4546
0.350774	0.495043	0.520863	0.590955	0.598897	0.461325	0.684457	0.554887	0.633636	0.512389	0.569311	0.522786	0.581667	0.678198	0.480277	0.591264	0.636702	0.593448	0.478205	0.472274	0.513737	0.376911	0.404069	0.533077	0.469669	0.486738	0.652969	0.594561	0.40434		12.8335	12.9654	11.8642	12.4403	12.5092	11.1192	12.0752	11.8855	11.3868	11.8471	12.4053	12.811	11.8964	13.6695	12.633	12.4358	12.8289	12.8532	12.6922	12.8479
0.337034	0.507558	0.532119	0.542534	0.59024	0.500041	0.504371	0.53214	0.526892	0.565024	0.625906	0.652749	0.460722	0.623621	0.602423	0.432413	0.526472	0.569135	0.474575	0.591426	0.450334	0.462897	0.555495	0.548875	0.583465	0.650187	0.54887	0.476952	0.44153		12.7962	13.5818	11.9567	12.3864	12.5938	12.8399	11.6106	11.9604	12.4754	11.1115	11.6819	12.05	12.1553	11.3743	12.4327	12.005	12.4422	12.6951	12.9552	13.164
0.42467	0.527556	0.481055	0.621056	0.534225	0.550083	0.51597	0.407355	0.54371	0.574951	0.577476	0.650252	0.574602	0.694894	0.653387	0.565811	0.625686	0.511077	0.651909	0.580694	0.507821	0.526706	0.549832	0.503415	0.443043	0.515965	0.545007	0.443323	0.56959		12.4464	12.8704	12.071	12.0349	12.2977	11.0236	11.3142	11.8339	12.3012	11.6725	12.0426	11.7614	12.565	14.1831	11.6588	12.5743	13.7102	13.8005	13.4073	12.7321
0.470686	0.388832	0.447623	0.518276	0.556864	0.603722	0.589151	0.633091	0.482799	0.603491	0.603521	0.567607	0.664041	0.742521	0.584656	0.466233	0.531517	0.491233	0.595056	0.525225	0.341163	0.476145	0.393113	0.490814	0.513591	0.45994	0.678915	0.59022	0.445696		12.6602	12.5309	12.6167	12.0883	12.0979	11.8562	12.3497	11.7946	11.3444	11.8061	11.5709	11.2183	12.8505	11.8789	12.0021	13.3778	11.9595	11.7947	12.8922	12.3335
0.58014	0.543755	0.552924	0.538621	0.592724	0.603089	0.558777	0.521936	0.654303	0.662846	0.528471	0.549929	0.556379	0.524444	0.638291	0.615066	0.638359	0.485563	0.522829	0.501466	0.54944	0.530398	0.507488	0.522451	0.530584	0.59958	0.577333	0.5025	0.59732		13.0105	12.5658	12.1471	11.9098	12.0931	11.7744	12.4699	11.7181	10.8982	12.5514	12.224	12.9022	11.9516	12.0207	12.89	12.2136	12.6546	12.4768	12.6989	13.127
0.605677	0.500918	0.60029	0.551221	0.601912	0.564167	0.623502	0.55876	0.576507	0.599559	0.397235	0.469667	0.632443	0.525552	0.641223	0.635048	0.509609	0.358018	0.549952	0.53364	0.444742	0.364302	0.524707	0.468418	0.545252	0.49162	0.589982	0.501154	0.545083		13.6802	12.0652	12.3332	11.2726	11.4007	11.6442	11.4109	11.2922	11.4625	11.0893	11.9852	11.4322	12.5106	11.9875	12.8287	12.3033	12.2096	12.4634	12.2743	13.2025
0.537565	0.570126	0.421382	0.577217	0.485615	0.406685	0.542448	0.498716	0.55452	0.697049	0.50306	0.519681	0.614446	0.545119	0.588642	0.537508	0.489089	0.610124	0.547245	0.520247	0.538383	0.298199	0.477273	0.502329	0.525631	0.497567	0.508613	0.542892	0.516311		12.977	12.9734	11.949	11.9474	12.432	11.7947	11.2296	11.2351	11.5546	11.5117	12.0981	11.5588	12.3454	12.4666	12.866	12.7867	11.9144	12.8653	12.7674	12.6455
0.607004	0.525968	0.457202	0.495075	0.534226	0.576238	0.49067	0.584031	0.489517	0.719162	0.592728	0.670139	0.58333	0.543928	0.541054	0.687387	0.553916	0.615167	0.44449	0.493568	0.580689	0.432247	0.525023	0.454171	0.486586	0.646892	0.445006	0.557266	0.609977		13.7412	11.5267	11.838	11.1316	11.752	11.9924	11.1616	12.0417	11.3083	11.6458	11.3381	12.6454	11.7138	12.2115	12.4026	12.5347	13.1754	13.1274	12.1756	13.2763
0.509737	0.667835	0.558486	0.577479	0.500132	0.570483	0.465258	0.482664	0.60298	0.601319	0.52465	0.679189	0.479431	0.670006	0.647668	0.491274	0.511132	0.636511	0.459518	0.538878	0.454026	0.37284	0.616921	0.524325	0.497487	0.497427	0.540944	0.589296	0.637111		14.2426	13.4255	11.7825	11.1615	11.5917	11.2841	11.5316	11.2248	11.5473	11.5724	11.411	11.483	11.6534	12.415	12.5913	12.5219	13.1126	12.3408	13.5218	13.3323
0.563226	0.537902	0.414507	0.493988	0.565295	0.636111	0.575347	0.543353	0.609241	0.580455	0.568453	0.550052	0.621995	0.59213	0.573068	0.438828	0.614719	0.463003	0.457955	0.610267	0.451645	0.489172	0.474188	0.435179	0.528019	0.525702	0.679283	0.519267	0.484239		13.3312	12.4161	12.3378	12.4649	11.741	11.3433	12.6222	11.2158	11.0912	10.6033	11.7124	11.5954	12.1701	12.5039	12.2444	12.2161	13.3373	12.9866	12.6934	13.453
0.590624	0.367138	0.489717	0.502416	0.435083	0.602966	0.484768	0.555631	0.667414	0.597161	0.578109	0.582346	0.550667	0.578522	0.55457	0.626338	0.525663	0.549203	0.493627	0.59922	0.452473	0.505774	0.415228	0.465604	0.532183	0.433801	0.485979	0.444986	0.496837		12.2048	12.62	11.9553	12.2371	11.5391	11.7806	10.952	11.5495	11.4826	11.4397	12.1447	11.8023	11.3916	12.3005	13.6423	13.1945	12.2247	11.9485	13.0417	13.5572
0.450242	0.474364	0.566999	0.480037	0.509458	0.569452	0.585824	0.625327	0.597489	0.571527	0.568738	0.537367	0.444239	0.652395	0.691263	0.569377	0.804964	0.528127	0.607128	0.453769	0.510607	0.591372	0.312148	0.527043	0.481111	0.517647	0.531394	0.483822	0.433065		13.0927	12.1203	12.2706	11.7327	11.1234	11.4474	10.6871	12.1112	12.1886	11.5428	12.1064	11.7734	12.0721	12.3577	13.5151	12.8946	13.8728	13.3161	14.0073	12.7535
0.574329	0.47765	0.582281	0.63117	0.562676	0.581444	0.445351	0.620904	0.467023	0.496251	0.638812	0.440672	0.571788	0.536333	0.542452	0.602999	0.660638	0.524268	0.506462	0.54443	0.432312	0.548314	0.432661	0.497146	0.500903	0.511709	0.581907	0.535053	0.435722		13.2758	13.4202	13.3662	12.3882	11.7403	12.0698	11.9694	12.2609	10.9584	11.8775	11.953	11.8253	12.1715	11.7842	11.2331	12.2132	12.8626	12.6076	11.9241	13.5361
0.578966	0.46934	0.472725	0.473355	0.653941	0.593622	0.61954	0.508857	0.439792	0.673744	0.540001	0.516483	0.588529	0.533947	0.631469	0.49479	0.591127	0.590251	0.477509	0.504985	0.510384	0.435043	0.557214	0.46413	0.547527	0.615258	0.511835	0.53904	0.533467		12.8478	12.8671	11.742	12.6998	11.5576	11.5512	12.4294	10.4179	11.2591	11.7441	11.8387	12.8021	12.3437	12.1323	12.7415	11.5306	12.1544	13.8009	12.5173	12.7982
0.507037	0.516011	0.544682	0.555606	0.486733	0.523131	0.573601	0.544216	0.647594	0.653878	0.574946	0.466222	0.635857	0.476701	0.631381	0.536854	0.540499	0.527237	0.502533	0.633934	0.463413	0.444173	0.462813	0.419802	0.558375	0.511453	0.57806	0.44291	0.446322		12.605	12.063	12.6932	12.0877	10.911	11.6317	11.6763	10.7552	11.7004	11.1382	12.4444	11.9469	11.8193	12.5309	13.3923	12.4025	12.4568	12.9496	13.7097	13.4252
0.434549	0.447839	0.584566	0.453048	0.564397	0.475875	0.507017	0.611941	0.563335	0.556593	0.695859	0.552175	0.523601	0.424776	0.681946	0.689274	0.560069	0.533559	0.448759	0.51475	0.517872	0.445676	0.485584	0.484944	0.516747	0.590353	0.464658	0.464433	0.408119		12.5631	12.0504	12.355	12.0263	12.2001	12.8015	12.2918	12.0973	11.2008	11.801	11.8914	12.9483	11.9801	11.7062	13.4202	11.354	12.222	12.2267	13.0137	12.338
0.590641	0.532852	0.563595	0.542281	0.584849	0.440736	0.650115	0.621211	0.562727	0.571848	0.550559	0.644061	0.606916	0.520405	0.60608	0.538459	0.591479	0.544402	0.430563	0.562969	0.50559	0.387462	0.496581	0.471114	0.469723	0.518793	0.558578	0.475925	0.461204		13.0355	11.9757	11.6749	12.7272	11.5843	11.8691	12.52	11.6491	11.7471	12.2857	12.4698	12.0845	11.2841	11.5781	12.742	12.5926	11.9731	12.8896	12.6483	13.307
0.550871	0.432434	0.516495	0.47824	0.429941	0.467273	0.55982	0.46508	0.40431	0.515902	0.630488	0.577721	0.563848	0.648971	0.563618	0.521675	0.585857	0.426574	0.509572	0.630159	0.542962	0.484168	0.485191	0.396634	0.503076	0.516301	0.44666	0.436861	0.497567		13.8948	12.5295	12.1516	11.4984	11.3386	10.8019	10.7428	11.6737	12.2338	11.5148	13.0611	13.3371	11.6164	11.865	12.1236	11.9417	11.6978	12.4486	12.4063	13.3567
0.473547	0.601822	0.652181	0.50801	0.473113	0.602121	0.498269	0.62314	0.584107	0.627496	0.493975	0.665189	0.663916	0.533057	0.618823	0.629546	0.593063	0.617565	0.460834	0.566714	0.445693	0.399888	0.472718	0.441202	0.549006	0.458705	0.52098	0.572083	0.457409		12.5379	12.4776	12.469	12.1233	10.8712	12.3578	11.2167	11.0039	11.0594	11.5025	12.0358	11.3359	11.9774	12.3881	12.0659	13.1579	12.2762	12.0161	12.3203	13.0753
0.446994	0.528575	0.531095	0.486774	0.563978	0.485619	0.499475	0.580622	0.645791	0.624898	0.585936	0.533789	0.527144	0.527319	0.562808	0.601491	0.588162	0.428109	0.450669	0.577567	0.521993	0.483934	0.472491	0.435336	0.410736	0.467294	0.449692	0.442261	0.541961		13.9123	12.5322	11.2651	12.3596	11.5366	11.4778	10.707	11.3534	11.4821	11.8637	13.037	12.2815	11.7456	12.1535	12.3493	13.3736	13.2273	11.8886	13.2924	14.1583
0.477632	0.353192	0.578699	0.609519	0.499438	0.615621	0.472086	0.667677	0.527196	0.593751	0.594383	0.57179	0.575338	0.519576	0.560359	0.513603	0.540996	0.486401	0.428397	0.369694	0.614169	0.477247	0.416056	0.538916	0.522801	0.581744	0.485444	0.421959	0.373876		12.8915	12.4083	12.4451	12.6886	12.257	11.0608	11.3937	12.0444	11.6384	11.863	12.7079	11.9093	11.9641	12.3644	12.2265	12.1288	12.5583	13.1429	12.7153	11.7786
0.505335	0.591504	0.421102	0.523822	0.523931	0.543742	0.559583	0.643488	0.623602	0.51228	0.494211	0.590669	0.471399	0.598951	0.625134	0.58191	0.480282	0.567826	0.546169	0.445837	0.465952	0.45421	0.517158	0.557079	0.436119	0.527983	0.386105	0.492101	0.562626		11.8118	13.3477	12.2974	11.6959	12.5952	12.1528	12.3225	11.011	12.0519	11.7311	11.2884	11.5378	12.0892	12.513	14.0569	13.5664	13.2122	12.8788	14.4787	13.0496
0.507052	0.542026	0.508831	0.504935	0.445352	0.601897	0.584414	0.571303	0.60306	0.66484	0.418238	0.609805	0.610773	0.556866	0.479556	0.569792	0.591235	0.568732	0.501739	0.605895	0.509769	0.371552	0.489541	0.454104	0.511587	0.572622	0.553152	0.512611	0.603578		13.0424	12.3945	11.1057	12.1696	11.2691	12.2421	11.2103	11.0201	11.7348	11.5382	12.171	12.2295	11.7371	12.3707	12.8963	12.7126	13.4323	12.0235	13.2396	13.4467
0.557146	0.429763	0.543643	0.488763	0.561576	0.608851	0.622088	0.548766	0.616973	0.617823	0.665828	0.574916	0.487078	0.578607	0.57264	0.53644	0.410676	0.593197	0.440057	0.382987	0.444253	0.490242	0.434077	0.613882	0.523137	0.593775	0.373485	0.511379	0.460116		12.1613	12.3482	11.7773	11.5461	12.2262	10.8059	11.4076	10.8475	11.4811	12.0586	11.674	12.8263	12.1329	12.2356	12.1677	12.2476	12.9603	12.4124	12.1823	12.316
0.427274	0.390529	0.468768	0.500044	0.554834	0.518787	0.577759	0.607406	0.610679	0.639798	0.489882	0.547039	0.511654	0.605269	0.59884	0.58816	0.557993	0.649485	0.548957	0.51618	0.567425	0.420066	0.37405	0.4758	0.566542	0.579946	0.503277	0.476934	0.507998		12.1342	11.6228	13.3521	11.7282	11.5044	10.6716	12.2586	11.1707	10.3848	11.0467	11.6163	12.5631	13.0064	11.9279	13.0306	12.6754	11.9651	12.1292	12.6679	12.6379
0.539835	0.48146	0.501198	0.516237	0.55615	0.538171	0.389106	0.633851	0.654677	0.583244	0.670762	0.674586	0.487723	0.539664	0.567556	0.55216	0.680646	0.532024	0.466547	0.542653	0.607307	0.532321	0.564201	0.430981	0.476483	0.445416	0.47287	0.428162	0.475263		12.8708	12.7873	11.4316	12.0978	11.619	12.0704	11.0511	12.3679	11.3753	12.2916	12.2228	12.0626	12.0497	11.654	12.5322	13.1582	12.7755	12.9195	13.1655	12.1882
0.464624	0.389597	0.582656	0.450624	0.593569	0.543363	0.617586	0.635035	0.581871	0.53867	0.575161	0.512835	0.556923	0.546903	0.613867	0.532377	0.618769	0.550637	0.607269	0.529834	0.506348	0.482131	0.423339	0.549547	0.595864	0.478258	0.380678	0.567635	0.566838		13.108	12.7094	11.9613	11.7126	12.0183	11.1324	11.9523	11.4003	12.0753	11.1432	11.5216	11.7861	12.7608	12.8039	12.3804	11.92	12.4158	13.0032	12.9904	13.0054
0.595828	0.431133	0.516119	0.357873	0.568079	0.366854	0.58758	0.540635	0.535237	0.729809	0.484957	0.47988	0.647443	0.570286	0.676815	0.563774	0.593277	0.451672	0.599488	0.470667	0.454309	0.440659	0.443167	0.459783	0.427814	0.529098	0.551948	0.594261	0.512776		13.6596	12.4622	11.466	11.4884	12.0621	11.0573	12.0652	11.227	10.818	11.8613	12.155	12.3328	12.257	12.5957	12.0764	11.9512	13.1466	12.9159	13.1359	12.6484
0.482276	0.494283	0.468171	0.546673	0.515259	0.547937	0.400189	0.507342	0.650425	0.581105	0.411409	0.621769	0.534873	0.555085	0.599871	0.643684	0.574291	0.48248	0.476212	0.428273	0.479846	0.428193	0.386606	0.448319	0.521685	0.466539	0.457233	0.366	0.495971		13.324	11.8353	11.3481	12.2225	12.3409	11.2987	10.9087	10.7491	11.7971	11.0284	11.8522	12.8017	12.25	12.3065	13.2199	12.2958	12.4261	13.2175	12.62	12.11
0.539622	0.371616	0.44932	0.528625	0.616158	0.597239	0.61499	0.705615	0.522838	0.600959	0.526065	0.555555	0.613528	0.533782	0.64849	0.501738	0.599082	0.42717	0.527106	0.459126	0.523512	0.509793	0.499424	0.441317	0.62494	0.566963	0.589637	0.54571	0.527681		13.3448	12.4202	11.4588	11.8444	13.2322	11.6046	11.769	11.7977	10.438	12.1057	11.4642	12.1684	13.2084	12.6532	12.3975	12.7627	12.5551	12.5261	13.2703	12.4672
0.536423	0.543489	0.560631	0.576041	0.522681	0.581997	0.569463	0.59855	0.617412	0.654337	0.482089	0.543256	0.612556	0.561527	0.475953	0.593185	0.570284	0.408367	0.399492	0.491335	0.459547	0.427014	0.469394	0.550847	0.461384	0.495928	0.560226	0.598927	0.490943		12.3801	12.0921	12.1126	11.2493	10.9945	10.6007	11.1174	12.1569	12.1365	12.2155	11.5506	12.0679	11.6771	12.7219	12.6271	11.9331	12.7704	12.557	12.8776	13.0693
0.55593	0.519905	0.741441	0.518045	0.479727	0.57804	0.58413	0.565341	0.524905	0.588694	0.574961	0.479792	0.506879	0.522873	0.680802	0.510121	0.46593	0.451385	0.573666	0.424974	0.481769	0.425628	0.430098	0.472745	0.540728	0.592593	0.535314	0.52735	0.489957		12.7861	13.4185	13.9284	12.0907	12.0053	11.6486	11.014	11.0341	11.6446	12.0321	11.2936	12.7428	12.0496	13.4865	12.798	12.6086	12.0421	13.5978	12.5898	12.8218
0.55673	0.548101	0.421482	0.420596	0.549792	0.561345	0.51194	0.545528	0.623345	0.548583	0.449309	0.511302	0.579801	0.635162	0.573932	0.556592	0.607104	0.542407	0.580062	0.483398	0.559438	0.473096	0.445651	0.406469	0.581531	0.434709	0.601241	0.533682	0.47689		14.7974	11.4264	11.3945	11.7888	11.9918	12.5738	11.1562	11.8185	11.6762	11.6242	11.5253	12.4826	12.7267	11.737	11.8923	13.5852	12.8897	12.3474	13.4001	12.1109
0.481967	0.528241	0.465649	0.587358	0.562894	0.539921	0.537926	0.460451	0.512065	0.575445	0.520367	0.576798	0.571039	0.545725	0.671053	0.592569	0.570447	0.552892	0.529561	0.521861	0.449215	0.513292	0.526877	0.482672	0.548121	0.499253	0.581615	0.489986	0.473538		13.1649	11.7911	11.6724	11.7149	11.1205	11.5972	12.1699	11.5402	11.4393	10.9222	12.3566	11.887	12.5501	12.4979	12.3284	12.4387	12.2492	12.5643	12.9972	12.7293
0.618019	0.524807	0.485681	0.582853	0.469661	0.597036	0.619514	0.522147	0.606899	0.636967	0.465451	0.54342	0.450265	0.671701	0.607581	0.572529	0.713199	0.506286	0.543858	0.54153	0.440524	0.538264	0.541922	0.408576	0.50145	0.59907	0.550165	0.488583	0.524936		12.9136	13.5503	11.8978	11.4863	11.9429	11.1941	12.8615	10.867	11.4119	11.4322	11.8221	12.0273	12.0938	11.7935	13.3557	11.9179	12.8228	12.9731	12.4021	12.4343
0.498573	0.472902	0.580851	0.566324	0.493211	0.517515	0.53047	0.588239	0.649061	0.65831	0.496761	0.58464	0.558498	0.578875	0.546259	0.529349	0.574808	0.464147	0.539058	0.544745	0.477009	0.482141	0.372662	0.350951	0.60023	0.475466	0.531725	0.502627	0.528828		13.5915	11.9179	11.8159	11.7687	11.189	11.8461	11.8089	11.6867	12.1179	12.7632	12.2222	12.6064	12.2509	12.4301	13.09	12.7454	12.3141	12.176	12.505	12.7628
0.502803	0.419621	0.456941	0.669503	0.312808	0.580808	0.555172	0.605842	0.629814	0.548766	0.403529	0.550933	0.578402	0.527728	0.517305	0.5305	0.637997	0.455549	0.538818	0.558048	0.446883	0.417863	0.467127	0.334474	0.499452	0.424543	0.610704	0.424682	0.552062		12.3387	12.4251	11.1778	11.3809	11.9738	11.56	11.051	12.5571	11.7512	11.3894	12.4412	12.0896	11.9687	11.8853	12.1707	12.6449	13.8152	11.7385	12.2643	13.3464
0.673259	0.505606	0.472951	0.522931	0.459644	0.563331	0.440141	0.610213	0.649987	0.571312	0.670341	0.45685	0.621636	0.62004	0.618275	0.519871	0.600005	0.47661	0.544227	0.56362	0.354896	0.531867	0.545899	0.381937	0.534474	0.570048	0.461622	0.554557	0.43515		13.9035	12.0818	12.3355	11.9928	11.8511	11.6624	11.701	11.8759	11.7259	11.9128	11.696	11.7375	12.098	11.9578	12.6277	12.4336	13.1693	12.0959	12.6716	12.3444
0.515655	0.516631	0.490694	0.464256	0.598159	0.529216	0.573763	0.646218	0.527327	0.675097	0.517091	0.546694	0.515594	0.522408	0.683734	0.54521	0.589047	0.489507	0.479955	0.464019	0.391736	0.467132	0.506852	0.3812	0.471741	0.471063	0.486032	0.565332	0.52338		13.1885	13.3966	12.1081	11.7209	12.5339	11.8735	11.7191	11.4425	12.336	12.412	12.2439	12.113	12.016	12.1399	12.5353	12.5718	13.1573	12.3612	12.2646	14.2016
0.457596	0.561746	0.415909	0.501931	0.652978	0.657449	0.509915	0.507508	0.717913	0.63829	0.601427	0.577054	0.500189	0.619341	0.565357	0.59112	0.581543	0.429039	0.411441	0.635273	0.513099	0.540933	0.47839	0.438186	0.518348	0.490248	0.530592	0.449958	0.487414		12.4861	13.7555	11.434	12.2209	12.2265	11.6197	11.3655	11.331	11.5355	11.1892	12.017	12.2149	12.0858	12.2689	12.1047	12.3972	13.0765	12.3412	12.4024	12.9089
0.536267	0.517272	0.52316	0.541226	0.495999	0.509458	0.497364	0.512706	0.449385	0.533306	0.637361	0.683358	0.650002	0.555227	0.430587	0.467466	0.553166	0.453674	0.518451	0.589501	0.532679	0.537877	0.532344	0.437849	0.548123	0.506565	0.490006	0.462969	0.440969		12.6517	13.6003	11.9674	11.5756	10.6838	10.8168	11.5963	12.3681	10.7583	11.4462	10.8582	12.0457	11.5885	12.0364	12.3015	12.0002	12.2659	12.8792	11.4935	13.2155
0.689192	0.523295	0.610533	0.545222	0.604038	0.53719	0.569963	0.556267	0.614789	0.47773	0.539944	0.67856	0.605531	0.635422	0.579226	0.480709	0.447646	0.533256	0.515839	0.531311	0.477209	0.430651	0.507937	0.446033	0.598626	0.558882	0.484967	0.528229	0.458849		12.3695	12.4098	11.1423	12.0554	11.7865	11.8001	11.8153	12.3214	11.6174	11.8763	12.5205	12.614	12.1207	11.7054	12.317	12.8025	12.1022	12.8284	12.2668	13.2597
0.512632	0.368073	0.644305	0.593618	0.496003	0.538414	0.484952	0.566042	0.604847	0.565806	0.512358	0.649934	0.660149	0.561515	0.636063	0.506747	0.515545	0.568279	0.486524	0.477262	0.522232	0.488505	0.361338	0.307625	0.603822	0.646546	0.593324	0.523521	0.424615		12.3884	12.4801	12.5553	11.6577	11.2312	10.6645	11.5216	11.8535	12.0106	11.2656	12.0036	11.89	11.643	11.9427	12.2681	12.4435	12.481	13.4264	12.7458	12.0265
0.566662	0.481618	0.477737	0.511353	0.522693	0.532999	0.509051	0.58834	0.527411	0.539046	0.556615	0.577761	0.480489	0.671659	0.605471	0.604202	0.410114	0.642533	0.482074	0.539038	0.522816	0.400177	0.484496	0.397846	0.523092	0.511949	0.538582	0.464198	0.449347		12.477	12.7249	11.9659	11.4154	11.5797	11.2088	12.1264	12.0059	12.0819	11.8279	11.082	12.0842	13.042	12.3338	12.82	13.0168	12.0236	13.2424	12.6069	11.544
0.497543	0.498881	0.41506	0.590008	0.495218	0.599508	0.607669	0.519856	0.577868	0.519494	0.581237	0.593886	0.530239	0.658406	0.468823	0.42799	0.6016	0.57072	0.496775	0.579244	0.555284	0.365994	0.534973	0.478975	0.541096	0.579062	0.511482	0.565013	0.503203		13.7735	12.6913	11.9824	11.8557	12.0667	11.462	12.459	12.1454	11.634	11.6688	12.4339	12.1137	11.7349	11.9481	12.382	12.2993	11.893	12.6396	12.1981	13.6098
0.508541	0.452691	0.639113	0.447324	0.661911	0.487531	0.455928	0.63825	0.497514	0.566149	0.461945	0.580426	0.574805	0.662162	0.584945	0.593948	0.478018	0.57726	0.474077	0.549108	0.415223	0.500295	0.490128	0.450642	0.457971	0.44806	0.513665	0.481435	0.464726		12.3224	12.512	12.0842	11.5436	12.4072	11.4428	11.3582	12.7609	11.7498	11.9576	12.5567	13.1786	11.6109	12.1656	12.5318	12.2188	12.621	11.9579	12.0755	12.2463
0.485922	0.418922	0.461082	0.574381	0.514222	0.646899	0.590138	0.577418	0.46203	0.562537	0.594343	0.592023	0.533241	0.690286	0.619641	0.48728	0.527299	0.484806	0.603999	0.463622	0.542922	0.423883	0.550694	0.544351	0.530952	0.584168	0.598815	0.407897	0.567689		12.849	12.5925	12.3184	11.7619	11.6136	11.6365	11.0979	11.4564	11.5231	13.0454	11.3633	13.3146	12.0514	12.4159	12.6476	12.6436	12.9554	13.2356	13.3543	13.2511
0.570468	0.502531	0.56209	0.494007	0.540103	0.57263	0.630213	0.603338	0.519297	0.582602	0.605544	0.518227	0.633853	0.604292	0.516996	0.590193	0.542983	0.439476	0.581886	0.42577	0.361506	0.486641	0.521669	0.302101	0.358984	0.571794	0.556611	0.404434	0.413824		12.6055	12.8167	12.2284	12.197	11.9423	11.8855	12.316	11.1715	11.2279	12.2812	11.7842	11.9698	12.131	12.4964	12.4688	12.265	12.6442	12.0526	13.227	12.6247
0.404557	0.529911	0.468448	0.477038	0.518307	0.585346	0.498711	0.482407	0.625934	0.449095	0.574846	0.673661	0.64292	0.676941	0.519153	0.485434	0.54817	0.45617	0.456927	0.566986	0.415769	0.357083	0.326818	0.483995	0.580426	0.517084	0.502653	0.557267	0.583034		12.185	11.7934	11.9752	10.8163	11.672	11.6837	10.8833	11.3212	11.7471	12.5835	12.0465	12.3698	12.0944	11.6663	12.4469	12.8428	12.7085	12.2988	12.2652	12.1481
0.550447	0.351665	0.469464	0.606897	0.463588	0.498578	0.599367	0.586927	0.668947	0.550796	0.618801	0.538719	0.586815	0.535892	0.556238	0.506861	0.600234	0.48086	0.60741	0.515548	0.538019	0.453154	0.454274	0.553935	0.484845	0.47031	0.474142	0.569084	0.389637		12.3761	11.8385	12.5083	11.8129	11.6267	11.949	11.2676	11.6726	11.9755	11.6049	11.5638	12.2746	11.6859	12.0634	12.6706	12.415	12.6757	13.2437	13.2302	12.8179
0.476736	0.45098	0.51775	0.546501	0.558818	0.56447	0.484429	0.623608	0.602684	0.679911	0.546122	0.544388	0.612167	0.589455	0.568162	0.596519	0.604862	0.424343	0.615486	0.446062	0.580598	0.472546	0.572532	0.532207	0.421221	0.492018	0.510278	0.456994	0.411144		13.5573	12.5488	12.4327	11.7527	11.926	11.1455	11.408	11.6463	11.1977	11.4658	12.4015	12.3706	12.7409	11.7108	11.9379	12.8329	12.663	12.5188	13.2201	12.721
0.608112	0.475708	0.503172	0.598227	0.678515	0.585136	0.522539	0.582524	0.573679	0.541822	0.622292	0.575456	0.660634	0.538886	0.642349	0.557481	0.474945	0.534524	0.523298	0.537717	0.446448	0.371349	0.485685	0.523253	0.53742	0.551534	0.559715	0.465388	0.471486		13.797	12.7216	12.3989	12.7611	12.4622	12.0438	11.2961	11.7228	11.8803	11.2517	11.9749	12.0577	12.6851	12.4536	11.951	12.6057	12.7822	13.6327	13.4247	12.5088
0.542394	0.434631	0.502265	0.487802	0.54806	0.655791	0.54155	0.533141	0.563488	0.5656	0.479499	0.622234	0.614658	0.580862	0.579156	0.712952	0.556299	0.499981	0.522197	0.441551	0.504051	0.459828	0.466792	0.402573	0.470242	0.541729	0.51345	0.564052	0.506589		13.3822	11.5089	12.0848	12.3548	13.2404	12.6276	11.9298	12.0902	11.0736	11.2712	12.0386	12.4347	11.9858	11.9348	12.0106	11.9297	12.9363	13.8085	12.4747	12.5965
0.469161	0.426654	0.51749	0.452645	0.68077	0.517154	0.68037	0.534138	0.479877	0.632336	0.597041	0.540955	0.512057	0.566384	0.629056	0.600871	0.657771	0.634776	0.510478	0.411273	0.558265	0.470522	0.432849	0.512993	0.547902	0.52123	0.516653	0.503848	0.432484		11.9577	12.1256	12.409	11.8609	12.6537	11.2963	12.2884	12.3001	11.6422	11.8982	12.3068	12.5475	12.063	12.8687	12.5744	12.4361	13.6765	12.6069	12.5267	11.9947
0.469905	0.396021	0.442655	0.487275	0.626828	0.577459	0.53509	0.418709	0.555755	0.377221	0.681347	0.504549	0.550693	0.554489	0.634615	0.582687	0.56808	0.418933	0.416972	0.515239	0.490186	0.369312	0.467953	0.502456	0.485688	0.50793	0.472296	0.400277	0.501141		13.1285	12.5223	12.4859	12.1203	12.2355	11.4841	12.1696	11.4294	11.8485	11.8429	12.1374	12.4683	12.2563	11.8574	12.1917	12.7542	12.8135	12.2805	12.7517	12.4096
0.548332	0.519658	0.545186	0.452887	0.576548	0.55649	0.554276	0.500031	0.477444	0.438025	0.529296	0.534003	0.621179	0.645222	0.618983	0.523178	0.657629	0.428468	0.503811	0.520659	0.418746	0.481776	0.525266	0.517194	0.588931	0.615008	0.528019	0.47114	0.36973		12.1264	12.3222	11.6589	11.5735	12.0828	11.0469	11.8012	12.2929	11.3159	11.2949	11.871	11.8185	12.5197	12.0337	12.1398	12.5743	13.5767	11.7756	13.0298	12.3919
0.420043	0.626182	0.456872	0.516014	0.623435	0.57114	0.555119	0.531287	0.539414	0.652571	0.655326	0.572298	0.596579	0.589714	0.5244	0.577157	0.486557	0.596524	0.636525	0.54447	0.456639	0.396622	0.464134	0.536361	0.471011	0.449428	0.514366	0.545919	0.506882		13.2941	12.1601	12.0495	11.4149	12.392	12.0292	11.156	11.1435	11.8944	11.2448	13.0696	13.3767	11.9171	12.8924	12.6399	12.209	12.841	12.6942	13.7433	12.6108
0.500762	0.549493	0.564363	0.603826	0.494905	0.621191	0.576677	0.582959	0.534828	0.610352	0.607084	0.5219	0.610744	0.660992	0.588618	0.640482	0.569482	0.479867	0.574311	0.503673	0.551631	0.470035	0.596631	0.434359	0.511411	0.587593	0.565388	0.556112	0.477098		12.737	12.226	11.7284	12.3478	11.547	11.6912	12.7284	11.4696	11.3234	11.4266	12.1157	11.7946	11.5753	12.2928	12.8665	11.7086	12.8619	12.5703	13.0859	13.0919
0.460874	0.64181	0.500031	0.430241	0.612994	0.588105	0.5838	0.554067	0.601971	0.471204	0.616131	0.617923	0.518106	0.603055	0.702362	0.627119	0.435125	0.554617	0.639138	0.472155	0.45635	0.445606	0.455392	0.470906	0.583478	0.492411	0.459567	0.579622	0.54981		12.4395	12.3505	12.2024	11.9716	11.2231	11.0362	11.2733	11.8121	12.0161	12.0462	12.2582	12.698	12.1017	12.8488	12.1177	12.8342	13.2759	12.7098	13.2687	11.9411
0.475894	0.471664	0.544867	0.595924	0.609274	0.64686	0.585072	0.639847	0.599739	0.506798	0.568007	0.482511	0.470625	0.611553	0.484191	0.554023	0.550906	0.618618	0.446164	0.555736	0.464207	0.468516	0.473938	0.432499	0.472471	0.491047	0.542996	0.500516	0.370932		12.3544	12.4717	11.5339	11.5203	12.011	11.2561	11.7411	11.2037	10.4294	12.0857	12.6773	12.709	11.5082	12.3241	12.3237	13.5626	12.4242	12.754	11.7397	12.5881
0.543254	0.379432	0.552912	0.527799	0.685395	0.522414	0.631462	0.576084	0.618293	0.602929	0.549824	0.632945	0.535156	0.652831	0.473084	0.443765	0.531985	0.543504	0.567705	0.450005	0.500537	0.427429	0.620312	0.435524	0.593798	0.553225	0.382773	0.450909	0.53242		13.1599	11.5605	11.5324	11.6384	11.3644	11.0813	11.3942	11.9935	11.0999	12.7321	11.4405	11.7181	11.2108	11.8702	12.1044	12.8708	11.7242	11.8331	12.5395	12.4466
0.593405	0.466037	0.660171	0.486145	0.49037	0.633423	0.519285	0.658433	0.548876	0.467898	0.532116	0.60437	0.527817	0.618556	0.558994	0.5442	0.570504	0.637457	0.449253	0.483301	0.527801	0.529655	0.539503	0.499134	0.52369	0.511472	0.500403	0.446821	0.517244		13.491	11.3421	12.2694	11.6637	11.7842	11.9249	11.6991	10.9608	12.2256	11.3505	12.2237	11.8644	12.1645	12.4321	12.5421	12.6176	12.2025	12.6729	12.866	12.8313
0.458506	0.473816	0.552164	0.495521	0.653943	0.594569	0.51393	0.445575	0.582716	0.489581	0.604836	0.529421	0.586022	0.641674	0.588535	0.525724	0.463837	0.526152	0.545662	0.581626	0.530729	0.426811	0.492427	0.497641	0.640756	0.549738	0.530728	0.469103	0.459916		12.8139	11.9976	12.8817	11.7385	12.4897	11.4754	11.2206	11.8417	11.6668	11.6087	12.6673	11.6517	12.8592	12.7975	12.0779	11.8789	12.3657	13.6422	12.9535	13.2156
0.4732	0.44864	0.502987	0.551532	0.484145	0.491836	0.503437	0.509551	0.645603	0.634811	0.599311	0.426196	0.598491	0.526059	0.542226	0.498965	0.571615	0.487005	0.523837	0.434688	0.435874	0.509069	0.472746	0.428753	0.614761	0.560665	0.633061	0.460352	0.472375		13.1826	12.531	12.6481	11.3103	11.4436	11.3491	11.0518	11.2534	11.8203	11.4592	11.8831	12.4634	12.467	12.2741	12.2429	12.4596	12.4874	13.15	11.8791	12.9792
0.467762	0.493369	0.508083	0.503167	0.564103	0.559773	0.534073	0.547566	0.549794	0.475576	0.553619	0.58163	0.514826	0.596473	0.640519	0.445125	0.500014	0.519643	0.446667	0.541262	0.464633	0.407304	0.525528	0.530523	0.581533	0.52527	0.512403	0.57856	0.586624		13.2116	11.7611	11.2282	11.8113	11.6152	12.2797	10.5548	11.7158	11.7176	12.3034	11.7263	11.1696	12.6358	12.0971	13.7607	11.9572	12.0063	14.2228	11.2359	12.2961
0.500501	0.418258	0.489058	0.604927	0.478461	0.569084	0.503513	0.490777	0.603257	0.626915	0.556862	0.556026	0.616866	0.523614	0.628993	0.490408	0.568664	0.569607	0.65452	0.58326	0.469598	0.432018	0.45711	0.465596	0.524242	0.521646	0.541474	0.566646	0.467042		13.698	12.4715	12.2492	11.7787	11.5593	12.6331	11.2651	11.6205	12.3133	11.5056	11.6852	11.9537	12.4857	11.1776	12.6229	12.0725	12.4404	13.4368	13.9487	12.4788
0.490806	0.523588	0.635433	0.534031	0.46548	0.488311	0.455011	0.441083	0.54014	0.593036	0.537899	0.570177	0.43811	0.522345	0.531009	0.647181	0.570942	0.573852	0.535391	0.454397	0.512078	0.394978	0.457478	0.545751	0.50266	0.534443	0.546492	0.442616	0.408792		12.787	13.3344	12.3635	11.3389	11.2532	11.906	11.5834	11.3648	11.8839	11.2084	12.5785	12.5092	12.6792	12.3283	11.9985	12.882	12.9831	12.6079	11.9574	12.3608
0.451337	0.546696	0.482388	0.478006	0.571254	0.528046	0.673359	0.506938	0.617852	0.724493	0.576902	0.645804	0.610144	0.505986	0.613686	0.588198	0.494589	0.464612	0.52344	0.526962	0.539461	0.376237	0.420626	0.48065	0.43159	0.459011	0.429413	0.512197	0.442121		12.8463	12.7677	11.6044	12.2597	11.8623	10.8134	11.46	11.5265	11.3031	11.588	11.9442	12.7774	12.9885	11.6241	11.5995	12.1858	12.8908	12.8558	13.1582	12.5972
0.479506	0.560458	0.485716	0.43549	0.449608	0.475131	0.683038	0.403631	0.632582	0.532018	0.550069	0.570391	0.63651	0.391199	0.609161	0.62682	0.584101	0.455002	0.50801	0.524154	0.573039	0.459853	0.505476	0.419425	0.473146	0.470693	0.477348	0.487054	0.513054		12.458	12.4544	12.9554	12.2738	11.5229	11.5602	12.1985	12.3724	12.5485	11.5903	12.4635	12.0785	11.5312	11.912	12.326	12.6986	13.1356	11.9728	12.8376	11.9955
0.604544	0.475746	0.591541	0.503486	0.572196	0.571358	0.491773	0.524935	0.711032	0.536732	0.514061	0.656727	0.636164	0.606372	0.600168	0.590919	0.539668	0.46308	0.571219	0.507316	0.513732	0.547543	0.45357	0.293478	0.501757	0.528501	0.547601	0.549306	0.385372		13.5055	12.1187	12.428	12.5292	10.9876	11.4381	11.777	10.669	11.477	11.9536	11.6631	13.098	12.077	12.6518	12.0058	12.0372	11.7589	12.7045	12.5197	12.1618
0.584925	0.53268	0.499634	0.615725	0.591381	0.58758	0.576398	0.663707	0.498623	0.536834	0.614763	0.567954	0.526301	0.562102	0.559426	0.546962	0.593073	0.669491	0.536236	0.499881	0.509331	0.375242	0.534648	0.470428	0.53939	0.432357	0.531906	0.458379	0.532243		13.6886	11.8954	12.1657	11.6071	11.4598	11.7572	11.3317	12.106	10.9306	11.0997	12.2839	13.2624	11.5169	12.4964	12.5923	12.5322	11.8128	12.3311	12.0209	12.5689
0.519014	0.422312	0.432057	0.530826	0.620412	0.501449	0.447837	0.553108	0.605086	0.582595	0.578694	0.539397	0.565996	0.624176	0.649189	0.588968	0.562071	0.633127	0.537466	0.567786	0.498059	0.512885	0.48515	0.478314	0.50678	0.518502	0.390071	0.410139	0.449465		12.5358	11.9536	12.0211	12.161	12.4828	12.8472	10.9255	11.9705	10.9282	11.2828	10.9142	12.1481	12.1279	12.7345	12.7374	13.2383	13.3477	12.8082	13.1224	12.6046
0.582763	0.552207	0.514463	0.460159	0.538573	0.557089	0.546889	0.506141	0.603	0.475728	0.489045	0.609675	0.604383	0.626851	0.594528	0.691704	0.531912	0.405001	0.564439	0.599849	0.419544	0.357387	0.490553	0.455078	0.411079	0.517402	0.471904	0.496491	0.517053		12.5046	13.6546	11.6662	12.7764	11.8197	11.8278	11.473	12.0784	11.3646	12.3814	11.8233	12.488	12.6463	11.8673	13.498	12.78	13.1928	12.711	12.2847	12.3659
0.426712	0.557106	0.4403	0.567109	0.507072	0.584605	0.616106	0.506617	0.668236	0.503004	0.467737	0.556573	0.504019	0.695132	0.752412	0.648413	0.50799	0.464684	0.627051	0.409322	0.579141	0.464073	0.457288	0.675451	0.503517	0.593392	0.539069	0.613061	0.646287		11.8889	12.0621	11.6822	11.3577	11.8073	11.2367	11.4586	11.0984	11.1539	11.6182	12.0148	12.9241	12.4042	11.9863	12.7006	12.4663	12.6805	12.1146	13.2488	12.3986
0.567515	0.429002	0.464667	0.569957	0.466786	0.656743	0.547537	0.58052	0.636605	0.653235	0.635578	0.631541	0.523431	0.695878	0.519251	0.584691	0.48709	0.368636	0.491125	0.637709	0.574841	0.486506	0.429969	0.401636	0.534816	0.484419	0.711765	0.579169	0.453741		12.0911	12.0172	11.5038	11.156	11.3002	11.6485	11.304	11.7546	10.8201	12.496	12.4253	12.2558	12.0737	12.2631	12.8608	12.2172	12.1823	12.1067	12.594	12.3017
0.69444	0.428486	0.4455	0.514319	0.473824	0.466355	0.614661	0.43759	0.506152	0.64018	0.585421	0.614706	0.586985	0.555877	0.678599	0.60034	0.500837	0.429178	0.506717	0.442262	0.449648	0.397538	0.53866	0.33295	0.623493	0.488014	0.503355	0.467479	0.542983		13.2881	11.966	12.451	12.0269	11.6335	11.0719	10.8338	11.3721	11.6879	11.2282	12.5533	11.9425	11.6018	12.7049	12.2339	11.9841	12.5405	12.7554	11.8977	12.4662
0.573542	0.542412	0.55826	0.316859	0.573395	0.622436	0.543445	0.648383	0.58997	0.614327	0.563092	0.592654	0.560304	0.660137	0.652917	0.684592	0.554707	0.435984	0.405702	0.562349	0.487366	0.519367	0.368324	0.541042	0.427799	0.613384	0.49295	0.462377	0.487417		12.9213	12.72	11.9872	11.2925	12.098	11.9816	11.1999	11.4041	11.3544	11.7872	11.7052	12.7322	12.7431	12.8255	12.3501	12.7661	12.3101	11.461	12.1429	13.1645
0.440333	0.510716	0.465833	0.521403	0.561833	0.577251	0.654615	0.441529	0.57131	0.568672	0.570751	0.565218	0.553008	0.527066	0.562121	0.64412	0.652097	0.582352	0.532369	0.635305	0.504032	0.457381	0.459454	0.459999	0.502191	0.530602	0.52472	0.459852	0.420483		12.7068	12.4983	11.1877	11.3292	11.2359	10.8515	12.0005	11.5968	11.4936	11.7525	13.0825	12.4325	11.7669	12.1388	12.5939	12.534	12.9159	12.2172	12.6855	12.8133
0.518044	0.58911	0.459812	0.430993	0.511546	0.652424	0.607453	0.531637	0.527184	0.491801	0.584389	0.566297	0.493572	0.645193	0.621887	0.537681	0.53476	0.575234	0.522383	0.548118	0.547111	0.416377	0.370006	0.359517	0.436944	0.516924	0.55123	0.504425	0.425151		12.8898	12.1673	12.6933	12.3227	12.1642	11.3968	10.7915	11.4654	11.8255	11.761	11.095	11.9627	11.4311	12.1848	12.0095	12.5272	12.0237	12.2864	12.7541	13.0222
0.402316	0.504936	0.420891	0.455587	0.644633	0.486115	0.609618	0.620482	0.48825	0.551492	0.622156	0.563382	0.556871	0.540855	0.636359	0.482563	0.593339	0.403065	0.442936	0.479585	0.570155	0.534841	0.349404	0.394805	0.519057	0.60517	0.580551	0.50508	0.49995		12.5724	12.0989	11.1085	11.8778	12.218	10.9207	10.7841	11.459	11.3844	11.6969	11.4957	11.8377	13.0662	11.9757	13.1462	12.927	11.9301	12.8806	12.0585	12.5061
0.497222	0.551289	0.471806	0.580021	0.484277	0.491213	0.606171	0.515035	0.502803	0.4878	0.618171	0.457504	0.664073	0.71713	0.637804	0.391561	0.559602	0.593126	0.491354	0.61668	0.389573	0.38708	0.519038	0.460854	0.509777	0.577701	0.605952	0.423184	0.527861		13.0172	13.0721	11.2833	11.8194	11.5619	11.7039	10.6665	11.187	11.1561	11.5347	11.5685	12.3878	11.5978	13.1329	12.4961	12.0086	12.5293	13.182	12.2099	12.5451
0.469991	0.483263	0.467842	0.636051	0.609588	0.625916	0.61049	0.488587	0.564533	0.678411	0.444991	0.528988	0.505045	0.519288	0.521441	0.677266	0.460839	0.581933	0.435695	0.566238	0.499713	0.459282	0.472078	0.389476	0.574646	0.513225	0.514228	0.430346	0.500668		12.6592	11.7511	11.3749	12.3609	11.6742	11.4425	11.3981	11.3991	11.4984	11.3192	12.1529	11.5007	12.3335	11.5323	12.0906	12.8116	12.2384	13.1988	12.08	12.1154
0.548256	0.577335	0.488154	0.553374	0.561906	0.675938	0.341796	0.507506	0.410653	0.516917	0.575808	0.579399	0.587826	0.596619	0.584094	0.556411	0.509841	0.448307	0.57519	0.558186	0.60098	0.479595	0.503176	0.547074	0.524283	0.510023	0.444815	0.474514	0.414762		12.0629	12.6071	11.4296	12.0329	11.9717	10.8437	11.0492	11.3648	11.7443	11.9899	11.899	11.8348	12.1256	12.5298	13.104	11.9952	11.9609	12.2117	13.3764	12.4778
0.553012	0.518462	0.501494	0.475371	0.574778	0.482818	0.601254	0.540446	0.56286	0.462719	0.657656	0.598401	0.589623	0.504153	0.535897	0.59558	0.642286	0.53054	0.463665	0.537802	0.49219	0.428698	0.433685	0.535042	0.499086	0.532521	0.544359	0.481286	0.364076		12.3022	12.3336	11.0385	11.911	10.8668	11.2806	11.542	11.915	11.2839	11.3633	13.0473	12.2454	12.2544	12.2494	12.4797	12.7218	13.362	12.8902	11.7436	13.0552
0.471514	0.536945	0.491281	0.42162	0.613577	0.569818	0.5518	0.563154	0.601273	0.586394	0.488875	0.601608	0.624381	0.566717	0.549165	0.537219	0.654041	0.495664	0.465135	0.589547	0.535685	0.465572	0.514301	0.46878	0.452328	0.477664	0.615297	0.377064	0.569793		12.8262	11.7155	13.139	11.4821	12.8025	11.5801	12.2655	11.5611	13.0139	11.7929	11.6005	12.4753	12.8567	12.4387	12.4693	12.7578	12.3103	13.0411	11.8963	12.4565
0.515073	0.416316	0.439393	0.560441	0.605649	0.595719	0.685153	0.55081	0.584288	0.572379	0.571927	0.471102	0.50826	0.586617	0.554759	0.579044	0.592203	0.529667	0.440262	0.53341	0.403471	0.460769	0.341988	0.425748	0.54647	0.594615	0.459972	0.427305	0.382842		12.6137	12.5782	12.0388	11.7248	11.4179	11.9459	11.3817	11.1407	11.6478	11.9477	13.1717	12.214	12.183	12.4625	12.1335	13.4349	12.249	12.5855	12.1723	12.4385
0.602599	0.436164	0.456952	0.535074	0.4813	0.570389	0.566862	0.490815	0.609274	0.609922	0.65738	0.481417	0.598384	0.646428	0.564721	0.644335	0.615172	0.411016	0.578992	0.542752	0.577281	0.442464	0.438743	0.45329	0.440577	0.519959	0.45147	0.474608	0.528732		13.2745	11.7416	11.6339	11.1432	11.1901	12.6342	10.8759	11.2547	11.7159	11.32	12.9257	11.3154	12.6592	13.4349	13.3999	12.7894	13.6447	12.9245	12.7196	11.969
0.544605	0.487113	0.462442	0.479163	0.508004	0.584386	0.448762	0.487229	0.577816	0.645153	0.581355	0.584582	0.600561	0.587025	0.573376	0.393894	0.50233	0.469601	0.50247	0.562671	0.501863	0.450616	0.477523	0.439185	0.433814	0.478534	0.590054	0.53751	0.435798		12.9582	12.16	12.2912	11.3277	11.2268	12.0404	10.9035	11.6527	11.0645	11.4381	12.1432	12.437	12.2061	12.3139	12.9379	12.3816	12.4478	12.7788	12.5874	12.8759
0.396359	0.308789	0.593603	0.592336	0.504191	0.541632	0.53658	0.612815	0.617531	0.550558	0.670834	0.473145	0.6248	0.646999	0.73253	0.565947	0.596135	0.531549	0.426434	0.497599	0.471746	0.446753	0.450863	0.376285	0.449092	0.483578	0.548996	0.577765	0.484148		12.4127	11.6234	11.3717	11.9294	11.8938	11.3405	11.4773	11.7465	11.4084	11.1236	12.4891	12.0351	12.1458	12.5468	13.446	12.3378	11.2312	12.6186	13.7211	12.2692
0.634345	0.599925	0.586935	0.627397	0.627522	0.458468	0.532256	0.46083	0.627576	0.626778	0.547812	0.514677	0.623692	0.574795	0.671042	0.516817	0.529755	0.60207	0.500828	0.615758	0.511864	0.440785	0.424644	0.393629	0.432265	0.566012	0.492248	0.424798	0.486718		14.0852	12.1182	11.6707	12.4394	11.6228	11.6345	11.3411	11.6628	11.8201	11.964	11.3669	12.2016	13.1548	11.8366	12.3461	12.6983	12.6187	12.1544	13.0738	13.0901
0.514792	0.524683	0.433743	0.510773	0.497062	0.53075	0.586299	0.61879	0.464697	0.604762	0.58811	0.619128	0.524024	0.621808	0.543691	0.432703	0.619548	0.576553	0.570352	0.485257	0.449292	0.501161	0.471365	0.482744	0.418568	0.598398	0.527304	0.428106	0.470874		12.3772	11.9217	11.761	12.2897	12.3948	11.2267	12.0503	11.4274	11.6645	11.079	12.0658	12.1625	11.7421	12.297	12.4774	12.0578	13.2937	13.1939	12.9704	12.1323
0.569103	0.482888	0.420867	0.455832	0.448974	0.547181	0.560184	0.65604	0.51907	0.735336	0.557472	0.605766	0.443704	0.55049	0.544398	0.471967	0.555223	0.515015	0.653508	0.485219	0.497915	0.501329	0.414841	0.538332	0.431931	0.498192	0.481733	0.572269	0.525936		13.4947	11.8702	12.1071	11.1286	11.7024	11.6683	11.8964	11.5286	10.9463	11.5318	12.2726	11.7852	11.067	13.61	12.3974	12.7656	12.4248	12.6354	12.8138	12.4332
0.403927	0.469857	0.505894	0.563545	0.530404	0.63105	0.556841	0.50414	0.543966	0.658057	0.611224	0.637191	0.536123	0.461624	0.682697	0.548428	0.540527	0.604493	0.416189	0.488207	0.330841	0.354397	0.480988	0.436504	0.350247	0.527053	0.574166	0.46012	0.480282		12.7717	12.4848	11.8736	12.2984	12.669	11.6215	10.7387	12.0218	12.2827	11.2412	11.3032	11.6019	12.1242	11.7418	13.3329	12.2115	12.6214	12.8812	12.4248	11.6925
0.51339	0.487243	0.471042	0.461874	0.613103	0.544854	0.584787	0.443165	0.491378	0.542778	0.581196	0.624018	0.543279	0.545876	0.568202	0.621242	0.575961	0.500725	0.530663	0.53941	0.576635	0.507789	0.449484	0.535358	0.544291	0.546199	0.545398	0.487952	0.4507		11.97	12.41	11.1934	12.1561	12.3869	11.7857	11.7398	11.3552	11.816	11.8208	11.9376	13.2777	11.9664	11.6448	13.3888	12.7299	12.2015	12.5143	12.8092	12.8223
0.433973	0.375988	0.448267	0.560254	0.655835	0.580359	0.545503	0.529145	0.516261	0.548199	0.543846	0.596024	0.50062	0.673746	0.676643	0.496851	0.494806	0.549653	0.561116	0.486125	0.500172	0.497667	0.470974	0.381805	0.522304	0.539401	0.607926	0.538962	0.463692		12.6695	12.1833	12.4314	12.2747	12.665	11.6865	10.7886	11.3056	11.6668	11.9318	11.9711	12.8697	11.7322	13.0425	12.8279	12.6741	12.2228	12.8902	12.9189	12.2368
0.731302	0.464259	0.510463	0.572988	0.562585	0.559654	0.478107	0.678815	0.562571	0.672751	0.492628	0.578557	0.494336	0.600602	0.567778	0.61957	0.518332	0.581845	0.489656	0.550874	0.474602	0.471087	0.511927	0.463974	0.592045	0.576299	0.606977	0.427333	0.416654		13.795	12.0827	11.8705	12.9714	11.6547	11.7295	10.9014	11.6652	10.891	11.8894	12.0626	11.9967	11.5659	12.575	12.7109	12.9562	12.6004	13.8493	12.0218	11.9019
0.540383	0.57802	0.454669	0.602048	0.575598	0.464533	0.549644	0.620077	0.626494	0.65349	0.619698	0.470298	0.529531	0.700247	0.622409	0.484689	0.558408	0.510352	0.465227	0.495429	0.406805	0.497749	0.564876	0.491667	0.502182	0.492506	0.55622	0.435204	0.482739		11.3888	12.4279	12.0125	12.7438	12.2092	11.5007	11.6504	12.3859	10.7869	11.4152	11.6132	12.0924	12.2663	12.2912	12.9667	13.2014	11.6116	13.046	12.7923	12.3303
0.485595	0.434383	0.569042	0.559455	0.537572	0.478829	0.557959	0.575093	0.605731	0.51785	0.413584	0.530563	0.62657	0.633856	0.594075	0.539737	0.512397	0.559476	0.425798	0.55439	0.547521	0.478113	0.448828	0.456388	0.560912	0.502885	0.510217	0.558374	0.515438		13.1886	12.0846	12.0648	11.6061	11.7714	11.1516	11.2809	11.4477	11.0949	11.6219	12.0479	11.7766	11.8831	12.1745	12.1031	12.4366	12.332	12.881	11.9927	12.3402
0.464675	0.626538	0.53936	0.520762	0.48207	0.682499	0.571332	0.581457	0.407956	0.651672	0.581312	0.583975	0.500256	0.611	0.548918	0.609348	0.546621	0.532938	0.502237	0.424969	0.447454	0.484091	0.371959	0.506731	0.53191	0.55177	0.495676	0.55304	0.40032		12.0125	12.4544	12.0253	11.7386	12.5025	11.7547	12.0974	12.4544	11.1983	10.9947	12.3197	11.9693	12.0367	11.9354	12.7832	12.6692	12.7911	12.606	12.4045	12.3124
0.61949	0.508024	0.548998	0.535596	0.486397	0.594781	0.491324	0.60937	0.520182	0.562263	0.617112	0.523134	0.604469	0.624617	0.600435	0.518608	0.509722	0.534591	0.44159	0.560693	0.476945	0.515554	0.428311	0.486134	0.49555	0.532687	0.438457	0.492219	0.600595		13.426	12.1163	12.141	11.9537	11.4979	12.4369	11.3576	12.5514	11.7831	11.6918	12.0367	12.4013	12.5325	12.1828	12.2826	11.58	12.8331	12.7626	11.623	13.5378
0.528482	0.535715	0.545783	0.583532	0.471808	0.557745	0.531149	0.46712	0.538878	0.58328	0.648274	0.569687	0.59848	0.484546	0.534037	0.668498	0.587289	0.478241	0.548013	0.471249	0.353318	0.411542	0.426781	0.501417	0.510607	0.545473	0.469588	0.512289	0.430853		13.1454	12.4366	11.43	12.0754	12.3381	11.5441	11.5184	11.0825	11.5193	11.8307	11.8598	11.6962	12.4045	13.2085	12.1809	12.5399	12.9837	12.3042	13.3864	12.7704
0.576565	0.481421	0.458526	0.509172	0.542779	0.427429	0.531467	0.560437	0.585706	0.662416	0.607881	0.643813	0.736023	0.50119	0.627257	0.588937	0.550747	0.457608	0.544514	0.479587	0.438968	0.458865	0.450043	0.486609	0.520998	0.548811	0.487593	0.385178	0.464041		11.6203	12.0285	12.6108	11.9897	11.2589	11.9653	11.7432	10.862	11.2912	11.7346	11.9286	12.3706	12.1716	12.3732	12.6476	12.7507	12.436	11.7175	13.5621	12.3464
0.674604	0.460684	0.50868	0.567398	0.537688	0.506044	0.547017	0.578248	0.586919	0.588642	0.609304	0.614461	0.564925	0.656393	0.502317	0.449252	0.579092	0.462615	0.555958	0.511338	0.577203	0.469612	0.361386	0.450743	0.514526	0.518913	0.435525	0.512583	0.483495		13.2585	12.308	11.398	11.6425	11.7107	11.3743	11.4542	11.8643	11.1309	11.8257	11.6684	11.9913	12.8661	12.7057	11.993	12.3276	12.7046	12.4829	12.8629	12.6455
0.515782	0.407553	0.520497	0.562021	0.665483	0.61089	0.564929	0.449903	0.625079	0.601097	0.571743	0.516203	0.563885	0.550563	0.70891	0.490566	0.41255	0.536265	0.576313	0.542596	0.486022	0.441102	0.577671	0.513486	0.427251	0.487771	0.542448	0.559059	0.429882		12.1492	12.6935	11.5493	11.6596	12.4607	11.6767	11.4288	11.9733	11.5815	11.1772	12.6215	11.5726	12.2423	12.3742	13.5622	12.1003	13.0003	13.6881	13.0829	12.1678
0.346632	0.443951	0.562032	0.488301	0.521914	0.633327	0.514942	0.454925	0.480354	0.51925	0.546534	0.517311	0.66594	0.643067	0.573871	0.607034	0.624621	0.4385	0.617568	0.423508	0.501947	0.518974	0.504815	0.568636	0.506409	0.452094	0.583851	0.449607	0.539211		13.0488	13.1143	11.965	11.5411	11.4481	11.3827	11.401	11.6374	11.5048	11.3732	12.2646	11.5741	13.412	12.3753	12.8011	12.8287	12.0284	12.0873	12.7039	11.0504
0.55671	0.492868	0.60793	0.630473	0.594123	0.589605	0.54925	0.647484	0.617885	0.572632	0.598435	0.465589	0.640626	0.603963	0.570109	0.603663	0.525856	0.501501	0.420873	0.575028	0.508957	0.464271	0.471355	0.392963	0.45726	0.599599	0.450899	0.514014	0.535879		13.0852	11.6889	12.2941	12.2723	12.293	11.3079	11.4823	11.9192	12.3446	11.6418	11.3413	11.9771	12.3848	12.7518	12.4822	13.543	13.1368	12.0877	11.8041	12.9043
0.532018	0.367598	0.420582	0.484831	0.521228	0.509729	0.634099	0.475566	0.547113	0.599814	0.508235	0.521876	0.472961	0.560822	0.573134	0.672518	0.548187	0.576335	0.563464	0.461378	0.467432	0.4433	0.443409	0.433543	0.53459	0.548451	0.602343	0.527928	0.465427		12.7283	11.827	11.9688	11.0482	11.2027	11.5703	11.5206	11.7436	11.4363	11.4836	11.0321	11.8245	12.5239	12.4438	12.677	13.159	13.0291	12.0955	12.9244	12.3666
0.564337	0.520487	0.514423	0.553125	0.571778	0.513136	0.497139	0.648191	0.529942	0.583364	0.568339	0.6277	0.425188	0.660619	0.604122	0.619971	0.533962	0.360029	0.537623	0.529623	0.548999	0.485567	0.487885	0.436463	0.559003	0.564264	0.498595	0.486154	0.596452		13.431	12.4005	11.5765	11.1939	11.952	11.4455	11.3831	11.9844	11.1826	12.1866	12.9681	12.4261	12.3153	13.3401	11.9916	12.1886	12.6168	12.1927	13.0801	12.4227
0.550772	0.446709	0.630556	0.53726	0.493169	0.584672	0.601973	0.471329	0.588957	0.497139	0.552922	0.54544	0.448912	0.513727	0.590645	0.579583	0.61962	0.467401	0.548301	0.556636	0.535149	0.410165	0.427306	0.554287	0.496734	0.457985	0.506935	0.496878	0.543835		13.0478	11.7454	12.2481	12.6094	10.9116	11.4014	11.3962	11.8673	12.0653	10.9655	12.1366	11.9959	12.1687	12.0056	13.4476	12.8835	13.182	12.1818	12.5021	13.1488
0.43803	0.539307	0.506084	0.468678	0.516813	0.479176	0.5423	0.46035	0.486362	0.631938	0.660936	0.699952	0.531033	0.671402	0.597336	0.539953	0.410141	0.610736	0.513778	0.511469	0.319277	0.505921	0.447191	0.462896	0.457929	0.498061	0.629662	0.526305	0.412275		13.0753	13.199	11.9407	12.5635	11.8862	11.1212	11.2638	11.6267	11.3634	12.0018	12.6124	13.3261	11.7715	12.0964	12.6534	12.6491	12.849	13.2709	12.6343	13.0418
0.531514	0.46458	0.546554	0.561284	0.54118	0.63854	0.541845	0.576794	0.619145	0.572273	0.553737	0.469388	0.552748	0.499885	0.491217	0.491931	0.625311	0.589845	0.436345	0.40143	0.490124	0.474834	0.598208	0.489167	0.576819	0.469736	0.566206	0.456276	0.497867		12.6072	11.5639	11.6635	11.692	11.2304	11.193	11.2057	10.5655	12.6804	11.6732	12.9738	11.7475	12.4499	12.8611	12.2483	12.8397	12.8194	12.7416	12.5867	12.5175
0.683934	0.40359	0.557011	0.493125	0.513716	0.513316	0.590557	0.546122	0.571155	0.646457	0.427963	0.603276	0.469076	0.531102	0.673898	0.605801	0.556623	0.524206	0.569496	0.433177	0.490315	0.499806	0.44433	0.430571	0.540308	0.500213	0.600809	0.46069	0.397982		12.5953	11.8987	11.6989	11.7911	11.7939	11.0859	10.7209	12.1973	12.6442	11.1646	12.2124	12.4856	11.907	13.5698	12.3192	12.7958	12.2585	12.3208	12.768	12.4482
0.481957	0.393946	0.550011	0.503425	0.478807	0.567126	0.586148	0.515975	0.538437	0.590921	0.533472	0.643446	0.599176	0.62207	0.57172	0.536806	0.686841	0.508953	0.569036	0.459108	0.502711	0.500842	0.493505	0.426607	0.411207	0.59651	0.533916	0.521596	0.501565		12.5713	12.3664	11.504	11.4432	11.9029	11.8275	11.85	12.191	11.4671	12.3253	12.2017	13.0873	11.6162	12.7739	11.7812	13.3035	13.5421	12.7224	12.828	12.4739
0.472032	0.479604	0.568108	0.538428	0.679267	0.550192	0.561426	0.58016	0.663057	0.620773	0.627783	0.542565	0.461718	0.602686	0.759777	0.551162	0.596245	0.659712	0.622833	0.505562	0.460634	0.485276	0.545738	0.442352	0.536006	0.556449	0.502504	0.545593	0.465014		12.0725	11.8703	11.7769	11.6335	11.7457	11.1975	11.395	11.2036	11.3919	11.6855	12.0471	12.6686	13.1701	12.7399	12.5954	11.5127	12.8467	13.7722	13.0802	11.6662
0.445369	0.395091	0.61916	0.505488	0.468283	0.524869	0.502259	0.479492	0.530376	0.594431	0.723548	0.468842	0.55356	0.534324	0.552666	0.587176	0.535178	0.477689	0.514729	0.513369	0.508097	0.497735	0.439636	0.582971	0.377666	0.535675	0.59319	0.628867	0.463892		12.5733	12.7637	11.726	12.2758	12.2043	11.5487	11.0288	11.5103	11.5472	11.5959	11.7464	11.6501	12.2303	12.2935	12.2197	12.1466	13.3805	12.6068	13.5952	12.6636
0.549937	0.560154	0.467896	0.411156	0.528605	0.614241	0.544063	0.547316	0.51998	0.471777	0.642852	0.568311	0.501954	0.656304	0.480856	0.591593	0.502618	0.492552	0.526648	0.36919	0.527703	0.37819	0.38896	0.462591	0.569113	0.620343	0.539456	0.522695	0.640274		12.7094	13.4094	10.9319	11.7474	11.7647	12.3889	11.9417	11.2071	11.3374	11.3888	11.7846	11.8176	11.8716	12.0313	13.3894	11.7374	12.5966	12.6185	13.5361	11.2999
0.552958	0.665001	0.504396	0.47252	0.476257	0.567013	0.586369	0.573308	0.612794	0.473368	0.544188	0.501678	0.48073	0.624413	0.597637	0.731272	0.59983	0.487826	0.492115	0.51645	0.587078	0.536518	0.467118	0.470963	0.532707	0.523908	0.55099	0.513988	0.514066		13.2814	14.0215	12.5825	12.214	11.6688	12.4284	11.1437	11.3578	11.4173	11.4535	11.5118	12.5634	11.8799	12.1888	12.475	13.0998	12.967	12.9073	13.173	12.9422
0.58255	0.461544	0.585944	0.543488	0.631539	0.510476	0.478127	0.616704	0.526763	0.523919	0.589837	0.664961	0.633869	0.646809	0.656489	0.52712	0.5805	0.468266	0.568298	0.404177	0.339551	0.532062	0.466843	0.49507	0.559898	0.509719	0.50954	0.441846	0.398479		11.6613	12.3009	12.3029	11.6968	11.89	11.9699	11.8084	12.0324	12.006	11.29	12.216	12.5044	12.7864	12.5906	12.2954	12.4643	12.7848	11.6418	12.662	12.0954
0.605781	0.413628	0.484254	0.568568	0.613545	0.48217	0.494775	0.543135	0.414703	0.576283	0.603171	0.627842	0.540599	0.675848	0.552969	0.575284	0.427935	0.571939	0.423559	0.532644	0.520928	0.519523	0.445108	0.528688	0.550607	0.48425	0.575507	0.510014	0.4367		12.0685	13.0744	11.8787	13.5833	11.7175	10.8791	11.3106	11.4178	10.9548	11.0934	11.3967	12.7111	12.6004	12.2985	12.4774	12.8323	12.8525	12.6097	13.1333	12.779
0.594455	0.43865	0.50207	0.516432	0.542151	0.63539	0.634532	0.551902	0.620941	0.558651	0.657968	0.506801	0.446828	0.506883	0.631313	0.498643	0.522152	0.413901	0.516808	0.454782	0.423048	0.425904	0.615002	0.415725	0.454281	0.534991	0.514087	0.542886	0.437923		14.5492	12.0704	11.4448	11.5476	11.5791	12.1844	11.9188	12.0803	10.8688	11.3251	12.5591	11.8723	11.5987	11.3546	12.5062	12.5805	12.8509	12.1956	13.3724	12.7079
0.490806	0.49893	0.438948	0.387781	0.58412	0.597649	0.477927	0.476413	0.510134	0.633934	0.527616	0.584378	0.587371	0.608253	0.631143	0.524498	0.496927	0.576467	0.476708	0.477739	0.484841	0.412046	0.455892	0.458017	0.377456	0.474094	0.617712	0.534407	0.414004		13.0173	13.097	12.2817	12.0871	12.4894	11.1364	10.9115	11.6738	11.8002	11.4986	12.1726	11.8731	12.2261	12.4999	12.5546	12.1065	12.8222	13.6843	12.7951	13.6359
0.388048	0.416226	0.51512	0.505617	0.548186	0.654856	0.519766	0.647433	0.472659	0.490904	0.542024	0.590292	0.582348	0.563652	0.660052	0.444232	0.500066	0.549428	0.459479	0.531591	0.576097	0.473998	0.470725	0.382299	0.45384	0.565302	0.558235	0.409142	0.514872		11.9198	12.2255	12.1331	11.566	10.8542	11.8983	11.1146	11.9619	11.5242	11.9378	12.2677	11.8792	12.1027	10.8289	12.9621	12.5383	12.8455	13.4004	12.5423	13.3824
0.41355	0.511525	0.632469	0.51439	0.572703	0.618554	0.452608	0.532717	0.491204	0.530547	0.62408	0.498242	0.700695	0.628199	0.547739	0.440276	0.525894	0.608881	0.464453	0.396462	0.462745	0.394505	0.561956	0.431322	0.512168	0.482563	0.395501	0.524704	0.560441		13.772	12.6708	11.5815	12.2167	11.3508	12.2199	11.6276	12.4967	12.1168	11.3537	12.6018	10.8478	12.3813	12.0733	11.9102	11.9635	12.5159	12.8303	12.6996	13.054
0.437474	0.485193	0.547791	0.514794	0.59796	0.629949	0.613773	0.445672	0.646054	0.583286	0.492106	0.490563	0.522125	0.53157	0.623935	0.496882	0.564307	0.463005	0.554016	0.578729	0.523595	0.407111	0.539952	0.413206	0.364147	0.561448	0.572756	0.469845	0.400152		12.7596	12.8329	12.9839	12.3381	12.6274	10.8168	11.4182	11.059	11.5897	13.1837	12.448	11.3445	12.429	12.9662	12.7723	11.6008	13.1077	12.5095	12.5506	12.5555
0.590689	0.371563	0.494407	0.533222	0.520731	0.58394	0.592831	0.490699	0.566657	0.548838	0.615406	0.504154	0.588126	0.562496	0.663601	0.571586	0.455815	0.436588	0.37644	0.542584	0.532845	0.362514	0.43194	0.398832	0.443768	0.426627	0.536752	0.607518	0.486418		13.6365	12.2838	12.1532	11.3813	11.9296	11.9232	11.1449	10.994	11.5817	11.9223	12.1638	11.417	11.6823	11.8959	12.3692	12.9506	11.9616	11.879	12.0336	12.3196
0.52542	0.524956	0.425688	0.479422	0.570852	0.573412	0.546097	0.540068	0.496146	0.633644	0.489912	0.534069	0.487723	0.47213	0.62137	0.422004	0.586	0.567084	0.476637	0.541796	0.455079	0.528435	0.433105	0.528657	0.524186	0.477678	0.527795	0.605507	0.447629		13.6472	13.138	11.8256	12.0395	11.7764	11.1025	11.4588	11.5297	11.0062	12.1038	11.3461	12.6443	12.8997	12.1579	12.681	12.9608	13.2154	13.4432	12.8678	12.0507
0.481807	0.65872	0.545618	0.451619	0.262143	0.56962	0.514617	0.499297	0.570347	0.572227	0.584496	0.649908	0.543329	0.6406	0.714905	0.642703	0.559419	0.473167	0.537798	0.502597	0.543179	0.401163	0.504409	0.422105	0.434296	0.444281	0.427305	0.51436	0.424497		12.0902	12.5701	11.6467	11.3872	11.9987	11.337	11.1613	11.1632	11.6052	11.2045	11.3184	12.7651	11.9524	12.4466	12.6667	12.6943	12.6394	13.0628	12.5447	12.4053
0.518958	0.579242	0.478031	0.527332	0.499003	0.519281	0.448408	0.625486	0.642834	0.562492	0.635032	0.545031	0.496316	0.580164	0.55544	0.499713	0.549721	0.511684	0.458003	0.499978	0.381513	0.569478	0.548619	0.456682	0.489707	0.5431	0.593274	0.464824	0.556883		13.2965	13.4134	12.6674	11.6574	12.3329	12.0733	11.404	11.7989	11.4118	11.2981	11.6532	12.3029	11.9282	12.9556	13.4304	14.1039	11.5784	13.6487	13.2716	12.2537
0.470378	0.606602	0.473454	0.485445	0.470174	0.691872	0.575202	0.653458	0.605435	0.538587	0.590546	0.550907	0.588435	0.701558	0.619946	0.508651	0.414656	0.441776	0.428465	0.54743	0.485684	0.500685	0.333055	0.442218	0.425071	0.484041	0.468977	0.500953	0.467393		13.1055	11.5058	10.9727	11.5747	11.191	12.0644	11.3474	11.7147	11.6594	11.931	12.0533	12.7468	11.0942	13.0197	12.5179	11.8939	12.2223	12.2466	12.9629	12.3867
0.449612	0.462711	0.575978	0.46024	0.569749	0.611375	0.652027	0.604234	0.604525	0.588261	0.501539	0.580805	0.447265	0.541069	0.565809	0.596405	0.551357	0.607812	0.495108	0.579057	0.558158	0.596814	0.524465	0.352989	0.480039	0.450503	0.523146	0.423423	0.496055		13.6017	11.8847	11.5547	11.6514	11.7347	11.4867	12.5312	11.3371	11.7838	11.6826	11.6246	12.1657	12.0083	12.7281	12.5923	12.3256	12.0117	12.66	12.5799	11.9883
0.375086	0.46343	0.515426	0.445498	0.405586	0.517892	0.582922	0.499099	0.590959	0.474474	0.548062	0.602103	0.622672	0.495078	0.679514	0.522152	0.653634	0.473822	0.545944	0.454341	0.461071	0.564006	0.505897	0.461205	0.441283	0.50896	0.492629	0.507792	0.541031		12.4819	12.725	11.1143	12.7654	12.1136	11.3339	11.5017	11.3858	11.329	11.6504	12.4847	11.7517	12.3454	11.8476	12.409	12.1787	14.0986	11.9116	12.8248	12.5821
0.449873	0.47918	0.618967	0.408124	0.632037	0.512993	0.509578	0.497616	0.541992	0.549616	0.600519	0.610023	0.60816	0.607475	0.627596	0.562991	0.593812	0.546903	0.447863	0.56934	0.569753	0.555526	0.442191	0.463979	0.619392	0.521084	0.531998	0.385163	0.466225		13.0968	11.9052	11.9928	12.3681	12.024	11.6291	11.9885	11.4911	11.0943	11.4736	12.1488	11.3934	11.9111	12.9695	12.7944	12.1041	12.9912	13.1528	12.3695	12.3909
0.484694	0.536566	0.481218	0.394825	0.628567	0.407717	0.582583	0.561119	0.558095	0.652746	0.524326	0.584941	0.57657	0.597734	0.63578	0.443885	0.64318	0.492681	0.489698	0.591888	0.379029	0.551749	0.422271	0.464064	0.452464	0.440177	0.49656	0.435215	0.543752		12.3552	12.2281	12.326	11.0275	11.4185	12.1951	10.9884	11.2125	11.3171	11.7849	11.8238	12.4999	12.3485	12.1849	12.6284	12.5209	12.6639	12.4501	12.4882	13.191
0.539588	0.566824	0.517412	0.522365	0.574452	0.485128	0.593383	0.601131	0.637428	0.581744	0.456278	0.462245	0.536235	0.618542	0.531993	0.605699	0.458767	0.422034	0.557663	0.526526	0.469786	0.401378	0.418799	0.397253	0.493765	0.492425	0.646103	0.566521	0.376706		13.1624	11.798	11.2996	11.3154	12.0463	11.4689	11.1404	12.0688	11.6793	11.8948	11.9237	11.7602	12.5836	12.1198	11.9616	12.3236	12.2859	12.2967	13.4569	11.9162
0.45526	0.505286	0.57635	0.507999	0.559286	0.592757	0.36744	0.55676	0.576427	0.640479	0.691115	0.511579	0.480188	0.636071	0.662925	0.485439	0.640287	0.631034	0.576923	0.555435	0.514442	0.567621	0.369837	0.520406	0.530018	0.565313	0.567094	0.563993	0.477182		13.4915	12.3704	11.9888	12.465	11.7447	12.1887	11.0653	11.8626	12.4681	11.5038	12.7682	11.4459	12.4201	12.1447	13.2722	12.3468	12.3145	13.3381	13.0046	13.3279
0.529353	0.540269	0.58143	0.5634	0.511286	0.548162	0.603354	0.652139	0.636853	0.537203	0.618709	0.611506	0.58641	0.602072	0.58927	0.59307	0.670672	0.477007	0.548017	0.523314	0.504211	0.444497	0.541858	0.52648	0.499025	0.514612	0.620202	0.418009	0.374727		12.6007	12.8853	11.658	12.2825	11.264	12.5839	11.4643	11.612	11.8896	12.3415	12.6205	11.9787	11.8276	12.0858	12.0978	12.7867	13.1596	11.9207	14.8684	12.5019
0.532367	0.45943	0.485621	0.665794	0.465535	0.587568	0.473765	0.486601	0.465954	0.47396	0.496087	0.600643	0.481902	0.611754	0.606509	0.652725	0.603035	0.45467	0.57859	0.497447	0.540134	0.391296	0.485608	0.397975	0.576088	0.560785	0.507491	0.647134	0.515143		12.4562	12.6958	11.6324	12.541	11.6551	11.5191	10.3697	11.7046	11.3998	11.9335	12.0641	12.2248	12.2191	12.4676	12.4062	12.3328	12.7374	12.8834	14.0459	12.8907
0.44652	0.496226	0.519729	0.532557	0.490152	0.551923	0.663536	0.527066	0.538089	0.545158	0.493612	0.569587	0.584908	0.662308	0.650786	0.638619	0.462118	0.501683	0.632355	0.417938	0.469638	0.547625	0.469408	0.547267	0.394364	0.610613	0.502806	0.530355	0.550773		12.7393	12.0226	12.6664	11.9323	11.8656	11.6994	11.4876	11.5848	11.3966	11.7857	11.6896	13.1976	13.0597	12.4208	12.4384	12.5819	12.3577	12.5563	13.7639	12.3533
0.543989	0.549238	0.553058	0.463356	0.552508	0.473809	0.461962	0.605227	0.510845	0.702045	0.550324	0.64043	0.673928	0.476663	0.559718	0.501791	0.623466	0.49982	0.49832	0.545527	0.462209	0.356218	0.443442	0.551017	0.510677	0.600629	0.58587	0.532464	0.47233		12.5149	12.2069	12.0329	11.9817	11.6538	11.4023	11.235	11.9546	11.2205	11.8024	11.3802	12.6691	11.7931	12.5822	12.3638	11.9429	12.2787	13.6731	11.9711	12.8244
0.581112	0.418215	0.490911	0.534135	0.460191	0.62001	0.51752	0.535189	0.439276	0.654331	0.618484	0.619191	0.528725	0.512057	0.635684	0.459951	0.5029	0.531497	0.457759	0.468382	0.460721	0.46665	0.449257	0.466776	0.559143	0.525411	0.509182	0.60494	0.606569		12.9209	12.7448	11.6631	11.9961	11.2646	11.4635	11.2304	11.7994	11.3969	12.2941	12.0124	12.7152	12.2464	11.8744	12.7127	12.087	12.8562	12.928	12.911	13.0649
0.479268	0.522917	0.44263	0.587342	0.566744	0.635519	0.449797	0.527207	0.456181	0.550863	0.539232	0.495131	0.605923	0.542659	0.516163	0.610323	0.483333	0.485449	0.52691	0.488503	0.427939	0.431684	0.573213	0.529028	0.489089	0.407249	0.462372	0.537959	0.539338		12.7112	12.341	12.4164	11.6748	11.8964	11.7535	11.0148	11.0979	10.8909	11.6338	11.9554	12.7976	12.1715	11.8044	12.1617	12.7203	12.2245	12.0783	11.7519	13.0658
0.471375	0.555289	0.671232	0.570997	0.432739	0.669549	0.52369	0.553322	0.539947	0.506967	0.639864	0.718234	0.479191	0.504708	0.66952	0.513306	0.528243	0.535123	0.45232	0.526645	0.526071	0.579124	0.461919	0.514242	0.544121	0.515079	0.515974	0.508412	0.463999		12.9161	12.1439	12.5267	11.7927	11.1644	12.1459	12.0891	11.0567	11.4087	11.0388	12.7076	12.2141	12.7247	11.698	13.0944	12.0188	12.8899	12.4314	12.0504	13.9018
0.572113	0.501319	0.458303	0.58363	0.526586	0.55083	0.5856	0.642973	0.562469	0.414366	0.427176	0.559043	0.564671	0.555342	0.609349	0.565168	0.496565	0.590414	0.552211	0.503576	0.524772	0.546912	0.55117	0.514416	0.489677	0.463842	0.532297	0.553226	0.37241		12.4482	12.7502	11.2907	12.6883	12.4126	11.859	11.8191	11.1832	11.9938	12.0091	11.9799	12.0936	12.2009	12.147	13.3326	12.9691	13.0168	12.884	12.9478	12.7379
0.562735	0.398048	0.562371	0.434199	0.415636	0.532065	0.554889	0.611977	0.575863	0.543564	0.610092	0.659941	0.66535	0.628747	0.596164	0.548385	0.597744	0.545007	0.539064	0.478242	0.508151	0.459995	0.401993	0.431721	0.53073	0.551917	0.525067	0.527834	0.510163		13.1669	12.6171	11.9811	11.1795	11.9558	11.6928	11.0768	11.3113	11.3422	10.8752	12.588	12.2542	12.9902	13.9082	12.0756	11.7818	12.5677	12.24	12.4327	12.3089
0.714518	0.492283	0.537184	0.494754	0.505058	0.585344	0.582293	0.557714	0.554002	0.623892	0.541744	0.554954	0.551082	0.619239	0.730192	0.613798	0.559852	0.541037	0.616914	0.552367	0.623795	0.569447	0.29538	0.471282	0.540498	0.507723	0.546488	0.457586	0.474028		13.0111	11.6161	11.3739	12.7778	11.0398	10.7264	10.9927	11.6301	11.7179	11.6135	11.9224	11.8358	12.2339	12.6771	12.2104	12.5489	11.5444	13.1979	14.6177	12.2405
0.479702	0.462113	0.454451	0.551268	0.616809	0.600582	0.588868	0.413615	0.502714	0.519189	0.596891	0.547724	0.704016	0.569557	0.546753	0.4317	0.651503	0.519732	0.529742	0.571016	0.428471	0.483471	0.524162	0.440418	0.488428	0.440706	0.633023	0.320586	0.463986		12.8857	13.0446	11.265	11.8497	12.4825	10.9899	11.7221	11.2277	10.8457	11.7562	11.6598	12.1084	13.0408	12.1454	12.2597	11.5977	12.6699	12.3357	12.7202	13.5569
0.651063	0.555624	0.499492	0.542806	0.592807	0.452176	0.516107	0.549292	0.503832	0.584447	0.513151	0.592439	0.686625	0.611173	0.762384	0.555597	0.531447	0.437632	0.593157	0.476836	0.485626	0.37664	0.424682	0.40783	0.453375	0.439184	0.570506	0.627509	0.499616		13.1443	11.7022	12.1171	12.9475	12.0904	11.776	11.935	11.1309	11.2183	12.0826	11.5202	11.3514	12.4714	13.1485	13.316	12.9585	12.7156	12.1466	11.8775	12.5642
0.604289	0.573283	0.607914	0.559737	0.589609	0.621819	0.654098	0.501734	0.531284	0.562674	0.594364	0.523922	0.556978	0.568174	0.551777	0.642428	0.495001	0.498165	0.504227	0.601515	0.432754	0.599184	0.512169	0.443317	0.43124	0.492824	0.49123	0.484486	0.519747		12.9451	12.5588	11.5072	11.603	12.1623	11.6639	10.7478	12.1179	11.5905	11.4104	12.318	11.5722	12.7195	12.3941	12.493	11.865	12.6602	13.7895	13.094	13.8312
0.53799	0.513296	0.509026	0.464974	0.422349	0.564815	0.517602	0.607742	0.571815	0.554416	0.656942	0.569858	0.477065	0.487535	0.562824	0.535403	0.532317	0.596999	0.637351	0.552832	0.634069	0.480899	0.433677	0.444817	0.496054	0.482275	0.631843	0.556475	0.498562		13.0122	11.4009	11.6473	11.6923	10.8162	12.02	12.1001	10.6912	11.588	11.5043	12.3952	12.4229	11.8727	12.2247	11.6091	12.4783	13.0215	12.5875	13.0099	12.6738
0.5686	0.368107	0.40065	0.538286	0.575537	0.612385	0.630376	0.613777	0.474097	0.518463	0.580076	0.557778	0.482999	0.557007	0.606568	0.545641	0.430197	0.624856	0.48468	0.537008	0.43706	0.402092	0.476822	0.485342	0.676849	0.501168	0.518967	0.509886	0.515455		14.3039	11.7484	11.8508	12.9303	11.3464	12.411	11.4581	11.5966	11.4939	11.2454	12.3569	12.2	11.8844	12.3477	12.2687	12.3971	11.9078	14.3278	12.8653	12.8983
0.506165	0.451106	0.49812	0.43753	0.445843	0.494901	0.547513	0.521695	0.607644	0.565723	0.403116	0.552003	0.484262	0.615437	0.525123	0.617748	0.64153	0.597802	0.464712	0.523302	0.56733	0.349862	0.43794	0.463234	0.482528	0.497405	0.489825	0.468735	0.448444		13.2309	12.6145	11.2567	12.4497	10.7392	10.8565	11.2963	11.35	11.9403	11.1958	11.5214	12.5354	12.0392	13.1308	12.0242	12.5964	12.8303	13.2775	12.4618	12.518
0.601015	0.365085	0.509217	0.424416	0.533007	0.483036	0.602113	0.548631	0.547415	0.484269	0.545954	0.505874	0.560345	0.674379	0.541923	0.47971	0.518286	0.557031	0.453979	0.465961	0.539249	0.500199	0.367841	0.365266	0.503904	0.509532	0.431069	0.41142	0.51668		13.4811	11.7166	11.5698	12.7762	12.2183	11.1781	11.2141	11.8003	11.2669	11.236	12.2423	11.9007	11.1704	12.8264	12.0507	12.5067	12.8144	12.9635	13.1096	12.3252
0.635267	0.546439	0.52498	0.514637	0.48725	0.647219	0.567515	0.584642	0.517233	0.457592	0.493186	0.351393	0.598885	0.654032	0.502881	0.525556	0.491501	0.466179	0.390363	0.505186	0.412766	0.443566	0.499242	0.540238	0.504556	0.568916	0.602398	0.399209	0.495363		12.8179	12.5942	11.3843	12.0139	11.5338	11.7659	11.5561	11.5016	12.0858	12.2065	12.2364	12.2046	11.6583	12.5336	13.2426	12.2715	12.2718	13.0456	12.0465	13.1512
0.587256	0.450672	0.682487	0.48173	0.524296	0.573061	0.541853	0.543326	0.502021	0.584647	0.678643	0.643309	0.481183	0.58971	0.578883	0.575353	0.602754	0.507959	0.413647	0.494783	0.590838	0.400364	0.520963	0.463563	0.547576	0.535344	0.552995	0.426542	0.43564		12.099	12.0109	12.0263	11.4376	11.7025	12.3927	11.4342	11.4829	11.8645	11.2245	12.1222	13.6233	12.5691	12.2084	12.2321	12.0926	12.3526	12.1477	12.5821	12.5531
0.514473	0.562514	0.581044	0.502039	0.664008	0.678332	0.614871	0.600328	0.592661	0.631924	0.698198	0.708625	0.601437	0.575476	0.576328	0.566874	0.570967	0.453332	0.520579	0.451729	0.438483	0.412014	0.53137	0.520459	0.536159	0.526763	0.549829	0.549276	0.477122		13.6208	12.5143	12.8101	11.7522	11.5598	11.6861	12.2672	11.6482	11.6918	11.7382	12.1533	13.3429	12.3116	12.4658	12.7507	12.5009	13.0043	12.5838	13.3308	12.5837
0.455037	0.522794	0.462226	0.573153	0.582274	0.589445	0.475006	0.577636	0.643223	0.66611	0.534224	0.55051	0.529586	0.616162	0.635531	0.614573	0.530937	0.513265	0.540035	0.566239	0.561079	0.343492	0.496631	0.546077	0.642852	0.587706	0.552168	0.453658	0.467222		12.3435	12.5089	11.5612	11.517	12.4054	11.6498	11.5351	10.9071	12.3022	11.5926	11.3176	12.1467	11.8735	11.69	12.4228	13.5279	13.5242	12.1275	12.488	12.7124
0.495479	0.52712	0.456477	0.548815	0.529666	0.487801	0.577931	0.473825	0.563339	0.539556	0.56976	0.564219	0.539831	0.564588	0.621866	0.528534	0.50501	0.543563	0.515192	0.605889	0.447255	0.544098	0.360319	0.394723	0.603687	0.625385	0.580812	0.500882	0.442689		13.0608	11.9258	11.5251	11.1575	12.3279	11.1919	11.4841	11.7735	12.0775	10.943	11.674	11.6312	12.0879	13.0708	12.9765	12.4227	11.9086	11.3772	12.2854	13.0366
0.529877	0.574959	0.516575	0.588683	0.564561	0.565523	0.493396	0.477358	0.586484	0.571155	0.513722	0.53731	0.516394	0.540186	0.649213	0.554852	0.538737	0.515164	0.506338	0.526798	0.429804	0.457482	0.556597	0.446573	0.564537	0.53501	0.589845	0.40078	0.468181		12.5274	12.2123	12.4276	11.4238	12.6365	12.1289	11.0479	11.6309	11.6878	11.0872	12.2808	12.2026	11.8554	12.2605	13.19	11.3696	12.2628	12.319	12.1561	12.1662
0.431228	0.577769	0.553214	0.437784	0.455914	0.484671	0.540861	0.55864	0.63828	0.61142	0.55598	0.559496	0.475103	0.599739	0.627643	0.585392	0.631707	0.678823	0.459704	0.452366	0.444879	0.555007	0.422689	0.567979	0.569599	0.5091	0.475694	0.443757	0.473941		12.0216	12.5799	11.8995	11.379	11.7444	11.5088	11.709	11.5793	11.6611	11.4377	12.7296	12.8671	11.492	12.3333	12.468	12.2553	12.5244	12.9484	12.5407	13.3794
0.550192	0.468126	0.485748	0.5741	0.430726	0.558975	0.588273	0.612447	0.473209	0.537795	0.489338	0.579285	0.593937	0.654464	0.586694	0.625978	0.649828	0.651666	0.526074	0.538552	0.520833	0.388184	0.456776	0.550178	0.444869	0.576118	0.545015	0.52331	0.509583		12.1227	12.4295	11.2917	11.3314	13.1156	11.7695	11.0373	11.8176	11.7856	11.7324	11.9373	11.7918	12.1832	11.7063	12.4397	13.6054	12.5115	13.3854	12.802	13.1667
0.49913	0.515733	0.517821	0.487027	0.630456	0.60892	0.479828	0.53825	0.589574	0.656816	0.632527	0.535619	0.543103	0.657643	0.555498	0.519875	0.70283	0.593331	0.458602	0.476431	0.579129	0.447733	0.475441	0.448154	0.511901	0.480945	0.587526	0.437705	0.375989		12.2256	12.3185	11.3487	11.6833	11.018	11.4137	11.4892	10.7758	11.6025	12.0659	11.7348	12.044	12.2467	12.8804	12.3185	12.5381	13.3597	12.9989	12.6394	11.9764
0.660948	0.618797	0.612928	0.53478	0.59935	0.609857	0.591019	0.468241	0.588189	0.464997	0.613891	0.476695	0.410866	0.526009	0.555993	0.486961	0.452532	0.651991	0.539095	0.548757	0.61951	0.457868	0.529229	0.480292	0.529802	0.495514	0.525002	0.471222	0.49294		12.4608	12.3814	12.6571	11.1863	13.0712	12.1892	11.2561	11.6512	11.5864	12.4735	11.3353	12.0159	12.2784	12.7041	12.0725	13.0926	12.3949	12.9742	12.881	12.0919
0.57921	0.573826	0.498548	0.480015	0.630256	0.627245	0.535609	0.483679	0.460842	0.579579	0.619008	0.587214	0.682496	0.549563	0.612206	0.650567	0.547149	0.500554	0.528651	0.581449	0.566223	0.568537	0.475612	0.454362	0.497146	0.49946	0.596456	0.44525	0.517907		12.7515	13.7019	12.6766	11.7336	12.2061	11.85	11.5179	11.1083	11.6898	11.1854	12.2891	12.2917	12.6074	11.7752	12.74	12.7701	12.4694	13.4203	12.6429	12.512
0.446038	0.446261	0.487314	0.482476	0.504982	0.600382	0.54391	0.593338	0.609444	0.548696	0.524274	0.544766	0.593897	0.614408	0.579723	0.584719	0.593545	0.483706	0.54498	0.426008	0.459881	0.340291	0.52163	0.481142	0.525655	0.411795	0.591198	0.465266	0.387211		12.7823	12.3471	11.4238	11.6858	11.5204	12.0118	12.108	11.5803	11.1519	12.3687	12.333	11.8709	11.6386	12.0527	12.6083	13.0271	12.542	13.0499	13.0273	13.0087
0.533254	0.521815	0.464455	0.45498	0.492132	0.455111	0.497592	0.551918	0.632555	0.607101	0.430827	0.535582	0.580461	0.630016	0.526137	0.563119	0.559066	0.592792	0.469944	0.462085	0.58239	0.515856	0.523625	0.499631	0.398318	0.650151	0.559876	0.453008	0.350342		11.6398	12.6567	11.6065	11.8281	12.1634	11.3007	11.2217	10.4705	12.2395	11.6076	11.9147	12.1809	12.1293	12.2734	11.5605	12.4417	13.0081	14.2496	12.6836	12.1044
0.469008	0.521115	0.498011	0.497228	0.623958	0.534019	0.628459	0.566471	0.536579	0.588898	0.558183	0.653468	0.622183	0.631798	0.669488	0.702209	0.467092	0.61402	0.591209	0.567932	0.484013	0.542588	0.487736	0.543592	0.571727	0.457534	0.504819	0.490649	0.508585		13.3105	13.2056	11.8752	11.6746	11.9505	11.6736	12.1989	11.9248	11.4775	11.3373	12.724	12.2656	12.5556	11.7699	12.1551	12.0671	12.1459	13.8191	12.1676	12.5832
0.576515	0.561318	0.456538	0.430204	0.529056	0.55023	0.536825	0.791641	0.530286	0.547608	0.600482	0.559853	0.55371	0.70426	0.464906	0.66127	0.538165	0.567871	0.48416	0.457355	0.601708	0.515378	0.51297	0.45467	0.427733	0.597238	0.562071	0.568846	0.547555		13.6514	13.0842	11.8892	10.9627	12.5797	11.2971	11.4949	12.5979	12.0684	11.4089	12.3368	11.921	13.3861	12.6862	12.6301	12.9938	12.4936	13.0168	12.0186	12.75
0.510578	0.506015	0.446592	0.455434	0.595091	0.521597	0.544392	0.611337	0.528985	0.6789	0.57383	0.590114	0.488831	0.650541	0.530522	0.6219	0.519419	0.502183	0.383743	0.454655	0.486163	0.574098	0.410778	0.49306	0.467425	0.470118	0.386388	0.473244	0.468916		12.8404	12.2462	11.4913	11.0685	11.1282	12.3725	11.7674	11.5138	10.8786	12.4614	11.5689	12.9507	11.6919	13.1602	13.0263	12.3412	12.6902	12.8473	11.5218	12.9149
0.506531	0.442019	0.525659	0.581446	0.524088	0.565257	0.614	0.654491	0.515261	0.478892	0.625415	0.571132	0.5099	0.557665	0.633611	0.665529	0.458272	0.573351	0.451504	0.47367	0.548191	0.513288	0.447177	0.38495	0.520744	0.589848	0.572905	0.503531	0.410312		12.6886	12.2177	12.5125	11.5487	12.0729	10.4796	10.9926	11.8327	11.0603	10.8559	11.3333	12.9645	12.3788	12.079	12.5516	12.9994	12.4283	13.0506	11.7392	12.3989
0.545623	0.491603	0.46102	0.417565	0.621209	0.544509	0.618663	0.598286	0.49419	0.53527	0.612865	0.536468	0.532965	0.60788	0.494536	0.600599	0.581325	0.606135	0.507137	0.419754	0.542466	0.447008	0.476156	0.398485	0.526736	0.52258	0.496733	0.39872	0.539132		12.7559	12.6042	11.8581	11.7925	11.4041	11.3368	11.9616	10.874	11.8303	11.6541	11.4665	11.6105	12.4175	12.4944	11.9513	12.8646	12.3896	12.5991	11.7093	12.3987
0.650301	0.657627	0.401356	0.545086	0.444409	0.603625	0.574328	0.582625	0.606793	0.631844	0.545616	0.511325	0.609597	0.616915	0.739718	0.483471	0.527847	0.484116	0.505792	0.485043	0.43114	0.523285	0.560848	0.455338	0.631021	0.660207	0.520318	0.574518	0.579587		12.4892	12.6525	12.1408	12.687	12.5568	11.4719	11.0981	12.4448	11.0071	11.2275	12.1157	11.9373	11.8978	13.0192	12.7784	13.917	12.8192	12.5284	13.2611	12.9017
0.506212	0.53666	0.470654	0.538294	0.546598	0.524337	0.580515	0.673952	0.531558	0.602079	0.495248	0.437296	0.582137	0.572383	0.568181	0.536954	0.569221	0.571329	0.47868	0.433014	0.433355	0.381534	0.421199	0.446723	0.596858	0.589208	0.436214	0.513814	0.428736		12.012	13.1134	11.5445	11.2872	12.4549	11.707	11.9546	11.0299	11.826	11.7598	12.968	12.336	12.5668	12.843	12.6649	13.3588	12.3881	12.3957	13.183	12.3956
0.512378	0.436105	0.597105	0.584477	0.547799	0.510857	0.539142	0.647454	0.560499	0.570575	0.494717	0.536364	0.531534	0.496599	0.50805	0.58537	0.503143	0.551691	0.517335	0.547939	0.478274	0.429619	0.413763	0.499775	0.489319	0.523908	0.448074	0.411658	0.478319		13.2141	12.6068	12.1608	12.1043	11.598	11.3277	12.9139	11.6225	11.521	11.4274	11.7162	13.6312	12.7096	12.2101	12.6477	12.5732	12.4384	13.2273	11.8772	12.233
0.580772	0.530805	0.476365	0.590302	0.468029	0.587834	0.484899	0.571553	0.674293	0.53719	0.660799	0.698018	0.625561	0.586786	0.506069	0.516548	0.599882	0.656733	0.458983	0.46286	0.635215	0.493992	0.413181	0.512439	0.494322	0.548337	0.584296	0.557443	0.564944		13.1879	12.4039	11.7561	12.4811	11.6628	11.0808	12.218	10.9043	12.4579	11.8006	12.1103	11.8529	12.0172	12.2743	12.1921	12.4592	12.3761	12.9943	12.6019	12.8538
0.710313	0.409147	0.387452	0.443908	0.432352	0.589323	0.64768	0.533826	0.537475	0.594371	0.529375	0.546816	0.499539	0.707022	0.635971	0.505321	0.588587	0.594157	0.566862	0.580034	0.515328	0.554969	0.558808	0.534634	0.604137	0.468647	0.523674	0.370389	0.501548		13.0175	12.6337	11.4113	11.1095	10.999	12.0422	11.5111	11.8182	11.2738	11.2721	11.6576	11.9523	12.0401	12.7163	13.4304	12.3701	12.5689	12.9899	13.1776	13.1445
0.55083	0.462151	0.576464	0.518523	0.513827	0.508354	0.470698	0.659533	0.603104	0.540348	0.415711	0.606529	0.478318	0.648498	0.544177	0.649455	0.458769	0.575764	0.518583	0.429797	0.418806	0.554003	0.345733	0.479076	0.562475	0.51756	0.574887	0.518783	0.564522		12.1313	11.979	11.215	11.7094	11.6516	11.346	10.8234	11.8121	11.0618	11.8233	11.2364	11.6326	12.1364	12.4231	12.6398	12.7901	11.8756	13.475	12.1367	12.447
0.657965	0.519342	0.495061	0.395887	0.520141	0.536553	0.451585	0.534179	0.603175	0.673196	0.642522	0.563977	0.447104	0.640934	0.573853	0.52591	0.55615	0.497798	0.450219	0.531245	0.501209	0.482446	0.48936	0.464138	0.54098	0.520927	0.562865	0.571443	0.529573		12.4783	13.1065	11.6672	13.1648	11.7945	11.7603	10.7282	11.3966	12.0784	12.8117	11.5474	12.0478	12.2313	13.03	12.6916	11.9036	13.409	12.2587	12.4155	12.9522
0.45468	0.487608	0.508947	0.708386	0.425132	0.618177	0.481288	0.611485	0.663977	0.404158	0.635873	0.678269	0.599108	0.522163	0.577507	0.599375	0.482429	0.528082	0.459261	0.518459	0.493872	0.48676	0.412476	0.527151	0.406218	0.465238	0.454928	0.482763	0.485851		11.9452	12.2251	11.1061	12.7406	11.1725	12.6637	12.8895	12.0417	11.9318	11.3927	12.201	12.777	12.601	12.092	13.0542	12.1672	11.9251	13.2803	12.4132	12.7472
0.478549	0.451709	0.518248	0.433826	0.446848	0.478841	0.627026	0.607448	0.598996	0.514364	0.547505	0.522456	0.592987	0.570604	0.616344	0.555566	0.576866	0.626449	0.495623	0.567044	0.408263	0.427633	0.535302	0.535169	0.537164	0.588944	0.467961	0.464814	0.405584		12.4824	13.0346	11.3149	11.5535	11.6305	11.1527	12.2277	12.4019	11.6281	11.6261	12.5974	12.0666	11.8111	11.8719	12.9074	12.2045	12.9409	13.2935	12.7085	12.4698
0.454286	0.41315	0.586899	0.409247	0.575205	0.503486	0.566498	0.601049	0.583512	0.544216	0.600468	0.542564	0.484295	0.55767	0.491059	0.620306	0.457057	0.494283	0.42633	0.56612	0.547779	0.473077	0.475605	0.394332	0.519823	0.460942	0.496125	0.41509	0.540077		12.1464	12.438	11.8946	11.9367	11.6791	11.9562	11.239	11.6353	11.7457	11.1752	11.4535	12.5359	11.0802	11.8403	12.1559	11.5834	12.1664	13.225	12.4701	14.1574
0.516882	0.506216	0.440083	0.410072	0.534432	0.671295	0.520786	0.560188	0.648109	0.741268	0.547518	0.538707	0.604109	0.629698	0.611645	0.571497	0.563651	0.413696	0.523824	0.493182	0.417951	0.543208	0.523157	0.442373	0.563683	0.396088	0.542512	0.546952	0.484466		12.2891	11.8511	11.4643	11.7899	11.8609	11.4326	11.4926	12.6245	10.7449	11.9153	11.7435	12.7178	12.4525	12.6243	12.5438	11.9375	12.5883	12.4441	12.5668	12.3978
0.430495	0.582616	0.541838	0.601982	0.625204	0.567895	0.553322	0.595885	0.529744	0.610061	0.505123	0.543872	0.453029	0.623146	0.680202	0.603797	0.503733	0.573193	0.609758	0.529783	0.509673	0.492427	0.398296	0.451575	0.435741	0.547632	0.625769	0.423072	0.428959		12.9739	12.2143	11.8516	11.1926	11.8983	11.7585	11.0285	11.6765	12.4162	11.7032	12.5086	11.6243	12.0344	12.6172	12.5053	12.8181	12.9817	12.7142	13.013	12.0973
0.576481	0.459866	0.531262	0.628509	0.485061	0.54343	0.606676	0.526571	0.607632	0.676276	0.563543	0.648703	0.570182	0.633073	0.616683	0.506881	0.563628	0.54135	0.504485	0.521191	0.451263	0.502172	0.486629	0.498379	0.498175	0.475754	0.509621	0.4282	0.43609		12.9815	12.4443	11.8428	12.2102	12.6814	11.3022	10.8895	11.2712	10.5756	11.4215	12.4128	12.3969	12.228	13.0053	12.4349	12.0588	12.574	12.2428	12.3631	11.8621
[truncated: 50 more rows]
[truncated: 67 more columns]

## Sheet: wFB2
omega																														lambda
[truncated: 500 more rows]
[truncated: 67 more columns]
