# Supplementary material for: Individuals with autism spectrum disorder have altered visual encoding capacity
Source: PLoS Biol. 2021 May 12;19(5):e3001215. doi: 10.1371/journal.pbio.3001215 (PMC8143398; doi:10.1371/journal.pbio.3001215)
Supplement: S6 Data — (ZIP) [file pbio.3001215.s016.zip › FigS6/FigS6_NT.xlsx]

## Sheet: woFB
omega																														lambda
0.357738	0.443732	0.37004	0.390988	0.406192	0.380877	0.415603	0.469376	0.506719	0.486451	0.477964	0.52039	0.455901	0.447495	0.530195	0.487932	0.593128	0.603068	0.579799	0.510039	0.604156	0.508501	0.604365	0.608203	0.558603	0.568165	0.497596	0.492544	0.507472		16.0236	16.5823	16.4586	17.0042	15.7076	15.8822	16.5672	15.295	17.4101	16.1332	15.8541	16.5194	17.5118	15.4027	15.6497	15.2553	16.1028	15.6812	15.3045	14.6564
0.332388	0.460011	0.42103	0.442471	0.462443	0.46272	0.365736	0.433148	0.353695	0.3855	0.442497	0.475864	0.4555	0.541297	0.521211	0.547148	0.550981	0.482916	0.581998	0.536003	0.493881	0.616761	0.513975	0.582583	0.522989	0.449187	0.540076	0.498735	0.457134		15.8122	16.5913	16.1601	16.3589	16.2579	16.1278	16.5109	16.443	15.44	15.8174	16.8295	15.4019	16.1641	15.5231	15.8653	16.045	15.2884	15.3563	16.3066	15.325
0.416119	0.423171	0.445933	0.407226	0.348828	0.37211	0.364597	0.328676	0.41811	0.484162	0.353591	0.425999	0.521022	0.551211	0.463528	0.531076	0.574516	0.534384	0.583244	0.589854	0.575406	0.567424	0.489076	0.56068	0.566788	0.508358	0.529795	0.51436	0.437406		16.0895	16.4323	16.3045	16.3007	16.728	16.1585	16.6489	15.7412	16.3126	16.8188	16.4168	16.5269	16.985	16.0788	16.1	15.8112	15.917	14.7968	15.8344	15.6445
0.36708	0.43323	0.382766	0.410421	0.37137	0.400518	0.366428	0.433056	0.36121	0.455806	0.50827	0.44702	0.495368	0.48666	0.492394	0.59691	0.604267	0.56083	0.511099	0.487482	0.554982	0.531616	0.585261	0.496649	0.542832	0.539048	0.517028	0.477528	0.486969		15.8909	16.1542	16.2147	16.434	15.7172	16.9324	17.0275	15.7186	15.2781	15.9467	15.8262	16.453	15.8149	16.4722	16.5663	16.023	15.7114	16.2783	15.635	15.2031
0.461413	0.473017	0.410737	0.390784	0.463703	0.34283	0.385933	0.45838	0.42494	0.388442	0.44586	0.446857	0.579797	0.514157	0.507727	0.519216	0.533149	0.630659	0.579274	0.580511	0.577377	0.628681	0.467965	0.636469	0.574713	0.48499	0.556413	0.554084	0.491582		16.1786	15.5451	15.6535	16.3852	16.0746	16.5936	16.4404	15.5378	15.4422	15.6971	16.6798	15.6792	17.2454	16.6041	16.3152	15.5583	16.9243	15.7946	15.4153	16.2993
0.343106	0.507669	0.421336	0.395723	0.458276	0.410493	0.373336	0.366654	0.430815	0.417523	0.419494	0.40809	0.487211	0.467194	0.490354	0.601644	0.562249	0.545688	0.594508	0.464843	0.551516	0.524026	0.528711	0.573414	0.534046	0.541848	0.576074	0.547228	0.47705		15.9217	16.1952	15.7378	16.5639	16.0854	16.6032	15.9801	15.6318	16.8413	16.0549	17.1147	17.0027	16.3681	16.6143	16.2823	16.5895	16.0319	15.414	15.0723	15.3696
0.430606	0.481432	0.454254	0.418207	0.460035	0.440424	0.389833	0.380865	0.456033	0.476927	0.421805	0.443492	0.5333	0.54162	0.58193	0.586241	0.570304	0.549587	0.594692	0.548085	0.559811	0.554591	0.562387	0.443495	0.517561	0.468205	0.550191	0.478161	0.381679		16.9705	15.5938	15.7854	16.047	15.6103	16.5473	16.5461	16.6154	16.2776	17.3551	16.5831	16.1061	15.5779	16.3964	15.7706	15.4768	15.5313	16.4016	15.8781	15.5067
0.416315	0.4011	0.471543	0.354786	0.358729	0.472306	0.411218	0.410169	0.410957	0.429742	0.463121	0.460775	0.568257	0.470573	0.481858	0.524322	0.567724	0.542056	0.519735	0.541657	0.546195	0.633786	0.539466	0.557766	0.549588	0.503265	0.526428	0.501392	0.530422		14.9116	16.4246	15.663	15.957	15.7869	15.9309	16.4719	16.5029	15.7531	15.8222	15.5991	16.0039	16.9475	16.0801	16.5671	15.0573	16.1609	15.0186	15.6201	15.7205
0.52426	0.504979	0.47136	0.42511	0.42503	0.461055	0.393752	0.398597	0.427918	0.451279	0.382357	0.485125	0.447863	0.481481	0.514849	0.576152	0.583862	0.552646	0.540318	0.598587	0.522328	0.574581	0.546682	0.614011	0.526189	0.481593	0.542513	0.482343	0.441676		16.4987	16.8651	16.6071	14.9481	15.5546	16.8868	16.569	15.5055	15.4396	15.4867	16.4662	15.9573	15.5921	17.0844	15.129	16.5856	16.39	15.2942	14.4962	15.4972
0.399525	0.514047	0.353673	0.471616	0.39632	0.403144	0.401779	0.439801	0.463871	0.497923	0.436994	0.519729	0.504994	0.506913	0.506493	0.553424	0.591677	0.500942	0.575748	0.509396	0.529376	0.538295	0.569845	0.484228	0.556321	0.494941	0.525693	0.536198	0.565288		15.8039	15.8968	15.9147	15.4599	15.2754	16.2286	16.7593	15.6055	16.207	16.6852	16.6394	15.5098	16.2242	15.8669	16.8554	15.2552	15.6786	16.1609	14.9746	16.0303
0.40733	0.422847	0.452193	0.417769	0.424191	0.442727	0.393743	0.384995	0.476601	0.45804	0.425074	0.449684	0.546745	0.516075	0.537558	0.588282	0.54579	0.574418	0.622675	0.510034	0.603728	0.54058	0.599345	0.550295	0.52507	0.412667	0.411439	0.502651	0.522528		15.6267	16.1925	16.4296	16.3602	16.0753	16.3969	15.6665	15.972	16.9022	16.2784	15.5539	15.8248	16.2238	15.3637	15.8168	16.3481	16.5981	15.4084	16.313	16.2212
0.443407	0.418935	0.448199	0.467113	0.440342	0.409588	0.350873	0.422148	0.440548	0.489926	0.49734	0.488192	0.479996	0.506939	0.495304	0.547455	0.569591	0.546063	0.51462	0.553144	0.545378	0.512905	0.517649	0.545278	0.527313	0.529425	0.488585	0.548818	0.598653		16.3926	15.8641	15.0931	16.2849	15.7387	16.2073	16.2309	14.8954	16.2236	14.45	16.1639	16.5111	16.4085	15.9678	15.9935	15.568	16.8445	16.0624	16.0564	15.3481
0.439768	0.448138	0.440957	0.423256	0.457018	0.383361	0.393051	0.356596	0.393379	0.446724	0.42304	0.487546	0.459262	0.483024	0.551825	0.512142	0.527685	0.55874	0.552127	0.531653	0.482656	0.55441	0.510082	0.496123	0.606939	0.442266	0.56408	0.448821	0.50231		15.8465	17.6324	16.3416	16.9422	15.5439	16.8767	15.9613	16.9704	15.9095	15.0702	16.4573	16.481	16.5958	14.617	16.1391	16.0923	16.106	15.4065	15.3835	15.5086
0.397552	0.47034	0.386919	0.395993	0.434134	0.437123	0.370526	0.443962	0.413612	0.466752	0.48441	0.437888	0.528907	0.414812	0.499587	0.530333	0.597927	0.531417	0.588717	0.590858	0.555995	0.513431	0.573594	0.506157	0.500489	0.529616	0.503933	0.583664	0.551507		15.5047	16.3987	16.5164	16.5279	15.2546	15.2964	16.0938	16.8682	15.9498	15.903	17.0545	17.4651	15.8638	16.2807	15.6163	16.7953	17.1884	15.4733	15.2398	14.8263
0.503288	0.454594	0.437858	0.443591	0.466638	0.429739	0.470406	0.368755	0.423699	0.441161	0.4611	0.484904	0.519841	0.498615	0.480558	0.495866	0.520135	0.612974	0.489349	0.570537	0.584983	0.564864	0.500372	0.559291	0.555036	0.521353	0.474477	0.5775	0.458067		16.4791	15.9682	16.854	16.2961	16.7434	15.7971	16.619	16.3251	15.388	16.0292	17.0266	16.0767	16.054	16.5202	16.5571	15.9885	16.8004	15.9155	14.8089	15.0566
0.341283	0.431491	0.462702	0.396173	0.439144	0.357988	0.351384	0.426069	0.404929	0.499219	0.501783	0.445983	0.4498	0.517869	0.458038	0.598236	0.499099	0.540215	0.617843	0.633233	0.572877	0.579482	0.557737	0.574146	0.562878	0.468821	0.557422	0.61937	0.454184		16.7098	16.606	16.3883	16.7481	15.8774	16.0901	16.5744	15.3002	16.2874	16.0884	16.3574	16.5673	16.1132	15.5599	15.238	15.2843	16.2607	15.4833	15.6304	15.3821
0.444688	0.427712	0.453073	0.369484	0.423433	0.372236	0.388076	0.449003	0.3565	0.422267	0.489429	0.453652	0.48346	0.495649	0.490515	0.578115	0.626534	0.579242	0.513874	0.567934	0.554717	0.434322	0.558681	0.610003	0.446547	0.531851	0.536445	0.467347	0.46472		15.5789	17.8249	16.406	15.6664	16.1035	16.498	16.2791	15.7916	15.9502	16.5273	15.8906	16.6674	16.3455	16.0643	14.8242	16.838	16.2566	15.3085	16.232	15.8185
0.440074	0.472086	0.421681	0.447824	0.42958	0.339216	0.388288	0.386866	0.433142	0.404499	0.451277	0.456369	0.526332	0.504393	0.522558	0.549718	0.529956	0.595053	0.563098	0.525972	0.49125	0.517421	0.592546	0.585237	0.585035	0.597756	0.517965	0.622648	0.637578		15.8877	15.7415	15.9898	15.131	16.053	17.0395	16.1863	15.5731	15.9803	15.624	16.2499	15.9657	16.2321	16.0589	14.7528	16.2496	15.0415	16.9755	15.7709	14.6601
0.462654	0.491691	0.401649	0.463096	0.412011	0.421891	0.409374	0.385448	0.383218	0.378605	0.430816	0.47015	0.505597	0.519661	0.555771	0.547828	0.613951	0.609177	0.595499	0.53468	0.519374	0.473402	0.518335	0.584201	0.50996	0.599844	0.547432	0.519371	0.493074		15.5729	15.8709	16.9468	15.0754	15.3226	16.5606	15.8273	15.354	16.3627	16.3287	15.9262	16.5004	15.5735	15.5297	14.714	16.4255	16.4848	16.6646	15.3656	14.5874
0.429497	0.44967	0.449759	0.425295	0.43476	0.376336	0.405456	0.462842	0.445825	0.453494	0.475433	0.506892	0.482267	0.44384	0.564048	0.554582	0.547218	0.602065	0.604567	0.475637	0.558861	0.516411	0.540838	0.612865	0.483189	0.523892	0.560241	0.483469	0.467155		16.5394	16.6182	15.8222	15.8397	16.0174	16.9239	16.5055	16.2438	16.5587	16.7235	15.8726	15.0458	15.9565	16.5012	15.9183	16.285	16.4275	15.7939	15.2891	14.9225
0.398947	0.452091	0.329636	0.450108	0.458485	0.4268	0.391909	0.497555	0.451649	0.39165	0.43554	0.568318	0.48285	0.48115	0.557742	0.508893	0.589531	0.598381	0.498466	0.543214	0.606806	0.61702	0.652729	0.526108	0.575331	0.457636	0.473398	0.511611	0.495861		15.9416	16.8106	16.6805	15.417	16.1641	15.6729	15.2	17.8245	16.0459	16.8297	15.2781	16.7436	16.0593	15.5382	15.8921	15.7139	16.5059	15.6763	15.5699	14.7745
0.431557	0.401462	0.417231	0.345277	0.445844	0.376711	0.37172	0.44039	0.456971	0.460687	0.462408	0.426757	0.463347	0.543349	0.537627	0.539634	0.488302	0.622126	0.574345	0.534079	0.608377	0.573208	0.519519	0.512255	0.489325	0.477072	0.452003	0.466504	0.488982		15.1501	15.7402	16.6431	15.7469	16.1911	17.3024	16.2788	16.6907	17.4414	15.5817	16.9977	16.6086	16.2799	16.7245	16.2046	15.6298	16.2073	15.6649	15.3088	15.8663
0.435524	0.499919	0.418101	0.464956	0.46337	0.348036	0.362415	0.425823	0.516187	0.450544	0.432769	0.484712	0.530952	0.540681	0.512774	0.631541	0.574466	0.600376	0.581971	0.60262	0.599628	0.61914	0.599554	0.544464	0.494655	0.481945	0.534236	0.490249	0.46148		16.3036	16.6489	15.5638	16.3765	16.2929	16.207	16.0486	16.1712	15.9428	16.3368	15.9916	16.6941	15.4081	16.0606	15.6212	15.5589	15.3108	15.2417	15.9896	15.0711
0.382189	0.468854	0.502188	0.401741	0.447093	0.387027	0.417636	0.378071	0.406516	0.437937	0.409202	0.493109	0.530367	0.452358	0.515194	0.575579	0.637262	0.516097	0.546537	0.582456	0.58922	0.539418	0.468014	0.613426	0.625397	0.49918	0.531198	0.489365	0.489752		16.0146	15.5522	15.156	15.5309	16.0441	16.8938	16.8638	15.6016	15.2518	16.7829	15.8332	15.6981	16.2185	16.3025	15.7995	15.7525	16.0762	15.4838	15.2727	15.7947
0.486355	0.452096	0.410102	0.372124	0.421745	0.397838	0.362789	0.445243	0.440286	0.460032	0.393476	0.419161	0.495098	0.501542	0.500951	0.547782	0.603429	0.544103	0.541758	0.523821	0.569123	0.605062	0.553137	0.592395	0.498298	0.529445	0.559903	0.517059	0.555722		15.7166	16.3746	16.0458	16.0547	16.0463	17.5539	17.2162	15.0747	16.1435	15.0731	16.8225	16.1932	16.8602	15.2425	16.2246	15.6537	15.8384	15.7415	14.84	15.7684
0.384186	0.444294	0.399388	0.459232	0.28589	0.393185	0.401381	0.466074	0.453606	0.483248	0.435481	0.5013	0.438188	0.528583	0.516731	0.588992	0.637191	0.545061	0.611205	0.528936	0.575108	0.595638	0.571106	0.549423	0.560259	0.54547	0.557738	0.518943	0.529991		15.5661	16.6505	16.5604	15.4421	15.3989	16.4198	17.5186	15.3414	16.4189	16.0573	16.205	16.4946	16.2692	15.5978	16.2156	15.847	16.1789	15.7278	14.819	14.9046
0.375539	0.433308	0.465544	0.387367	0.431097	0.374392	0.349997	0.38865	0.395504	0.426378	0.487382	0.487248	0.525155	0.489594	0.567103	0.525394	0.604858	0.575446	0.516436	0.522076	0.564183	0.525644	0.493812	0.601892	0.453441	0.470404	0.530724	0.551738	0.482363		15.3997	16.5925	16.1975	16.1246	15.8727	16.789	15.9771	16.0002	15.7584	15.739	16.1362	15.7406	17.1391	16.0384	16.2307	16.5067	15.3799	15.3317	15.2275	15.0167
0.437857	0.393514	0.469939	0.435686	0.45899	0.3777	0.402269	0.434392	0.416837	0.509962	0.436511	0.470335	0.542482	0.502714	0.561656	0.472434	0.488201	0.57121	0.48883	0.562824	0.582059	0.578829	0.597559	0.570763	0.568719	0.52854	0.540932	0.46266	0.55755		17.3643	15.97	16.737	15.9619	16.28	15.1176	16.6955	15.451	16.6262	15.914	15.1442	16.0557	15.848	16.0058	15.9309	16.3784	16.8071	15.5366	15.948	15.1003
0.355551	0.530041	0.412605	0.429972	0.412126	0.417737	0.346573	0.420543	0.438131	0.448186	0.403135	0.431084	0.468646	0.500508	0.432835	0.545704	0.607491	0.578964	0.606042	0.537587	0.560458	0.502125	0.599388	0.525578	0.621519	0.55226	0.533348	0.499297	0.526472		15.7066	16.4419	16.8447	15.7996	16.4863	16.2915	16.2745	17.2279	16.8967	15.3335	16.1901	16.9282	16.1585	15.9302	16.0505	16.1753	15.6357	15.7904	16.3047	15.431
0.459083	0.395649	0.394923	0.382531	0.466881	0.352283	0.403736	0.428399	0.374401	0.400646	0.425138	0.504372	0.489887	0.411856	0.48557	0.489362	0.57592	0.600141	0.533492	0.466595	0.539246	0.563891	0.557889	0.442414	0.490246	0.461405	0.52341	0.486701	0.547267		16.1258	15.9862	16.0164	17.0869	16.4447	17.1507	16.4742	14.9044	16.2934	15.167	15.8334	15.5401	15.9566	16.2714	15.5542	15.0862	16.3153	14.8037	15.3139	16.047
0.341984	0.458041	0.389223	0.438503	0.44552	0.421251	0.410344	0.427598	0.336584	0.441669	0.500065	0.444647	0.463302	0.461954	0.496327	0.629369	0.510798	0.549134	0.548733	0.54195	0.571641	0.601804	0.558228	0.648678	0.448263	0.481741	0.455823	0.537113	0.506724		15.6221	17.6447	16.0769	16.6223	15.5976	16.3182	16.1921	15.0046	15.4938	15.6993	15.9301	15.7521	16.6773	15.7575	15.624	15.712	15.7295	15.2824	16.0852	15.8293
0.381491	0.470973	0.402894	0.399137	0.436261	0.333344	0.399401	0.40792	0.370115	0.438782	0.469357	0.459198	0.485147	0.520691	0.583349	0.509603	0.561067	0.523686	0.529398	0.608908	0.562214	0.568501	0.46634	0.59621	0.56689	0.487677	0.425599	0.550124	0.500366		15.9812	15.3864	16.5171	16.734	16.1648	17.2147	16.4541	15.2313	15.3491	16.1774	16.4565	16.0978	15.3544	16.5247	16.3664	15.8258	15.5754	15.2421	15.8101	16.2254
0.492841	0.454543	0.406938	0.450235	0.394481	0.394657	0.382475	0.425928	0.431681	0.389015	0.510143	0.435974	0.534662	0.554476	0.508571	0.548989	0.556703	0.508373	0.567608	0.526201	0.621035	0.56798	0.587889	0.598375	0.528418	0.490737	0.494003	0.469907	0.489135		15.9849	16.6425	15.3021	15.972	15.6371	16.332	16.2641	16.6963	15.3504	16.1741	15.9515	16.9304	15.747	16.1612	15.398	16.0877	15.8825	15.0706	15.5493	15.0107
0.479783	0.41776	0.335572	0.414154	0.464958	0.408326	0.409382	0.363595	0.417443	0.43145	0.415585	0.522009	0.535166	0.482808	0.475808	0.585798	0.608858	0.537858	0.570161	0.599171	0.566976	0.569847	0.595583	0.511165	0.545471	0.53445	0.47621	0.602786	0.487597		16.9266	16.1922	15.8347	15.5547	16.7872	16.7527	15.1188	16.6125	16.0786	15.6303	17.1168	16.8067	16.1664	15.5181	15.5922	16.1407	17.4096	15.836	15.1838	15.6994
0.40573	0.376902	0.441633	0.363296	0.43683	0.374524	0.423856	0.413467	0.3905	0.443631	0.394671	0.43833	0.512866	0.506514	0.549591	0.608659	0.587842	0.561119	0.542497	0.564612	0.58245	0.512715	0.552737	0.604466	0.513567	0.559939	0.590767	0.579975	0.531073		15.2775	15.9064	15.4928	16.2876	17.6437	16.1515	16.0307	15.3282	16.377	15.7511	16.5888	16.1449	16.5903	15.374	16.2729	15.7044	16.3018	15.4537	14.7797	15.39
0.478975	0.470956	0.418575	0.423898	0.363418	0.43832	0.404467	0.493941	0.407701	0.445101	0.432904	0.419326	0.56479	0.593351	0.535922	0.521751	0.56421	0.568118	0.570946	0.533766	0.550136	0.548653	0.556398	0.576291	0.541166	0.510411	0.53235	0.483473	0.538489		15.4346	17.0329	16.8005	17.0331	16.1741	16.6207	16.8179	16.0702	15.8612	15.3701	15.5971	15.6269	15.7447	16.0714	15.3174	14.976	15.873	15.2485	16.2618	15.5759
0.497328	0.408714	0.40686	0.428427	0.482552	0.415745	0.402973	0.422822	0.420407	0.424758	0.430467	0.415199	0.449954	0.495141	0.49661	0.555418	0.553264	0.525023	0.531594	0.5545	0.566896	0.553164	0.50664	0.573793	0.502432	0.559216	0.529884	0.448566	0.44857		16.04	15.539	15.4135	16.9549	15.7111	16.2785	16.2005	15.9734	16.3655	16.3497	16.846	16.1059	16.9185	16.72	15.1292	16.7204	16.3548	15.2439	15.5151	15.4769
0.383353	0.436891	0.437354	0.425207	0.38325	0.36088	0.36268	0.383136	0.405123	0.440304	0.414239	0.469366	0.486288	0.397808	0.490481	0.510934	0.563768	0.588409	0.555919	0.552751	0.537794	0.541627	0.521083	0.463061	0.598884	0.537614	0.564179	0.429857	0.577089		16.6674	16.4868	16.3207	16.6873	15.9316	17.0489	16.4832	16.0315	16.0558	16.4392	15.6902	16.0595	15.984	15.0338	15.9126	15.8465	15.9455	15.6725	15.6346	14.8223
0.395035	0.349215	0.436396	0.389525	0.443484	0.348323	0.418053	0.440397	0.446326	0.459349	0.477298	0.416868	0.483804	0.531193	0.483215	0.51101	0.562403	0.59444	0.625832	0.469323	0.558009	0.492576	0.629557	0.595574	0.529673	0.435226	0.519793	0.489796	0.472948		15.9066	16.4518	16.0075	15.4923	16.8709	17.3815	16.4526	15.4433	15.5765	15.0016	16.045	16.8437	16.983	15.3741	15.8748	16.7165	16.2993	15.6861	16.5076	14.7705
0.413333	0.409776	0.416319	0.400239	0.426808	0.481551	0.367646	0.356421	0.421841	0.491696	0.473341	0.4733	0.525029	0.529906	0.592473	0.556864	0.52594	0.553395	0.556553	0.508511	0.571567	0.549772	0.569837	0.573212	0.540563	0.520772	0.515798	0.501715	0.533985		16.2357	17.36	17.3878	16.5499	16.8468	16.1625	17.3035	16.2577	15.5842	15.8902	15.2083	16.4589	16.703	15.9575	16.8416	16.1948	15.7193	14.918	14.8231	15.1799
0.463975	0.393756	0.433648	0.442555	0.401268	0.346456	0.363488	0.450655	0.440868	0.429456	0.475512	0.44533	0.499112	0.463448	0.525561	0.516832	0.584651	0.560017	0.582572	0.562133	0.505495	0.514399	0.5228	0.603981	0.605063	0.452474	0.473865	0.475484	0.521736		16.1489	16.2988	17.485	15.8976	16.0607	16.2156	17.0806	15.0978	16.1334	15.6324	16.7132	16.7954	15.8398	15.9087	15.6246	16.2301	15.4075	15.6056	16.099	15.1961
0.413962	0.4683	0.396012	0.417925	0.398965	0.412798	0.448585	0.456593	0.441237	0.45225	0.467073	0.438779	0.517843	0.457792	0.490277	0.51102	0.565703	0.589381	0.530732	0.618036	0.659015	0.620197	0.54601	0.585825	0.51613	0.590769	0.550374	0.514694	0.562931		17.3455	16.4501	16.283	15.7122	15.3679	15.9282	16.6676	16.4367	16.4157	15.4682	16.767	15.7141	17.0549	15.2404	14.8412	16.8125	17.0465	15.0222	15.1039	14.9236
0.522828	0.458806	0.411392	0.428327	0.438163	0.46452	0.438964	0.362338	0.462392	0.474132	0.401425	0.492212	0.507701	0.438179	0.562585	0.508233	0.538535	0.536518	0.544946	0.500348	0.55003	0.661497	0.535986	0.61547	0.537828	0.455656	0.57502	0.513159	0.461448		17.4587	15.3142	16.1149	15.9212	16.4847	16.788	16.6652	15.4423	15.7693	15.6715	15.4653	16.1936	16.2692	16.6926	15.6338	15.8023	16.0213	15.7439	15.2749	15.6612
0.442589	0.40393	0.438621	0.494497	0.425502	0.417469	0.481597	0.442594	0.408	0.502284	0.485174	0.483928	0.445523	0.470831	0.515413	0.575429	0.571746	0.586264	0.494501	0.556158	0.57933	0.569171	0.596487	0.540918	0.428134	0.539221	0.477326	0.457984	0.489031		15.9432	16.3444	16.3204	16.0384	16.6176	16.5353	16.2527	16.3551	17.4332	15.4826	16.2622	16.3917	16.9293	15.9044	15.7952	14.7361	16.36	15.9179	16.0569	16.0255
0.394295	0.449201	0.471125	0.440631	0.406388	0.401562	0.4638	0.430131	0.43454	0.441862	0.385818	0.490039	0.463268	0.451807	0.472991	0.523718	0.584641	0.524232	0.580513	0.526205	0.601008	0.53465	0.506765	0.550704	0.499097	0.58124	0.512189	0.541265	0.462806		16.3931	16.8929	15.4253	15.7229	16.5225	15.8099	16.0535	15.703	15.5317	15.948	15.2527	16.0844	16.5629	15.9747	15.1926	16.4121	15.6979	15.2405	14.9614	15.8629
0.457272	0.433461	0.416356	0.411746	0.428458	0.420232	0.381292	0.467315	0.453273	0.454863	0.468352	0.439076	0.506923	0.445504	0.567195	0.565622	0.555547	0.525967	0.574968	0.48119	0.587326	0.578298	0.555555	0.517509	0.464044	0.442903	0.508845	0.460601	0.545157		15.7989	16.562	16.9574	15.9304	15.348	16.445	16.7096	15.481	14.9989	15.8091	16.4606	15.4701	16.4836	16.324	15.9207	15.0444	15.3564	15.3984	15.5478	15.9263
0.439222	0.413488	0.459129	0.48551	0.421263	0.425254	0.363433	0.43514	0.429535	0.472842	0.467836	0.48024	0.511156	0.439407	0.538852	0.600849	0.605399	0.597022	0.574899	0.625517	0.505604	0.518136	0.572712	0.567945	0.499272	0.562934	0.548837	0.549494	0.476217		16.5241	16.3717	16.3452	16.6993	15.9265	17.5707	16.5221	15.8729	16.52	16.8574	16.2381	16.2215	16.469	15.9992	16.002	16.6316	15.8764	15.6013	16.1296	15.6155
0.353796	0.360041	0.437903	0.48118	0.397643	0.376951	0.46018	0.405171	0.441476	0.447597	0.46943	0.486318	0.513768	0.472077	0.50176	0.513488	0.574524	0.540696	0.546638	0.575634	0.47978	0.539236	0.600761	0.644076	0.583062	0.521887	0.501892	0.574992	0.505953		15.6105	16.8722	16.6414	16.1369	15.5693	17.4233	15.7106	15.4024	15.193	16.9028	16.787	16.5172	16.5709	15.0783	16.0178	16.3142	15.6704	15.1972	15.5283	16.607
0.440154	0.38908	0.392206	0.454667	0.436808	0.410873	0.372222	0.477131	0.390089	0.465192	0.448527	0.470408	0.464581	0.483371	0.553469	0.506363	0.545834	0.634654	0.540947	0.591983	0.579621	0.486955	0.595709	0.549238	0.583666	0.493269	0.506223	0.50211	0.528894		15.8578	16.8679	16.6451	16.1206	17.0983	15.9521	15.6167	16.2033	16.1687	15.9586	15.8295	16.3513	17.2334	16.0352	16.7771	16.7906	16.5621	14.9884	14.8843	15.6657
0.426486	0.423112	0.404709	0.312196	0.405658	0.433987	0.40807	0.478101	0.425133	0.419974	0.405376	0.420186	0.504701	0.554723	0.524168	0.581316	0.543546	0.563752	0.567081	0.53053	0.657752	0.547295	0.52535	0.533745	0.554673	0.413872	0.442607	0.497081	0.464378		15.693	16.6659	17.4133	15.7981	15.9285	17.1496	16.5236	14.662	15.4969	16.6299	15.8395	16.0707	15.1015	15.7456	17.1072	15.3204	15.8752	15.6047	15.4584	14.6954
0.366376	0.370084	0.430002	0.441657	0.362632	0.442238	0.391218	0.467295	0.414324	0.380987	0.522396	0.429924	0.517609	0.514778	0.521633	0.483679	0.634664	0.594384	0.589932	0.547834	0.619241	0.540155	0.563031	0.483231	0.51856	0.441564	0.433982	0.427112	0.370402		16.935	16.8596	16.4439	14.9704	16.1495	16.9849	15.7567	15.5173	16.3173	15.4942	17.6867	16.5971	16.0715	16.1018	15.2192	15.9654	15.3393	15.5261	14.7618	16.0135
0.417399	0.497718	0.404898	0.431575	0.416621	0.366428	0.461236	0.423225	0.362475	0.456413	0.428322	0.415579	0.509849	0.558063	0.576808	0.56637	0.597424	0.590082	0.568996	0.473123	0.548787	0.536539	0.597658	0.576467	0.473616	0.427854	0.507784	0.507243	0.447062		15.1793	16.18	16.7193	15.738	15.9857	15.6731	17.1282	15.3595	15.1217	15.9995	14.9364	16.601	15.8133	16.1711	15.88	15.9857	16.3356	15.6035	16.0671	16.5463
0.399072	0.375851	0.411933	0.478438	0.398498	0.357984	0.409704	0.36756	0.400225	0.478376	0.449903	0.433022	0.448585	0.509536	0.530315	0.569551	0.499295	0.518973	0.628417	0.564933	0.471777	0.54162	0.533992	0.554929	0.511513	0.53734	0.390834	0.486497	0.475264		15.8356	16.4907	16.4596	15.922	16.4422	16.2918	15.998	15.4417	16.1751	17.2583	15.4068	16.2098	16.262	15.989	16.2461	15.7067	17.2354	14.8588	15.824	14.3617
0.362397	0.398162	0.443834	0.400161	0.504046	0.444674	0.355328	0.418191	0.419248	0.503536	0.472544	0.392306	0.481315	0.501288	0.471645	0.488358	0.543991	0.649254	0.554052	0.505908	0.621709	0.539153	0.579536	0.558947	0.652584	0.467266	0.548519	0.507573	0.541665		16.7587	16.6803	16.5474	14.8399	16.4723	16.6784	16.7746	15.8606	15.7065	16.7311	16.9608	16.726	16.8699	16.8686	15.6903	17.2681	15.8252	15.6448	15.0182	15.1025
0.565511	0.406652	0.361047	0.454529	0.422283	0.394937	0.412298	0.408859	0.445441	0.416201	0.510853	0.451386	0.508086	0.491021	0.445627	0.5319	0.51584	0.543894	0.573648	0.513568	0.619929	0.583105	0.471721	0.512363	0.541341	0.5003	0.468083	0.468387	0.427045		15.35	16.3472	15.6478	15.4674	15.5589	16.2372	16.5959	15.3091	15.6874	16.0706	15.7434	14.9616	16.2844	16.3678	15.6924	16.5494	16.0644	14.667	15.0228	15.4159
0.359698	0.414109	0.469531	0.419574	0.407851	0.35656	0.39949	0.406999	0.45492	0.488836	0.450855	0.393213	0.444385	0.57381	0.559781	0.594968	0.53362	0.619401	0.595007	0.516048	0.552991	0.50984	0.571315	0.57303	0.4842	0.524608	0.567929	0.51986	0.447631		15.6684	16.1132	15.3766	16.921	16.7555	16.5519	16.1994	15.9213	15.2166	16.353	16.4076	16.085	15.7535	17.0344	16.2811	15.3492	15.3978	16.0767	16.2792	15.7172
0.402749	0.422341	0.437419	0.443369	0.452597	0.348688	0.326162	0.420396	0.501904	0.449165	0.376732	0.538022	0.478461	0.480297	0.517746	0.574512	0.509387	0.543546	0.565723	0.472073	0.579414	0.547102	0.518136	0.510739	0.469949	0.56215	0.403254	0.487418	0.482939		16.343	16.9722	17.173	16.9038	16.2599	16.1142	16.1863	15.7102	15.5091	16.3195	16.416	15.9808	16.1865	17.1936	15.5733	15.9041	15.4039	15.0128	15.8588	14.336
0.54644	0.41939	0.414812	0.508239	0.494224	0.421323	0.396473	0.400643	0.455119	0.439394	0.45489	0.412694	0.489424	0.444239	0.467507	0.560903	0.507607	0.515284	0.530024	0.523437	0.605956	0.505477	0.5013	0.531699	0.600943	0.507235	0.642942	0.538795	0.544796		16.3347	16.252	17.079	16.2972	16.1418	16.219	16.0989	15.2208	15.9929	16.1806	16.174	15.6393	16.4452	16.7106	15.6934	16.593	16.0866	15.5496	15.4898	15.2554
0.484011	0.480638	0.4393	0.475474	0.3744	0.35646	0.333837	0.409219	0.426794	0.437067	0.440591	0.49385	0.47107	0.493341	0.552964	0.567089	0.536615	0.55844	0.599	0.505495	0.559554	0.583961	0.562167	0.60344	0.557423	0.532428	0.543372	0.463178	0.498137		17.2347	15.9551	15.5622	16.1147	14.9901	15.7859	16.4762	17.082	14.7626	16.4085	17.1215	15.765	15.8156	16.0664	16.5288	16.3354	16.3333	15.6361	16.2876	15.4527
0.448078	0.389658	0.457136	0.403366	0.408331	0.437304	0.34596	0.44315	0.429803	0.392396	0.476387	0.501377	0.511396	0.550158	0.539066	0.522673	0.605676	0.579041	0.549738	0.513885	0.586623	0.524092	0.576909	0.645804	0.538781	0.513702	0.528581	0.482193	0.427827		15.4271	16.3379	16.5408	15.4697	15.7976	16.5491	16.3784	14.9706	16.3732	15.5133	16.129	16.655	15.7375	16.9322	16.1842	15.4753	15.915	16.198	16.1843	15.5558
0.351684	0.380545	0.435199	0.410085	0.445201	0.361313	0.439978	0.39205	0.38244	0.465606	0.41252	0.455079	0.477066	0.464687	0.588596	0.588742	0.552183	0.515755	0.535537	0.579513	0.462096	0.535863	0.529932	0.509856	0.522257	0.505754	0.495506	0.524802	0.482054		16.1887	16.6902	15.6246	15.0965	15.2774	16.8026	16.1599	16.7166	16.4547	16.4337	16.5362	15.6405	16.3905	15.6038	16.1068	15.3581	16.9901	15.0136	15.0734	15.5737
0.459416	0.361081	0.394007	0.377771	0.407504	0.380294	0.334203	0.419283	0.45993	0.468307	0.497013	0.485806	0.500165	0.464983	0.472086	0.527845	0.532276	0.558942	0.59838	0.595735	0.607232	0.581598	0.617279	0.55814	0.480737	0.542693	0.495061	0.464868	0.471993		17.0379	15.8824	16.2697	15.7481	16.8267	15.0291	16.6561	16.1602	15.8083	15.7132	15.2728	17.2523	16.3527	15.4467	15.5228	16.2648	17.1717	15.6489	15.2661	16.2042
0.3706	0.317477	0.389878	0.436966	0.474063	0.441918	0.37106	0.444706	0.452914	0.43538	0.410649	0.458695	0.522254	0.502121	0.514983	0.579205	0.569862	0.534267	0.540409	0.544424	0.615046	0.580183	0.503087	0.523702	0.53048	0.526118	0.447458	0.519284	0.418201		16.128	15.881	16.9622	15.9858	17.3491	16.0422	16.3074	15.8695	15.2382	15.9826	17.1226	15.6282	16.3387	15.5249	15.6938	15.799	15.4974	15.7337	16.0095	15.5443
0.447209	0.396345	0.435302	0.475316	0.402776	0.387741	0.388793	0.461375	0.423228	0.426913	0.467807	0.453149	0.490462	0.485921	0.470202	0.557435	0.545775	0.507486	0.61828	0.46199	0.565178	0.613621	0.513679	0.62017	0.525229	0.530417	0.529061	0.542347	0.546531		15.9678	16.1911	16.5069	16.7064	15.8841	16.5757	17.0481	16.2546	16.4495	16.1066	16.0566	15.9163	16.2278	15.8633	15.4439	14.7567	16.3122	15.2835	14.7304	14.5448
0.364159	0.440414	0.42289	0.416738	0.437864	0.442266	0.420676	0.484601	0.410231	0.359075	0.476485	0.400611	0.491274	0.468808	0.48191	0.536977	0.526168	0.578477	0.578258	0.517188	0.604457	0.546338	0.598105	0.54933	0.534533	0.549587	0.590563	0.472786	0.547444		15.6685	16.755	15.9852	15.7081	16.4728	16.4675	18.5149	15.9317	16.3616	16.1307	16.766	16.0056	15.8019	16.0586	15.4789	16.1385	15.0475	14.948	17.0329	15.0752
0.354909	0.401148	0.411564	0.391495	0.445813	0.437963	0.408098	0.384035	0.392374	0.438824	0.411257	0.47716	0.487422	0.394642	0.48032	0.571249	0.567552	0.520711	0.56378	0.63761	0.557833	0.521285	0.608109	0.544466	0.542197	0.394389	0.562306	0.467716	0.402156		16.2901	16.1085	16.6219	16.0397	15.8271	15.8919	16.4283	15.185	17.0339	16.1185	15.9702	15.7727	16.754	15.9967	15.9805	16.7102	15.7142	15.3641	15.3478	15.2846
0.412409	0.443193	0.42101	0.454536	0.453705	0.43613	0.367538	0.371741	0.387774	0.429363	0.446008	0.445051	0.512076	0.511471	0.505292	0.545739	0.526275	0.58942	0.572671	0.563889	0.491555	0.550298	0.509136	0.578384	0.489526	0.53997	0.508731	0.491656	0.46177		15.7369	16.2746	17.2377	15.2797	16.6269	16.9168	16.6419	16.4546	15.8496	15.8939	15.7085	16.4727	15.7163	15.8398	16.1676	15.5473	16.5068	15.138	15.5351	15.0462
0.417972	0.502607	0.342221	0.39893	0.45636	0.442184	0.359321	0.428396	0.38201	0.435475	0.425985	0.467949	0.532034	0.455326	0.512423	0.593529	0.528572	0.530002	0.467632	0.548761	0.608567	0.588334	0.630051	0.564163	0.53622	0.528922	0.530521	0.497362	0.524139		15.4618	15.6426	16.8724	15.6102	15.6533	15.4117	16.3049	15.2078	15.389	15.6264	15.9695	15.7381	16.9467	16.7059	15.5595	14.8256	16.5822	14.8494	16.1075	14.7979
0.453614	0.358048	0.401599	0.420845	0.454422	0.429098	0.400757	0.488081	0.504545	0.392016	0.41818	0.406207	0.536087	0.473553	0.530712	0.557084	0.614253	0.566059	0.573342	0.53689	0.55845	0.547456	0.590008	0.492767	0.519479	0.516301	0.466416	0.607776	0.460038		15.3715	15.8124	17.1093	15.8412	15.4388	15.8204	15.3806	15.7019	16.234	14.8528	16.9561	15.8587	15.6954	16.2565	14.72	15.9988	16.2248	14.8371	15.8301	15.5626
0.515404	0.446318	0.379488	0.417118	0.354001	0.464453	0.368239	0.470008	0.477847	0.463672	0.408615	0.515059	0.524921	0.595312	0.514202	0.554882	0.541262	0.604912	0.608614	0.586063	0.606849	0.534731	0.448221	0.591316	0.569942	0.510793	0.543353	0.560983	0.441442		16.0342	15.3748	17.2863	16.6538	15.8065	16.0004	16.2669	15.0783	16.2876	15.0767	17.0782	15.5016	16.5451	15.4367	16.5283	15.5407	16.4818	15.3127	15.6038	14.828
0.37932	0.423964	0.437821	0.4217	0.385878	0.353209	0.433408	0.468271	0.445124	0.463366	0.423507	0.421363	0.516721	0.530508	0.575444	0.549544	0.537878	0.546386	0.60674	0.591071	0.606601	0.501834	0.652357	0.594561	0.566942	0.519202	0.560356	0.507269	0.545385		15.8565	16.0992	16.4298	15.8518	15.5518	16.5788	15.7712	16.78	15.6271	16.3848	15.4746	16.5928	16.2531	15.9687	15.5506	14.7237	16.0843	15.3505	16.1344	15.7751
0.406889	0.406332	0.400932	0.492776	0.367526	0.409538	0.365137	0.475017	0.49027	0.434531	0.429547	0.486282	0.493686	0.452716	0.549537	0.515382	0.532162	0.583907	0.555214	0.526331	0.559578	0.508625	0.607151	0.498863	0.462391	0.553952	0.525968	0.495159	0.459573		16.7213	15.86	16.4603	16.1307	15.7623	16.5272	16.7791	16.0938	16.2002	15.9619	16.5067	16.6807	15.3811	15.178	16.5858	15.6735	15.9608	15.4363	15.4072	15.3526
0.419781	0.39542	0.358513	0.433462	0.409561	0.384394	0.454805	0.471075	0.422372	0.438287	0.480281	0.490531	0.555566	0.42273	0.55049	0.549702	0.581731	0.51509	0.542779	0.5145	0.580941	0.551195	0.50763	0.500114	0.604476	0.462497	0.518429	0.470585	0.486961		16.4535	16.1841	16.7922	16.2713	15.5959	16.1916	16.7018	15.4483	16.1637	15.7267	15.5241	16.2335	15.8804	15.581	16.4103	16.6622	15.6369	15.3111	14.7929	15.655
0.405369	0.363963	0.430326	0.3381	0.470368	0.434906	0.312533	0.421501	0.412429	0.444018	0.499997	0.433314	0.551393	0.529564	0.500474	0.57298	0.583166	0.556197	0.559093	0.537032	0.519173	0.552055	0.51519	0.522501	0.550158	0.518079	0.539912	0.533596	0.447943		17.7294	16.9991	16.5058	15.7481	15.8233	15.8749	17.0826	16.4852	15.9021	14.9502	16.0137	16.0237	17.4858	15.925	15.9363	15.2893	15.6778	15.9904	15.6862	15.7671
0.483934	0.402157	0.454206	0.483596	0.459247	0.417869	0.370318	0.386752	0.445615	0.396119	0.410523	0.433184	0.527285	0.510793	0.459037	0.565242	0.564295	0.494439	0.590022	0.54719	0.629809	0.541438	0.549825	0.67856	0.521257	0.577355	0.473401	0.557757	0.528973		15.3349	15.921	16.5343	16.836	16.3958	16.1075	15.6331	16.0351	15.3564	15.9859	16.3761	16.0686	16.5576	15.7101	15.5661	15.8688	15.1509	15.4218	15.8604	15.0884
0.446935	0.460236	0.406701	0.419417	0.452078	0.42623	0.419517	0.362387	0.369832	0.45256	0.364301	0.487982	0.517461	0.48221	0.526415	0.499161	0.535286	0.540573	0.615911	0.604189	0.550748	0.561212	0.471303	0.595161	0.600256	0.45237	0.515374	0.468332	0.450772		16.4216	16.9036	16.8358	15.5747	16.5855	16.7762	16.6405	16.3817	16.8449	15.7848	16.0082	17.22	16.1613	17.2875	15.9281	15.3938	14.5196	16.0599	15.4918	15.2034
0.434248	0.390503	0.360684	0.39121	0.45132	0.381499	0.334714	0.425774	0.427767	0.444254	0.446243	0.481164	0.4874	0.515331	0.54951	0.620967	0.61467	0.502748	0.546968	0.567754	0.605426	0.544322	0.527181	0.58839	0.556056	0.454357	0.542684	0.43164	0.513787		16.5794	17.2611	16.5981	16.1204	15.5804	16.0197	16.7311	15.031	16.3027	17.7122	16.1604	16.9583	15.5646	15.4305	15.816	16.0429	16.6777	15.4556	14.8622	15.2455
0.387435	0.490402	0.404494	0.402254	0.404407	0.36889	0.405852	0.408559	0.393253	0.443952	0.374698	0.50504	0.510944	0.530685	0.487822	0.521485	0.569156	0.549188	0.593016	0.534401	0.528067	0.615894	0.475489	0.650657	0.533034	0.442904	0.560884	0.56172	0.420957		15.6695	16.0362	15.9323	15.16	16.5023	16.4065	16.5499	15.4587	15.5418	16.2677	16.8504	15.8589	16.3969	15.5066	16.4497	14.7094	16.1424	15.3274	15.846	14.7897
0.452433	0.456218	0.389226	0.450041	0.420413	0.434943	0.344802	0.419399	0.436764	0.475606	0.449219	0.430167	0.530144	0.552848	0.515059	0.525579	0.596161	0.58981	0.538265	0.525314	0.562317	0.533326	0.519913	0.509108	0.450973	0.608534	0.541235	0.565053	0.470061		16.3358	16.9304	16.1318	14.9912	16.1738	16.9754	16.0567	16.0787	16.496	16.2836	16.2642	15.7756	15.8558	15.9497	15.8707	15.7396	16.1447	15.687	15.1278	15.2144
0.309472	0.402216	0.499305	0.402732	0.362592	0.4092	0.435582	0.450871	0.472795	0.476306	0.475389	0.531665	0.532351	0.509014	0.54479	0.598587	0.587764	0.531285	0.536336	0.553587	0.555577	0.609239	0.607399	0.541334	0.464113	0.472284	0.545571	0.505566	0.528637		17.2673	15.7607	15.6997	15.7435	15.5301	16.8167	15.7272	15.2279	16.2909	15.0398	15.5927	15.2642	16.8496	16.5196	15.7001	16.2664	15.4033	15.761	15.9938	14.9241
0.420785	0.488631	0.435886	0.51067	0.397872	0.395506	0.43355	0.512497	0.470082	0.457219	0.413618	0.497888	0.49687	0.459309	0.522405	0.53923	0.577795	0.606409	0.510151	0.531155	0.524851	0.58952	0.632788	0.55069	0.545852	0.563788	0.536335	0.492043	0.570108		15.816	16.1447	16.4174	16.8492	15.8464	16.8146	15.9574	16.3108	16.8968	15.9135	16.5275	14.735	16.2353	16.4297	15.1943	16.3525	16.2148	15.3375	15.7176	14.9925
0.408152	0.478598	0.455305	0.423371	0.411347	0.469844	0.345464	0.390853	0.441825	0.393776	0.416158	0.453356	0.508734	0.45996	0.525344	0.494464	0.488539	0.554171	0.524216	0.526983	0.564114	0.549701	0.56009	0.584925	0.497794	0.521457	0.506829	0.564043	0.5212		15.8985	16.2019	17.1385	16.7985	16.2938	15.9673	16.8075	16.0571	17.5713	15.8806	16.2946	16.8253	16.0763	15.612	16.0442	15.9592	15.9519	16.1932	16.1228	14.8421
0.476221	0.376227	0.442668	0.415729	0.440607	0.435591	0.356275	0.447111	0.464774	0.461919	0.437644	0.508456	0.450282	0.469776	0.474449	0.574634	0.56209	0.567127	0.593926	0.479847	0.497212	0.516794	0.531554	0.523716	0.521892	0.464909	0.524463	0.558369	0.519665		15.6587	16.3378	16.0711	16.3857	15.5147	15.261	16.721	15.7813	15.6602	16.4861	16.0115	15.4786	16.0484	15.3447	15.868	15.8989	17.0176	16.0233	15.4515	15.1064
0.42118	0.426529	0.503384	0.408252	0.383356	0.411655	0.369045	0.459669	0.473449	0.377631	0.439004	0.473664	0.583153	0.505265	0.542597	0.564968	0.533058	0.542	0.468703	0.477018	0.494777	0.573297	0.585492	0.518698	0.602144	0.44636	0.51415	0.499546	0.504628		16.8061	16.1868	16.7719	15.2408	15.9631	16.6874	16.6556	15.9069	15.135	15.7325	16.2095	16.6222	16.4198	15.4214	15.3339	15.729	16.955	16.2373	15.6749	15.4335
0.460161	0.439984	0.430702	0.397406	0.395638	0.464971	0.399226	0.406084	0.46815	0.473409	0.446701	0.452611	0.50972	0.488578	0.482858	0.590162	0.527698	0.589535	0.477966	0.531811	0.498344	0.657365	0.650675	0.507611	0.585943	0.525422	0.51177	0.467843	0.459856		15.2934	16.6788	16.1985	16.4563	15.5858	15.7093	15.5684	15.8643	16.5729	16.1382	15.9891	16.6687	16.4411	16.1902	16.2593	16.1504	16.1197	15.5182	15.7648	15.3829
0.425373	0.420236	0.360016	0.447437	0.401288	0.324856	0.401003	0.389872	0.456748	0.495948	0.478121	0.54622	0.515835	0.500565	0.53759	0.584776	0.634961	0.644482	0.540713	0.540737	0.519175	0.512587	0.447902	0.610179	0.578601	0.446866	0.569347	0.53065	0.500859		16.0061	16.7341	16.7685	16.8505	15.8976	16.0116	15.9984	16.5489	15.2257	16.4081	15.9081	16.6057	15.6854	15.96	15.6298	16.3294	15.552	14.9525	15.3	14.6527
0.441762	0.473109	0.414561	0.440841	0.3828	0.336515	0.415122	0.427024	0.532259	0.435257	0.432306	0.441924	0.498215	0.396071	0.451859	0.483282	0.600749	0.544919	0.505564	0.545449	0.487974	0.588402	0.530292	0.591869	0.5046	0.505272	0.511552	0.507106	0.52442		15.4999	15.4407	15.1031	15.9454	15.9087	16.1824	16.5923	15.2199	16.8894	16.7557	16.0807	17.0866	15.9186	16.8565	15.6437	14.9566	15.6392	14.8731	16.1974	16.0604
0.386431	0.503099	0.434259	0.38035	0.320752	0.407354	0.374869	0.36713	0.373689	0.48102	0.469704	0.452564	0.527403	0.403591	0.548637	0.620116	0.559996	0.55252	0.604755	0.553697	0.532514	0.486159	0.52268	0.526211	0.477034	0.484234	0.501566	0.549265	0.491846		16.091	17.1523	15.5893	16.1997	15.6227	16.3428	16.061	16.3954	15.8693	15.4457	15.2236	15.5918	15.6441	15.6957	15.2245	16.074	14.8151	15.9104	15.7947	15.7766
0.398163	0.49439	0.483899	0.404293	0.359545	0.411936	0.426382	0.424752	0.374527	0.461067	0.367616	0.504252	0.509193	0.486656	0.573384	0.571926	0.588594	0.492728	0.536018	0.552539	0.506109	0.541622	0.559922	0.481818	0.487005	0.57977	0.599711	0.572225	0.463336		16.1904	16.6703	16.4769	15.4164	16.5517	16.9996	16.7638	16.5491	16.4725	15.535	16.4909	15.689	16.6301	17.5825	16.1135	15.6442	16.7499	15.4424	14.9396	15.4582
0.502892	0.368928	0.425519	0.4295	0.418799	0.38877	0.397042	0.397076	0.304042	0.4113	0.431384	0.494788	0.489714	0.517082	0.544823	0.583271	0.535827	0.584472	0.55129	0.55401	0.565324	0.528353	0.583256	0.462585	0.543077	0.588712	0.459863	0.51212	0.522018		15.861	16.0791	15.5078	16.1752	16.6757	16.5699	15.9619	16.076	15.6519	15.5039	16.9493	15.6799	16.31	16.5591	15.4663	16.4518	16.6561	15.5327	15.2677	15.159
0.484491	0.460946	0.47599	0.362417	0.417636	0.366685	0.376789	0.440833	0.411395	0.436062	0.438588	0.449883	0.495523	0.506731	0.534075	0.486788	0.580142	0.586448	0.540277	0.559368	0.541237	0.599171	0.487235	0.622725	0.539577	0.439252	0.519166	0.585509	0.462967		17.1724	17.0347	16.052	16.6549	15.04	17.7717	16.3133	16.0393	16.1209	15.5848	16.4198	15.9817	16.3938	16.7524	15.7032	16.0512	16.479	15.3397	16.1975	14.1975
0.40604	0.428992	0.43227	0.45818	0.41465	0.44925	0.396561	0.421313	0.43213	0.49934	0.480658	0.470153	0.480392	0.520166	0.526877	0.556543	0.537919	0.592903	0.554615	0.495742	0.561502	0.511381	0.614633	0.581377	0.544749	0.539553	0.498707	0.524845	0.52078		15.2522	16.6088	16.1207	16.6043	15.9155	16.8937	16.0526	16.2571	16.9632	15.4143	15.9643	16.2872	15.5238	15.1375	16.129	16.0358	16.6744	15.5437	15.8037	15.9244
0.494762	0.455077	0.495739	0.45922	0.421331	0.379052	0.431356	0.456907	0.439302	0.444688	0.470846	0.455776	0.499269	0.53904	0.527996	0.61332	0.556493	0.604328	0.574704	0.632909	0.62654	0.613878	0.612355	0.687016	0.4989	0.50246	0.508137	0.496307	0.588839		16.3566	15.6564	16.8455	16.2191	16.0696	17.1007	16.0697	15.9349	15.5714	15.4661	15.9361	16.138	15.7711	16.1641	16.1252	16.4255	16.048	15.4786	15.5989	15.9266
0.404569	0.471334	0.50609	0.503063	0.449884	0.387878	0.389837	0.390307	0.421513	0.392366	0.49118	0.482966	0.587235	0.432975	0.508941	0.560629	0.602564	0.532436	0.554342	0.610582	0.596338	0.534835	0.608931	0.502055	0.566749	0.52074	0.4689	0.549108	0.452707		16.8611	16.9649	16.3249	15.9069	14.8067	16.0573	16.1994	15.9979	15.9333	16.2086	15.6157	16.4709	16.6233	16.0171	15.3687	16.2612	16.4983	15.0061	15.0588	16.6417
0.38087	0.485694	0.436436	0.392933	0.372057	0.385022	0.377507	0.433971	0.505065	0.467642	0.460588	0.418207	0.519882	0.514165	0.55025	0.551901	0.599433	0.536758	0.535487	0.555751	0.489961	0.607964	0.504827	0.564857	0.550542	0.448443	0.559633	0.539434	0.485364		15.344	17.0651	15.9829	15.4603	15.743	15.0067	15.6215	15.7196	17.0257	15.8262	16.3784	16.1813	16.355	16.1024	15.8174	16.4621	16.1191	16.0061	15.1838	14.9255
0.314288	0.422194	0.384292	0.450409	0.453222	0.459293	0.432277	0.377429	0.386644	0.471984	0.441523	0.486675	0.535497	0.529274	0.545033	0.571222	0.557823	0.561065	0.623293	0.567591	0.525089	0.529598	0.634692	0.525055	0.615922	0.485777	0.57717	0.480892	0.592797		16.6614	15.8428	15.8601	16.3002	15.296	16.6112	16.3172	15.8203	16.3496	16.7649	15.4167	15.0702	15.7725	16.3243	16.5939	16.592	15.9665	15.4145	15.1779	14.9249
0.414013	0.390145	0.409794	0.442707	0.413235	0.431422	0.43168	0.491614	0.450229	0.428339	0.426652	0.473813	0.521767	0.5264	0.457824	0.552593	0.5533	0.5059	0.552524	0.469574	0.524373	0.614034	0.592353	0.629777	0.575201	0.488309	0.582372	0.512371	0.61553		15.9903	15.5966	15.8524	16.3538	15.4714	16.3102	17.0554	15.9783	15.8811	16.1462	15.5323	16.1708	16.3998	16.1754	15.8626	15.1268	16.5935	15.9119	15.9898	15.3733
0.455036	0.384468	0.503112	0.441023	0.383289	0.412398	0.369516	0.398877	0.354294	0.395044	0.480235	0.49777	0.490223	0.4968	0.546054	0.628869	0.49947	0.566719	0.655365	0.54293	0.521779	0.529661	0.467946	0.539148	0.499951	0.415478	0.474698	0.599288	0.520267		15.606	15.4847	15.5304	16.1222	16.0944	17.0994	17.0717	15.6403	17.963	16.9411	16.3895	16.3204	16.4305	17.4743	16.7647	15.7513	15.9796	15.6259	16.8416	16.0149
0.409152	0.430431	0.452162	0.508868	0.411583	0.438275	0.373749	0.391946	0.468706	0.438634	0.421535	0.44037	0.527336	0.457918	0.578094	0.523629	0.554092	0.521819	0.625176	0.553174	0.525636	0.598512	0.564605	0.532281	0.548586	0.489614	0.526521	0.576249	0.463984		15.5367	15.9666	16.7635	16.0447	16.3165	17.291	16.5925	14.7738	16.9195	15.9373	16.2862	16.3153	17.7188	15.1849	16.5495	16.1231	16.1136	15.0995	14.8457	15.3577
0.406194	0.49582	0.465429	0.440921	0.392984	0.394689	0.378726	0.386208	0.422796	0.456653	0.445726	0.400257	0.466199	0.51715	0.543271	0.478238	0.593649	0.622783	0.539583	0.505287	0.586974	0.463627	0.652773	0.589848	0.632517	0.491603	0.572642	0.463337	0.47682		17.0164	16.9157	16.03	15.4887	15.6671	17.4293	16.3324	16.1138	15.551	16.2448	16.5458	15.7629	16.0793	15.3248	16.4964	15.4818	16.2539	16.2718	15.7932	15.0385
0.360971	0.411478	0.429082	0.473754	0.402417	0.384178	0.351852	0.366386	0.425339	0.416278	0.49847	0.430474	0.53432	0.502848	0.556268	0.56438	0.543016	0.550878	0.531772	0.538716	0.550492	0.536179	0.57322	0.569618	0.47783	0.505983	0.534434	0.476434	0.523675		16.2744	16.0745	15.5542	15.5191	16.1078	16.0182	17.1796	16.3473	16.867	16.5191	15.7178	16.7531	16.1447	16.8586	16.0767	15.384	15.7714	15.96	15.659	15.0015
0.442905	0.473941	0.445036	0.409782	0.382906	0.388383	0.381767	0.359018	0.452217	0.457341	0.465871	0.499448	0.548845	0.448363	0.483983	0.594953	0.577987	0.592966	0.570716	0.519799	0.634378	0.589683	0.542565	0.598853	0.601202	0.502333	0.57336	0.54214	0.525747		15.794	16.0291	16.3103	15.797	16.0528	16.0416	15.6914	15.4071	16.1979	16.8266	15.6133	16.3051	15.6977	15.4955	15.3939	15.8607	16.7093	15.4767	15.0342	14.7848
0.373596	0.48094	0.348481	0.460751	0.378472	0.404587	0.441418	0.433686	0.449898	0.499951	0.428401	0.431044	0.524647	0.524524	0.502743	0.587591	0.571826	0.556536	0.595897	0.541393	0.543234	0.570841	0.489792	0.618549	0.515315	0.562178	0.554462	0.426556	0.551304		16.362	15.9058	16.9064	16.2253	15.7143	16.1039	16.669	15.933	16.1033	16.0019	17.1514	15.9782	16.5041	15.5474	16.1147	16.8247	16.6121	16.0999	15.1379	15.6439
0.417313	0.398783	0.399631	0.451688	0.431284	0.374399	0.374637	0.363279	0.415061	0.466825	0.436532	0.48685	0.510491	0.520175	0.518712	0.563397	0.548006	0.554073	0.534552	0.44421	0.605678	0.598592	0.576237	0.545112	0.497065	0.500683	0.552068	0.586192	0.562174		16.2082	16.0012	14.764	16.939	15.418	16.2981	16.3511	15.1982	16.3521	15.5077	15.873	16.4996	16.6009	15.9288	16.9218	15.2454	16.6735	15.1973	15.5766	15.3002
0.363466	0.463061	0.450669	0.452985	0.331834	0.415332	0.35291	0.521629	0.468339	0.482832	0.457334	0.542897	0.422343	0.493076	0.536578	0.561408	0.584544	0.570832	0.61918	0.601625	0.516465	0.563102	0.589457	0.633494	0.554741	0.549545	0.519873	0.560129	0.449542		16.1108	16.1932	16.6167	15.6901	15.9413	16.1165	16.2527	16.3704	16.7114	15.8816	16.0332	16.6024	15.9964	15.8895	16.4883	15.5957	16.1814	16.27	15.3112	14.9468
0.421557	0.505379	0.441961	0.419857	0.410762	0.373731	0.434243	0.404138	0.434662	0.4525	0.440319	0.469895	0.504879	0.533301	0.516644	0.53272	0.521194	0.556082	0.537889	0.515765	0.550014	0.569101	0.624364	0.580699	0.607134	0.507835	0.600753	0.555725	0.498127		16.0123	16.1895	15.5924	16.1742	16.0765	15.3644	15.8717	14.8385	15.8148	15.8869	15.5761	15.3645	16.1159	16.352	16.03	15.6004	15.7177	16.1446	15.9261	14.7017
0.395188	0.385572	0.469563	0.383463	0.380703	0.418011	0.389286	0.408122	0.443419	0.417847	0.373184	0.45029	0.513299	0.525959	0.482377	0.522905	0.613298	0.528423	0.544184	0.507555	0.615859	0.512872	0.505148	0.465897	0.549407	0.551836	0.491203	0.53554	0.448126		16.1811	16.602	16.151	16.9571	15.8425	16.009	16.3879	15.8313	15.8972	16.3154	15.6146	16.0417	16.822	15.8409	15.7926	16.2207	15.8052	16.0321	15.1693	14.7151
0.404759	0.467527	0.4419	0.395027	0.481312	0.440919	0.386662	0.443614	0.459415	0.429054	0.371779	0.452297	0.495989	0.532159	0.53756	0.555463	0.583417	0.562053	0.549666	0.561496	0.609725	0.621034	0.517315	0.522648	0.568611	0.591576	0.527297	0.509555	0.551185		16.3709	16.0442	17.0959	16.0775	16.8161	17.235	16.2443	16.046	15.704	15.001	15.5597	15.7553	15.1685	16.0591	15.7997	15.7609	16.3723	15.5246	15.3187	14.918
0.456885	0.467767	0.393845	0.431148	0.413316	0.402855	0.348635	0.35352	0.478509	0.477488	0.415275	0.442302	0.491352	0.485168	0.41648	0.566481	0.546568	0.605398	0.55619	0.51425	0.535961	0.540028	0.529698	0.57008	0.565216	0.514604	0.482531	0.514094	0.569215		15.8949	16.5319	16.6101	15.5375	15.3416	15.0882	16.488	16.051	16.5895	16.1092	15.6106	16.1742	16.1127	16.0238	15.3197	16.263	16.228	16.0097	15.5407	15.6328
0.502434	0.427404	0.321272	0.455096	0.435613	0.425296	0.399844	0.366097	0.476259	0.509785	0.432408	0.434035	0.545148	0.534538	0.524226	0.544661	0.571554	0.623506	0.603379	0.561993	0.526778	0.588073	0.574231	0.581553	0.548747	0.634702	0.432312	0.491388	0.367107		16.8056	16.3238	15.7761	15.5719	15.5941	15.536	16.6524	16.0451	16.47	15.6687	16.2966	16.231	15.7933	16.4526	16.073	16.31	17.1102	15.7425	16.3874	15.5505
0.405283	0.491784	0.423598	0.454037	0.44482	0.365287	0.379097	0.438469	0.502501	0.462315	0.349705	0.388428	0.577628	0.466316	0.486077	0.507142	0.573149	0.571793	0.570503	0.520373	0.554314	0.532863	0.503563	0.539463	0.538526	0.481603	0.499661	0.420102	0.497347		16.0752	16.2249	15.5554	16.6025	16.9385	16.7231	16.4024	15.6862	16.1692	16.3879	15.6219	17.1247	15.8877	16.49	15.6675	16.3878	15.9652	16.052	15.5213	14.5283
0.451766	0.425952	0.452736	0.382156	0.411198	0.357087	0.440461	0.340108	0.408534	0.463301	0.459839	0.488157	0.505303	0.570412	0.54366	0.61283	0.565146	0.554814	0.530953	0.574498	0.510812	0.503513	0.515654	0.480626	0.457086	0.468894	0.517811	0.522436	0.490287		15.9464	17.2512	16.2137	16.135	15.7577	15.4393	15.8318	16.0192	15.7701	16.2719	15.6864	15.6075	16.0907	15.866	15.7976	15.783	15.716	16.2758	15.1418	15.5483
0.476015	0.493794	0.460609	0.412835	0.501547	0.423923	0.396552	0.374251	0.393384	0.409572	0.442965	0.428942	0.462692	0.475358	0.492717	0.51812	0.566547	0.590815	0.60038	0.636948	0.586388	0.602162	0.540915	0.533669	0.520481	0.558257	0.513417	0.49103	0.541771		16.6417	16.4655	17.846	15.5424	17.2555	16.2374	15.7496	15.896	15.8634	16.3248	16.3079	16.6101	16.2604	15.5112	16.005	16.2256	16.5625	14.9059	15.0774	15.9406
0.420027	0.479002	0.406159	0.382525	0.479733	0.37896	0.334172	0.410677	0.404408	0.501278	0.460781	0.479173	0.481498	0.452445	0.491752	0.5074	0.586517	0.560502	0.574433	0.525482	0.62908	0.602011	0.550227	0.509312	0.568553	0.542476	0.458918	0.559731	0.471465		16.2013	16.3022	16.4568	15.8485	15.7449	16.8458	16.4193	15.7371	15.4161	16.6225	17.2799	15.9818	16.3813	15.0731	16.3049	15.9004	16.7908	14.786	15.367	15.6062
0.487777	0.41837	0.447216	0.470262	0.419569	0.393657	0.428598	0.35028	0.441889	0.405646	0.437451	0.444049	0.544818	0.514769	0.43711	0.551988	0.616452	0.505835	0.536818	0.530798	0.554843	0.562542	0.604101	0.582795	0.553244	0.461269	0.449384	0.466113	0.510825		15.5305	16.3625	16.1668	16.2019	16.3865	16.4821	15.9786	15.6727	15.198	16.6612	16.1816	16.5951	16.2583	15.9789	15.363	16.4871	16.6051	16.0481	16.2273	15.7551
0.418674	0.396302	0.402675	0.424841	0.394599	0.397953	0.377505	0.393777	0.437916	0.490364	0.415625	0.498713	0.483836	0.521429	0.491843	0.55595	0.58568	0.550813	0.571324	0.548397	0.492481	0.54629	0.619216	0.531641	0.526859	0.508292	0.481861	0.551737	0.56837		15.8754	16.2736	16.9737	15.4881	15.0508	17.0621	16.3264	15.4493	16.4029	16.2382	16.5648	16.4765	16.9531	15.8455	16.335	15.7226	15.8874	16.3296	15.4945	15.4734
0.434513	0.436711	0.386813	0.346181	0.417758	0.352349	0.416483	0.398709	0.376565	0.318601	0.483719	0.406413	0.526465	0.518554	0.444745	0.544805	0.530965	0.584311	0.595777	0.585602	0.502077	0.610488	0.604858	0.560881	0.514411	0.317225	0.460547	0.500177	0.410769		15.9672	17.5708	16.6406	15.7733	16.415	16.6722	16.4548	15.3294	16.7817	16.7619	17.2166	15.6201	17.9126	16.8127	15.8682	16.581	15.8676	15.2945	15.2935	16.2409
0.441835	0.481253	0.364589	0.418293	0.409972	0.481733	0.438937	0.414729	0.473063	0.470867	0.373679	0.512444	0.523439	0.448125	0.577433	0.549519	0.505186	0.527926	0.51423	0.561906	0.581383	0.582795	0.582071	0.532703	0.472846	0.525418	0.482059	0.547088	0.471684		15.9719	17.1864	16.9597	15.6485	15.7882	15.4066	15.8471	16.4466	17.2519	14.8592	15.7837	15.817	15.9861	15.1287	15.1304	15.0296	15.7611	15.3896	15.5734	15.3857
0.379803	0.425649	0.373959	0.435712	0.45052	0.408352	0.370061	0.405224	0.471543	0.471397	0.418414	0.4431	0.456649	0.487531	0.51669	0.574121	0.593629	0.572173	0.555424	0.542779	0.567575	0.586405	0.560989	0.537467	0.589736	0.499677	0.483435	0.560336	0.54893		15.847	16.2561	15.1737	16.3388	16.1239	16.6468	16.6431	15.5578	16.4031	16.6844	16.1473	16.6589	16.7302	15.6802	16.474	16.0985	15.1985	15.8032	15.6162	15.0595
0.470003	0.388894	0.47383	0.364003	0.479082	0.446199	0.469612	0.370027	0.502861	0.427407	0.465316	0.49138	0.565733	0.50408	0.534508	0.569065	0.558745	0.571143	0.555142	0.494078	0.606145	0.550907	0.58646	0.563126	0.556621	0.426618	0.550441	0.501626	0.436491		16.247	17.1186	15.6211	15.7559	15.6891	16.9543	16.8362	15.814	16.2407	15.4104	15.9494	16.224	16.2436	16.2703	15.5923	16.2222	16.147	15.2685	15.1825	14.986
0.447297	0.494228	0.371198	0.366302	0.434828	0.44045	0.427894	0.389084	0.439082	0.443408	0.422037	0.472091	0.590387	0.467196	0.399372	0.560922	0.589246	0.554795	0.546841	0.596505	0.539325	0.624065	0.556127	0.588366	0.590285	0.530273	0.487965	0.555419	0.491917		16.2868	17.0429	17.451	15.6992	15.6085	16.6484	16.7055	16.5982	16.8286	15.5161	15.9566	16.6538	15.9426	16.776	15.8267	16.1513	16.4913	15.0356	15.1822	15.8642
0.388838	0.43081	0.423793	0.420766	0.4117	0.376489	0.409459	0.413829	0.441729	0.38614	0.503663	0.480138	0.52533	0.508699	0.547541	0.552589	0.555982	0.636254	0.532793	0.590433	0.564314	0.536616	0.526945	0.654649	0.568273	0.539341	0.531019	0.533112	0.565498		16.2082	15.2614	16.8577	16.8286	16.502	16.1717	15.6313	15.5383	16.2586	16.7794	16.1698	16.0738	16.42	16.3377	15.644	15.4536	15.5001	15.5186	15.2905	15.1321
0.4634	0.324099	0.45632	0.45751	0.399216	0.408022	0.408218	0.471651	0.408175	0.445538	0.410664	0.376513	0.474881	0.519349	0.536919	0.535444	0.529754	0.551328	0.592523	0.60068	0.579872	0.696404	0.581141	0.568473	0.573999	0.543451	0.49942	0.427875	0.448288		15.8475	16.8982	15.8936	16.0189	15.3491	15.9687	16.5986	15.6058	16.7516	15.7891	15.6967	15.912	16.1457	16.1755	16.293	15.9456	15.9667	15.4117	15.6093	16.3606
0.487116	0.477341	0.450138	0.497669	0.47074	0.382951	0.374165	0.401492	0.436831	0.443236	0.4485	0.46628	0.468507	0.524338	0.488406	0.582801	0.582075	0.617838	0.540395	0.573247	0.529351	0.491213	0.518602	0.50798	0.542528	0.537797	0.522461	0.545589	0.557891		16.113	15.9628	15.496	16.2005	15.9905	16.9392	15.759	15.2796	15.2937	16.0031	15.8401	17.069	17.0556	16.7247	16.0944	17.3641	16.2335	15.3697	15.838	15.6038
0.501504	0.423403	0.376887	0.397824	0.444934	0.4	0.440685	0.399761	0.340634	0.425144	0.416248	0.445613	0.444624	0.461487	0.515999	0.549755	0.563368	0.533803	0.52744	0.486673	0.439893	0.59411	0.554063	0.523387	0.603442	0.412259	0.490168	0.506737	0.458843		16.2661	16.0375	15.5019	16.387	16.3246	16.8583	16.2106	16.3839	16.1544	16.4954	15.9783	16.7815	16.4755	16.0774	16.0565	16.5497	15.6162	15.521	15.2543	15.0354
0.394711	0.48362	0.393014	0.395172	0.443312	0.420387	0.360333	0.417299	0.470123	0.386115	0.436475	0.479216	0.480089	0.500255	0.513337	0.520809	0.569908	0.528982	0.524428	0.512573	0.572625	0.535834	0.532115	0.583644	0.535453	0.489321	0.576372	0.494475	0.547161		15.5675	15.4589	16.5488	15.42	15.5331	16.3143	16.0856	16.211	17.2619	15.391	15.6272	16.4124	15.8187	15.249	15.5873	17.0658	15.2912	15.116	14.5986	14.7087
0.369535	0.437075	0.449865	0.362731	0.378474	0.395728	0.361552	0.491885	0.404157	0.413541	0.383939	0.468319	0.514368	0.562637	0.576194	0.500668	0.570385	0.528567	0.596842	0.552013	0.58155	0.643105	0.54414	0.482497	0.603076	0.534693	0.557192	0.450794	0.481315		16.2674	16.4078	16.5989	16.7664	14.9953	16.2112	15.9128	15.3995	15.1313	15.5463	16.83	16.3116	16.5024	15.9599	15.6092	15.483	15.8549	14.9011	16.1418	15.7511
0.429013	0.400111	0.439209	0.413019	0.451743	0.430827	0.363635	0.360768	0.381715	0.445277	0.444467	0.35017	0.532735	0.527455	0.487266	0.475688	0.5381	0.542009	0.57204	0.545554	0.484791	0.531879	0.532341	0.596083	0.500459	0.486771	0.537267	0.56589	0.501021		15.7533	15.411	16.9053	16.0287	16.0306	15.7403	16.6364	16.2542	15.6011	16.5772	15.8625	16.6524	16.0663	15.8779	17.0325	16.5386	15.6511	14.4265	16.4246	15.0384
0.43205	0.48006	0.361027	0.436437	0.377302	0.398015	0.387623	0.430027	0.450566	0.453791	0.464878	0.469282	0.51055	0.554874	0.538354	0.532657	0.630325	0.557661	0.576067	0.516495	0.582048	0.519887	0.569731	0.559362	0.608313	0.495197	0.606385	0.450787	0.500889		15.6503	16.5713	15.6184	16.3356	14.9708	16.9094	16.0739	15.0047	15.5569	15.9657	16.3242	16.8026	16.6468	15.9316	16.0088	15.9714	16.282	15.8405	15.5114	16.2035
0.342423	0.457364	0.382209	0.440539	0.434064	0.419731	0.411722	0.435131	0.415756	0.471219	0.438306	0.516118	0.530993	0.547425	0.557981	0.598999	0.602545	0.545609	0.539651	0.559861	0.522541	0.583263	0.477383	0.560171	0.513598	0.548275	0.476802	0.481397	0.510454		16.9215	16.9602	16.0138	15.1655	16.6149	16.3586	16.4542	16.2483	15.6258	16.3906	16.1173	17.4178	16.1463	15.7175	15.7805	16.8319	15.833	15.2767	14.7941	14.91
0.362976	0.466596	0.444247	0.435717	0.42057	0.416334	0.418104	0.351274	0.46764	0.454356	0.431827	0.484451	0.441814	0.490538	0.549543	0.501903	0.498976	0.589764	0.510543	0.567583	0.545422	0.576157	0.546223	0.560595	0.530968	0.482305	0.54603	0.518821	0.477673		15.8997	16.0626	16.2216	15.7113	16.8206	16.5111	17.2481	16.371	16.3527	16.6806	16.2365	16.4643	16.6417	16.5784	16.1972	15.1589	16.5414	15.5833	16.5686	15.5078
0.411931	0.470365	0.464423	0.462476	0.407431	0.364844	0.429286	0.407552	0.438068	0.453985	0.396149	0.497828	0.515368	0.492025	0.534583	0.543595	0.584639	0.571364	0.568626	0.549331	0.598012	0.528664	0.598962	0.504201	0.548205	0.498311	0.476389	0.52252	0.498028		15.8693	16.66	16.7985	16.654	15.5654	15.9574	15.814	16.7248	16.0577	15.9687	16.1216	16.153	16.7172	16.2176	16.0094	15.5405	16.8192	14.9622	15.8263	15.7241
0.423088	0.392786	0.376951	0.454408	0.433212	0.400528	0.375234	0.458948	0.402848	0.463249	0.446246	0.436074	0.513826	0.467319	0.422178	0.564615	0.582874	0.528792	0.56596	0.542752	0.526629	0.527259	0.598281	0.623606	0.542869	0.543394	0.612725	0.525638	0.480736		15.9991	16.6267	16.077	16.3719	16.1103	16.8833	15.5429	16.4231	15.4198	15.8455	16.1655	15.9294	15.6426	15.7736	15.5968	15.9974	16.0894	15.3052	15.5526	14.7362
0.477837	0.425743	0.470422	0.422026	0.378068	0.340193	0.324033	0.397994	0.449461	0.482977	0.45201	0.473543	0.490661	0.52101	0.499711	0.631662	0.584706	0.60479	0.618026	0.600211	0.515736	0.598119	0.560026	0.568345	0.573349	0.507375	0.434808	0.518576	0.520753		16.8255	16.6217	16.5372	16.2843	15.5693	17.9101	16.5755	15.972	14.8478	15.5938	15.6359	15.5136	16.1852	15.8319	15.5754	16.1121	16.4453	14.6128	15.2998	14.9318
0.515071	0.477064	0.406851	0.353828	0.436347	0.406581	0.35349	0.449787	0.461014	0.363725	0.523577	0.394306	0.55492	0.470623	0.514893	0.525606	0.618786	0.573189	0.582565	0.517214	0.608343	0.509569	0.584223	0.508794	0.517067	0.474838	0.477173	0.520395	0.548293		15.1819	17.0819	16.3407	16.5585	15.3709	15.776	16.3103	16.1733	16.0191	16.8456	17.1709	16.9855	16.5772	15.8717	16.5647	15.3127	16.3302	15.3004	15.8321	14.9191
0.425063	0.364938	0.392221	0.451334	0.464119	0.370651	0.434814	0.399689	0.468454	0.449529	0.447218	0.462825	0.561202	0.515804	0.527805	0.585996	0.57631	0.473134	0.604717	0.429788	0.631086	0.516562	0.473931	0.498528	0.577496	0.542975	0.453847	0.542307	0.570158		15.3873	16.7992	16.1177	15.4596	16.1099	16.3412	17.1369	15.7293	15.6476	15.3208	17.1615	16.7502	16.8142	16.1597	16.6728	15.8616	16.0109	15.3629	16.2548	15.9051
0.42995	0.468804	0.432542	0.477392	0.427296	0.433381	0.408467	0.362883	0.359837	0.508891	0.434118	0.522144	0.484446	0.451093	0.475061	0.532236	0.575314	0.521458	0.515697	0.531659	0.556509	0.589587	0.635891	0.542355	0.557106	0.532999	0.457057	0.497356	0.41858		16.2756	16.3959	15.7932	16.2866	16.7697	16.3577	16.1162	15.8719	16.0639	15.3523	15.9445	16.4368	15.5893	15.1465	15.3461	15.609	15.1993	15.0281	14.8499	14.9041
0.415258	0.480108	0.437416	0.472407	0.448368	0.347113	0.364488	0.40356	0.427654	0.459929	0.397441	0.463077	0.446334	0.538124	0.549247	0.586021	0.58207	0.580768	0.531346	0.560615	0.574347	0.611119	0.596157	0.596279	0.517078	0.572911	0.549391	0.46801	0.390107		15.5849	16.467	17.9031	16.4515	14.8942	15.0747	16.3647	16.3325	15.5969	15.4629	16.4848	16.1864	15.7033	16.0436	15.9956	15.6048	16.1021	15.4512	15.0374	15.6038
0.448049	0.413766	0.379139	0.426868	0.419988	0.372271	0.353105	0.415223	0.464771	0.414959	0.512707	0.482431	0.535925	0.436283	0.467941	0.526652	0.560611	0.566115	0.613362	0.553158	0.587138	0.57861	0.587201	0.560853	0.590948	0.515887	0.471763	0.450809	0.543134		14.913	15.7837	15.8631	17.0301	15.6933	16.8387	16.5769	15.9949	15.1253	15.2484	16.265	15.6727	15.3045	14.8744	16.232	15.3713	15.8378	15.6512	15.2897	14.7785
0.437588	0.401758	0.411608	0.359148	0.446584	0.386637	0.413361	0.393122	0.408444	0.346605	0.403876	0.387201	0.505882	0.526377	0.547095	0.512995	0.547457	0.622704	0.546266	0.489713	0.560789	0.613634	0.5861	0.551392	0.593669	0.418816	0.478681	0.532568	0.601757		16.6952	16.4392	15.9341	15.5752	14.6022	17.5185	16.4665	15.3192	15.843	15.2627	14.9731	15.0998	17.0359	16.6798	15.38	16.0774	15.4734	15.7434	14.9632	15.8965
0.508345	0.458393	0.439501	0.40042	0.427132	0.510889	0.364242	0.474654	0.434737	0.419074	0.457481	0.519988	0.469511	0.521512	0.494343	0.546155	0.589319	0.560837	0.585444	0.563212	0.558993	0.631629	0.587783	0.532295	0.492677	0.533557	0.458744	0.528143	0.51973		15.1397	15.5847	16.5995	16.6272	15.5556	16.063	17.0984	16.4552	15.7226	16.9565	16.0634	16.3541	15.696	15.2283	16.3551	16.042	15.5288	15.6125	16.1741	16.3158
0.510325	0.415739	0.442415	0.404294	0.401865	0.460604	0.357781	0.412659	0.390308	0.409418	0.397364	0.454671	0.51114	0.500744	0.493961	0.552762	0.514993	0.578569	0.54836	0.51822	0.555879	0.590373	0.48	0.51902	0.589098	0.555862	0.449187	0.490175	0.478045		16.5418	16.9218	16.2254	16.2312	15.8917	15.8873	17.5543	15.7826	15.7126	16.1749	16.3779	15.777	16.5449	15.3886	15.6663	14.8408	16.2587	15.1249	15.9638	15.4359
0.444607	0.505025	0.484083	0.441505	0.406632	0.37294	0.342543	0.348078	0.416224	0.399662	0.472509	0.432243	0.542598	0.494077	0.520821	0.589774	0.529579	0.613998	0.647433	0.577369	0.607079	0.561394	0.569343	0.559054	0.524462	0.460546	0.512695	0.492013	0.577179		15.7877	17.0843	16.722	15.4159	15.8485	16.1922	16.0984	15.4308	15.8311	16.8777	15.4042	16.1963	15.8344	16.3291	16.5121	15.9556	16.3035	15.6738	15.6873	15.0388
0.482971	0.398331	0.346747	0.432734	0.483676	0.434131	0.295353	0.393625	0.36906	0.536286	0.451404	0.509489	0.539001	0.513698	0.544041	0.55429	0.528929	0.566004	0.588596	0.496744	0.553022	0.486242	0.572868	0.574424	0.646585	0.484004	0.505348	0.447188	0.49943		16.456	15.6996	16.284	16.4301	14.9681	15.4639	15.918	15.0716	16.1739	15.4326	16.3863	15.6004	16.1798	15.6185	15.2651	15.7706	15.9873	16.0635	16.4304	15.1882
0.471523	0.440748	0.559135	0.411058	0.420843	0.328551	0.358643	0.395575	0.414257	0.486749	0.416698	0.453855	0.459329	0.516517	0.530501	0.439294	0.615778	0.572894	0.640313	0.552757	0.541635	0.554721	0.541059	0.563899	0.527143	0.549956	0.473967	0.418554	0.446416		15.8253	16.3434	16.4491	16.9178	15.8433	16.4071	17.904	16.2023	16.3955	14.706	17.2364	15.4412	17.1339	16.2874	15.3702	15.9026	15.7725	15.8113	15.3066	15.8834
0.44856	0.434551	0.423031	0.402944	0.413705	0.399542	0.37175	0.406977	0.419879	0.447487	0.484588	0.461809	0.57341	0.571461	0.528683	0.574523	0.539047	0.553602	0.552784	0.477426	0.580888	0.531728	0.542045	0.636251	0.536302	0.458193	0.593258	0.496347	0.520082		15.7649	16.9511	16.8332	17.0704	17.1485	16.0059	15.8848	14.5536	16.3447	15.9302	16.0803	17.2	16.41	16.2638	15.6275	16.3316	16.5983	15.4951	15.1644	15.6601
0.492375	0.417003	0.403302	0.377856	0.326728	0.394174	0.376978	0.360275	0.440847	0.45763	0.432539	0.500341	0.470261	0.462956	0.505892	0.514811	0.534066	0.484335	0.554019	0.63034	0.611766	0.526101	0.493941	0.53246	0.648388	0.600334	0.512433	0.535098	0.511252		16.7532	15.6392	17.3226	16.6118	15.5213	17.2628	17.0812	15.9034	16.2681	15.4961	16.5	15.3839	15.6919	15.784	16.5103	14.7409	15.4314	15.958	15.2274	15.5817
0.317393	0.401709	0.419082	0.459957	0.448414	0.37338	0.349963	0.424451	0.495062	0.430395	0.466395	0.486796	0.500093	0.501311	0.596255	0.563756	0.521788	0.624309	0.518051	0.580923	0.647899	0.565178	0.60367	0.550853	0.57103	0.588988	0.525014	0.483575	0.500039		16.3113	16.6976	16.8715	16.3349	15.1802	16.3431	15.8458	16.6781	16.9722	16.4191	15.5327	16.0413	16.0924	16.9266	16.3393	15.9969	15.703	15.0369	15.7451	15.7365
0.392502	0.395769	0.457936	0.414841	0.425822	0.365031	0.346843	0.471152	0.513471	0.422879	0.458818	0.484347	0.567852	0.424271	0.566488	0.519277	0.514228	0.512192	0.65191	0.515278	0.534864	0.549012	0.555471	0.473218	0.484088	0.448211	0.479202	0.495449	0.585463		16.4404	16.4478	17.3093	17.1716	16.3175	16.1688	17.4944	15.7734	15.8379	16.3505	16.3692	17.0875	16.7682	15.6678	16.3041	16.3455	16.2505	15.7792	15.9001	16.845
0.395732	0.395152	0.353838	0.416735	0.421532	0.410539	0.368462	0.37319	0.457738	0.436229	0.454717	0.517892	0.448398	0.511155	0.534093	0.517506	0.48936	0.540366	0.640574	0.534434	0.534958	0.520413	0.628139	0.606631	0.506601	0.429919	0.563048	0.501769	0.55807		15.9334	17.468	16.2142	15.9586	16.642	15.8567	16.9209	15.9654	16.34	15.8601	15.7626	15.6848	17.0325	16.1075	16.0063	15.9293	15.2936	15.8018	16.4498	15.6066
0.432905	0.417844	0.456643	0.426454	0.432845	0.41049	0.443351	0.450032	0.423764	0.401635	0.39962	0.492133	0.547071	0.497548	0.530136	0.618552	0.549207	0.534097	0.591473	0.491967	0.51807	0.593378	0.591205	0.510602	0.438466	0.506931	0.520547	0.544651	0.517015		16.2938	15.5677	16.3056	15.5357	15.167	16.4253	16.6963	15.0089	15.1401	15.6402	15.7916	16.3805	16.1246	15.9058	16.0005	17.0442	15.1432	15.6424	15.103	14.7253
0.386373	0.459099	0.40318	0.398095	0.438162	0.37217	0.427637	0.416818	0.432574	0.473826	0.447646	0.472978	0.535975	0.550561	0.493164	0.580848	0.55592	0.537802	0.535055	0.60909	0.569362	0.602327	0.557858	0.552212	0.521471	0.452615	0.502939	0.514599	0.517212		17.204	16.4343	16.8673	15.5785	16.1666	17.1155	16.5653	15.1382	16.3185	15.8259	15.745	15.9196	16.1437	15.4349	16.4249	16.5606	16.3013	15.2982	15.994	15.6481
0.36916	0.396625	0.361232	0.490127	0.467206	0.408532	0.372695	0.427416	0.421711	0.404174	0.43331	0.485213	0.447953	0.534691	0.462609	0.531502	0.576155	0.549666	0.587028	0.543403	0.614736	0.599955	0.516861	0.645446	0.58935	0.518043	0.425038	0.454259	0.559113		15.0878	16.0695	16.4451	15.489	15.7239	15.8517	16.8022	16.6191	15.4871	17.1202	16.8938	16.5475	16.1848	16.1433	15.714	15.6667	16.3334	16.0164	15.9482	15.5904
0.490852	0.426648	0.395238	0.410654	0.446343	0.441461	0.3604	0.44616	0.409204	0.557779	0.396347	0.453454	0.510255	0.512459	0.516824	0.553309	0.589063	0.523066	0.637464	0.552347	0.538992	0.661494	0.587475	0.561981	0.579852	0.522722	0.518398	0.498645	0.475166		17.3781	15.8888	15.3667	16.9569	16.2508	16.1272	16.7652	16.4613	15.6941	16.1243	16.1101	15.7748	16.4515	16.28	15.0257	15.2998	15.3632	15.972	16.0908	15.8324
0.410369	0.490772	0.404573	0.481775	0.477627	0.435285	0.415512	0.416606	0.40819	0.469379	0.401122	0.417284	0.460222	0.513834	0.4803	0.572697	0.533371	0.488922	0.582097	0.495595	0.603668	0.557559	0.618461	0.512548	0.578557	0.505982	0.569977	0.58119	0.524732		16.4914	16.4156	16.1342	15.7412	15.861	16.2857	16.2745	16.4046	16.3248	16.5457	15.3801	16.3376	14.7614	16.2308	15.6209	15.2443	16.1502	14.8077	15.6951	15.6629
0.415526	0.491579	0.437438	0.414899	0.495519	0.420333	0.488773	0.407737	0.395162	0.387168	0.453969	0.468919	0.600087	0.43283	0.506542	0.583922	0.553939	0.559077	0.500226	0.60631	0.531175	0.535638	0.582107	0.481451	0.591991	0.453149	0.512047	0.490815	0.555865		16.9593	16.4961	16.2798	17.4469	15.6813	16.1103	15.9441	16.8467	15.9363	17.3672	15.6224	15.9568	15.6354	15.8898	16.4638	17.1786	16.1155	15.4901	14.9327	15.9476
0.472231	0.41699	0.454319	0.428722	0.38125	0.413374	0.447968	0.422829	0.413955	0.475464	0.439968	0.416165	0.459058	0.522063	0.538072	0.574709	0.638795	0.554705	0.545708	0.57518	0.5373	0.54353	0.488616	0.532577	0.531571	0.458655	0.517711	0.507407	0.471362		15.745	15.8908	15.7677	15.1262	15.5017	16.9989	16.1764	16.362	16.3115	16.0344	16.9085	15.6954	15.7807	15.4469	16.1465	16.6577	16.4961	15.2509	14.7281	15.2793
0.384885	0.470235	0.397633	0.444474	0.439917	0.425497	0.424858	0.382128	0.376846	0.426783	0.439048	0.462482	0.49642	0.577795	0.450741	0.557159	0.588832	0.601579	0.534595	0.519537	0.572417	0.499156	0.634032	0.530067	0.515869	0.573773	0.466878	0.474344	0.479235		15.912	16.4662	16.282	17.3091	15.8985	17.3148	16.3853	16.7718	15.2557	16.1263	15.5121	15.6114	16.1321	15.8588	16.1172	15.4053	15.8603	15.852	15.1065	15.2511
0.410602	0.413601	0.452681	0.396	0.370346	0.317872	0.391069	0.452846	0.439373	0.392947	0.448201	0.410902	0.538923	0.545414	0.506193	0.555982	0.548328	0.588853	0.517095	0.548936	0.563458	0.515484	0.526285	0.518538	0.570882	0.528678	0.478537	0.49767	0.503347		16.5479	15.6123	16.6412	16.0725	15.9965	17.3109	16.2031	16.0877	17.5801	16.7312	15.9816	16.6212	16.0176	16.9322	17.4555	15.7807	16.5054	15.8019	15.9693	15.7444
0.448021	0.398304	0.487624	0.477641	0.425135	0.399752	0.37061	0.417994	0.480033	0.422987	0.479211	0.442543	0.491893	0.489438	0.460129	0.544216	0.53217	0.585808	0.643822	0.530116	0.619703	0.536891	0.679463	0.490094	0.513829	0.544634	0.452369	0.595939	0.523739		15.8212	15.1416	16.2235	16.0286	16.1504	16.9485	15.6408	16.3491	16.5929	16.2789	16.5874	16.9153	16.0186	16.1646	15.9017	16.5032	16.6427	15.4445	15.1236	15.2061
0.447939	0.47012	0.404337	0.423054	0.429643	0.40126	0.423279	0.466815	0.439611	0.379552	0.459397	0.395925	0.512677	0.467574	0.51008	0.608225	0.569946	0.531393	0.521505	0.510064	0.602177	0.509131	0.491034	0.514049	0.521288	0.592002	0.604519	0.46552	0.533415		16.8235	16.3895	16.1136	15.7264	16.7022	16.5806	16.3359	15.1086	16.5198	16.7509	16.383	15.7479	16.5538	15.8923	15.8367	16.2251	15.6658	14.723	15.1115	15.2604
0.399218	0.495444	0.411231	0.449884	0.401113	0.42928	0.447854	0.385179	0.417106	0.462129	0.444517	0.444284	0.497665	0.476597	0.560185	0.557173	0.570687	0.588709	0.527807	0.544134	0.590779	0.546457	0.562917	0.537247	0.492903	0.513129	0.545268	0.529719	0.558788		16.603	15.6718	16.4293	15.6257	15.5839	16.0148	16.0189	15.6445	16.6283	15.809	16.3156	17.0912	16.6257	15.7935	15.7887	16.4496	16.5657	15.6846	15.4062	15.4268
0.39672	0.503531	0.425838	0.367344	0.469896	0.342196	0.352763	0.441666	0.41466	0.39136	0.352815	0.412106	0.448494	0.44418	0.540344	0.517117	0.536852	0.534814	0.564124	0.570557	0.594574	0.561664	0.510699	0.55942	0.459687	0.444504	0.474858	0.462488	0.554057		15.3036	15.7994	15.8684	16.0555	15.8935	16.0861	17.5976	14.9087	16.3438	15.354	17.3009	16.7744	16.7569	16.0878	16.3093	15.3116	15.9975	15.19	15.3024	15.0326
0.41978	0.419764	0.442002	0.515754	0.415821	0.392266	0.405898	0.479263	0.525549	0.391257	0.413031	0.482072	0.45721	0.499825	0.523926	0.569236	0.531636	0.57747	0.567283	0.564794	0.541327	0.596234	0.484353	0.501728	0.461191	0.507631	0.460278	0.418429	0.570314		17.0384	16.7265	16.7988	15.2575	16.1598	16.6805	16.8149	15.4204	16.405	15.486	15.9171	17.2099	16.3412	15.9701	15.7021	16.1299	15.3261	15.5151	14.9515	14.8551
0.420741	0.457085	0.449215	0.367031	0.380906	0.390063	0.333681	0.336048	0.410328	0.482323	0.483464	0.443549	0.524375	0.5067	0.501394	0.499801	0.573672	0.51102	0.619519	0.586699	0.582652	0.526726	0.582354	0.607027	0.56557	0.521461	0.465263	0.514707	0.587014		15.1616	16.8325	15.6311	16.6754	16.5153	16.8192	16.2707	14.9738	16.4167	15.5588	16.1875	16.4159	17.0771	16.1708	15.7327	16.2661	16.0342	15.5837	15.1394	15.0198
0.477277	0.488943	0.346059	0.415867	0.39838	0.401058	0.367316	0.383672	0.404539	0.469832	0.438432	0.472948	0.499346	0.536963	0.492228	0.553108	0.543997	0.579919	0.576306	0.518153	0.579079	0.508479	0.564131	0.443362	0.539829	0.472884	0.461968	0.525403	0.505171		16.0199	16.1068	15.6725	16.2661	15.1602	16.343	15.9117	15.8191	16.1207	16.5977	16.1351	15.0666	15.4523	15.2415	14.9813	15.4357	16.5373	15.4975	15.2247	15.01
0.431646	0.433779	0.392208	0.462911	0.413974	0.380854	0.361733	0.366578	0.387494	0.5545	0.41449	0.456501	0.482142	0.485657	0.509736	0.488877	0.559033	0.626054	0.559154	0.578494	0.554698	0.584981	0.460214	0.485726	0.580694	0.494645	0.489593	0.578437	0.45512		15.3076	17.008	15.9229	15.1957	15.9838	16.7034	16.7502	16.0579	15.8431	15.4686	16.7547	16.2576	16.1936	15.5929	16.806	15.6743	16.0752	14.7942	15.1529	15.6235
0.440858	0.411446	0.468403	0.43555	0.459582	0.38073	0.474017	0.450208	0.452281	0.469959	0.336345	0.435146	0.471954	0.518073	0.483086	0.462485	0.540899	0.546	0.53495	0.542701	0.587477	0.534477	0.598471	0.552801	0.591628	0.489574	0.523343	0.568351	0.445356		16.4317	15.4672	16.6718	16.1418	16.3824	15.8467	16.2611	16.5529	16.3865	16.0441	15.8433	16.5612	16.039	16.8428	16.0896	16.3084	15.6942	14.9812	15.5636	14.3888
0.332599	0.434048	0.462425	0.440172	0.415867	0.434551	0.369143	0.462561	0.364379	0.408489	0.41236	0.418884	0.549913	0.562861	0.553045	0.50808	0.571726	0.573661	0.523431	0.51371	0.55848	0.523663	0.617948	0.60233	0.620017	0.561865	0.562146	0.524043	0.586873		15.0336	15.8448	15.692	15.7508	15.3005	16.2001	16.3978	16.0772	16.1713	16.4758	15.2773	15.5929	15.6023	16.0762	15.5333	15.894	15.0183	15.9617	14.6464	16.2405
0.418617	0.447416	0.457552	0.428819	0.489137	0.424323	0.369401	0.474245	0.403557	0.525338	0.45614	0.490903	0.583774	0.509865	0.506642	0.554249	0.602787	0.635194	0.619862	0.556648	0.564698	0.623648	0.566081	0.645469	0.502381	0.503614	0.507898	0.541048	0.4879		15.7195	17.0509	16.0291	15.0104	15.142	17.1582	16.6863	15.3356	15.003	15.7304	15.8649	16.5075	17.642	15.7938	15.3762	15.6285	16.6118	15.4174	15.8858	16.0742
0.417639	0.431817	0.423956	0.405044	0.414033	0.363979	0.430413	0.438503	0.39674	0.486183	0.422004	0.446402	0.546993	0.514218	0.541126	0.568882	0.53667	0.641139	0.515318	0.534475	0.562637	0.570578	0.563156	0.558285	0.554732	0.508845	0.504115	0.450544	0.592232		15.8736	16.3131	16.2579	15.8225	15.3383	15.767	16.4557	15.4018	15.2798	17.4138	16.1492	16.2688	16.6636	16.4565	16.0235	16.0522	15.9072	15.5456	14.9837	14.8706
0.436601	0.412355	0.469866	0.387622	0.41705	0.405742	0.317803	0.453728	0.465021	0.470187	0.459867	0.467455	0.49429	0.587559	0.522147	0.587326	0.622044	0.479625	0.594104	0.562713	0.582888	0.59943	0.594162	0.602672	0.499983	0.529915	0.523947	0.489929	0.472563		16.1786	16.9916	17.1171	16.2759	16.8024	16.3143	16.8524	15.7931	15.9224	16.7033	16.5049	16.4571	16.3755	16.3901	16.0253	16.3815	16.8327	14.4897	15.7559	15.2149
0.421418	0.454792	0.407382	0.367158	0.504553	0.38099	0.368646	0.384037	0.444621	0.452554	0.425745	0.475331	0.477669	0.527199	0.419522	0.456411	0.52474	0.556604	0.595114	0.522976	0.541309	0.509112	0.48456	0.543234	0.594036	0.513704	0.427645	0.5176	0.485369		15.3371	17.0234	15.9902	15.8084	15.0549	16.5106	16.1142	15.1839	15.8093	15.4754	16.0592	16.6824	16.8405	15.9375	16.0758	15.9252	16.8532	15.0333	15.6373	14.9761
0.422732	0.409495	0.482312	0.375395	0.374993	0.400944	0.366717	0.386033	0.471414	0.430944	0.416975	0.427222	0.49328	0.488695	0.563628	0.637543	0.554724	0.578953	0.542103	0.604944	0.556021	0.523294	0.545543	0.626878	0.544643	0.460238	0.534556	0.497449	0.404283		15.7369	15.6578	17.5444	15.997	15.8682	16.3914	16.4539	16.5148	15.4131	16.2487	16.3185	16.0404	16.4474	15.7581	16.4961	15.2342	16.1154	15.0969	15.0434	14.7181
0.382547	0.425675	0.440459	0.458356	0.433173	0.403343	0.382348	0.411802	0.380537	0.471692	0.462895	0.464079	0.489778	0.473076	0.519652	0.497926	0.547856	0.595757	0.562059	0.526866	0.578006	0.612036	0.613397	0.57156	0.544704	0.44989	0.512364	0.538731	0.470446		15.5951	16.5818	16.4062	16.1498	16.6164	16.5902	16.6449	16.3588	16.9701	16.4367	15.5783	14.8591	16.1765	15.2248	15.9883	15.1313	16.0691	15.5329	15.3443	15.3212
0.396257	0.467668	0.461879	0.443706	0.497494	0.353447	0.356643	0.46948	0.499264	0.454986	0.397612	0.447305	0.484245	0.490823	0.515395	0.577918	0.581831	0.586373	0.555409	0.555962	0.484967	0.582073	0.557995	0.544901	0.639897	0.526406	0.478335	0.50379	0.496723		17.0881	16.4143	16.617	15.9252	15.9855	15.535	15.7591	15.4173	16.0117	15.648	15.8999	15.698	15.9975	15.4253	15.5908	16.4926	15.7496	16.1846	14.8269	15.7243
0.429409	0.458758	0.448089	0.364863	0.464779	0.394121	0.424683	0.422072	0.391546	0.454312	0.513824	0.415379	0.463747	0.400983	0.476776	0.508291	0.536551	0.540155	0.552346	0.526031	0.526192	0.500358	0.535892	0.540145	0.541036	0.515104	0.469521	0.573902	0.451419		15.0304	16.877	15.0146	15.9527	16.3979	16.3821	15.8668	15.5049	16.0228	15.5068	16.644	15.3937	17.1924	15.8457	16.0579	15.1788	15.693	15.2894	15.3759	14.3803
0.468717	0.448016	0.420613	0.474521	0.348679	0.413932	0.372307	0.382782	0.506334	0.451537	0.42173	0.437811	0.496986	0.509619	0.529578	0.483638	0.565705	0.54256	0.60677	0.588622	0.585349	0.567523	0.548393	0.472951	0.505412	0.455626	0.449151	0.480066	0.506278		16.3136	16.6686	16.0525	16.4272	16.7755	17.0032	15.8683	15.2425	16.8409	15.7709	16.1581	16.0904	15.5391	16.3425	15.1586	15.4686	15.1708	15.5012	14.8992	15.8249
0.465579	0.470201	0.34663	0.453526	0.462596	0.394763	0.371367	0.410279	0.436163	0.403839	0.44438	0.453279	0.550946	0.53141	0.604066	0.555459	0.606091	0.541712	0.528268	0.550363	0.571163	0.574347	0.555836	0.559492	0.478264	0.518957	0.482244	0.519283	0.484902		16.8613	16.3718	15.9529	15.2715	17.0498	16.006	16.9978	16.1736	16.8058	16.0656	15.3151	15.5507	16.5098	16.1956	15.7778	16.1728	15.9234	14.5133	15.3024	14.6123
0.500454	0.447285	0.416965	0.46921	0.464098	0.34427	0.404016	0.374377	0.437217	0.455357	0.471391	0.399901	0.487892	0.488404	0.525361	0.517375	0.626393	0.553545	0.513397	0.557189	0.619083	0.575455	0.601382	0.549003	0.547397	0.422612	0.539871	0.537982	0.459088		16.2623	16.5397	17.0438	17.1082	16.0991	16.2498	17.1197	16.0634	16.0533	17.9296	15.4625	17.5657	15.8894	16.661	15.713	15.863	17.0715	15.8909	16.0383	15.115
0.424113	0.442913	0.473111	0.466897	0.441142	0.399051	0.46802	0.508403	0.442672	0.485203	0.446473	0.441458	0.572257	0.533394	0.453955	0.564124	0.551979	0.523006	0.602638	0.524174	0.547013	0.605365	0.606533	0.642552	0.596008	0.498448	0.568422	0.532338	0.505238		16.5267	17.5361	16.3532	15.6859	15.5565	17.003	16.5556	15.5336	15.7535	16.7881	16.8104	15.7946	16.0196	16.1874	16.2301	15.7908	15.2692	15.2519	15.4303	14.9237
0.360004	0.478699	0.408694	0.430438	0.410156	0.353345	0.376403	0.414672	0.484314	0.518456	0.417951	0.441821	0.539727	0.473644	0.490193	0.552613	0.548309	0.553479	0.567928	0.507002	0.540691	0.453038	0.532451	0.561413	0.597763	0.441172	0.495512	0.494105	0.54218		16.2236	16.2279	16.3777	15.4927	15.9494	16.8693	17.404	16.7171	16.8064	15.965	15.6798	15.9128	15.9537	16.8725	15.754	16.4179	15.7141	15.7099	14.8325	15.6501
0.465732	0.483385	0.447494	0.464171	0.423844	0.386638	0.429982	0.428904	0.480589	0.452042	0.501192	0.481465	0.469725	0.455748	0.557537	0.533389	0.566509	0.59138	0.583354	0.502553	0.660298	0.545434	0.544026	0.485422	0.503725	0.494379	0.460495	0.46486	0.55637		16.414	15.9884	16.8021	15.2013	15.9127	16.1314	16.0294	16.3522	16.4648	16.4427	16.7615	15.7951	16.7894	16.9526	15.7934	16.7138	16.3661	15.317	15.1954	14.7349
0.515685	0.420062	0.474488	0.430267	0.351025	0.430597	0.331225	0.388587	0.434687	0.476442	0.403299	0.475575	0.482432	0.49461	0.507159	0.607959	0.536063	0.543149	0.604635	0.564329	0.602582	0.55611	0.546293	0.516082	0.540518	0.528592	0.506614	0.569148	0.557025		16.8225	16.81	16.2594	15.6552	16.09	16.7839	16.7227	16.5358	16.7472	15.7454	15.9149	16.3275	16.0807	15.9955	15.2573	15.4878	16.149	16.605	16.3439	14.5248
0.385436	0.430683	0.421492	0.386993	0.427005	0.385359	0.348548	0.391657	0.403418	0.42871	0.475994	0.47273	0.521768	0.542378	0.59835	0.469434	0.538115	0.535828	0.560541	0.500405	0.509576	0.544457	0.485495	0.564388	0.485244	0.506386	0.476703	0.565486	0.483337		17.5949	16.3465	16.0566	16.6076	15.9817	15.8082	16.6258	14.9551	15.8277	16.7404	14.6949	15.1924	16.3788	16.2297	16.1339	15.5134	15.5913	15.2688	15.4677	16.0263
0.40245	0.498605	0.426087	0.46014	0.450564	0.364602	0.338819	0.435185	0.51084	0.413864	0.425539	0.430708	0.524272	0.459271	0.459352	0.549548	0.543895	0.570055	0.525797	0.543872	0.555607	0.516331	0.566054	0.54434	0.560309	0.500284	0.471052	0.573778	0.491919		15.98	16.3828	16.2026	15.0409	16.6519	16.4968	16.5415	16.6373	15.8707	16.6108	15.3976	16.0218	16.2331	16.0695	16.0535	15.7886	15.7777	16.0915	14.5217	15.9264
0.344207	0.393363	0.438532	0.312863	0.413083	0.439456	0.402756	0.377547	0.45813	0.428237	0.383085	0.425365	0.521587	0.437825	0.488307	0.575174	0.614385	0.592574	0.585496	0.547072	0.551509	0.601479	0.611012	0.515353	0.591277	0.497214	0.560329	0.59561	0.461718		16.1343	15.9848	16.8074	15.4505	15.9573	16.1924	15.9287	15.1099	17.4965	15.9018	16.6543	17.1488	15.745	16.0644	15.0062	15.8414	15.8964	15.3232	16.0837	15.9025
0.313602	0.450508	0.380262	0.388643	0.512211	0.370027	0.410827	0.463357	0.426718	0.422088	0.410756	0.464526	0.5712	0.478347	0.534268	0.528082	0.572252	0.49588	0.59125	0.54736	0.581549	0.5777	0.579786	0.589424	0.542178	0.473175	0.508783	0.538731	0.437765		15.7475	15.9366	16.5498	15.6933	17.1836	17.5701	16.4534	16.4689	15.9343	15.8473	15.5241	15.6449	16.4874	15.4351	15.2275	16.5996	16.3592	14.8396	15.4738	15.038
0.412851	0.360969	0.414184	0.46431	0.433361	0.427236	0.398133	0.387637	0.380179	0.410421	0.484037	0.426351	0.49057	0.508507	0.499544	0.535179	0.589555	0.543508	0.526178	0.611627	0.447087	0.604023	0.533461	0.609672	0.583339	0.500816	0.440226	0.489442	0.597376		16.5517	16.4043	16.5436	15.8468	16.0583	15.8579	16.7534	15.8716	15.2242	15.4526	17.3486	15.5584	15.8973	16.0436	16.2418	14.8404	16.2296	15.5076	16.4134	14.5171
0.456778	0.510887	0.383972	0.464494	0.391511	0.40046	0.456321	0.426757	0.450144	0.46124	0.452567	0.449735	0.557087	0.542461	0.54433	0.509061	0.534971	0.575255	0.595682	0.498638	0.536764	0.616101	0.572807	0.51092	0.545177	0.507281	0.45384	0.58895	0.499176		14.4199	17.5281	16.5471	16.1167	16.8573	16.6646	16.0156	15.8983	16.3464	16.362	17.7102	16.1786	15.5103	16.0094	14.9104	15.6724	16.3343	15.1808	15.2014	16.1372
0.38771	0.362895	0.393165	0.400862	0.435486	0.410922	0.381464	0.409869	0.448611	0.440537	0.472073	0.435447	0.472631	0.530706	0.572898	0.565437	0.601555	0.545163	0.569229	0.571504	0.545729	0.539368	0.563891	0.550083	0.503585	0.546768	0.486614	0.54502	0.565547		16.4649	16.5285	16.2387	15.6517	15.1435	16.7148	16.8972	15.7139	15.7934	16.3161	15.1643	16.3107	15.5812	16.122	15.9251	15.7453	15.5017	15.8603	16.0413	16.0409
0.417874	0.498767	0.444784	0.394584	0.351326	0.359301	0.412678	0.37357	0.423652	0.46955	0.457811	0.438501	0.449735	0.585168	0.512085	0.570802	0.499116	0.645327	0.567947	0.589381	0.524751	0.56566	0.523784	0.564762	0.498328	0.478545	0.529937	0.549877	0.453896		16.6553	15.7852	16.3848	16.0914	15.1034	16.8886	15.9317	16.3304	16.1196	15.3725	16.6096	16.6792	16.0078	16.2172	15.2471	16.8472	16.722	15.3903	15.4727	14.5991
0.374088	0.508024	0.430919	0.528325	0.41987	0.431975	0.376834	0.431535	0.433586	0.521584	0.519572	0.538456	0.579909	0.565043	0.475893	0.559337	0.525258	0.587363	0.551654	0.441033	0.513476	0.540265	0.612591	0.57371	0.476095	0.510349	0.521809	0.54936	0.498329		16.4148	16.6138	16.2261	15.89	15.6791	16.5225	16.8543	14.7109	15.5196	16.3761	16.4191	16.6068	15.3503	16.2903	16.1842	15.4289	15.546	15.257	15.9132	15.0703
0.382522	0.362292	0.387405	0.433603	0.489076	0.38187	0.486324	0.422958	0.423468	0.455066	0.506239	0.529419	0.471173	0.458442	0.467837	0.551502	0.611779	0.561528	0.547567	0.574462	0.555221	0.528537	0.556681	0.484847	0.51738	0.58664	0.493015	0.446466	0.558335		16.0349	15.9618	16.2627	16.1764	16.6092	16.2072	16.1052	15.5402	14.8276	15.6638	15.7002	15.6074	15.8643	15.8001	16.0172	16.7912	16.9932	15.4835	16.0748	15.0049
0.488185	0.410807	0.441885	0.403687	0.434867	0.442416	0.39222	0.406759	0.396291	0.498199	0.460244	0.495216	0.505846	0.490059	0.568341	0.486569	0.536648	0.534676	0.608752	0.56802	0.590693	0.542448	0.582737	0.483086	0.516871	0.591672	0.421447	0.49227	0.52701		16.0684	16.3719	15.919	16.7782	16.2908	15.8739	16.47	15.6759	15.7927	15.6038	15.8639	16.0786	15.474	15.6334	16.0148	15.5086	16.597	15.8232	17.3604	14.7133
0.374403	0.47142	0.479109	0.430826	0.390457	0.441712	0.354521	0.409818	0.444594	0.412298	0.535276	0.454385	0.515492	0.486385	0.558487	0.515043	0.544316	0.587558	0.601141	0.588435	0.540096	0.588959	0.559004	0.613931	0.550953	0.478128	0.521803	0.527401	0.427711		16.505	17.1225	15.506	16.5942	16.4298	16.0416	16.8624	15.2493	16.2748	16.1242	15.6852	16.4195	16.7419	16.6009	14.7506	16.5995	15.9915	15.1523	15.2081	14.8526
0.423441	0.429933	0.456375	0.440291	0.401408	0.417867	0.431292	0.447901	0.461472	0.463972	0.411912	0.505369	0.484085	0.561731	0.515331	0.531797	0.620043	0.58446	0.537591	0.586657	0.550773	0.579759	0.565871	0.546243	0.536847	0.488563	0.551652	0.507207	0.500088		15.9544	16.3961	16.2849	15.9351	16.038	16.3329	16.6239	16.0944	15.9337	15.8006	16.3784	17.1166	17.0557	16.0392	16.1745	16.2513	16.1583	16.1096	15.421	15.7265
0.353274	0.463849	0.484525	0.475416	0.413553	0.382528	0.362157	0.434965	0.455169	0.397168	0.450696	0.433685	0.494079	0.469244	0.535972	0.56099	0.553409	0.587599	0.486391	0.554904	0.568418	0.536969	0.530063	0.635143	0.661467	0.566635	0.533416	0.44967	0.535713		16.6016	16.6615	15.436	17.2944	16.0725	15.8024	17.761	15.8186	15.2062	14.8462	17.1916	16.6501	16.0201	15.7324	16.7904	15.9715	16.1724	15.6095	15.8588	14.5399
0.469982	0.383988	0.410057	0.41711	0.430775	0.431511	0.380466	0.412899	0.43719	0.325922	0.449389	0.486218	0.502986	0.451466	0.464132	0.551278	0.525596	0.608255	0.538018	0.525424	0.510252	0.666894	0.589487	0.557402	0.454971	0.576044	0.450184	0.498839	0.605		14.9715	16.007	14.9513	15.8317	16.6857	16.4501	16.1338	16.2314	16.2153	15.9571	16.4833	15.7756	15.9525	16.2752	16.1742	16.1941	16.2006	15.5043	16.5331	15.6802
0.426347	0.411617	0.474305	0.39975	0.51964	0.40966	0.422516	0.46115	0.462353	0.381992	0.499279	0.483723	0.463262	0.484529	0.492367	0.563322	0.582735	0.578577	0.557829	0.51708	0.567091	0.596306	0.601132	0.59865	0.568166	0.529228	0.478111	0.529523	0.534973		16.6574	16.0328	16.335	16.2024	15.78	16.6905	15.9776	15.372	16.0042	15.3742	15.4559	16.574	16.3851	16.751	16.1175	16.2356	15.8446	15.6132	14.7782	15.0875
0.418388	0.460257	0.38835	0.355301	0.429662	0.412458	0.382423	0.392825	0.441496	0.4546	0.503045	0.54646	0.523623	0.48782	0.516227	0.538282	0.565842	0.559832	0.628808	0.536772	0.640823	0.547453	0.520515	0.608787	0.516356	0.475675	0.519091	0.411402	0.476185		16.1544	16.6942	16.3648	16.3155	16.4654	15.7564	16.5167	16.1515	14.9957	15.7336	16.567	16.3922	16.4581	15.6744	16.052	16.8329	16.5327	14.7068	15.6689	14.8747
0.442688	0.443917	0.430307	0.37697	0.358607	0.328262	0.395197	0.415919	0.430043	0.469672	0.487797	0.478642	0.513307	0.528415	0.55698	0.601905	0.580964	0.539686	0.584733	0.574795	0.585987	0.547792	0.476974	0.565197	0.571894	0.550309	0.549812	0.524842	0.437331		16.0542	16.3937	16.7664	15.1819	17.4579	17.6002	16.7892	15.6238	16.5964	14.9763	15.3507	15.7172	16.1271	16.2225	16.1592	15.3655	15.8358	16.2176	16.0897	14.9327
0.410458	0.499003	0.434342	0.364004	0.513303	0.35698	0.425133	0.356757	0.402731	0.458359	0.4543	0.465907	0.490608	0.509582	0.491801	0.527321	0.588806	0.552045	0.570687	0.545849	0.549086	0.538936	0.475202	0.513669	0.463526	0.531672	0.375154	0.50347	0.482789		15.5899	16.794	15.7729	16.0259	16.042	17.2774	16.0611	15.1147	15.6764	16.5976	15.8217	16.3119	16.0043	15.441	15.041	16.4361	16.5358	15.9896	15.7078	15.9649
0.379874	0.418154	0.420695	0.406791	0.397478	0.351492	0.337529	0.412241	0.409839	0.486898	0.482453	0.478274	0.477006	0.499213	0.519515	0.554592	0.532647	0.569548	0.527173	0.506498	0.55048	0.578847	0.552616	0.424076	0.515183	0.51573	0.467276	0.532819	0.492627		15.8145	16.2005	16.7603	16.4826	16.2704	16.5867	16.7522	16.2513	15.9341	16.531	16.0964	16.7813	16.6061	15.5258	15.3901	16.481	16.5704	15.5788	15.2303	14.9186
0.424388	0.467221	0.389257	0.390105	0.519206	0.424325	0.442973	0.401194	0.449061	0.491985	0.488364	0.468759	0.517351	0.518914	0.402444	0.51408	0.495409	0.554406	0.587596	0.524888	0.564089	0.561783	0.570677	0.579048	0.476197	0.493003	0.538578	0.533664	0.510836		16.9114	16.0723	17.261	15.9031	14.7905	16.1778	16.6112	16.0913	15.9474	16.0738	16.5395	15.6645	16.5181	17.0524	16.9085	16.3813	16.6067	15.8716	16.5387	16.1125
0.524585	0.428175	0.507514	0.461053	0.431554	0.310137	0.434246	0.444377	0.400342	0.501082	0.46032	0.488654	0.489646	0.457149	0.533952	0.541632	0.542606	0.54257	0.551799	0.552035	0.569226	0.573009	0.537566	0.545229	0.569877	0.443168	0.571251	0.492004	0.5336		15.7069	15.9717	15.2631	15.9713	15.8195	16.1897	17.0439	15.4791	16.1602	15.9899	15.3511	15.7719	16.3054	16.1248	15.7953	15.5001	16.0878	16.2116	15.2303	14.3282
0.484398	0.445036	0.413964	0.38592	0.373467	0.457793	0.398054	0.414344	0.430647	0.492272	0.53209	0.479325	0.56905	0.499888	0.550417	0.554593	0.565763	0.593196	0.587478	0.51176	0.540571	0.59346	0.588346	0.548315	0.492213	0.444901	0.516161	0.499396	0.484029		16.1895	15.9145	15.7375	16.6599	15.9314	16.9306	15.9233	15.4465	16.2091	15.9583	15.7451	16.5505	15.4268	15.267	16.4723	15.4248	15.6207	16.9358	15.6282	16.3063
0.444092	0.466959	0.415251	0.447481	0.44654	0.403318	0.450477	0.403409	0.420664	0.443337	0.433283	0.469191	0.529537	0.444791	0.491625	0.525207	0.567823	0.52516	0.554129	0.602312	0.538846	0.627535	0.481141	0.546559	0.523706	0.39804	0.550361	0.546022	0.526275		16.6664	16.5215	16.444	16.8581	16.6488	17.191	16.452	15.9515	16.2034	15.9723	15.9541	16.3111	15.5894	15.999	16.2999	15.7428	16.2159	14.7914	15.6111	15.9963
0.457226	0.46566	0.45552	0.449715	0.42535	0.414959	0.416512	0.428472	0.412824	0.453242	0.44448	0.461687	0.536851	0.526341	0.438751	0.566411	0.635944	0.564184	0.560207	0.576262	0.566424	0.472184	0.526419	0.580039	0.618064	0.521524	0.533029	0.482079	0.521171		16.3531	16.245	16.2685	15.4461	16.2726	15.9158	15.3494	14.9795	16.6988	15.819	16.095	15.5888	15.9514	15.603	16.3032	16.3623	15.7727	15.377	14.9102	15.8688
0.394606	0.471515	0.36265	0.457346	0.401712	0.401702	0.333033	0.449197	0.475269	0.464621	0.472285	0.48707	0.495209	0.513048	0.519317	0.45518	0.531349	0.583443	0.633947	0.574741	0.543384	0.544372	0.561546	0.637511	0.515447	0.493605	0.532931	0.508188	0.426902		16.0523	16.8543	16.3386	16.4398	15.0478	15.2746	15.9582	16.5212	16.555	15.7634	16.803	16.0561	16.6529	16.4332	15.2862	15.7208	15.6551	14.9961	15.6629	15.6251
0.455421	0.365753	0.361647	0.407435	0.473887	0.388773	0.4229	0.426473	0.413601	0.443806	0.435564	0.460379	0.569493	0.461891	0.523743	0.566791	0.58451	0.58154	0.583222	0.570898	0.579124	0.589662	0.58996	0.576138	0.458478	0.575432	0.519518	0.459066	0.502949		15.9596	16.656	17.0838	15.8289	16.4121	16.9132	16.3205	16.6282	15.7788	15.7398	15.9443	16.7131	16.0387	16.1407	16.1506	16.1933	16.0756	15.4356	14.9381	16.0434
0.48968	0.438454	0.477598	0.377789	0.464818	0.449747	0.424787	0.409626	0.429871	0.459477	0.478919	0.494328	0.53989	0.478615	0.479602	0.482866	0.545732	0.560468	0.598669	0.492829	0.567472	0.517408	0.491989	0.561613	0.554513	0.432056	0.447459	0.49642	0.511786		17.0615	15.9182	17.1711	16.2032	17.1339	17.2527	16.2184	16.3305	16.5208	16.375	16.7788	16.1004	15.7038	15.3196	15.6703	15.8672	16.5694	16.5096	14.7584	15.1234
0.374017	0.397649	0.462875	0.443185	0.409443	0.445199	0.426444	0.442319	0.371981	0.425304	0.375331	0.413239	0.531401	0.542051	0.535538	0.625339	0.546825	0.631486	0.557059	0.56062	0.54637	0.628289	0.538546	0.567974	0.425444	0.53507	0.590938	0.511832	0.443174		15.9627	16.2893	16.1118	15.8404	16.288	16.3328	16.0178	15.8884	15.6563	16.4733	16.039	15.9953	15.2012	16.7873	17.5242	16.5958	15.9075	15.5102	15.3168	15.0489
0.418164	0.430163	0.47255	0.46191	0.487899	0.372359	0.297328	0.408995	0.409122	0.492725	0.461969	0.513677	0.455125	0.457381	0.489772	0.532046	0.54486	0.559917	0.517556	0.556314	0.612833	0.635965	0.528143	0.521075	0.546439	0.546471	0.535048	0.483234	0.536794		16.2986	16.3807	16.3264	15.5931	16.5233	16.9239	15.7772	16.4048	14.9171	15.6128	15.5592	16.1939	15.9698	16.2291	16.298	15.6571	15.9693	14.8917	15.5607	14.8171
0.462004	0.498329	0.367223	0.468465	0.477606	0.44738	0.447451	0.430921	0.446735	0.405955	0.370651	0.468948	0.554738	0.47322	0.510735	0.485823	0.54153	0.486529	0.527425	0.557506	0.562944	0.541045	0.498799	0.582	0.51457	0.369577	0.430867	0.44968	0.527597		15.6234	16.4599	15.9025	15.4955	15.6266	16.9502	16.4041	16.4685	16.2399	15.3809	15.7144	16.435	15.3712	15.47	16.6027	15.9523	15.9796	14.8562	14.8232	15.8363
0.406176	0.402364	0.434001	0.443738	0.448195	0.388847	0.352976	0.413771	0.455716	0.442048	0.482028	0.513366	0.442804	0.525102	0.534694	0.568366	0.565912	0.578992	0.586567	0.564818	0.540491	0.571331	0.571905	0.527116	0.527832	0.440937	0.456936	0.494037	0.37355		16.3628	16.7022	17.203	15.5054	15.8249	15.9896	16.1078	16.4853	17.0998	16.5245	16.5373	16.5696	15.4414	15.9473	15.817	15.3043	15.6916	14.5448	15.6537	15.7932
0.416758	0.453198	0.416125	0.444838	0.385399	0.375006	0.330853	0.41206	0.409621	0.439646	0.418128	0.438912	0.52317	0.51481	0.473595	0.533449	0.604548	0.56629	0.592498	0.535067	0.529544	0.595917	0.527463	0.606035	0.53586	0.531765	0.567996	0.468149	0.516108		16.5788	16.1256	15.686	16.3082	17.1726	16.1681	15.9874	15.5507	15.6651	15.9799	15.9428	16.8549	15.7401	15.9483	14.9025	16.4394	16.2403	15.1178	16.0629	14.815
0.305247	0.472327	0.422297	0.437127	0.347002	0.306986	0.418036	0.465258	0.37664	0.456891	0.47252	0.406533	0.481462	0.405339	0.596183	0.516616	0.582971	0.533809	0.567005	0.574348	0.551642	0.531566	0.49981	0.495937	0.457533	0.501542	0.535123	0.506569	0.432414		16.1159	15.3931	16.9275	16.0945	16.5319	16.4229	16.7253	16.506	16.0949	17.7379	16.1852	15.7236	16.2254	15.6858	16.2551	15.7682	15.1531	16.1878	15.7036	15.2551
0.405018	0.434276	0.449968	0.405848	0.378373	0.367506	0.385391	0.373539	0.435108	0.485823	0.453998	0.471064	0.527872	0.528616	0.50769	0.558407	0.55789	0.592655	0.528384	0.548856	0.534388	0.480465	0.536635	0.520149	0.492277	0.513295	0.535653	0.471167	0.426783		15.5772	17.0884	16.0595	15.5708	16.5548	16.3123	17.0883	16.3914	16.069	15.8601	16.2969	16.1859	15.0262	15.1201	16.356	16.0149	16.0721	15.8211	15.9132	14.8356
0.406249	0.460726	0.50983	0.466868	0.382845	0.417934	0.437316	0.410634	0.402004	0.448369	0.487651	0.479536	0.522489	0.528973	0.549355	0.588923	0.568926	0.618417	0.545266	0.582088	0.566744	0.503119	0.592729	0.508878	0.590279	0.529494	0.539912	0.525986	0.43004		15.746	16.0269	16.2765	16.2523	16.6263	16.2362	16.9908	16.1372	16.1	15.9	16.6603	16.6312	16.5849	15.9542	15.0706	15.0876	15.0752	14.891	16.0483	15.667
0.456829	0.41136	0.35881	0.518745	0.388087	0.414527	0.366527	0.428713	0.407898	0.409153	0.441031	0.462684	0.49967	0.437893	0.501114	0.485098	0.599372	0.63427	0.465424	0.568406	0.561182	0.548897	0.58993	0.533511	0.54678	0.536274	0.469833	0.459692	0.525329		16.6408	16.8038	17.4538	17.2451	15.6584	17.5477	17.318	15.7512	15.864	17.3617	15.4335	16.4954	15.8313	15.1135	16.6108	16.4366	15.5867	15.0422	15.3198	14.775
0.419755	0.40387	0.400566	0.425588	0.468118	0.372799	0.436502	0.449492	0.433837	0.379073	0.482101	0.469835	0.422147	0.464747	0.531969	0.567438	0.561359	0.565682	0.564245	0.412469	0.50634	0.602609	0.561543	0.578314	0.642259	0.502148	0.507978	0.538507	0.562536		15.6105	15.96	15.8646	16.0494	17.0715	15.674	17.2768	14.8432	16.5739	16.1412	15.6906	15.4636	15.9281	17.6581	16.2026	15.6988	16.7519	15.2608	15.5257	15.4734
0.370102	0.437124	0.444908	0.476942	0.466408	0.413716	0.434271	0.338686	0.374871	0.478298	0.424129	0.481917	0.564196	0.525918	0.524486	0.525981	0.527065	0.501584	0.627344	0.631812	0.573124	0.537952	0.531548	0.543275	0.554505	0.561552	0.501126	0.444256	0.473791		16.303	16.6417	16.1152	16.0901	15.9976	16.7378	15.8985	15.8198	15.5585	16.6647	15.9522	16.1524	15.8369	15.4642	15.8436	15.8555	15.6992	15.6826	15.8054	15.546
0.470399	0.422711	0.449428	0.414314	0.363666	0.447749	0.394568	0.395983	0.409982	0.450754	0.440464	0.486537	0.535771	0.519375	0.5297	0.580356	0.565874	0.611142	0.555619	0.495092	0.628497	0.539882	0.474567	0.622419	0.626752	0.482296	0.56446	0.465211	0.51673		17.3867	16.3934	16.4369	16.374	15.8804	16.0433	16.0446	15.431	16.2375	16.365	15.7121	15.5495	15.9375	16.2804	16.0354	15.5901	15.6288	15.5087	15.2782	15.0169
0.459517	0.442976	0.362498	0.416225	0.426967	0.420668	0.386341	0.444587	0.452818	0.429619	0.428041	0.415371	0.522193	0.503803	0.517628	0.615032	0.610501	0.660939	0.529775	0.505934	0.552393	0.590175	0.524632	0.582201	0.493404	0.512369	0.524355	0.493293	0.530201		16.7691	16.5374	17.1706	15.6263	15.6629	16.1372	15.9301	16.2215	16.1468	16.2327	15.9767	16.7381	15.3556	16.5913	15.4801	15.883	15.6613	15.3857	15.8913	15.0674
0.471034	0.401934	0.411852	0.395164	0.454882	0.393631	0.420214	0.330201	0.404597	0.475642	0.436106	0.471571	0.537944	0.57051	0.49082	0.519378	0.541422	0.559454	0.522164	0.54685	0.630465	0.556016	0.558118	0.510567	0.599678	0.483805	0.482994	0.533538	0.461891		16.1509	17.4404	15.8958	16.3604	15.6993	15.9231	16.895	16.0961	15.4457	16.0566	15.6719	15.899	15.629	16.1218	16.8472	15.479	15.3438	15.9386	15.9322	15.2677
0.432402	0.406076	0.493197	0.424103	0.487496	0.40254	0.401349	0.326188	0.405784	0.456225	0.497128	0.437637	0.55085	0.452421	0.495356	0.562568	0.586918	0.54721	0.554886	0.477683	0.546663	0.613033	0.594068	0.525444	0.512259	0.56562	0.558741	0.512426	0.476439		16.2393	16.986	15.0938	16.5954	15.316	15.7204	16.0054	15.9882	15.5353	15.5024	15.4766	16.1644	16.3837	16.664	17.1121	15.9921	16.1561	15.2482	15.5768	15.4612
0.503278	0.447599	0.493649	0.375613	0.353662	0.441857	0.421989	0.37669	0.437443	0.443617	0.4594	0.489969	0.548707	0.545163	0.577297	0.56976	0.521069	0.561312	0.560141	0.485916	0.58574	0.612978	0.495089	0.627643	0.523165	0.489225	0.465399	0.528774	0.548401		15.8015	16.5867	16.6377	15.296	15.9124	16.297	16.3722	15.8136	15.9608	16.2765	15.4012	15.1111	15.8264	15.1993	16.4593	15.8936	16.5657	15.0077	15.3832	16.4796
0.384345	0.4492	0.381534	0.438074	0.459594	0.375979	0.413845	0.455301	0.402037	0.456398	0.468242	0.485961	0.48971	0.536852	0.53649	0.570995	0.497768	0.579254	0.583938	0.507453	0.57964	0.568302	0.566009	0.556387	0.544568	0.560995	0.562958	0.518582	0.505428		15.8606	15.9361	15.6509	15.4387	16.4083	15.4916	15.6226	15.1112	15.388	16.6747	17.1156	16.6511	16.1676	16.2683	16.4251	15.4797	16.3211	14.9056	14.8446	15.5369
0.434125	0.48244	0.434205	0.361588	0.372703	0.478277	0.42274	0.373414	0.42134	0.435864	0.460697	0.499677	0.495584	0.486963	0.540823	0.5207	0.565298	0.617989	0.633479	0.577817	0.556796	0.567856	0.537997	0.634658	0.568058	0.417599	0.526586	0.467802	0.503509		15.8685	15.9794	16.5863	16.3864	15.314	16.5298	16.097	15.4416	15.8708	15.8822	15.8197	16.2481	15.794	15.4237	16.125	16.5905	16.3272	15.8865	15.5747	15.1296
0.459515	0.44772	0.449292	0.45097	0.415538	0.398067	0.43671	0.460434	0.405665	0.401829	0.443968	0.444058	0.474372	0.472777	0.587906	0.541005	0.542325	0.605606	0.536421	0.56886	0.570774	0.631077	0.532648	0.557138	0.573937	0.584295	0.560354	0.477256	0.424332		16.532	17.8246	16.5294	16.1209	16.0454	15.8628	16.0291	15.3979	15.807	15.7929	15.7124	15.8473	16.3944	15.9455	17.4646	15.7375	15.5733	15.9248	15.3001	15.0303
0.463373	0.462578	0.349896	0.489528	0.419997	0.409903	0.431362	0.376796	0.442629	0.403043	0.475656	0.436556	0.47172	0.546455	0.493422	0.588932	0.609012	0.616882	0.590141	0.516333	0.572009	0.624497	0.598794	0.449749	0.596834	0.4865	0.501741	0.541636	0.406795		15.0242	16.7122	16.5307	15.7266	16.3587	17.1273	16.32	14.977	15.7959	16.6	16.587	16.6493	15.6229	15.8978	15.2286	15.4864	16.306	15.8192	16.0584	15.3752
0.430407	0.47228	0.46584	0.395755	0.452314	0.42156	0.435501	0.413877	0.460331	0.471316	0.440109	0.453271	0.494977	0.521792	0.527407	0.56522	0.559366	0.549609	0.545839	0.558205	0.593569	0.614689	0.440482	0.51667	0.521555	0.433211	0.577191	0.514385	0.475229		16.4183	16.8476	16.013	15.6277	14.95	16.9147	16.182	16.0399	16.146	15.6294	15.9995	15.6265	15.8224	16.1475	15.7833	16.2881	15.4341	15.7034	15.5763	14.3995
0.47151	0.48419	0.408951	0.443228	0.457612	0.410442	0.359494	0.447539	0.456675	0.416394	0.416944	0.415747	0.484797	0.445148	0.503874	0.526888	0.535539	0.544871	0.54784	0.559557	0.509261	0.608614	0.639799	0.608014	0.587821	0.471776	0.413458	0.438266	0.497752		16.3372	16.3317	16.5991	16.6969	15.356	16.1365	16.9764	15.2294	17.086	15.5424	15.7868	16.6566	15.7261	15.771	14.8801	16.4168	16.0854	15.6452	14.8254	15.1845
0.424367	0.422132	0.453314	0.458084	0.501961	0.404336	0.351036	0.457916	0.451473	0.479877	0.41527	0.467936	0.54762	0.507249	0.522959	0.497761	0.607743	0.526289	0.518182	0.454112	0.554469	0.565433	0.561012	0.528273	0.571614	0.57546	0.440619	0.509771	0.488715		15.7937	16.6857	16.185	16.8829	15.9631	15.7865	16.1537	16.0229	15.6876	15.9859	15.9443	14.4288	15.878	16.9272	15.5883	15.6463	14.584	14.8095	14.1214	14.1454
0.459061	0.412793	0.423094	0.481277	0.378238	0.395263	0.422507	0.43932	0.350634	0.457331	0.463902	0.431928	0.535217	0.470811	0.483165	0.520862	0.515328	0.557989	0.532763	0.452587	0.536755	0.588887	0.612867	0.611431	0.521514	0.572449	0.499433	0.378593	0.529692		16.4369	16.0131	16.4278	15.5827	16.0448	14.9479	16.8397	15.9211	15.734	17.4319	17.178	15.964	15.5268	16.6206	16.2818	15.3898	15.6948	14.7715	16.1355	15.4495
0.4528	0.482266	0.397535	0.420633	0.404298	0.345372	0.404369	0.410796	0.48165	0.48485	0.469437	0.445952	0.497558	0.530777	0.54711	0.541145	0.53343	0.579989	0.586817	0.539328	0.57738	0.62916	0.627069	0.572385	0.534125	0.618185	0.494431	0.457307	0.503324		16.4738	16.4395	16.4303	15.91	15.7467	15.4657	17.049	15.5528	16.4508	15.7813	16.6829	15.3212	16.7773	16.3709	14.8661	15.438	16.5416	16.3956	15.5372	14.8806
0.306631	0.426052	0.416823	0.398736	0.490751	0.413199	0.334289	0.456186	0.404543	0.407303	0.43926	0.45795	0.500988	0.474729	0.489653	0.530263	0.565131	0.553026	0.553991	0.567559	0.605443	0.56083	0.615852	0.55197	0.544688	0.5784	0.5152	0.532527	0.536962		16.3235	16.5842	15.7905	15.524	16.2997	16.6433	16.4762	16.5077	16.1253	16.5464	15.8765	15.8921	16.7442	15.8993	16.0226	15.5678	16.7725	16.8408	15.5933	14.9301
0.445779	0.495987	0.471585	0.49173	0.427484	0.378451	0.466323	0.374617	0.464363	0.463771	0.414704	0.493416	0.48339	0.556895	0.496304	0.568282	0.540397	0.615418	0.539331	0.557124	0.563548	0.59841	0.613212	0.593628	0.419504	0.514418	0.533165	0.592082	0.422879		16.3236	15.9814	17.3669	16.5113	15.4997	16.7434	17.5707	16.1691	16.7804	15.8094	15.4378	15.6433	16.8033	15.5042	15.7058	16.4086	16.2123	15.6433	15.9421	15.7242
0.440797	0.440012	0.470495	0.418662	0.425949	0.335206	0.422704	0.396012	0.447378	0.406941	0.467499	0.491011	0.45767	0.474844	0.576722	0.519491	0.505812	0.589063	0.557844	0.551705	0.58037	0.568714	0.558798	0.559461	0.48428	0.482479	0.539663	0.440391	0.540263		15.9655	16.3069	15.6342	15.438	16.7096	15.8314	16.8759	15.4616	16.7624	15.6739	16.3987	16.1663	16.3409	16.0046	15.5141	16.6788	15.9132	16.0799	16.7662	14.3881
0.498353	0.484079	0.431032	0.424246	0.41225	0.431991	0.389872	0.448013	0.399475	0.4681	0.424664	0.482731	0.510028	0.486742	0.574992	0.539964	0.547413	0.57684	0.561379	0.562935	0.595439	0.578997	0.616371	0.583292	0.646267	0.479176	0.487972	0.567287	0.473598		16.0657	15.8574	15.9719	15.3187	15.1035	17.3825	17.3334	15.778	16.27	16.2051	16.4377	15.5624	15.9737	15.8319	16.5481	15.2215	16.3539	14.8745	16.1203	14.6097
0.476352	0.370205	0.393391	0.436881	0.468196	0.394536	0.399101	0.395594	0.467203	0.398926	0.468968	0.434745	0.489005	0.467891	0.588272	0.529929	0.533084	0.624764	0.546515	0.499379	0.564436	0.594441	0.495163	0.52564	0.526988	0.532418	0.549924	0.511522	0.532275		16.4968	16.9161	16.5485	15.7413	15.6879	16.6157	16.3807	15.3916	15.4364	16.3814	15.6311	16.1577	15.6473	17.0249	15.4949	15.2847	15.8999	16.1807	15.9077	14.9144
0.323466	0.412813	0.492154	0.50534	0.392612	0.376177	0.330024	0.417839	0.406971	0.432715	0.467168	0.422453	0.471094	0.422819	0.512915	0.555457	0.601647	0.567978	0.535319	0.481445	0.569673	0.53387	0.54215	0.467499	0.525841	0.585807	0.619243	0.47965	0.478742		16.2042	16.689	16.0483	16.4268	16.0216	16.4977	16.5446	16.3577	15.2072	15.782	16.2807	16.1341	16.8505	16.4367	15.3374	15.9641	15.7325	15.4692	15.6314	16.163
0.316195	0.450211	0.457601	0.535536	0.469131	0.396428	0.416979	0.310552	0.516734	0.483784	0.465633	0.427525	0.453868	0.494209	0.570166	0.569947	0.542724	0.584037	0.609913	0.548643	0.599216	0.613043	0.522537	0.563409	0.501509	0.516156	0.537274	0.516796	0.443767		16.7553	15.7111	15.8125	15.8118	15.3603	16.5519	16.2439	16.014	15.9324	16.0572	16.1076	15.6028	15.9323	16.343	15.2234	15.9385	16.0461	15.2509	15.6106	15.2192
0.438341	0.450941	0.427486	0.422005	0.384898	0.474054	0.419466	0.401048	0.440345	0.450013	0.375871	0.424388	0.510924	0.491088	0.518761	0.529125	0.591695	0.539167	0.634983	0.528414	0.59084	0.599673	0.588373	0.637909	0.438568	0.44757	0.579228	0.449451	0.45466		16.1558	16.1486	16.3805	15.4552	15.0907	16.3993	16.9649	16.1133	16.2931	16.4198	16.0345	15.7468	16.3418	15.4765	15.5805	16.1619	15.1409	15.9511	15.3959	15.6046
0.391275	0.410286	0.502951	0.474411	0.417705	0.420344	0.345621	0.43972	0.437567	0.441054	0.501217	0.475535	0.483132	0.498746	0.527837	0.546931	0.583384	0.526962	0.51485	0.501301	0.625618	0.686648	0.564176	0.531979	0.5168	0.470507	0.418964	0.459567	0.465379		15.5432	16.3323	16.7993	16.264	16.2701	16.6507	17.0903	15.6389	14.969	16.231	15.8066	15.2907	15.3638	16.3826	16.531	15.7673	16.7552	15.3275	15.976	15.3072
0.431448	0.484585	0.487606	0.479232	0.38666	0.370066	0.333017	0.38023	0.431707	0.483564	0.417993	0.520977	0.503681	0.481656	0.499822	0.572102	0.592215	0.627706	0.590084	0.503841	0.614935	0.656251	0.605057	0.476537	0.519856	0.466986	0.505689	0.474028	0.536615		15.5375	17.038	16.7714	16.0267	15.6085	16.6381	17.3511	15.6738	16.4495	15.7389	15.9484	15.4905	17.0217	15.9131	16.3171	16.0473	15.5836	15.7252	15.5579	15.3477
0.395974	0.466686	0.463604	0.408003	0.469781	0.406121	0.304057	0.431411	0.46675	0.393153	0.436677	0.422417	0.482238	0.471842	0.50012	0.523877	0.552215	0.541731	0.528941	0.533597	0.573092	0.529979	0.592956	0.583636	0.572695	0.530788	0.516499	0.548438	0.543416		15.3155	16.4734	16.0452	15.5701	16.316	16.3874	16.5264	16.235	16.5052	15.5118	15.2377	15.8225	16.0338	16.1824	15.6592	16.2153	15.8577	15.7408	15.2603	16.1863
0.458284	0.444079	0.445528	0.413366	0.368786	0.413931	0.375851	0.367195	0.477052	0.475365	0.42471	0.458702	0.464348	0.436356	0.476133	0.541398	0.507554	0.521816	0.629692	0.57133	0.576822	0.551247	0.566041	0.495983	0.578449	0.566697	0.462941	0.5533	0.512957		15.7509	16.8535	16.26	15.6115	14.8198	15.8813	16.5042	15.4832	16.3759	16.1875	15.5061	15.7297	16.1396	16.0923	15.9306	15.7452	16.2206	15.594	14.4634	14.6002
0.401985	0.443999	0.385508	0.399828	0.44207	0.418855	0.403477	0.412749	0.385601	0.403759	0.426646	0.47142	0.524615	0.505279	0.538369	0.614109	0.474804	0.539222	0.592424	0.533753	0.529338	0.560994	0.512	0.514248	0.583281	0.498726	0.540445	0.487619	0.414581		15.8939	16.2538	16.7936	16.7729	16.0966	16.4629	16.9502	15.9173	16.5625	15.5012	16.2364	16.3781	16.1706	15.4483	16.4598	15.5667	16.3688	15.466	15.6667	14.9928
0.294268	0.415809	0.396479	0.444708	0.464977	0.354699	0.386915	0.433208	0.442281	0.470766	0.476957	0.50161	0.489529	0.467163	0.492466	0.578671	0.6073	0.589432	0.538339	0.553415	0.598142	0.604067	0.520582	0.586179	0.550089	0.513131	0.538067	0.459125	0.478821		15.8699	17.0863	15.7757	16.5486	15.4448	16.6533	16.5918	16.0736	16.8056	15.7204	16.0045	15.7221	15.4065	16.2697	15.432	15.2399	16.5952	15.3252	15.2123	15.3075
0.380571	0.477334	0.408784	0.394655	0.385533	0.3593	0.387751	0.413928	0.430072	0.41083	0.465019	0.42307	0.482952	0.500642	0.500899	0.435965	0.60558	0.562363	0.523398	0.48848	0.584097	0.628744	0.591722	0.581629	0.533804	0.501741	0.547725	0.534061	0.58803		15.9143	15.8968	16.7075	15.5912	15.9309	15.8306	16.2285	15.4373	16.6342	16.4096	16.0886	16.8752	16.1065	15.0594	15.2391	16.4336	16.7439	15.0488	15.207	16.2203
0.389084	0.327351	0.396883	0.35857	0.447907	0.372046	0.422302	0.434158	0.497535	0.4251	0.405603	0.4806	0.542415	0.455999	0.492503	0.506744	0.513094	0.586431	0.568965	0.550796	0.56653	0.562702	0.593184	0.541182	0.47175	0.560574	0.455974	0.541538	0.460738		16.1856	15.376	15.6237	17.0387	15.765	16.0171	16.5296	17.0683	16.0075	15.9499	16.2369	16.3242	16.3453	16.3589	16.6409	16.4725	15.896	14.8843	15.2975	15.0776
0.384071	0.392264	0.483854	0.442029	0.440301	0.390763	0.340589	0.412517	0.447957	0.438043	0.409099	0.42957	0.445187	0.434025	0.495876	0.50453	0.608331	0.504427	0.543118	0.457034	0.625397	0.594333	0.530981	0.517203	0.560781	0.565746	0.506695	0.487543	0.51968		15.5174	16.3538	16.568	16.4464	16.6419	16.0232	16.1677	15.7786	15.6418	16.969	15.6153	16.7218	16.0985	16.0459	15.9707	15.4334	16.6425	14.2471	15.7925	14.1869
0.370502	0.412565	0.457601	0.377834	0.432102	0.416234	0.409812	0.45191	0.411829	0.404031	0.488752	0.475416	0.428305	0.593935	0.573238	0.528139	0.602357	0.513556	0.580317	0.51508	0.604265	0.551383	0.514797	0.526444	0.532148	0.529718	0.530444	0.49896	0.563228		15.8627	16.3179	16.4202	15.9553	15.975	15.8398	17.1352	15.5724	16.6146	15.0781	16.293	15.7337	16.8098	16.6368	16.9139	15.4821	16.0664	15.5481	14.7703	15.3912
0.509883	0.480837	0.423121	0.458863	0.441114	0.386486	0.363696	0.422937	0.359873	0.463927	0.457763	0.41323	0.532705	0.525473	0.542928	0.548563	0.655406	0.626555	0.530244	0.567855	0.628257	0.571382	0.502084	0.574496	0.545038	0.516027	0.473736	0.517003	0.511043		16.1519	16.7947	16.7249	16.4225	15.3773	16.4704	16.1958	15.1556	15.1465	15.5362	15.6589	15.8511	16.4379	15.6697	16.3648	15.7211	17.0331	15.3608	15.5626	14.7448
0.384891	0.466945	0.413131	0.375864	0.404786	0.367897	0.334276	0.445374	0.460162	0.453011	0.497824	0.491054	0.538168	0.546902	0.558543	0.534636	0.478097	0.55251	0.540647	0.569412	0.560494	0.638874	0.571837	0.496829	0.549253	0.571005	0.404287	0.528727	0.505466		15.0272	16.9909	15.68	16.4723	14.9764	16.2281	16.0894	15.839	15.3813	16.1284	16.5426	16.0747	15.8513	16.8542	16.3548	16.2772	16.2577	15.6231	15.9738	15.1887
0.568365	0.351244	0.429449	0.43506	0.44363	0.43127	0.417205	0.456123	0.483479	0.463799	0.485455	0.406577	0.500756	0.505438	0.486864	0.519764	0.540962	0.546349	0.648403	0.54681	0.556241	0.522439	0.578943	0.503392	0.500728	0.427694	0.560976	0.515332	0.484875		16.2394	15.8063	15.9534	16.0164	15.3128	16.9742	16.0994	14.8311	16.6053	17.2427	15.8438	15.3165	15.8007	16.1313	15.3765	15.5126	17.1678	14.7874	15.4791	14.8789
0.425282	0.398127	0.406778	0.32707	0.42146	0.433411	0.361976	0.440818	0.441168	0.477028	0.494971	0.43047	0.425125	0.474259	0.524145	0.50435	0.589745	0.573687	0.581373	0.61068	0.618436	0.552537	0.499492	0.595108	0.562857	0.587573	0.567898	0.438759	0.471666		16.6807	15.8897	16.3415	16.0176	15.8045	16.8093	16.795	15.8867	15.3902	17.3027	16.561	16.6945	15.8371	15.0797	15.6957	16.2073	16.3273	15.6225	14.3787	15.9265
0.457605	0.418746	0.383321	0.374907	0.438142	0.367107	0.374336	0.387537	0.415047	0.363818	0.451567	0.44702	0.459167	0.471597	0.517993	0.515878	0.56526	0.55221	0.577845	0.516749	0.602506	0.569986	0.607227	0.448916	0.575751	0.546852	0.52393	0.524412	0.408325		15.5729	16.255	16.4855	15.8839	15.7116	15.8935	16.2314	15.1202	15.9537	15.4417	16.734	16.3835	16.3365	15.9998	16.4035	15.8043	16.3345	16.0903	15.2251	15.1911
0.423065	0.428234	0.397482	0.431448	0.356458	0.376852	0.452642	0.459955	0.48616	0.466031	0.469373	0.466082	0.557195	0.466224	0.51704	0.639007	0.629751	0.526784	0.579909	0.500031	0.552242	0.584084	0.56837	0.542881	0.555759	0.579176	0.502203	0.540299	0.403685		14.3929	16.5295	15.7297	15.4594	16.465	16.6957	16.1295	15.5058	16.1552	16.0519	16.3674	15.2302	16.029	15.5256	15.6376	16.0067	15.9206	15.2086	16.1422	15.0452
0.376225	0.422046	0.505534	0.469732	0.360069	0.371821	0.391166	0.459823	0.455668	0.505638	0.398011	0.433868	0.500438	0.413649	0.486316	0.59501	0.558194	0.583129	0.509335	0.561654	0.540093	0.543224	0.606774	0.597764	0.465513	0.516526	0.495439	0.455319	0.474299		15.721	16.011	16.6374	16.2469	16.0039	16.0726	16.5114	16.1803	15.9333	16.1103	16.7497	15.7857	15.6236	16.8345	16.8513	15.7785	16.4101	15.8736	15.5096	15.4467
0.401146	0.393323	0.439753	0.414602	0.444046	0.371474	0.400897	0.426181	0.446954	0.488845	0.409136	0.46901	0.4894	0.516332	0.556716	0.531979	0.540809	0.502225	0.544995	0.56411	0.626808	0.549047	0.490087	0.553715	0.528156	0.577601	0.494636	0.522972	0.493065		15.6386	16.7825	16.2394	15.8714	16.3583	15.5849	17.2148	16.4013	16.3947	16.1837	16.2948	16.3983	15.8729	16.8306	16.1405	15.154	16.381	14.8971	15.5644	15.613
0.536962	0.440841	0.477784	0.437736	0.510128	0.399765	0.414636	0.477507	0.487812	0.400515	0.434	0.389374	0.520616	0.515729	0.453483	0.567786	0.556401	0.572788	0.557047	0.499852	0.581014	0.568316	0.51292	0.462544	0.570672	0.522205	0.538095	0.439639	0.594558		16.464	17.1932	16.7934	15.8475	16.4623	16.9684	15.4385	14.9528	16.118	15.7941	15.9896	16.0837	16.3539	15.5369	15.3434	15.6002	16.2557	14.8042	15.7468	15.3388
0.428771	0.439275	0.387015	0.406829	0.465292	0.41013	0.384119	0.381187	0.45912	0.445209	0.468756	0.464246	0.493123	0.463219	0.528391	0.538144	0.568945	0.635505	0.539581	0.601797	0.590233	0.586553	0.570039	0.582477	0.616017	0.461315	0.510976	0.465271	0.543028		15.4715	16.4862	16.0469	16.4796	15.8673	16.3911	16.3989	15.2705	15.7301	15.9922	16.0934	16.3749	16.4523	15.822	15.8617	15.8136	15.673	16.0303	15.6167	14.9506
0.459872	0.451437	0.514171	0.444929	0.475332	0.513303	0.314174	0.4403	0.481126	0.385917	0.487134	0.410825	0.52071	0.425031	0.499576	0.492719	0.532436	0.583958	0.569756	0.569158	0.578147	0.571184	0.579984	0.571806	0.48913	0.43324	0.460955	0.421969	0.550226		16.8252	16.664	16.4699	15.8472	15.3123	17.0179	14.9832	16.1609	16.1127	15.9606	16.0202	16.7808	16.1171	16.154	16.3997	16.1187	15.9889	14.6033	15.6418	15.0351
0.360596	0.405113	0.386095	0.436884	0.351619	0.403314	0.34915	0.392296	0.356012	0.471814	0.522105	0.471745	0.482046	0.499268	0.519976	0.515436	0.551937	0.506877	0.559851	0.619782	0.531946	0.514145	0.559372	0.489486	0.547358	0.448882	0.470424	0.525749	0.501326		15.4666	16.116	15.7205	16.5408	16.2358	16.1746	15.9193	15.6389	16.1632	16.601	16.6447	16.3379	18.0682	15.1622	16.3807	15.712	15.5326	15.5289	15.9215	16.0848
0.410796	0.413342	0.404713	0.422563	0.449072	0.458007	0.412869	0.3915	0.416965	0.483124	0.412572	0.499614	0.510199	0.4736	0.486576	0.57033	0.538552	0.548138	0.573525	0.563416	0.59727	0.551332	0.636781	0.562323	0.561389	0.550275	0.509241	0.562805	0.555046		15.5391	16.9799	16.1917	15.1354	15.9601	16.9156	17.1639	15.8929	15.6827	15.1873	15.5857	16.0786	17.1161	15.7228	15.6501	16.7891	16.6639	14.7442	16.2405	14.6491
0.469516	0.422881	0.477162	0.384412	0.446178	0.375765	0.44864	0.444226	0.454169	0.53273	0.520835	0.492246	0.514806	0.508734	0.57162	0.58261	0.571456	0.597727	0.530296	0.549761	0.56136	0.631391	0.585647	0.433196	0.616429	0.522215	0.525227	0.545024	0.54868		15.6181	17.6585	15.9781	15.7919	15.5013	16.0227	16.5101	15.6722	15.7618	16.6324	16.2406	15.4344	15.9814	15.935	15.6831	15.6937	16.1429	15.3262	14.4446	14.588
0.398387	0.4068	0.414444	0.39164	0.367053	0.433126	0.330486	0.461003	0.399677	0.455966	0.370836	0.468095	0.514975	0.48501	0.528476	0.494417	0.574975	0.492166	0.617005	0.528226	0.6505	0.497855	0.592544	0.612062	0.555565	0.514395	0.515873	0.544355	0.460762		17.0484	16.3777	17.5933	15.6263	16.6196	16.8178	16.935	15.3536	15.9109	16.3711	16.1669	16.3841	16.9953	15.4307	15.8224	16.9714	16.6054	14.2948	15.6402	16.2035
0.364539	0.377133	0.476283	0.431843	0.398975	0.401503	0.396932	0.442342	0.421545	0.389797	0.450137	0.482831	0.553901	0.488013	0.507622	0.511938	0.583205	0.579923	0.64511	0.495845	0.512849	0.559674	0.54641	0.580401	0.465887	0.45501	0.547372	0.548001	0.459777		16.1491	17.3228	16.7785	16.6462	15.961	16.9023	16.1157	16.2557	15.6318	15.4585	15.3576	16.2556	16.3957	15.1914	16.8729	15.4359	16.8319	15.9804	15.0236	15.4456
0.456467	0.454331	0.396353	0.406407	0.433062	0.357326	0.422514	0.410147	0.429174	0.466438	0.436233	0.458267	0.541727	0.530487	0.539826	0.573466	0.592606	0.506693	0.575931	0.573426	0.601286	0.520789	0.564485	0.582134	0.574205	0.479692	0.451294	0.504107	0.440138		16.3006	16.8768	16.8311	15.4742	15.4894	16.5168	16.7642	16.011	16.0932	15.2219	16.0492	16.2968	16.3353	16.4767	15.2763	16.5984	15.1302	16.4702	15.3109	15.0497
0.403463	0.381633	0.412758	0.433093	0.433743	0.464544	0.341382	0.421517	0.41906	0.378641	0.420696	0.460225	0.467028	0.49012	0.573323	0.508539	0.523863	0.588591	0.471246	0.5297	0.499135	0.568664	0.542184	0.573689	0.607085	0.472192	0.460035	0.510576	0.537947		14.7187	16.8834	15.7141	16.0892	15.9041	16.7627	15.691	16.5519	14.6351	17.3371	17.1614	16.5861	16.1755	17.0769	16.7971	16.0607	16.471	14.5647	15.3704	16.0503
0.368211	0.46525	0.396191	0.420366	0.438071	0.417196	0.344459	0.368678	0.441774	0.530943	0.430393	0.420652	0.495305	0.417509	0.480371	0.528079	0.553911	0.580353	0.568179	0.590867	0.620358	0.529806	0.561031	0.595633	0.516537	0.532892	0.459379	0.547878	0.512348		15.9109	17.1913	16.5551	15.8548	16.8947	15.5824	15.6724	15.3315	16.2332	16.6114	15.8797	15.4614	16.2483	16.0644	15.7972	16.4188	16.112	15.5805	15.4121	15.767
0.34392	0.460546	0.383046	0.401535	0.378112	0.347938	0.434108	0.425038	0.413461	0.43504	0.453845	0.414117	0.501337	0.530125	0.470431	0.571037	0.51482	0.516673	0.587155	0.554602	0.560141	0.459574	0.536058	0.592465	0.52786	0.537613	0.465227	0.430373	0.528252		16.0557	16.2585	15.2739	16.9656	15.9283	17.307	15.8211	16.4572	16.2026	16.3335	16.8285	16.1104	15.9329	16.481	16.3027	15.3441	15.6162	15.1612	14.2851	15.2419
0.441175	0.425057	0.393911	0.472057	0.395165	0.452011	0.394639	0.338523	0.357082	0.40344	0.475701	0.397806	0.468879	0.44415	0.491599	0.567444	0.604487	0.61234	0.5473	0.546553	0.557515	0.547537	0.532053	0.550861	0.458303	0.47323	0.504246	0.473644	0.488355		16.2553	16.2455	16.978	16.3031	16.8325	16.8004	16.1806	16.098	15.7289	15.1966	15.7752	15.8984	16.4298	16.3809	15.6267	16.0853	16.7268	15.4532	15.2201	15.5509
0.446242	0.488859	0.484893	0.456789	0.480667	0.386281	0.372651	0.433787	0.465743	0.425317	0.48275	0.409316	0.541876	0.53075	0.551308	0.549014	0.609228	0.494013	0.598519	0.541613	0.578639	0.606214	0.544394	0.474344	0.466121	0.413903	0.485982	0.566856	0.46278		17.5967	16.3687	16.6794	16.1994	15.705	16.8519	15.855	15.302	15.6295	15.7244	16.0966	15.6033	15.7437	15.6311	15.769	15.9283	15.213	15.4259	14.9246	13.8558
0.38525	0.460616	0.446524	0.440592	0.445334	0.377023	0.392971	0.401188	0.399448	0.416216	0.454219	0.485775	0.504323	0.512612	0.493018	0.545565	0.606613	0.54972	0.580872	0.501571	0.557622	0.479238	0.549168	0.516843	0.537928	0.53724	0.457866	0.417536	0.533996		17.3719	15.8337	16.5104	16.0003	16.0541	15.2807	16.9479	15.6179	15.0516	15.3765	16.6559	16.4685	15.7025	15.6287	15.657	16.4563	16.0523	15.9658	15.0198	15.5224
0.471961	0.457128	0.408802	0.474289	0.328257	0.365651	0.379993	0.439539	0.45126	0.46411	0.44566	0.46682	0.494012	0.518511	0.505869	0.534129	0.575202	0.58635	0.510215	0.565482	0.599824	0.555923	0.585332	0.612275	0.504037	0.477523	0.53531	0.552543	0.554321		16.0204	15.9622	16.3464	16.0876	16.3557	16.6337	16.6778	15.6758	16.9152	16.4906	15.7522	15.7323	15.9606	15.8415	16.6073	15.2359	16.1908	16.0701	15.3536	16.1184
0.379826	0.388196	0.489995	0.377094	0.458278	0.387984	0.405336	0.310895	0.473461	0.478241	0.461703	0.469929	0.570673	0.488448	0.540039	0.552275	0.558977	0.625355	0.560755	0.476122	0.534872	0.545769	0.571704	0.586782	0.556809	0.434044	0.522889	0.498002	0.498984		17.0577	15.8339	16.0599	15.7912	16.3579	16.9932	16.5983	15.626	16.1375	16.6229	15.9737	15.4812	15.4102	15.9457	14.9509	15.5214	16.3392	16.4606	14.8388	16.0197
0.48323	0.508245	0.422848	0.385071	0.383954	0.452499	0.384304	0.418178	0.461081	0.404037	0.441726	0.471025	0.518903	0.498775	0.4756	0.508565	0.555268	0.602446	0.623937	0.55377	0.535431	0.616485	0.599277	0.48189	0.595535	0.558165	0.489352	0.51604	0.540911		15.9145	16.0452	16.5843	16.5574	16.0362	15.8342	16.2081	16.2629	16.7005	15.9016	15.5489	15.9689	15.5028	16.0043	14.7419	16.3031	15.7099	15.8198	16.8396	14.685
0.389456	0.37739	0.413459	0.37768	0.470059	0.374732	0.425999	0.467934	0.469785	0.441114	0.459199	0.465317	0.482274	0.571856	0.577637	0.573102	0.546486	0.597353	0.605752	0.532778	0.537152	0.527395	0.494124	0.510683	0.415828	0.489562	0.501782	0.620558	0.518261		15.4026	16.9428	16.4612	16.3519	15.7589	15.9305	15.9892	16.2455	16.5111	15.3252	16.2824	16.3011	15.1657	16.3407	15.6238	17.2188	14.843	16.5302	15.9046	15.5304
0.337374	0.459052	0.400146	0.502985	0.4428	0.417796	0.354941	0.402659	0.424113	0.425564	0.456989	0.51229	0.516867	0.440651	0.556953	0.559417	0.602033	0.631225	0.550779	0.611206	0.60129	0.612307	0.572964	0.607402	0.573524	0.535409	0.590371	0.561725	0.537204		15.5998	16.6647	16.1774	15.548	17.2952	15.1569	16.2645	15.4849	16.1044	15.8489	16.4378	16.2378	16.8871	15.6091	15.7764	17.0767	15.4416	15.4124	15.9594	15.9272
0.386121	0.463564	0.416486	0.3561	0.450289	0.401532	0.347858	0.339605	0.479116	0.456199	0.446034	0.444691	0.499858	0.464624	0.506278	0.523663	0.48599	0.585124	0.551394	0.498861	0.568304	0.60944	0.56666	0.577405	0.505508	0.55952	0.55616	0.553542	0.475223		15.8857	16.1548	15.8911	16.0406	16.4639	15.9912	15.7625	16.5713	15.6145	16.3731	16.1438	15.9664	16.6874	16.2437	15.7804	15.8889	16.7144	15.6788	15.8739	15.0553
0.443385	0.486501	0.285449	0.48317	0.435809	0.408153	0.438622	0.424697	0.471087	0.4818	0.494051	0.439907	0.49521	0.488129	0.48072	0.56042	0.536597	0.562891	0.58863	0.616322	0.537154	0.499169	0.610561	0.619277	0.523687	0.519585	0.38705	0.507998	0.550574		15.5226	16.1254	16.3176	16.1461	15.5648	15.4662	15.8583	16.2817	15.5451	15.9645	15.5172	16.1437	16.388	16.6422	14.6493	15.6212	16.1724	15.1907	16.1713	15.3604
0.418254	0.476447	0.41846	0.435568	0.422495	0.434874	0.372391	0.428218	0.433168	0.417448	0.44437	0.411494	0.527705	0.499961	0.46449	0.549447	0.571583	0.538475	0.553566	0.603034	0.601247	0.551913	0.513998	0.538662	0.533199	0.534841	0.391135	0.538621	0.534697		16.0236	16.6685	17.0206	15.7396	16.5051	15.916	16.9557	15.311	15.6647	16.0974	16.2745	15.7739	16.3827	16.4646	16.1404	15.0337	16.5336	15.2515	15.1071	15.705
0.417804	0.474613	0.413811	0.482531	0.384909	0.395959	0.420663	0.383766	0.423152	0.43429	0.463887	0.483938	0.541346	0.468126	0.568283	0.500029	0.540305	0.528447	0.615708	0.541689	0.595553	0.512055	0.513648	0.500058	0.56122	0.456658	0.533731	0.49925	0.535057		16.3262	15.8868	15.6797	16.2104	16.5912	16.3169	17.3146	15.4191	15.4558	16.4353	16.3762	16.0464	16.4154	16.7023	15.4794	16.3036	16.6531	15.6239	15.9398	16.2392
0.385412	0.464224	0.476089	0.427657	0.391845	0.376414	0.344684	0.359398	0.37121	0.489065	0.391256	0.511687	0.466532	0.486981	0.53484	0.579593	0.600634	0.526352	0.617914	0.519377	0.589777	0.52029	0.543743	0.525072	0.536209	0.494035	0.512326	0.525105	0.523116		16.6235	16.8015	16.2703	16.281	16.808	16.0412	16.6822	16.6668	15.2184	17.3202	15.7974	16.0642	16.6698	16.2729	16.2501	14.9865	15.1589	14.869	15.7613	15.2416
0.519574	0.395384	0.449684	0.521205	0.50664	0.40123	0.356629	0.380192	0.460009	0.553611	0.452386	0.386127	0.450993	0.521315	0.500383	0.445152	0.533881	0.540374	0.514568	0.560226	0.582823	0.600978	0.631901	0.580455	0.443334	0.477161	0.501436	0.514741	0.521041		16.0008	16.3621	16.458	16.1311	15.8273	16.4091	16.2097	15.0663	15.4818	16.2385	15.7317	16.4389	16.1735	15.5403	15.0237	15.3526	16.0822	14.5801	14.4452	14.8413
0.352699	0.496483	0.452785	0.449598	0.409144	0.381909	0.344334	0.406522	0.518429	0.489807	0.446157	0.427448	0.463551	0.501274	0.560361	0.514646	0.601853	0.517103	0.559059	0.565744	0.606603	0.57185	0.570104	0.625804	0.57653	0.586917	0.48312	0.517674	0.503182		16.5302	16.6185	16.4945	15.3667	16.4264	15.5855	16.0754	15.5918	16.3739	15.3799	15.542	15.6447	16.2118	16.9154	16.1069	16.0023	15.9925	15.7077	15.7157	15.0951
0.34684	0.386402	0.405117	0.411944	0.396567	0.387312	0.382462	0.38712	0.485682	0.449562	0.430599	0.46531	0.412224	0.514966	0.550713	0.579156	0.582582	0.530937	0.584961	0.544958	0.555125	0.547771	0.544551	0.547651	0.608561	0.503222	0.550232	0.468184	0.573859		15.7134	16.1009	16.1279	15.5366	15.9126	16.6823	16.1534	15.3396	16.5426	16.1987	16.045	15.856	16.6221	16.354	15.5277	15.8742	16.6205	15.7106	14.7233	15.6248
0.454418	0.425643	0.429039	0.368617	0.347124	0.415023	0.400343	0.436977	0.443919	0.455448	0.415364	0.436314	0.434253	0.513004	0.574783	0.572739	0.58969	0.575095	0.532563	0.550659	0.522851	0.561762	0.51577	0.552741	0.569672	0.474728	0.479967	0.581383	0.591115		16.7403	15.3599	16.8831	15.5746	15.6283	16.7669	16.3888	15.9478	15.5573	16.09	16.3573	16.0073	16.1879	15.8105	16.1225	14.8356	15.9326	15.7694	15.0512	15.4992
0.408093	0.406282	0.473692	0.476664	0.409034	0.400809	0.390159	0.446856	0.43811	0.441444	0.438313	0.456536	0.491641	0.485523	0.528237	0.514821	0.606228	0.575045	0.49485	0.494617	0.605677	0.547937	0.581166	0.498213	0.401676	0.483419	0.505905	0.535073	0.488101		16.3189	16.1259	15.8619	16.1375	16.2438	16.3395	15.6473	16.0662	15.7251	16.3309	15.5322	17.2286	16.7889	15.4868	15.565	15.9789	16.3816	15.4118	15.2078	15.6386
0.392282	0.37364	0.388086	0.457665	0.485269	0.330348	0.443604	0.559775	0.434511	0.443899	0.476517	0.514138	0.495999	0.555084	0.546245	0.523949	0.514621	0.53876	0.570879	0.531428	0.504093	0.576894	0.501276	0.527032	0.45637	0.441625	0.538143	0.480361	0.438079		16.1419	17.1378	16.2094	16.3111	16.8385	17.4152	16.8493	15.2856	16.9205	15.6443	17.7557	16.7698	15.5894	15.2403	16.2345	15.5289	15.3341	15.2965	15.3119	15.1195
0.381673	0.474571	0.463839	0.480148	0.422678	0.422561	0.319667	0.414861	0.419169	0.40189	0.526374	0.476549	0.472673	0.499217	0.533866	0.559659	0.528867	0.574727	0.568425	0.5559	0.568529	0.580807	0.511319	0.605006	0.561281	0.519538	0.476384	0.551333	0.569921		15.9026	16.6827	15.3734	16.4737	15.3297	16.6053	15.8069	15.8656	15.9698	16.2828	15.4812	14.8007	17.0093	15.8784	16.0377	15.7797	16.6622	15.5526	15.462	15.7071
0.47101	0.421963	0.450747	0.502875	0.463746	0.416641	0.354581	0.418174	0.455278	0.443173	0.460706	0.499997	0.481126	0.537941	0.561799	0.551296	0.516011	0.586584	0.587514	0.576729	0.610292	0.563816	0.671354	0.553033	0.607167	0.494059	0.528825	0.494441	0.484174		15.5071	15.8195	15.8083	15.8623	16.2539	15.8392	15.6861	16.0513	16.0836	16.2988	16.2919	16.1877	16.3803	16.5344	16.1861	16.2213	15.6714	16.2862	15.8729	15.7633
0.481765	0.482858	0.384913	0.409213	0.394989	0.475686	0.465533	0.362957	0.43778	0.471514	0.507867	0.436729	0.52922	0.552754	0.528627	0.573159	0.570939	0.570789	0.592181	0.507152	0.497258	0.593452	0.579696	0.506514	0.579265	0.540768	0.479304	0.532051	0.503655		16.4562	16.0875	15.788	16.5536	15.2128	16.6715	16.4557	15.5355	16.0335	14.5307	16.47	15.8674	16.1728	16.0384	14.9503	16.2035	15.5363	15.4402	14.4785	14.9799
0.377413	0.442689	0.38219	0.381269	0.385494	0.367413	0.399219	0.461937	0.366511	0.457555	0.448803	0.482072	0.505512	0.490893	0.550711	0.504592	0.519201	0.573075	0.555625	0.505261	0.587245	0.543129	0.51084	0.596267	0.580228	0.439672	0.46129	0.564319	0.594651		15.6547	17.363	16.5682	16.9743	15.7975	16.7122	15.7983	15.5232	16.6684	15.6398	15.426	17.3301	15.8088	15.9349	16.6295	16.061	15.675	14.655	16.5761	15.3554
0.460551	0.406751	0.35292	0.456075	0.397804	0.35895	0.387899	0.326856	0.486255	0.386959	0.447142	0.482878	0.49764	0.53571	0.596244	0.618992	0.562003	0.562866	0.581005	0.503649	0.702196	0.636398	0.508741	0.558675	0.55093	0.514191	0.510312	0.553409	0.527079		15.8846	16.7583	17.8759	15.881	16.2151	15.9196	16.4643	15.5047	15.6769	16.2852	16.0737	16.0079	16.2265	15.9143	15.7317	15.592	15.4211	16.4264	16.0822	14.9935
0.458524	0.42813	0.439624	0.421919	0.3863	0.432198	0.418762	0.440842	0.442379	0.409312	0.438893	0.412359	0.537615	0.438425	0.537685	0.552204	0.625045	0.529526	0.518273	0.529772	0.481613	0.528974	0.623297	0.596168	0.565265	0.582508	0.463771	0.533437	0.594441		16.1839	15.9227	16.8131	17.0018	15.9363	16.9484	16.9795	15.3007	15.9553	16.0957	15.3288	15.8784	15.6647	16.2405	15.7416	14.6719	15.9926	14.8969	15.1818	15.9467
0.348678	0.363948	0.492198	0.398358	0.4481	0.42386	0.376858	0.440939	0.459787	0.479854	0.46963	0.412232	0.510327	0.479328	0.562937	0.512452	0.552022	0.55311	0.577562	0.525381	0.551776	0.571997	0.519631	0.637985	0.469909	0.484822	0.568605	0.514899	0.538306		15.632	16.8168	15.4723	17.0464	16.5014	16.0962	16.6441	15.4404	15.3314	15.9185	16.6087	16.9857	15.8872	15.4048	16.1031	15.8169	16.1838	15.5603	15.8252	15.5127
0.465007	0.418772	0.443832	0.392276	0.42828	0.405721	0.405	0.385521	0.409993	0.473413	0.45389	0.460921	0.44363	0.517706	0.404552	0.540229	0.59794	0.507005	0.505041	0.564577	0.555234	0.670093	0.553073	0.579149	0.486145	0.4479	0.562247	0.448443	0.544492		15.69	15.9534	16.5378	16.8594	15.7556	15.405	16.1811	15.441	16.2962	16.6932	15.4435	15.9337	16.5889	15.7385	16.7998	16.413	16.1621	16.0603	16.2779	14.9454
0.406675	0.466726	0.432601	0.346668	0.416834	0.351429	0.355165	0.410317	0.486132	0.363696	0.467772	0.440553	0.537418	0.493721	0.502141	0.577386	0.584274	0.55738	0.534002	0.550093	0.519906	0.570689	0.558084	0.535116	0.533993	0.554869	0.474158	0.524873	0.469489		17.2753	16.8118	16.1628	17.7691	16.2518	16.7404	17.1336	16.3431	15.5211	15.9688	16.2063	15.4712	15.971	15.6287	15.8504	15.4591	16.7801	15.214	14.9177	14.2378
0.465009	0.417835	0.438499	0.395054	0.471205	0.420781	0.370026	0.429358	0.433574	0.417679	0.430765	0.470322	0.505383	0.513238	0.502826	0.563613	0.552098	0.61817	0.604144	0.580855	0.626997	0.459725	0.664596	0.620466	0.538133	0.514267	0.469399	0.536004	0.582424		16.2166	16.0635	15.9974	15.3575	15.9431	15.7911	15.7135	15.985	16.3175	16.6696	16.1218	15.9239	15.0511	15.8597	15.4429	16.2026	15.5621	15.7534	15.6122	15.2449
0.425369	0.358266	0.46825	0.421248	0.43073	0.429961	0.424473	0.445332	0.498738	0.39165	0.359071	0.513944	0.44406	0.435355	0.538902	0.602923	0.597673	0.574079	0.567565	0.578596	0.526237	0.589372	0.509147	0.532049	0.485378	0.477735	0.471771	0.503221	0.522656		16.5369	17.4173	17.7517	15.7466	16.8283	16.9414	16.528	15.3284	15.7697	15.7322	16.3682	16.4663	16.9699	15.8457	15.854	15.4968	16.1146	15.1224	15.9086	15.0057
0.434219	0.427313	0.385636	0.473478	0.450572	0.353461	0.381356	0.448594	0.404981	0.401298	0.449856	0.453096	0.534976	0.499179	0.530584	0.57818	0.563958	0.559928	0.496126	0.573146	0.54283	0.576048	0.594064	0.519206	0.527085	0.540175	0.506398	0.560312	0.471431		15.617	16.3359	15.9381	16.3412	16.4162	15.9528	16.3948	16.2286	17.4617	15.9564	15.176	16.069	16.6312	15.5901	16.9064	15.7061	16.9492	15.574	14.8398	15.3895
0.46075	0.457916	0.452229	0.410946	0.395609	0.40395	0.399481	0.419996	0.487608	0.456279	0.447244	0.447584	0.492047	0.489969	0.472014	0.495023	0.551709	0.606296	0.535559	0.578866	0.611541	0.58307	0.545682	0.514533	0.579623	0.426637	0.493157	0.528508	0.485717		16.2025	16.9439	16.5369	16.1462	15.6032	15.4376	16.6874	15.595	15.7725	15.7587	16.1076	15.594	16.2914	16.3071	16.4087	15.5506	15.8682	14.9401	15.8127	15.5928
0.427332	0.420679	0.394887	0.412351	0.454205	0.425864	0.410262	0.472826	0.337135	0.45799	0.444735	0.473956	0.540862	0.550167	0.498124	0.561761	0.54887	0.564611	0.541239	0.549348	0.531842	0.472777	0.553442	0.576393	0.523596	0.456612	0.533845	0.537985	0.488749		16.1039	17.2583	16.5678	15.7951	15.6257	16.1987	16.8377	16.0913	15.6858	15.91	15.6489	16.34	16.091	15.8872	15.6065	15.6414	16.1244	15.4153	15.3276	15.2666
0.422734	0.452579	0.454847	0.45708	0.483878	0.379108	0.396474	0.435173	0.471569	0.401262	0.423839	0.537489	0.487055	0.503599	0.498061	0.5561	0.511419	0.548774	0.574025	0.587479	0.543837	0.506082	0.548608	0.566518	0.545352	0.525414	0.44147	0.550253	0.500568		16.4992	16.7638	16.2657	15.2268	16.5108	16.3372	15.7831	16.3546	15.2393	15.4115	15.3085	16.6318	16.5135	15.503	16.3897	16.0712	15.872	16.0851	15.7477	15.4291
0.353039	0.457854	0.380442	0.415828	0.385955	0.398947	0.451949	0.437538	0.351857	0.491592	0.404712	0.427389	0.492505	0.526035	0.551575	0.496756	0.615966	0.562626	0.586761	0.509246	0.515001	0.5068	0.461127	0.574604	0.498774	0.536684	0.422997	0.499072	0.490697		16.5971	16.5552	15.6237	15.4811	15.5051	16.4901	16.6874	16.109	16.6705	15.6317	16.7003	15.1552	15.4915	14.8466	15.4022	16.1905	16.631	15.611	15.4409	14.9106
0.457414	0.503088	0.423816	0.404125	0.476533	0.465471	0.392784	0.424794	0.437979	0.397265	0.368475	0.484205	0.458598	0.425701	0.513809	0.607585	0.542467	0.641319	0.588164	0.554445	0.514934	0.612914	0.516178	0.587602	0.536688	0.469136	0.505964	0.566157	0.394616		15.6464	16.12	16.7814	16.7689	15.3054	16.2654	16.9235	15.6636	15.6957	15.6232	15.9952	16.1817	16.468	15.9216	16.4214	16.0279	15.6371	15.4802	14.7307	14.7197
0.423537	0.471808	0.421653	0.398503	0.402367	0.381755	0.397795	0.410978	0.352689	0.391755	0.412679	0.47855	0.555956	0.481744	0.488316	0.556207	0.540309	0.531924	0.574173	0.508912	0.625037	0.580907	0.503544	0.594846	0.459555	0.535828	0.434047	0.542474	0.485802		17.334	16.9178	16.813	15.5586	16.1153	15.7155	16.2363	16.2398	15.7165	17.4599	16.2081	15.5905	16.5387	16.4553	15.5345	15.8456	15.8203	15.0837	15.4805	14.3913
0.438832	0.433039	0.416322	0.400071	0.465013	0.386084	0.358408	0.431195	0.405655	0.406309	0.453255	0.47112	0.525343	0.468823	0.506898	0.577388	0.606094	0.606721	0.573624	0.467826	0.547304	0.577336	0.565507	0.490633	0.498363	0.542816	0.51574	0.530889	0.511676		15.9975	16.9636	17.5704	15.9263	15.711	16.015	15.822	15.8098	15.6989	16.2189	15.3972	15.524	16.5911	15.691	16.5945	15.3467	15.1678	15.7827	15.5994	15.0405
0.479017	0.462251	0.419021	0.41395	0.450037	0.372278	0.412778	0.381359	0.430261	0.4653	0.413282	0.415386	0.495666	0.519884	0.625155	0.587913	0.545602	0.548448	0.5845	0.612081	0.548394	0.564273	0.56257	0.601884	0.515462	0.497699	0.482789	0.42873	0.476386		16.032	18.2435	16.7665	15.3806	16.0994	15.7117	15.2419	15.7895	16.1801	15.3287	15.7231	16.3438	16.4025	17.1286	16.838	16.2194	15.3905	14.7428	16.2727	15.5418
0.489984	0.44606	0.470325	0.480452	0.478627	0.375816	0.32182	0.456646	0.410689	0.442341	0.44081	0.458732	0.511088	0.514911	0.494912	0.565775	0.554816	0.546475	0.605801	0.531951	0.523862	0.500073	0.587705	0.548268	0.574825	0.496902	0.510412	0.513907	0.451536		17.0254	16.3666	16.6479	15.86	15.9188	16.9282	16.2685	15.3684	15.6937	16.9578	16.6885	17.5352	16.5917	15.6183	16.5845	15.4839	15.952	15.9518	16.4836	14.114
0.412183	0.370436	0.355762	0.420915	0.400927	0.422321	0.404101	0.371608	0.493006	0.464626	0.466731	0.441093	0.484299	0.438043	0.516639	0.530393	0.556188	0.604419	0.526491	0.520855	0.600148	0.550794	0.541813	0.540126	0.58931	0.515147	0.438327	0.548443	0.477883		15.3915	16.0585	15.6629	16.7528	16.2891	16.6266	16.3754	15.6933	15.4948	15.6648	15.8284	16.7558	16.613	15.5752	16.3645	16.3824	15.9784	15.5516	15.0555	15.0943
0.447123	0.471771	0.414188	0.459793	0.419228	0.400865	0.381784	0.425821	0.430254	0.435109	0.472047	0.507461	0.528027	0.467223	0.537721	0.583509	0.593178	0.570013	0.520059	0.538756	0.547499	0.551195	0.499689	0.615692	0.433592	0.464657	0.572757	0.492288	0.518235		14.8438	16.4887	15.5949	15.5541	17.3152	14.8942	16.0688	15.6447	16.3658	15.8037	16.1177	16.5536	17.1313	15.0272	16.3184	15.55	15.6254	15.679	14.8621	15.7421
0.382027	0.439439	0.413148	0.37861	0.444495	0.368276	0.385557	0.387944	0.46296	0.431548	0.510543	0.43954	0.563111	0.430876	0.555736	0.548106	0.557351	0.574239	0.589276	0.508773	0.572029	0.518494	0.48955	0.463836	0.558271	0.386629	0.473335	0.546361	0.536844		15.7276	18.1497	17.1015	15.824	16.2209	15.2563	16.114	16.4707	15.5202	15.2492	15.893	15.5141	15.5398	16.3671	15.538	15.8324	15.5569	14.9818	15.3271	15.894
0.455116	0.445119	0.420786	0.4031	0.480296	0.32854	0.42536	0.465966	0.387361	0.448059	0.467347	0.403035	0.50871	0.477716	0.571675	0.581887	0.60503	0.56213	0.585492	0.539012	0.542206	0.60319	0.546833	0.611842	0.490987	0.489086	0.530316	0.44672	0.461621		16.2632	17.1307	16.3475	16.351	15.827	16.5056	16.4021	14.6707	15.8307	16.2363	16.3665	16.6663	16.9419	15.9971	16.0958	16.0657	15.5169	14.5478	14.8081	15.6641
0.353031	0.394964	0.422056	0.437853	0.361815	0.408873	0.341522	0.425883	0.391626	0.384284	0.441446	0.416952	0.5167	0.489545	0.489708	0.552995	0.501441	0.577	0.521767	0.589581	0.59097	0.558476	0.551486	0.495615	0.486001	0.542816	0.509096	0.494904	0.511013		15.7834	16.0675	16.4809	15.8611	15.2878	15.4714	17.0137	16.0328	15.9191	15.2763	16.6807	15.4189	16.0192	16.6267	16.0117	16.0675	15.7241	14.9021	15.033	15.7159
0.471779	0.372097	0.425252	0.454642	0.446041	0.444861	0.392488	0.402098	0.443017	0.440096	0.431769	0.461215	0.550614	0.523151	0.532058	0.549173	0.606999	0.597014	0.535798	0.553536	0.583491	0.478712	0.566528	0.500121	0.466553	0.540353	0.36915	0.542941	0.523596		16.4566	16.5168	16.3228	16.5947	16.0249	16.3175	17.2524	16.0893	15.7678	17.1862	16.0868	15.5058	16.0232	15.2118	15.6568	15.4205	15.2524	16.3347	15.8638	14.8641
0.427125	0.429593	0.334633	0.380522	0.438011	0.402091	0.420249	0.409213	0.478333	0.459426	0.418466	0.444855	0.519577	0.418257	0.514902	0.489348	0.570938	0.539899	0.583905	0.514612	0.56079	0.531526	0.649689	0.596532	0.534563	0.506724	0.452769	0.485318	0.433916		15.7064	16.449	16.4622	16.514	16.9278	17.3331	15.9728	15.8672	15.2049	16.023	16.1492	16.8902	16.2179	15.5815	15.5607	16.0174	16.0152	15.4503	15.9991	15.4193
0.415359	0.538396	0.432317	0.454127	0.390072	0.446871	0.355106	0.462746	0.41523	0.461643	0.443889	0.405294	0.445423	0.577167	0.477078	0.552045	0.606885	0.5475	0.595921	0.574795	0.520729	0.488698	0.459183	0.580231	0.516536	0.539864	0.583351	0.471566	0.452538		15.1129	16.2837	16.3584	15.6376	16.1296	17.5607	15.9359	16.6078	16.0366	16.9231	16.207	16.4624	15.6051	17.4479	14.8378	16.8222	15.8138	15.9568	15.1459	15.2973
0.418907	0.406185	0.381245	0.442828	0.403859	0.376702	0.40407	0.429158	0.353132	0.471187	0.450889	0.437524	0.456636	0.52989	0.511454	0.583341	0.594846	0.563998	0.515277	0.55299	0.558238	0.594971	0.596923	0.561595	0.501006	0.473781	0.566152	0.493651	0.514231		15.9624	18.5287	16.4528	16.3751	17.0917	16.9319	16.0068	15.7445	16.1073	15.4808	16.4688	15.9774	16.4591	15.7513	16.3353	16.536	16.8533	15.389	15.8795	16.7838
0.400957	0.400324	0.495074	0.362928	0.456393	0.335606	0.438697	0.40477	0.436091	0.452152	0.396386	0.471359	0.465007	0.474941	0.465527	0.528472	0.535505	0.480824	0.632134	0.546127	0.51912	0.566622	0.543824	0.522164	0.543807	0.526247	0.511862	0.451212	0.450623		16.2956	16.3569	15.7795	16.2516	15.8798	16.2784	17.176	15.5501	15.8003	15.677	16.0835	16.2133	17.1317	16.692	15.476	16.2266	15.6489	15.8459	16.4456	14.7584
0.480463	0.363062	0.446961	0.431492	0.399803	0.408838	0.41263	0.400791	0.427837	0.455101	0.426936	0.514161	0.459225	0.524329	0.526381	0.54296	0.614889	0.542485	0.584749	0.536974	0.595878	0.537278	0.54949	0.557779	0.551502	0.544821	0.511687	0.475602	0.518742		16.5253	17.0494	17.2422	16.1733	16.7071	15.1944	16.581	16.7989	16.3268	15.5374	16.4134	16.4317	16.7171	15.449	15.2093	16.4054	16.1141	15.3773	14.9382	14.9707
0.468451	0.495079	0.420155	0.385879	0.391394	0.431699	0.363119	0.41601	0.522108	0.473042	0.419753	0.462011	0.54333	0.507789	0.504626	0.481954	0.519065	0.568791	0.560024	0.562796	0.516009	0.681537	0.543365	0.586547	0.508681	0.496938	0.443366	0.451627	0.495994		16.0872	16.0186	16.9097	16.9926	15.8541	16.743	17.0639	15.6769	16.4587	16.4769	15.558	16.996	16.6091	15.2951	15.7122	16.3295	15.981	15.652	15.7647	14.4016
0.395267	0.482682	0.501357	0.469531	0.469065	0.392401	0.350368	0.437269	0.4473	0.386831	0.451018	0.422588	0.531331	0.535614	0.489863	0.63231	0.550588	0.507701	0.582783	0.539566	0.616218	0.563276	0.528254	0.493762	0.573183	0.485443	0.473161	0.55813	0.508058		16.2449	18.1146	16.4693	15.7065	16.5481	15.8846	16.8898	15.3409	15.8357	16.2436	15.8944	15.6742	15.8423	15.9847	16.7895	15.6508	16.0517	16.1217	14.9999	15.1517
0.407246	0.45695	0.379196	0.40703	0.427328	0.426999	0.370099	0.407436	0.435187	0.470032	0.424441	0.425679	0.472319	0.462992	0.462289	0.427867	0.541634	0.564702	0.575047	0.456764	0.530412	0.549209	0.550061	0.583983	0.555014	0.554805	0.517639	0.56893	0.598339		17.1725	15.4578	16.3417	16.1342	15.3049	16.2461	16.4537	16.063	16.2519	16.4014	15.0552	16.942	16.2303	16.3514	16.7746	16.0976	15.931	15.4854	15.2533	14.93
0.528354	0.422833	0.336639	0.435919	0.418579	0.402822	0.413498	0.435603	0.428324	0.436431	0.447291	0.482904	0.46831	0.484911	0.472478	0.50817	0.531243	0.588995	0.625763	0.533969	0.535619	0.574028	0.568957	0.49915	0.499031	0.561614	0.447809	0.474474	0.51215		17.2493	15.4858	16.5255	16.3929	16.2809	16.6271	16.7003	16.2776	15.917	16.0592	15.7177	16.0163	16.7444	16.8095	15.7148	15.2001	15.8887	16.5216	16.8294	15.2059
0.372433	0.502741	0.395124	0.482503	0.472087	0.396377	0.375476	0.4477	0.425679	0.487231	0.457613	0.479108	0.520241	0.473678	0.459017	0.548727	0.510636	0.61035	0.592413	0.636037	0.609144	0.591998	0.489369	0.654542	0.546236	0.484323	0.517612	0.431426	0.491806		15.245	17.3438	16.3213	15.8756	15.9233	16.2298	16.8699	16.2716	16.1268	15.9274	15.7624	16.2415	16.6554	15.5067	15.8992	15.938	16.2342	15.4135	15.2419	15.0967
0.479095	0.361589	0.327285	0.412834	0.465524	0.360523	0.413962	0.481055	0.448979	0.448027	0.454273	0.453201	0.478074	0.506505	0.499535	0.574351	0.535629	0.559775	0.568473	0.515387	0.516442	0.538979	0.51474	0.493216	0.579905	0.432589	0.496678	0.416074	0.568313		15.6772	16.4081	15.2369	15.8692	16.073	16.1875	16.22	16.6453	15.765	16.0613	15.3673	16.0304	16.702	17.1567	17.2736	15.4129	15.9803	15.3911	14.7309	16.0262
0.471142	0.418783	0.439599	0.42519	0.516208	0.431547	0.381545	0.396035	0.453597	0.405625	0.414196	0.434961	0.486357	0.462419	0.474777	0.569731	0.631339	0.534524	0.604886	0.524131	0.544108	0.52353	0.52677	0.49072	0.536955	0.440355	0.579821	0.518514	0.492693		16.5248	15.8831	15.9393	16.0011	16.5454	16.8005	17.3237	15.7496	16.1319	15.4983	16.8707	16.0444	16.5467	16.7011	15.9341	16.2766	16.2685	15.5601	15.3539	15.1053
0.448108	0.440004	0.400643	0.441318	0.419164	0.383562	0.388692	0.453302	0.433481	0.389828	0.506416	0.452158	0.487516	0.503295	0.532486	0.600195	0.604112	0.535823	0.562773	0.55465	0.629251	0.650555	0.566462	0.57328	0.546488	0.542995	0.503743	0.491091	0.499731		15.6946	16.4931	16.2583	15.4019	15.4908	16.2026	16.3691	15.8256	16.0799	15.5081	16.1555	15.6778	16.5817	15.5735	14.9865	16.3464	14.9407	14.8678	15.2483	14.8655
0.375416	0.471587	0.405603	0.409775	0.415105	0.327296	0.354475	0.434302	0.4419	0.475614	0.461105	0.467746	0.501627	0.545073	0.540945	0.465561	0.514962	0.557187	0.58972	0.557901	0.589666	0.658562	0.508053	0.585005	0.494683	0.561367	0.482387	0.451174	0.422489		15.762	17.3175	15.1718	17.0311	15.3972	15.8822	15.8393	15.7176	15.627	15.7046	16.0396	14.9978	15.5133	15.7683	16.2269	15.6947	16.8796	15.5682	14.8901	15.4771
0.411454	0.383957	0.474308	0.444772	0.411385	0.373901	0.354047	0.470423	0.375509	0.494032	0.420092	0.456007	0.559077	0.509161	0.543614	0.490538	0.522078	0.570616	0.474713	0.547761	0.599629	0.563439	0.553061	0.517934	0.595522	0.578806	0.507822	0.44119	0.486449		16.8665	16.4485	15.8244	16.4374	17.097	16.0691	16.8331	16.1665	16.0773	16.555	16.47	16.1235	17.1032	16.6316	15.7693	15.3108	15.921	15.3061	15.1098	14.6364
0.460955	0.458953	0.426409	0.4499	0.408568	0.464731	0.384574	0.423019	0.42487	0.428838	0.430678	0.463398	0.484903	0.562021	0.533563	0.573345	0.507293	0.581784	0.580456	0.526368	0.494757	0.51092	0.539388	0.554526	0.588223	0.472548	0.503609	0.460687	0.513292		15.8349	16.1649	15.8755	15.7043	14.8787	16.7725	16.4099	16.3435	16.48	17.0256	17.1755	15.7471	16.2512	16.9753	15.1861	16.7504	15.2766	16.7075	16.1236	14.9186
0.463451	0.479748	0.435901	0.379877	0.461078	0.399485	0.349773	0.496038	0.475167	0.479327	0.447592	0.450481	0.505687	0.523046	0.471815	0.577164	0.561226	0.54613	0.543065	0.49708	0.515756	0.543025	0.578926	0.569102	0.473309	0.541214	0.442525	0.473642	0.483106		16.1659	16.6299	17.6411	15.6655	15.5143	14.8939	16.7938	16.2158	16.4451	15.6164	15.5688	15.328	17.1722	14.9276	14.7153	16.9014	15.3523	14.4221	15.2274	15.4568
0.428215	0.474603	0.380902	0.386394	0.363025	0.461534	0.332437	0.431641	0.406663	0.423275	0.451982	0.456175	0.519488	0.502075	0.506029	0.555411	0.560336	0.548952	0.586714	0.518545	0.608275	0.59066	0.574889	0.543693	0.458742	0.588673	0.587553	0.532207	0.44893		16.4061	15.8403	16.1777	16.2118	15.1678	15.5201	17.378	16.1519	15.7381	16.2047	16.1626	14.8718	16.1619	16.5666	15.1759	17.1185	15.8216	14.6381	14.5312	15.2867
0.541546	0.420489	0.36706	0.410962	0.443962	0.426008	0.35724	0.423703	0.456802	0.499652	0.453352	0.447284	0.459684	0.553331	0.539139	0.505839	0.634783	0.562207	0.559803	0.596486	0.528641	0.589211	0.549345	0.531888	0.543375	0.546514	0.575139	0.48211	0.438228		16.5725	16.0865	15.8674	17.03	15.8707	15.7035	15.8385	14.7993	16.673	15.84	17.1647	15.7752	16.0659	16.1777	16.5016	15.7476	15.5494	14.9788	14.78	15.4104
0.480088	0.361628	0.430936	0.406313	0.435211	0.465816	0.365548	0.432348	0.460619	0.450825	0.433264	0.409654	0.492962	0.469543	0.5648	0.565076	0.600585	0.510237	0.605651	0.518051	0.622533	0.575223	0.651645	0.540054	0.48601	0.480812	0.476771	0.451133	0.527656		16.2855	17.1336	16.0566	16.6493	15.8143	16.7207	16.5516	16.0173	15.0038	15.8172	15.9949	16.0203	17.5783	16.1044	16.128	15.5503	16.0087	15.2153	15.2053	14.8311
0.41286	0.467413	0.404717	0.412778	0.465496	0.385573	0.349283	0.427561	0.390937	0.412134	0.409876	0.459379	0.449972	0.545537	0.516837	0.552265	0.466947	0.536403	0.647373	0.566092	0.559274	0.551233	0.534162	0.542926	0.538318	0.530848	0.485698	0.507083	0.503582		15.8845	16.5504	16.9981	16.7119	15.7256	16.3187	16.9262	16.1322	15.8096	15.6969	16.3548	17.2002	16.7579	16.798	16.502	16.1742	15.9384	14.35	15.8423	14.5049
0.46955	0.497055	0.383407	0.430586	0.491401	0.452515	0.369862	0.443928	0.503615	0.41171	0.469298	0.450717	0.453985	0.521598	0.518394	0.567112	0.550858	0.573674	0.569044	0.534314	0.498153	0.576471	0.621239	0.536066	0.567882	0.445482	0.539401	0.453337	0.432297		15.4084	16.8387	16.9464	15.0753	17.4036	17.3679	15.9748	16.0731	14.8895	15.1965	16.297	15.9531	15.9229	15.0439	15.5927	15.9819	16.0928	14.7919	15.7817	14.8215
0.426714	0.49711	0.457799	0.383218	0.368907	0.449112	0.413692	0.399456	0.415811	0.39562	0.474169	0.467205	0.557367	0.463496	0.499189	0.589629	0.564664	0.555397	0.528837	0.47913	0.585381	0.484332	0.565281	0.467902	0.507666	0.498045	0.55765	0.446482	0.564036		15.6436	16.102	16.5152	15.9041	15.9636	17.4292	16.8933	15.7672	16.165	16.2066	15.1295	15.4768	16.9988	15.5729	15.6587	15.2844	16.3703	15.5151	15.5646	14.5575
0.395627	0.35723	0.439908	0.419754	0.415544	0.399697	0.37538	0.479463	0.463007	0.416049	0.488081	0.430671	0.481437	0.518433	0.463324	0.544346	0.610113	0.5875	0.612634	0.559661	0.597905	0.517609	0.62261	0.588935	0.506189	0.539602	0.468913	0.504148	0.489624		15.1553	16.8031	17.0689	15.7796	16.645	15.5154	17.0674	15.5781	16.6901	16.2359	16.6177	16.0548	16.85	16.6884	15.8623	15.2417	16.6432	15.4104	15.5454	15.9648
0.493652	0.444217	0.435947	0.432482	0.456581	0.413966	0.373586	0.43987	0.393989	0.385854	0.507099	0.467834	0.534085	0.531966	0.5095	0.519269	0.573958	0.576322	0.576174	0.513751	0.585045	0.454701	0.525782	0.538307	0.490886	0.513675	0.44039	0.545345	0.4464		16.4058	17.0963	16.4368	15.8539	15.845	16.5908	16.7575	16.1863	16.8245	15.8508	16.7767	15.7309	15.7516	16.0494	15.6555	15.6829	15.7537	15.7827	15.4166	15.0753
0.463044	0.487078	0.444689	0.32727	0.501196	0.367238	0.415102	0.433798	0.44165	0.449928	0.433296	0.492824	0.528313	0.4645	0.509405	0.572666	0.597286	0.596988	0.577295	0.550923	0.459195	0.552793	0.560956	0.598979	0.442243	0.535875	0.471866	0.493689	0.526432		15.7352	15.854	16.7364	16.2481	15.8195	16.7747	16.6884	15.2397	15.408	16.0779	15.7425	15.6731	16.3718	16.3936	16.1322	16.5975	16.6303	16.2193	15.8435	15.9797
0.461521	0.383761	0.396298	0.411064	0.43405	0.412143	0.393548	0.399921	0.451519	0.451158	0.379047	0.470705	0.504061	0.549416	0.579943	0.497904	0.583362	0.533086	0.583657	0.49853	0.5357	0.52486	0.528557	0.573971	0.478147	0.453653	0.497829	0.506776	0.478277		15.7711	16.4888	16.8204	17.1661	15.8629	16.6904	16.0358	15.3553	15.4352	15.6505	15.7675	15.3908	16.8057	16.332	15.9564	15.725	15.2681	15.4748	16.2807	15.1375
0.428426	0.443748	0.344351	0.431682	0.474641	0.405231	0.424046	0.525437	0.434702	0.463959	0.412732	0.456968	0.421948	0.468551	0.472335	0.525355	0.57144	0.551754	0.592333	0.513477	0.614557	0.59634	0.591586	0.523666	0.592786	0.446108	0.468569	0.462674	0.60757		15.1907	15.0167	17.3958	15.5421	16.2339	16.5687	15.6922	15.6	15.8263	15.9629	16.3232	16.4646	16.2548	15.8075	15.8247	14.8048	16.4317	15.8089	16.0939	15.1539
0.474414	0.384472	0.43592	0.45251	0.400949	0.405572	0.395426	0.397012	0.411713	0.415245	0.442263	0.403449	0.486944	0.492674	0.571521	0.525338	0.574029	0.567632	0.575432	0.534473	0.506586	0.579584	0.551862	0.558199	0.503088	0.471974	0.401189	0.548576	0.434524		17.1815	16.1135	16.7183	15.3066	15.2505	16.6872	16.7648	16.4511	16.4102	16.2396	16.4471	16.4574	17.462	16.8228	15.9033	16.3407	16.294	15.3166	16.9042	15.7044
0.420789	0.421854	0.404011	0.422369	0.370886	0.527859	0.403332	0.433451	0.380854	0.470298	0.432002	0.435881	0.54595	0.518855	0.508092	0.543716	0.546275	0.609078	0.507475	0.484334	0.465691	0.597231	0.518413	0.557726	0.523136	0.541375	0.530284	0.544579	0.542437		16.7998	15.9789	15.5731	15.6955	16.023	15.458	16.1608	16.875	15.2128	15.6944	15.6858	16.5274	17.3177	16.2175	15.5936	15.6927	16.179	15.6634	14.8213	14.8153
0.432516	0.521532	0.45793	0.433816	0.400254	0.405187	0.388184	0.421799	0.444134	0.452319	0.398889	0.4184	0.475381	0.519007	0.521961	0.580586	0.601695	0.612278	0.53436	0.591948	0.595391	0.528841	0.56863	0.5567	0.583524	0.508246	0.535439	0.469289	0.471097		16.0355	16.3037	15.9192	16.118	16.3177	16.1279	16.3288	16.3382	15.691	16.401	16.7325	15.909	16.8476	15.1628	15.7604	16.1911	15.665	15.2093	15.5147	15.7394
0.466816	0.420576	0.495618	0.453449	0.439692	0.404035	0.379467	0.435754	0.458649	0.443412	0.418236	0.460314	0.502027	0.480447	0.476625	0.589278	0.548553	0.613237	0.587187	0.491766	0.542707	0.443697	0.512947	0.595393	0.482124	0.572533	0.455365	0.45655	0.49458		14.9263	15.2621	16.1941	15.851	15.9441	15.9048	15.5047	15.8891	15.4319	16.504	15.7993	15.2127	16.8368	16.304	15.516	16.6147	15.8116	15.7107	14.9652	14.9694
0.491657	0.491337	0.445092	0.440101	0.398469	0.342735	0.441346	0.466218	0.437396	0.400444	0.417171	0.431069	0.564311	0.512042	0.533634	0.589434	0.612325	0.565567	0.550241	0.55799	0.522875	0.665351	0.603525	0.555706	0.508656	0.475819	0.550035	0.528629	0.466858		16.1092	17.9614	16.0981	16.2652	15.5187	16.2817	17.6693	15.2757	16.2741	15.4928	16.0883	16.2729	16.5359	16.689	15.184	15.0738	16.8072	14.9221	15.525	14.2219
0.404305	0.419679	0.378966	0.412731	0.415309	0.395806	0.327167	0.447522	0.353716	0.526382	0.485169	0.37016	0.555992	0.44565	0.54373	0.624629	0.505466	0.597989	0.565333	0.520839	0.567615	0.457279	0.564184	0.519437	0.625098	0.505802	0.5567	0.472977	0.494135		14.9507	16.0658	17.1805	15.9696	15.4326	15.5557	15.9503	16.4116	16.1595	15.5074	15.8362	15.9463	16.8517	16.4866	16.3139	16.0342	16.1018	15.2535	14.4223	14.6957
0.399127	0.461112	0.432978	0.37465	0.415334	0.40981	0.386229	0.419795	0.386402	0.458911	0.404886	0.442557	0.474514	0.471708	0.453027	0.531525	0.588207	0.600335	0.577921	0.592755	0.505758	0.536282	0.572518	0.522034	0.5738	0.465282	0.509987	0.501566	0.597213		15.8357	16.916	15.912	16.9067	15.8049	17.2175	15.8739	16.0809	16.3334	16.5329	15.3554	15.9446	15.597	15.8594	15.7535	15.3603	17.0956	14.8257	15.0325	15.6179
0.451899	0.411494	0.415661	0.44935	0.434154	0.379819	0.352419	0.345417	0.425617	0.422158	0.43368	0.414272	0.510768	0.439401	0.431172	0.547313	0.582615	0.550476	0.541172	0.58129	0.569315	0.605546	0.559	0.577607	0.563766	0.519849	0.483356	0.570918	0.586032		16.2043	16.0823	16.6246	15.9124	14.9985	16.2041	17.8649	15.6587	16.3078	16.3396	15.6915	16.5205	16.4526	15.5563	15.1947	16.2493	15.5016	14.8797	15.4161	15.9062
0.510756	0.375325	0.446173	0.489839	0.392753	0.401753	0.412023	0.399801	0.429548	0.440756	0.458943	0.479468	0.507013	0.494244	0.534041	0.556637	0.513205	0.543662	0.540317	0.565033	0.552913	0.57535	0.590675	0.571602	0.505183	0.50174	0.517519	0.50625	0.499407		15.9173	16.4138	16.7672	15.6816	15.806	15.6314	16.0286	15.3641	16.5184	16.0708	16.0615	16.184	16.0385	16.2686	15.5118	15.6524	15.7027	15.19	16.1628	15.3108
0.350769	0.40395	0.459853	0.441877	0.390357	0.395408	0.348804	0.366746	0.448656	0.460701	0.403066	0.453268	0.522531	0.463902	0.442951	0.520203	0.548126	0.520584	0.542797	0.603376	0.508166	0.576315	0.583723	0.54386	0.626537	0.561836	0.435539	0.446158	0.498826		16.011	16.5666	16.6642	15.446	15.5227	15.2675	16.0037	14.9106	16.727	16.7253	15.5888	15.3549	16.2634	15.4692	15.4014	15.2025	15.8839	16.162	14.8013	15.1587
0.408361	0.47801	0.391966	0.445116	0.4373	0.420729	0.40099	0.455628	0.325687	0.506899	0.41367	0.429133	0.529096	0.453144	0.476225	0.483962	0.540943	0.51492	0.608879	0.61886	0.568267	0.577498	0.660121	0.592921	0.534529	0.505761	0.541211	0.531051	0.510231		15.8912	16.8811	16.128	15.9506	16.0886	16.463	16.1006	17.2079	15.1509	15.4927	15.587	16.1455	16.1268	15.3412	15.4579	14.7982	16.6641	14.975	16.3138	16.298
0.414194	0.48341	0.414188	0.423684	0.41092	0.36223	0.411061	0.404531	0.460746	0.37818	0.416434	0.468363	0.507704	0.488083	0.480481	0.510494	0.572603	0.544874	0.536032	0.595077	0.592678	0.536099	0.533291	0.596461	0.558621	0.517288	0.513566	0.508415	0.554173		16.4293	16.1896	16.7633	16.1548	15.9968	16.4679	16.3172	14.9503	15.3011	14.9853	15.581	16.904	16.2291	15.3547	15.56	15.0681	16.6235	15.5818	16.1555	15.3563
0.428029	0.467699	0.403498	0.431538	0.419799	0.37801	0.353457	0.383405	0.417258	0.458801	0.454415	0.451789	0.512814	0.450055	0.540308	0.47975	0.50635	0.575457	0.586826	0.584993	0.544738	0.540728	0.593509	0.533176	0.556582	0.530535	0.525451	0.496233	0.422451		15.7431	15.8	16.4451	16.2746	15.8382	17.2288	16.0197	14.4848	15.2956	15.8572	15.4579	15.3954	17.4656	15.8197	16.2953	15.2663	15.1978	15.0898	15.2684	15.3305
0.442002	0.43264	0.437708	0.383271	0.450159	0.394988	0.356059	0.406495	0.478093	0.406484	0.41729	0.381121	0.49121	0.45846	0.457315	0.539951	0.523739	0.592808	0.632038	0.537772	0.594353	0.627383	0.551856	0.590215	0.528909	0.495677	0.504819	0.4653	0.532182		16.0985	15.1079	15.9634	16.739	15.3703	16.6592	15.2159	15.4801	16.5634	15.8364	15.8519	16.4357	16.3466	15.9241	15.4242	16.0793	16.3697	15.1997	15.3227	14.1934
0.502609	0.439007	0.354281	0.450811	0.371973	0.448026	0.394609	0.37258	0.387726	0.369272	0.381492	0.452099	0.507672	0.557674	0.506476	0.467093	0.508826	0.615225	0.599432	0.515923	0.567406	0.541185	0.573476	0.611874	0.458701	0.470461	0.560385	0.513347	0.546036		16.8278	16.329	16.9675	15.866	16.5371	15.8989	16.6079	16.0251	15.6404	15.6823	15.8709	16.5152	15.5268	15.9131	16.9939	15.5092	15.9439	15.1752	15.672	15.2497
0.407486	0.514821	0.412395	0.474725	0.471544	0.423289	0.391822	0.50022	0.492466	0.417845	0.485105	0.491823	0.494575	0.417099	0.532036	0.566132	0.514672	0.552391	0.557329	0.508362	0.578162	0.58123	0.588497	0.561294	0.484907	0.451749	0.540168	0.479742	0.560113		16.783	17.3248	16.2308	16.6122	16.0313	16.1697	16.6379	16.6751	16.4231	16.3839	15.7959	16.2074	16.1571	16.104	15.386	15.8664	16.1914	15.828	16.6208	14.5292
0.456344	0.470275	0.429616	0.523174	0.361545	0.373253	0.342265	0.438685	0.3653	0.415148	0.513326	0.468347	0.479956	0.474313	0.537486	0.551062	0.532616	0.571547	0.552472	0.561862	0.521318	0.55359	0.472203	0.537275	0.541276	0.50192	0.527995	0.529998	0.545241		16.0642	16.5147	16.2951	17.3898	16.1484	15.4101	16.2819	15.7008	16.4385	16.4409	16.1777	16.5514	15.9387	16.38	16.0775	16.3697	15.3493	15.5923	15.3854	15.2483
0.393734	0.465806	0.414368	0.468156	0.486897	0.423257	0.387283	0.430548	0.403468	0.377498	0.404192	0.431926	0.579137	0.442927	0.472462	0.498891	0.522877	0.560222	0.549654	0.512883	0.608993	0.602524	0.549396	0.518431	0.510271	0.534268	0.45835	0.438804	0.430393		15.3832	16.4513	16.2859	15.9373	16.6309	16.3427	16.5366	15.781	15.7646	15.5339	16.5445	16.28	17.1416	15.8266	16.0392	16.6164	16.2489	16.0378	16.7106	15.607
0.417872	0.409733	0.372317	0.431916	0.48597	0.365255	0.363397	0.494362	0.485271	0.449182	0.453171	0.402265	0.49821	0.446464	0.517617	0.560907	0.523924	0.615692	0.512193	0.519017	0.571373	0.502202	0.611935	0.534535	0.489678	0.487388	0.518494	0.535661	0.50658		15.5305	16.6826	17.4534	16.4867	15.763	15.8959	16.1899	16.0301	15.4315	16.7242	15.3675	15.6637	16.3678	17.5498	15.4477	15.8041	16.4917	15.1498	15.2058	15.0511
0.418698	0.37392	0.430616	0.415172	0.468537	0.410195	0.396201	0.40864	0.414609	0.462736	0.40002	0.444645	0.529324	0.510292	0.507513	0.558808	0.615116	0.567493	0.632973	0.522425	0.544898	0.593982	0.526466	0.641979	0.480601	0.553778	0.4238	0.523993	0.52816		16.1546	16.9483	16.1526	15.8336	15.854	16.3103	16.1402	16.5548	16.4205	16.0175	16.3999	15.846	17.6035	16.2223	15.9346	16.3232	15.7933	15.6573	15.4035	15.829
0.458667	0.496765	0.380382	0.436306	0.465484	0.382585	0.381952	0.431738	0.380251	0.356756	0.530571	0.478014	0.476402	0.486547	0.49214	0.495906	0.584561	0.522482	0.59078	0.544644	0.532282	0.590711	0.592528	0.557929	0.471414	0.335559	0.555871	0.584073	0.44301		16.1121	16.5549	16.3727	16.6095	15.9008	15.9331	15.0644	15.4669	16.5937	15.8254	16.9559	15.9713	16.1341	15.5404	15.4978	15.5154	16.0219	15.9769	15.5778	15.1677
0.527583	0.472466	0.356299	0.428881	0.431389	0.336691	0.431992	0.441909	0.443059	0.437086	0.436311	0.436745	0.547531	0.531219	0.529016	0.644997	0.525996	0.56342	0.582136	0.556994	0.572743	0.498251	0.477382	0.550926	0.524955	0.613174	0.447135	0.447911	0.478621		17.3862	15.4246	16.3611	18.0548	16.2212	15.7931	15.9063	15.9491	16.2785	15.9157	16.7626	16.3769	16.0916	15.3898	16.7401	15.4346	15.3098	16.2074	15.1322	14.9902
0.429958	0.425087	0.37614	0.479511	0.395499	0.398375	0.39671	0.455642	0.464193	0.453983	0.441337	0.48037	0.502024	0.520792	0.497697	0.589908	0.504024	0.571661	0.585085	0.598139	0.524633	0.611872	0.627181	0.527166	0.474656	0.589173	0.52234	0.512735	0.47979		16.0004	16.415	15.9902	16.1446	16.6468	15.8595	17.3942	16.0497	16.847	16.2749	15.8312	16.4236	15.6249	16.7166	15.8861	16.6867	15.9902	16.3294	14.7568	15.0637
0.416716	0.384049	0.376933	0.524661	0.391416	0.429779	0.473443	0.436075	0.394763	0.397303	0.462376	0.498953	0.484479	0.420754	0.524396	0.531865	0.629492	0.613845	0.619147	0.483911	0.584844	0.557798	0.568791	0.551125	0.49375	0.576449	0.496829	0.459125	0.520287		16.257	15.5174	15.954	16.281	16.3212	16.1916	16.9332	16.3767	15.6542	16.3114	16.1295	15.5727	16.4909	15.5751	16.3622	15.6779	16.1566	15.4398	16.4609	15.444
0.408045	0.478927	0.424452	0.424188	0.429436	0.442555	0.355378	0.398234	0.451077	0.452748	0.441115	0.408927	0.460747	0.493517	0.487102	0.540125	0.589362	0.556017	0.591064	0.54168	0.554518	0.536823	0.587916	0.468315	0.430724	0.531935	0.539939	0.517695	0.516213		16.1488	16.3287	15.8288	15.3948	16.2268	15.4516	16.5031	15.4855	16.4147	16.4565	16.4342	15.8992	16.8541	15.1179	15.6138	14.8902	16.5864	15.4649	15.019	14.54
0.396275	0.413636	0.460221	0.427952	0.439066	0.380072	0.40182	0.41768	0.424336	0.428116	0.432448	0.430278	0.46083	0.496785	0.625639	0.541927	0.624735	0.5429	0.539761	0.522864	0.533874	0.615336	0.457668	0.487278	0.504175	0.461573	0.596227	0.624619	0.516398		16.2407	17.5659	16.5654	15.7662	16.3615	15.4437	15.6594	15.7826	16.3193	15.4478	16.2461	16.4101	16.3963	15.7899	15.9738	15.9259	15.8829	15.0756	14.8114	15.8085
0.368086	0.433683	0.365525	0.43287	0.398179	0.347351	0.376557	0.437478	0.435999	0.500095	0.446506	0.452586	0.457911	0.460239	0.500733	0.598154	0.517379	0.485168	0.513181	0.515468	0.555325	0.535642	0.542467	0.606269	0.505077	0.497333	0.582079	0.458897	0.465676		15.5275	17.2107	17.3933	15.9765	17.4058	16.3698	15.1915	16.1629	16.1289	15.4171	16.3501	15.2654	16.7121	15.9845	16.7818	15.5516	16.6717	16.2584	15.6179	15.3161
0.472831	0.411912	0.364908	0.405541	0.425946	0.449143	0.382542	0.388698	0.378054	0.451003	0.392621	0.401365	0.426371	0.483575	0.54035	0.570004	0.587783	0.551638	0.584014	0.500086	0.549537	0.615241	0.599215	0.566133	0.561936	0.43527	0.433194	0.448818	0.428359		15.6594	16.1507	16.8375	15.5479	16.0642	17.0637	15.8322	16.8239	14.949	16.274	16.8835	16.1512	15.8147	16.2406	16.6674	15.6423	16.634	15.9898	15.3525	15.0773
0.463198	0.429171	0.401152	0.430996	0.344291	0.410318	0.385405	0.408587	0.387755	0.478038	0.49341	0.455774	0.564484	0.518965	0.564397	0.562611	0.585864	0.517269	0.527285	0.529602	0.617754	0.567823	0.535657	0.536563	0.549034	0.536708	0.495534	0.477215	0.476196		15.6392	16.8914	16.9046	16.0342	16.5003	16.1737	16.0382	15.8929	15.6216	16.4046	17.0401	16.397	17.301	15.0685	15.603	16.529	16.6567	14.8399	15.0126	14.8674
0.463105	0.438653	0.367923	0.462876	0.375558	0.394896	0.386105	0.334517	0.382383	0.425716	0.405719	0.455198	0.515895	0.482814	0.450832	0.516488	0.603542	0.542352	0.508051	0.5796	0.520013	0.611943	0.548981	0.514361	0.573558	0.454247	0.512519	0.575761	0.503838		15.5372	16.5652	16.1341	14.9858	16.1027	16.1065	16.2786	16.6568	16.282	16.7128	15.329	16.2232	16.789	16.1591	15.4035	16.5576	15.9553	16.0849	16.4105	15.2419
0.485879	0.425078	0.388259	0.380562	0.472744	0.432478	0.316699	0.41347	0.424892	0.379766	0.444013	0.498018	0.390752	0.490148	0.509	0.525249	0.581104	0.532218	0.544648	0.566401	0.573743	0.544976	0.578539	0.543052	0.534861	0.532191	0.50316	0.612446	0.507614		16.377	15.7978	17.0927	16.4081	15.0527	15.5328	15.7608	15.2069	16.6229	16.6854	16.7535	15.2465	14.8436	14.9401	15.6842	15.0671	16.8242	15.3234	15.8315	15.1277
0.460225	0.425185	0.427827	0.400744	0.414021	0.41985	0.351535	0.400519	0.471566	0.435329	0.378325	0.488535	0.529127	0.456944	0.479738	0.590401	0.592679	0.568984	0.559857	0.489675	0.577802	0.577391	0.51481	0.48061	0.519884	0.537287	0.598141	0.44827	0.541098		16.1917	17.0519	15.8138	16.2896	15.6614	15.2951	16.1392	15.3563	15.6916	15.904	14.6916	15.8988	16.0205	16.0783	16.4329	16.4139	16.7066	15.2222	16.5013	15.0014
0.40736	0.381294	0.455148	0.469823	0.445046	0.431234	0.440272	0.431685	0.402747	0.450959	0.403426	0.470541	0.536013	0.556175	0.447244	0.585671	0.55471	0.516946	0.591585	0.470433	0.59567	0.64119	0.526879	0.611554	0.578753	0.548316	0.514481	0.468127	0.485345		16.5522	16.5816	15.78	15.7972	17.0368	16.3463	16.5178	17.1188	16.0089	15.7929	16.338	15.5662	16.012	16.2532	15.1444	16.1349	16.0261	15.5791	15.5409	14.6451
0.397655	0.429204	0.426789	0.446492	0.460194	0.431662	0.407406	0.369762	0.40246	0.437427	0.446593	0.384216	0.484122	0.45862	0.534562	0.590112	0.594769	0.560041	0.554934	0.609166	0.628655	0.564699	0.522324	0.500346	0.544782	0.524908	0.565851	0.54189	0.576442		15.7173	16.8187	15.7393	16.2307	14.7695	16.9524	16.955	15.3458	17.491	15.928	16.0697	16.5532	16.8835	16.4199	15.6634	16.4475	16.9645	15.0323	15.3486	15.7734
0.406266	0.454039	0.355097	0.482474	0.501074	0.437022	0.36131	0.395472	0.359532	0.44071	0.485963	0.429692	0.47179	0.528777	0.523116	0.514534	0.585703	0.571484	0.511666	0.571667	0.515698	0.506455	0.520436	0.499796	0.525468	0.550351	0.469138	0.498847	0.423246		16.5791	15.7993	17.2784	16.3968	16.407	15.8406	15.7087	17.3982	16.2873	15.33	16.8297	15.1949	17.0039	17.2555	15.4882	15.8501	15.3297	15.8211	14.9763	14.7275
0.395858	0.383937	0.472232	0.410083	0.44222	0.428775	0.331463	0.399306	0.40141	0.490972	0.450802	0.444525	0.541273	0.504434	0.523866	0.548706	0.575107	0.564037	0.613618	0.542209	0.626925	0.574485	0.586751	0.486924	0.502402	0.519216	0.52058	0.528405	0.542146		15.2563	16.6678	16.2574	15.1119	15.9414	16.8584	16.7335	15.9714	16.0653	15.5886	15.5127	15.1044	15.9186	15.9432	15.7609	16.9426	15.6181	15.2931	16.0284	16.2401
0.492453	0.438001	0.415111	0.386703	0.386293	0.373029	0.383496	0.398152	0.469603	0.436786	0.455868	0.504032	0.547376	0.476905	0.566761	0.466903	0.568113	0.524713	0.542359	0.454167	0.57126	0.635499	0.538492	0.502823	0.50042	0.490454	0.441818	0.537493	0.535866		15.3563	15.4698	16.5453	16.8371	15.345	16.7676	16.9504	16.9522	16.2761	15.7702	16.1726	16.2783	16.3323	16.2977	15.8335	16.1268	16.4279	15.663	15.9914	14.3423
0.486803	0.370534	0.465902	0.404381	0.461632	0.344565	0.339575	0.38181	0.402105	0.530162	0.46464	0.43399	0.500557	0.575635	0.568406	0.565541	0.559651	0.521904	0.556888	0.530989	0.618565	0.572068	0.579167	0.537468	0.454009	0.566024	0.528779	0.455295	0.379871		16.4768	16.8934	16.0091	16.0159	16.3194	16.5603	16.1016	15.3605	16.1441	15.5138	15.8145	15.7535	16.7018	15.952	14.918	16.8162	16.0962	15.9319	15.2567	14.9498
0.403397	0.501251	0.396962	0.524837	0.395889	0.448776	0.432947	0.365234	0.433565	0.409131	0.417396	0.393348	0.437791	0.451328	0.532213	0.531232	0.595379	0.594786	0.523695	0.522408	0.573533	0.504005	0.5845	0.482847	0.567587	0.484006	0.61783	0.526844	0.481144		16.1442	16.6216	15.7917	16.1079	15.5278	16.7618	16.3808	16.0836	15.6104	15.7257	16.583	16.0517	16.193	16.0793	16.3697	15.7455	16.2677	15.5154	14.6123	15.2457
0.388686	0.496768	0.406724	0.417972	0.453251	0.414087	0.364425	0.411863	0.408987	0.390705	0.462472	0.447291	0.447914	0.494394	0.531169	0.552561	0.551036	0.52911	0.564156	0.601811	0.531831	0.529616	0.545556	0.479921	0.466667	0.554217	0.506291	0.424021	0.515013		16.1273	15.7085	16.6873	16.8663	15.0224	16.761	15.2369	15.7162	15.8602	16.5631	16.598	16.956	16.5299	16.3326	16.0183	15.8775	15.1697	15.7874	15.7987	16.5895
0.335788	0.455449	0.407892	0.434661	0.358291	0.419542	0.365173	0.410681	0.438772	0.475156	0.42885	0.532146	0.474435	0.502177	0.497614	0.513497	0.595258	0.537406	0.598879	0.453751	0.610227	0.545237	0.539738	0.579048	0.508773	0.499684	0.512944	0.498556	0.469175		16.0616	17.407	16.5792	15.0882	16.134	17.473	15.9145	15.8124	17.2178	16.1313	15.8524	15.988	16.6645	15.9877	15.5414	16.0774	15.6708	16.2292	14.5602	15.4366
0.366521	0.439434	0.416793	0.462816	0.460874	0.405319	0.416966	0.407632	0.389942	0.421345	0.564991	0.376222	0.491531	0.492637	0.484261	0.5235	0.564939	0.598822	0.562031	0.564874	0.51422	0.527407	0.520365	0.601283	0.594479	0.43363	0.512879	0.54501	0.473552		15.928	16.8656	15.2432	15.4158	16.4144	16.435	18.4567	15.9045	15.5682	15.5709	16.9211	15.7042	15.7936	16.4018	15.2069	15.3709	15.9168	14.9956	15.2177	14.6428
0.463122	0.392388	0.41707	0.441169	0.52238	0.407077	0.36589	0.393288	0.414042	0.368012	0.459069	0.506346	0.550718	0.455766	0.507572	0.547494	0.602316	0.587103	0.571908	0.440128	0.548599	0.538398	0.620287	0.526667	0.580039	0.488169	0.537024	0.509887	0.476411		15.3079	15.5039	15.6991	14.9607	16.2718	16.2749	15.3918	16.6959	15.8929	15.6298	16.643	15.87	15.5786	16.2812	15.8208	16.3957	16.7999	15.3054	16.703	14.5487
0.462747	0.399289	0.375569	0.395448	0.453928	0.419481	0.36893	0.452626	0.519971	0.447215	0.400643	0.41413	0.415442	0.474107	0.425223	0.505262	0.614457	0.583893	0.522335	0.526217	0.526798	0.614082	0.571226	0.579943	0.426896	0.563543	0.518809	0.504703	0.55374		16.5812	15.7807	16.4455	17.1866	15.9475	17.1088	16.9276	14.8664	15.8943	15.2567	15.8442	16.3232	15.7124	15.9999	14.4049	15.9558	15.7511	15.1955	14.4311	14.9517
0.489691	0.471974	0.423029	0.352924	0.458732	0.401442	0.338861	0.458316	0.432603	0.50213	0.407119	0.474312	0.477418	0.470753	0.493547	0.555776	0.544946	0.564517	0.580281	0.514036	0.536428	0.576302	0.504765	0.418766	0.490076	0.504933	0.455951	0.514917	0.469899		16.0931	15.7332	15.9089	16.8572	16.6428	15.45	15.7648	16.1202	15.6172	15.5994	15.8269	15.9261	16.4458	16.5261	16.0319	16.0053	16.0726	15.3835	15.4761	15.6788
0.353035	0.398055	0.467984	0.342113	0.428925	0.449506	0.300542	0.344212	0.458606	0.492583	0.446692	0.456775	0.514355	0.491812	0.437809	0.471041	0.515924	0.527884	0.550935	0.510666	0.529814	0.541003	0.5244	0.570687	0.57739	0.546366	0.548515	0.532291	0.468083		15.6057	16.2376	17.0134	15.8974	15.9832	17.1282	18.0355	16.1527	15.677	15.8601	16.1878	16.1766	16.3426	16.4707	15.9703	16.022	16.3964	14.902	16.4011	15.7314
0.444167	0.392606	0.445364	0.509183	0.431408	0.413217	0.292289	0.419963	0.420354	0.438027	0.537969	0.489872	0.536155	0.414265	0.528715	0.552748	0.626924	0.582522	0.514194	0.568619	0.58021	0.517537	0.583681	0.501493	0.61625	0.483716	0.458746	0.477313	0.497464		15.735	16.7444	16.9491	15.3508	15.987	16.2003	16.2838	16.1511	15.5373	16.5346	15.8262	16.1911	16.0626	16.4542	17.5766	15.5871	16.158	14.6344	14.2805	15.5577
0.456383	0.444103	0.421335	0.505044	0.439836	0.3732	0.39189	0.5021	0.455899	0.475928	0.507739	0.473441	0.439271	0.464245	0.538272	0.489044	0.543796	0.564745	0.564645	0.52692	0.51396	0.56158	0.523342	0.542012	0.47985	0.486192	0.403954	0.572026	0.521962		16.1845	16.4387	16.7066	16.3735	15.2653	15.9598	15.9779	15.3781	15.8066	16.3446	17.0726	15.6365	15.806	16.4155	16.5353	16.5224	15.9041	15.2891	14.9332	15.4547
0.366206	0.423915	0.43406	0.389105	0.424131	0.381434	0.389048	0.450151	0.431692	0.420147	0.419239	0.446195	0.528645	0.479817	0.531513	0.590479	0.574889	0.612184	0.595072	0.47048	0.579477	0.606798	0.602551	0.51507	0.540554	0.509724	0.497283	0.537328	0.551541		15.9087	16.6312	16.2198	15.0649	15.2366	15.8873	16.2557	16.4413	15.9438	15.5967	16.058	16.1976	16.886	15.2431	15.3617	16.6318	16.7378	14.8743	15.6886	14.8539
0.455607	0.472123	0.401995	0.405111	0.373234	0.398771	0.340001	0.363925	0.404786	0.466882	0.508928	0.495075	0.466023	0.471404	0.529542	0.455615	0.534725	0.537105	0.564574	0.495671	0.525625	0.541882	0.555792	0.606023	0.600297	0.61341	0.484193	0.586034	0.480505		16.1407	16.1291	17.506	15.1875	16.0503	15.9547	16.9119	15.8343	16.4186	16.3093	14.6453	16.1268	16.67	16.4677	15.8468	15.837	15.4265	15.5086	15.5348	14.5458
0.445611	0.395361	0.474991	0.424071	0.49003	0.425492	0.457378	0.427704	0.448446	0.389272	0.455016	0.493807	0.556668	0.436852	0.537346	0.603462	0.572495	0.530535	0.546333	0.579917	0.505633	0.607511	0.498076	0.521964	0.538029	0.527751	0.570075	0.481725	0.557836		16.6294	16.8138	16.5953	16.3511	15.5609	15.7844	15.9532	16.1141	16.124	15.6393	16.7669	16.0688	16.1953	15.6443	16.049	16.0298	16.3731	15.5549	15.5292	15.8884
0.474414	0.412566	0.371733	0.401603	0.479981	0.401433	0.387551	0.364747	0.441744	0.440862	0.453212	0.451584	0.489375	0.502001	0.530512	0.560525	0.540934	0.534669	0.566162	0.529906	0.648383	0.570805	0.554216	0.481381	0.486345	0.501194	0.460323	0.456856	0.503203		15.2428	16.339	16.8648	15.9135	15.0524	16.1209	16.7618	15.4745	16.2987	16.0563	15.838	16.9231	15.5712	15.9996	16.3938	16.0419	15.7469	16.6639	16.5004	15.1332
0.417958	0.385721	0.464015	0.362568	0.422423	0.380232	0.341166	0.465107	0.481582	0.446723	0.446842	0.471336	0.516835	0.481939	0.557905	0.537802	0.55195	0.530187	0.567455	0.531954	0.631536	0.576382	0.603484	0.524691	0.56768	0.555207	0.509526	0.539422	0.540217		15.9159	16.9232	15.4121	15.4268	15.3065	16.1499	16.1838	15.7949	15.9806	16.0623	15.6607	17.2609	17.1641	15.6681	15.5356	15.6916	17.1477	16.389	15.472	16.1224
0.440662	0.413304	0.421504	0.427731	0.390247	0.344157	0.37247	0.442781	0.423114	0.434094	0.427686	0.486974	0.493669	0.537829	0.452819	0.524823	0.602976	0.565984	0.601678	0.567171	0.516183	0.553558	0.490994	0.464633	0.418631	0.450044	0.544876	0.476571	0.590014		14.8422	16.0473	15.969	15.9395	16.9405	16.1141	15.881	16.0975	16.2273	16.8801	15.8125	16.2857	15.519	15.5959	16.7811	15.3567	15.8556	15.9839	15.0252	15.2798
0.393696	0.429179	0.425364	0.48661	0.384335	0.397831	0.415293	0.370595	0.439022	0.37911	0.376448	0.491879	0.586842	0.552838	0.53257	0.584937	0.556538	0.516419	0.568569	0.510755	0.578368	0.582219	0.559414	0.497236	0.535418	0.519204	0.369709	0.522802	0.566407		15.5274	16.4624	16.7227	16.3237	16.6467	15.6448	15.8531	15.761	15.1987	14.9731	16.5808	17.5177	15.4877	15.7036	15.4399	16.6353	15.3799	16.3158	15.6098	14.4752
0.474528	0.505301	0.454901	0.435408	0.406884	0.412061	0.35192	0.366491	0.377622	0.501835	0.415994	0.511535	0.483058	0.478399	0.440527	0.531627	0.587021	0.540243	0.566909	0.518635	0.571958	0.560353	0.518342	0.595491	0.637236	0.407142	0.531995	0.585359	0.478024		16.2232	16.1763	16.6889	15.8417	16.5662	15.3445	16.7868	15.7808	16.109	15.7771	17.4968	16.2768	16.201	15.5683	15.4511	15.9787	16.0429	15.679	14.5415	15.2504
0.452404	0.485752	0.449534	0.417733	0.377235	0.390795	0.378591	0.369527	0.493465	0.422078	0.417952	0.479143	0.560155	0.506185	0.507015	0.574648	0.600302	0.621966	0.536697	0.592131	0.595121	0.502882	0.523512	0.592561	0.501093	0.57819	0.485203	0.526252	0.550148		15.6055	15.6869	16.3815	15.6993	15.7763	15.6371	15.7793	16.5546	16.4042	15.5926	15.6994	16.9946	16.4321	16.2578	16.776	16.1575	16.6253	17.2909	15.5719	16.6857
0.386297	0.446395	0.426741	0.436195	0.380642	0.386095	0.432833	0.417876	0.354286	0.461587	0.401498	0.502692	0.471553	0.477635	0.510571	0.597553	0.54859	0.616949	0.600435	0.562294	0.572198	0.545731	0.486381	0.573195	0.555821	0.485993	0.495797	0.546094	0.467345		15.2985	16.5892	15.934	16.1668	15.836	15.2131	15.5443	15.7288	16.0819	15.9459	15.338	15.4723	16.7605	15.2136	15.7576	16.1426	16.5267	15.7397	15.0648	15.1424
0.43767	0.485698	0.46464	0.50456	0.446814	0.318921	0.387961	0.444527	0.438572	0.45929	0.460066	0.40589	0.528724	0.561687	0.473039	0.566071	0.530986	0.561486	0.596876	0.592052	0.590756	0.61808	0.547338	0.505571	0.510684	0.557452	0.554815	0.524953	0.510901		15.8393	16.3158	16.721	16.4601	16.2188	17.6153	16.5299	16.4807	16.2143	16.7109	15.337	16.6107	16.6681	17.4481	16.4034	16.1023	15.624	15.7021	15.3091	14.1274
0.519765	0.390889	0.385167	0.447219	0.365421	0.428757	0.404073	0.361167	0.435994	0.493578	0.443614	0.443918	0.51137	0.495177	0.514802	0.513356	0.553548	0.544845	0.575363	0.503691	0.631506	0.580478	0.520302	0.552538	0.525533	0.539707	0.516239	0.526938	0.541509		15.9018	16.3887	16.585	16.1341	17.0462	16.9518	16.9544	15.1329	15.7894	16.1382	15.935	17.0877	17.0431	15.448	16.2101	15.6263	15.4645	16.4758	15.8807	15.1858
0.465327	0.476807	0.431733	0.434033	0.388338	0.434571	0.346776	0.393046	0.399229	0.529016	0.46151	0.413046	0.455085	0.51758	0.503357	0.567265	0.496264	0.486763	0.570726	0.509535	0.595243	0.558632	0.576205	0.647073	0.554775	0.517213	0.549239	0.48758	0.500148		16.5279	16.4683	16.6869	16.051	15.5471	17.3445	16.1724	16.5031	15.6015	16.0226	15.5226	15.0261	17.1842	15.9059	15.2784	15.661	16.756	15.883	16.6608	14.4634
0.396819	0.506039	0.417339	0.354239	0.42999	0.349927	0.420295	0.440125	0.389706	0.44441	0.447359	0.45334	0.471053	0.504555	0.518651	0.520328	0.62273	0.541447	0.590725	0.535986	0.512822	0.619233	0.561846	0.521787	0.481875	0.604043	0.436083	0.507915	0.530548		15.8444	16.6563	15.9793	16.4141	15.7036	16.027	16.3787	16.1565	15.9842	15.4521	15.9814	15.8056	15.4988	16.3009	15.2498	16.1133	15.143	15.0914	15.1203	15.3271
0.396018	0.386626	0.362171	0.416883	0.362354	0.459286	0.40847	0.423141	0.490622	0.447244	0.471375	0.474204	0.494696	0.496374	0.548683	0.509548	0.583995	0.56897	0.572416	0.54533	0.561511	0.545198	0.548646	0.546256	0.540207	0.521374	0.502143	0.509659	0.511066		16.5768	15.8732	15.2014	15.933	16.1134	16.5129	17.168	15.7093	16.5707	16.118	15.7785	16.3972	17.3222	16.9005	16.2297	16.1637	16.3152	15.406	16.4555	15.4153
0.485291	0.465889	0.400733	0.409081	0.447731	0.42689	0.420876	0.457976	0.504529	0.462807	0.485199	0.484916	0.484929	0.552269	0.495928	0.43078	0.538386	0.544293	0.537159	0.523562	0.588677	0.535598	0.472586	0.578874	0.487334	0.532278	0.589239	0.51546	0.444679		16.591	17.1358	16.5428	16.6486	15.9199	15.6292	16.1137	16.5832	17.3961	15.5533	16.1308	15.945	15.8981	15.4594	15.5079	15.0979	16.2445	15.6012	14.788	15.9624
0.441009	0.488758	0.363725	0.314482	0.433226	0.400304	0.320008	0.405608	0.409754	0.423829	0.413879	0.462126	0.509947	0.513053	0.544685	0.618425	0.611995	0.546536	0.576522	0.54046	0.567717	0.625016	0.518067	0.508141	0.489349	0.502438	0.492949	0.445368	0.566192		16.3886	15.8158	16.5542	15.8131	16.1687	16.8929	16.4152	16.1393	15.7909	16.1247	16.2114	16.0758	16.1287	16.1828	16.272	16.2064	15.6332	15.3933	14.996	14.7291
0.359394	0.482601	0.477481	0.415552	0.4468	0.406406	0.404375	0.456618	0.469844	0.437872	0.499318	0.377275	0.454269	0.439936	0.511202	0.542403	0.560053	0.57218	0.585635	0.482071	0.531507	0.552531	0.588411	0.6417	0.509388	0.566027	0.563675	0.50627	0.468237		15.648	16.9384	17.3383	16.0206	16.2883	15.7354	16.1081	15.179	15.5624	16.1015	16.7905	16.5781	15.5244	16.5266	16.2666	16.5536	16.2177	16.3435	14.9995	15.266
0.424944	0.458837	0.345075	0.376481	0.392207	0.419645	0.359104	0.455309	0.478823	0.455671	0.470681	0.562128	0.519847	0.460793	0.530649	0.567737	0.531277	0.671055	0.570402	0.558145	0.50177	0.589135	0.544143	0.624492	0.506548	0.527786	0.492877	0.525156	0.499768		16.4524	16.158	17.485	16.3394	15.8754	16.5706	16.9588	16.748	15.6584	15.4216	16.2927	15.1904	16.3991	16.5818	16.2272	15.761	16.1354	15.7835	15.5892	14.0222
0.422458	0.48242	0.469044	0.487014	0.435066	0.400747	0.388066	0.422509	0.402301	0.415885	0.459829	0.51123	0.460627	0.519244	0.47678	0.567616	0.526421	0.61263	0.578204	0.448488	0.494171	0.589753	0.614028	0.557495	0.564416	0.528566	0.560231	0.451148	0.627767		16.7263	16.6574	16.5798	16.6341	15.5306	15.8969	16.6875	15.6673	15.6277	16.6625	17.0696	16.3578	16.2209	16.9485	16.7354	15.4135	16.1533	15.5754	15.6597	15.4795
0.430396	0.460191	0.414613	0.401378	0.391151	0.402276	0.349631	0.492976	0.4392	0.475114	0.376055	0.428622	0.512976	0.455089	0.542104	0.529629	0.537083	0.609664	0.506683	0.609222	0.532259	0.496018	0.521269	0.621928	0.453178	0.547748	0.532968	0.50644	0.538995		15.9065	16.2333	16.0259	16.7514	17.1188	16.0178	16.7509	16.2521	15.7848	16.2408	16.5359	16.0862	16.0914	16.4157	15.8117	16.2133	15.4943	15.3668	17.1043	15.1114
0.453215	0.396035	0.468316	0.494599	0.421906	0.35757	0.430755	0.461775	0.396369	0.441282	0.473914	0.491648	0.454529	0.464857	0.529324	0.535585	0.616331	0.590962	0.542044	0.620864	0.575996	0.534225	0.603462	0.621112	0.518402	0.534484	0.421243	0.485585	0.43987		16.441	16.3774	17.8379	16.3901	16.3609	15.7443	16.0104	16.2936	17.1965	16.625	16.4063	15.6833	15.334	16.1178	15.6404	14.7321	16.5239	14.8964	14.8093	16.3369
0.418863	0.424757	0.404616	0.432786	0.402784	0.336763	0.337977	0.403291	0.485274	0.467353	0.535648	0.499193	0.460799	0.451096	0.546923	0.552194	0.590416	0.551949	0.517232	0.535777	0.58883	0.462054	0.557876	0.566832	0.614434	0.471715	0.505125	0.508216	0.497638		15.8306	15.9526	15.6731	16.0192	16.3595	16.6634	16.6055	15.6234	16.9859	15.7991	16.1324	15.932	14.7974	15.6342	15.9461	15.4689	17.2547	15.2893	14.9133	15.2862
0.4404	0.330719	0.450029	0.394941	0.44895	0.451397	0.425267	0.37209	0.502954	0.413904	0.451586	0.427635	0.487095	0.520814	0.469443	0.504551	0.554843	0.540156	0.606743	0.510239	0.506907	0.567379	0.538819	0.559942	0.621691	0.460858	0.49579	0.484103	0.52278		16.8544	18.2875	16.7118	15.8745	15.5603	15.4564	17.1672	17.2	15.7319	16.5343	16.1926	15.4144	16.1754	15.8258	15.3282	16.4393	14.8923	15.9916	14.9336	15.1394
0.394994	0.432356	0.47024	0.367272	0.481732	0.383847	0.363694	0.466075	0.41102	0.43117	0.46597	0.534093	0.536619	0.514998	0.554669	0.520816	0.550154	0.538953	0.532165	0.484501	0.629795	0.534088	0.561685	0.566158	0.577114	0.572345	0.562693	0.584483	0.47166		15.8334	16.2562	18.1208	16.1654	16.4729	16.6352	17.0492	15.4771	16.6822	16.6425	15.2516	17.4318	16.2687	15.6973	16.9741	16.3187	16.5767	15.3303	16.2263	14.9928
0.445464	0.411464	0.389331	0.39301	0.380829	0.440305	0.371135	0.370334	0.340802	0.437148	0.447312	0.431232	0.494502	0.511901	0.486226	0.476436	0.562652	0.607409	0.50778	0.553732	0.544458	0.609656	0.523776	0.527457	0.537764	0.498747	0.490111	0.529393	0.526867		16.4695	16.4008	15.9746	16.1211	16.1716	16.0738	16.9602	15.4446	15.8168	15.9519	16.2905	16.7796	16.2147	15.7679	15.7199	14.9724	16.4741	15.6308	15.95	16.2073
0.480894	0.465809	0.387262	0.41781	0.475457	0.461258	0.386565	0.386609	0.424007	0.415724	0.514038	0.449372	0.499019	0.454499	0.437235	0.601116	0.568553	0.578995	0.535059	0.546151	0.577281	0.614142	0.473154	0.615373	0.576485	0.542733	0.497207	0.420289	0.523035		15.6981	15.3556	16.2973	16.1578	15.5093	16.2837	15.935	16.363	15.2201	16.0325	16.1715	16.3881	15.8698	15.5357	16.3958	15.6896	16.1924	15.5192	14.3402	14.6357
0.492334	0.483918	0.441024	0.409292	0.427882	0.306821	0.432058	0.387303	0.368168	0.422319	0.485535	0.474837	0.480153	0.501938	0.463552	0.551072	0.533675	0.559063	0.540522	0.507486	0.61133	0.626183	0.471378	0.521	0.595588	0.476618	0.536507	0.460693	0.473017		15.214	17.2827	16.5158	17.0323	17.3201	16.2565	16.0146	15.8081	15.9323	15.8339	15.5111	16.4932	16.1952	16.2184	15.5278	15.6382	15.8806	15.4971	16.542	15.3987
0.471176	0.473065	0.416841	0.484324	0.361813	0.388732	0.395215	0.38184	0.417286	0.425873	0.468111	0.435104	0.540523	0.560793	0.536022	0.567916	0.579313	0.592991	0.573816	0.492709	0.473447	0.545872	0.470484	0.591915	0.512331	0.558446	0.556004	0.537966	0.44028		15.4796	15.7211	16.9409	16.6843	15.716	17.1796	15.1811	16.3609	16.4386	16.374	15.3215	16.0949	15.3697	16.3476	16.2417	16.1684	15.6186	15.0852	15.9856	15.4488
0.412383	0.454843	0.401548	0.430532	0.432212	0.420949	0.42658	0.410857	0.429903	0.389374	0.443472	0.460681	0.504183	0.531935	0.592332	0.524927	0.57145	0.5344	0.571532	0.493998	0.546309	0.511146	0.508378	0.568865	0.503369	0.550441	0.518559	0.535276	0.497619		15.613	16.7245	16.422	16.0939	16.6744	16.159	16.3278	15.9349	16.0226	17.0363	17.1843	16.683	16.7296	16.8197	14.9525	15.3734	16.0346	15.5173	14.9268	16.2236
0.379104	0.441778	0.375641	0.507154	0.484395	0.425191	0.347935	0.441421	0.440244	0.420617	0.443281	0.469801	0.569072	0.428227	0.520907	0.472574	0.614628	0.541377	0.577156	0.530674	0.599832	0.624133	0.605712	0.55257	0.556191	0.591475	0.52536	0.444904	0.515829		16.3607	16.5324	15.5091	15.5307	16.105	16.1583	16.5588	16.4203	16.1767	16.1346	17.2667	16.8772	16.3867	16.5387	16.7655	16.0591	16.5428	14.636	15.4543	15.3145
0.404428	0.381539	0.441813	0.370979	0.429785	0.426502	0.34652	0.421543	0.477306	0.439916	0.425981	0.467165	0.484773	0.486239	0.523281	0.591795	0.585021	0.566034	0.447069	0.560008	0.577855	0.603014	0.544029	0.562169	0.535691	0.382956	0.486939	0.575977	0.516155		15.8875	16.278	15.4879	16.1005	16.3895	16.127	15.7254	16.4153	16.3115	15.9379	15.1151	15.5368	15.9482	16.2275	15.4893	16.6506	16.2169	14.6644	15.2495	14.8595
0.479461	0.488687	0.405668	0.409464	0.392722	0.33147	0.430559	0.459829	0.420673	0.493338	0.439545	0.485022	0.596232	0.570064	0.51833	0.57848	0.617632	0.580461	0.59036	0.588476	0.525558	0.548489	0.466662	0.567445	0.512718	0.543928	0.549882	0.500839	0.547227		15.85	16.9348	16.7248	15.7475	15.8815	16.0645	15.7855	15.4911	16.0184	16.516	17.4163	16.6319	16.2849	16.0558	15.04	15.2875	15.6595	16.4464	15.4226	15.0489
0.400056	0.447521	0.408478	0.457804	0.45203	0.374327	0.388468	0.409828	0.421452	0.4568	0.471749	0.484836	0.515526	0.452095	0.539188	0.529377	0.596945	0.530426	0.572339	0.566427	0.523471	0.595674	0.546307	0.525925	0.542415	0.614601	0.525679	0.508821	0.518248		15.5816	16.2496	17.4387	16.8003	17.3239	16.097	16.0198	16.0966	16.0314	15.9803	16.5229	15.607	16.6749	15.3282	15.2355	16.7144	16.7259	15.1774	15.7402	15.1168
0.414537	0.476641	0.436937	0.42909	0.422217	0.383656	0.355476	0.376867	0.374704	0.500734	0.43179	0.448906	0.500442	0.521592	0.518149	0.568432	0.645403	0.567772	0.534261	0.546831	0.521308	0.542723	0.585387	0.531016	0.630305	0.464633	0.527841	0.525813	0.559858		15.8387	16.8414	16.2204	16.7221	16.3536	16.3338	17.3473	16.5217	16.8295	15.6799	14.4265	15.7189	16.2475	15.6834	15.1524	15.3666	17.529	15.3907	16.2096	15.4779
0.438659	0.439371	0.438558	0.419386	0.383914	0.413673	0.402979	0.46932	0.394097	0.510607	0.45903	0.477953	0.545692	0.549624	0.537486	0.534997	0.566347	0.533736	0.591728	0.525405	0.571659	0.494974	0.557172	0.549499	0.509604	0.537228	0.463099	0.555214	0.553067		15.8762	17.1269	15.4291	15.9918	15.7033	16.1309	16.0319	15.295	16.0561	15.9876	16.692	16.3961	16.2193	15.6953	15.4129	15.2502	16.6721	15.3304	14.6778	15.6036
0.424552	0.434597	0.40216	0.424547	0.43815	0.411546	0.381637	0.422095	0.377582	0.445702	0.438283	0.421677	0.521034	0.507709	0.549185	0.489193	0.533607	0.531425	0.629758	0.535322	0.592925	0.527862	0.497869	0.619192	0.573618	0.535861	0.591854	0.405792	0.515613		15.8653	16.7341	16.3103	16.2342	16.5243	16.1138	16.9007	15.5149	15.8693	16.1764	16.2272	16.4368	15.9826	16.2761	15.875	15.9259	16.1504	16.0061	15.5661	15.2666
0.484027	0.43921	0.441703	0.384083	0.439838	0.386666	0.329226	0.380521	0.416845	0.543345	0.461235	0.484835	0.505738	0.54371	0.527491	0.468532	0.524918	0.560694	0.560358	0.542358	0.573267	0.470013	0.619141	0.476998	0.518814	0.535975	0.49676	0.495732	0.499379		16.7277	15.8317	16.4062	15.68	16.3281	17.0683	17.1301	16.4284	15.4117	15.3254	15.7185	16.6222	15.6952	16.2528	15.4909	15.3937	15.9717	15.4946	15.4889	15.0061
0.406566	0.495491	0.398978	0.383161	0.511903	0.44241	0.331057	0.379138	0.421816	0.38966	0.454389	0.490101	0.475227	0.510898	0.550896	0.542296	0.594928	0.561428	0.574791	0.596982	0.597847	0.621184	0.486738	0.435094	0.547526	0.407003	0.5743	0.510454	0.437432		15.7668	16.3371	15.6148	15.1885	16.2269	16.479	16.2776	16.6276	16.4916	15.4679	15.7766	15.84	17.1249	15.7204	16.5313	15.1448	15.9513	15.6181	16.4653	15.6369
0.443555	0.347385	0.398915	0.521774	0.513462	0.415256	0.325618	0.466737	0.436553	0.373265	0.384955	0.504297	0.549161	0.515662	0.554232	0.608199	0.48394	0.549188	0.580188	0.583372	0.576506	0.516508	0.589677	0.575853	0.575991	0.585973	0.479224	0.548095	0.558601		15.6953	16.2016	17.411	16.2038	16.6849	16.6877	17.4112	15.6915	15.2125	15.5093	16.1992	16.4527	15.6113	15.8044	15.6577	16.5434	17.587	15.872	15.776	16.07
0.414924	0.405019	0.446148	0.373298	0.454942	0.397176	0.409298	0.396956	0.454946	0.427024	0.469063	0.46182	0.509306	0.481757	0.466151	0.594793	0.552444	0.563326	0.600309	0.600276	0.511004	0.505523	0.496927	0.49637	0.513688	0.574868	0.507035	0.562802	0.52781		16.0395	16.219	15.9644	15.318	15.839	16.1572	15.7485	15.5941	16.2774	15.0572	15.9934	15.9981	17.0179	16.3413	16.284	16.397	15.6212	16.1198	15.6293	15.4131
0.365018	0.474108	0.456609	0.468695	0.430285	0.396885	0.43044	0.420524	0.427392	0.467674	0.428644	0.490132	0.521006	0.514243	0.534643	0.577067	0.569573	0.555584	0.607185	0.567062	0.478432	0.536331	0.616013	0.529239	0.511391	0.531795	0.512754	0.620993	0.524621		15.5964	17.3622	17.0216	15.74	16.4328	16.3774	16.4936	15.7048	16.1496	15.7427	15.876	16.5158	16.0224	15.0985	15.3905	16.0758	15.6485	15.7029	15.4515	15.634
0.418598	0.508907	0.450003	0.426206	0.493297	0.369799	0.366778	0.41959	0.470485	0.462828	0.412887	0.522481	0.573587	0.482772	0.502789	0.553257	0.580195	0.63828	0.621346	0.57983	0.518578	0.577417	0.561418	0.565453	0.517025	0.535633	0.494216	0.429826	0.425956		16.3501	16.9307	15.8225	15.8756	16.3262	16.2425	18.0702	15.5381	15.566	15.4849	15.9986	15.9266	16.0122	15.8291	15.684	15.9535	15.8379	15.3286	15.3506	15.9645
0.391035	0.377567	0.393191	0.412893	0.382201	0.415268	0.412468	0.402048	0.489567	0.410883	0.430374	0.464714	0.517453	0.481598	0.514366	0.551953	0.593621	0.583628	0.499612	0.525537	0.584477	0.587593	0.536489	0.526419	0.460047	0.454009	0.503758	0.529321	0.451728		15.8824	16.9087	17.024	15.8839	15.5225	15.9813	16.7369	16.3499	16.847	15.7275	16.485	16.9152	15.6721	15.8539	15.915	15.0613	15.4554	15.3601	15.7603	16.738
0.469152	0.447079	0.405265	0.405437	0.427319	0.421979	0.335748	0.462567	0.473403	0.452995	0.427225	0.390563	0.498636	0.478425	0.5484	0.541424	0.672496	0.53972	0.579299	0.524387	0.510204	0.511561	0.492971	0.568029	0.472928	0.524132	0.537775	0.572932	0.471714		16.3402	17.0187	16.4518	15.6524	15.0243	15.5052	15.7761	15.1283	15.3774	16.654	15.3163	17.0384	16.9572	16.4201	16.4975	15.4776	15.0761	15.0716	15.4891	15.4933
0.429798	0.499737	0.448888	0.469091	0.408795	0.419383	0.340249	0.379189	0.435692	0.474471	0.443427	0.411724	0.494641	0.532673	0.536842	0.553909	0.563949	0.536585	0.545263	0.511312	0.594443	0.558028	0.589464	0.59046	0.508452	0.471685	0.533955	0.468932	0.485969		15.8945	16.35	15.7122	16.8427	17.3391	16.2161	17.1954	16.0102	15.2906	16.0287	16.5074	16.5277	17.244	15.9196	16.4637	16.1627	15.5526	15.3521	15.2081	15.8461
0.433829	0.423644	0.392237	0.386529	0.425101	0.440579	0.401459	0.365819	0.466306	0.375017	0.500092	0.435842	0.540915	0.518012	0.554593	0.582703	0.547895	0.59644	0.555924	0.566384	0.614004	0.534434	0.540305	0.552969	0.486409	0.495668	0.527245	0.527959	0.500339		16.6081	16.949	16.0313	16.5619	15.016	15.9757	15.9695	16.3408	16.2651	15.094	15.6067	16.517	16.3605	17.1372	15.6924	15.2809	15.844	15.4933	16.6051	15.4176
0.383377	0.434561	0.383666	0.41652	0.435926	0.375792	0.43532	0.431577	0.453215	0.378793	0.497271	0.423773	0.483978	0.548133	0.530383	0.532021	0.559446	0.556915	0.545936	0.602782	0.591731	0.572816	0.592681	0.564433	0.512613	0.412769	0.406265	0.530051	0.500693		16.4307	16.9682	16.8825	15.868	16.1408	16.8193	17.1647	15.3344	15.0026	15.8147	16.5171	15.9375	16.4064	15.7184	16.991	15.3936	15.8618	16.6469	15.5423	15.3857
0.376964	0.370781	0.417378	0.370163	0.38771	0.395971	0.443584	0.427688	0.435128	0.452255	0.438396	0.469514	0.459218	0.483327	0.505061	0.544127	0.524837	0.498964	0.490797	0.584009	0.524319	0.453845	0.562015	0.599555	0.559678	0.391006	0.535983	0.48731	0.4934		16.7657	16.4506	16.9218	15.8631	16.9343	15.7394	16.4795	15.7889	15.9803	15.6404	16.53	16.4093	17.7057	14.8256	16.1379	16.514	15.6871	16.0029	15.4378	14.556
0.422109	0.482578	0.432894	0.451232	0.513096	0.343264	0.348055	0.37653	0.411449	0.421524	0.439568	0.471232	0.490136	0.502777	0.467655	0.514418	0.564485	0.607296	0.569501	0.495975	0.691592	0.601903	0.59374	0.529564	0.506098	0.505091	0.473346	0.47187	0.528484		15.5803	16.3558	16.5956	14.7492	16.2205	16.9729	17.3623	15.7949	16.1161	16.9286	16.1816	17.0064	16.0656	15.6551	15.5117	15.3441	15.5524	15.8128	15.9209	14.4689
0.411232	0.378264	0.447524	0.340891	0.445247	0.37984	0.423025	0.409333	0.502781	0.398229	0.457627	0.496831	0.441824	0.436948	0.525834	0.547921	0.562905	0.514829	0.557885	0.565199	0.574688	0.621363	0.509771	0.524946	0.609315	0.523647	0.433862	0.453302	0.5498		15.8668	15.8695	15.6914	15.777	15.4088	16.457	15.5434	15.3213	15.8432	15.9223	16.6331	15.7394	15.4253	16.7755	15.8963	15.1428	16.2006	14.9093	14.3349	16.3559
0.409525	0.480968	0.402465	0.412444	0.46079	0.455332	0.414641	0.410761	0.404046	0.428525	0.460436	0.48242	0.442474	0.532115	0.551865	0.544385	0.540559	0.607722	0.554758	0.59768	0.513962	0.607445	0.543228	0.565868	0.56933	0.438249	0.553155	0.470615	0.552922		15.6868	17.3036	15.2695	15.7036	16.3387	15.4343	16.6723	16.3089	16.2922	15.6283	16.7177	15.2784	16.9108	15.894	16.0144	16.1203	16.8898	15.6416	14.3566	15.4964
0.40889	0.414661	0.376181	0.393375	0.419858	0.391232	0.452859	0.409884	0.520455	0.433795	0.467628	0.503851	0.420624	0.453911	0.530968	0.509088	0.562477	0.561469	0.544502	0.51221	0.57081	0.601825	0.564497	0.548458	0.536247	0.485445	0.496311	0.620784	0.489926		15.2324	16.4834	15.9106	16.9303	16.7172	16.3671	17.4542	15.6835	16.9028	15.6716	17.0787	15.9148	16.6364	15.4223	15.8221	15.7048	16.5507	15.7288	16.1104	15.3877
0.408723	0.439343	0.431209	0.41887	0.367528	0.465398	0.373081	0.378137	0.392137	0.392743	0.423829	0.476348	0.528176	0.536021	0.526345	0.603357	0.506782	0.570691	0.53534	0.537895	0.558274	0.544217	0.630361	0.542329	0.575302	0.531873	0.528116	0.474643	0.46442		15.506	17.1764	15.9529	15.6397	16.6727	16.8052	17.2196	15.6822	16.0535	16.9511	15.8667	15.2177	15.0759	15.9415	16.0565	15.8726	15.8073	15.0061	16.367	15.0101
0.377114	0.426375	0.477383	0.478622	0.372085	0.433775	0.3747	0.361987	0.375535	0.457609	0.423606	0.459145	0.536849	0.506123	0.524019	0.45628	0.579744	0.586943	0.564131	0.543182	0.55354	0.535494	0.557475	0.552476	0.534749	0.533281	0.592823	0.492029	0.571449		15.7037	17.0196	16.7328	16.1401	16.0321	15.9252	16.425	16.3583	15.672	15.6605	17.9325	15.7589	15.6904	16.0606	16.0062	15.5477	16.3689	15.8818	15.8794	15.3156
0.494947	0.37215	0.418869	0.419875	0.503699	0.382206	0.382367	0.437848	0.418722	0.381697	0.433485	0.486881	0.49093	0.481722	0.456608	0.5793	0.556587	0.523881	0.564623	0.493347	0.616595	0.631985	0.520595	0.55635	0.573276	0.513421	0.492752	0.510239	0.557568		17.0365	16.7686	16.7177	15.6677	16.1039	16.0181	16.7917	15.6949	15.2958	15.9245	17.5494	16.3316	16.2109	15.2421	15.5034	15.8679	17.3833	15.118	15.893	15.345
0.431033	0.446122	0.410805	0.398804	0.397985	0.348877	0.360582	0.418438	0.437325	0.405657	0.496777	0.417273	0.516649	0.478135	0.537325	0.544925	0.608824	0.546991	0.630893	0.501197	0.61596	0.566023	0.521726	0.639975	0.583276	0.463274	0.514967	0.488891	0.581999		16.0668	16.8694	17.025	15.8484	15.6862	15.9487	16.0255	15.4064	14.9411	16.122	15.8843	16.5796	16.7274	16.0115	16.0849	16.0276	16.4925	15.5846	16.4416	15.478
0.423496	0.393972	0.432728	0.505821	0.394861	0.315054	0.382573	0.420804	0.458168	0.507657	0.451547	0.445229	0.524319	0.515445	0.465251	0.610891	0.569419	0.481337	0.573441	0.589353	0.606987	0.534583	0.49243	0.486885	0.511665	0.506919	0.455105	0.374246	0.510477		15.6233	16.5141	15.0634	16.3977	16.6913	15.7358	17.0581	16.3122	17.3916	15.4829	16.4849	15.8154	16.599	16.5238	14.7169	16.2168	15.1224	16.1552	15.2593	15.2983
0.402435	0.524138	0.488826	0.402586	0.387358	0.366657	0.401173	0.472463	0.422391	0.45775	0.430216	0.447057	0.571913	0.490321	0.527719	0.556206	0.579396	0.547109	0.612859	0.576264	0.626829	0.52421	0.446252	0.546061	0.46186	0.492791	0.445715	0.500271	0.55305		15.3372	16.5584	16.622	16.6346	15.2195	16.3278	16.3196	15.3526	16.3072	16.5956	16.7541	16.1757	16.9147	14.6795	15.5876	16.5064	16.5271	15.2092	15.6728	14.6728
0.36748	0.443366	0.340461	0.472017	0.471555	0.365257	0.425426	0.387618	0.478665	0.493799	0.402648	0.491087	0.508686	0.465943	0.518394	0.514596	0.541416	0.57481	0.541254	0.509554	0.604918	0.568157	0.511094	0.557741	0.484302	0.620831	0.418007	0.493752	0.443084		16.0862	16.5734	16.3364	16.2024	15.1037	16.8057	15.9417	16.5635	15.552	17.3004	15.7585	16.2884	15.5787	14.8843	15.2568	15.5169	16.796	14.8343	15.1118	15.6146
0.45798	0.471001	0.477781	0.481221	0.444974	0.343195	0.398441	0.472376	0.402396	0.478862	0.401513	0.46184	0.471178	0.483287	0.543972	0.495128	0.524646	0.554344	0.56979	0.515558	0.502365	0.617816	0.490648	0.43476	0.609731	0.479814	0.544648	0.506083	0.510176		16.5172	17.6276	16.1864	16.8163	16.1256	15.9923	16.6901	16.4651	15.7045	15.9777	16.9728	16.3311	16.9047	15.7068	15.3849	15.5281	17.2169	15.7959	15.2256	15.2744
0.48111	0.458974	0.392026	0.384749	0.477162	0.429326	0.342031	0.413084	0.440262	0.487185	0.490997	0.453544	0.457472	0.529296	0.532527	0.541512	0.538864	0.570818	0.521193	0.546758	0.596538	0.596164	0.55752	0.541866	0.494634	0.433404	0.513154	0.464131	0.464329		15.8494	15.7985	16.2571	14.7945	15.881	15.8781	16.8997	16.4817	16.036	15.2061	16.4446	16.6547	15.9333	16.4733	16.8291	15.8267	17.2957	15.5758	15.519	14.494
0.358641	0.441934	0.347992	0.456766	0.397005	0.423087	0.464629	0.42944	0.444235	0.498212	0.454252	0.412873	0.50471	0.583625	0.495144	0.564711	0.5665	0.559788	0.528548	0.559695	0.581774	0.518882	0.64968	0.573495	0.56506	0.4769	0.566188	0.462817	0.511641		17.107	16.3001	16.3508	16.4321	15.4561	15.909	16.395	16.3021	16.3978	15.936	16.8989	16.0763	15.9244	15.9999	16.7941	15.0876	16.0899	14.8986	15.5206	14.9149
0.390258	0.455299	0.329929	0.457111	0.428878	0.421109	0.373059	0.37719	0.436261	0.42141	0.413471	0.453802	0.55497	0.48373	0.533102	0.542449	0.518228	0.512996	0.58546	0.543089	0.578489	0.515674	0.568186	0.588232	0.539913	0.501945	0.581875	0.461785	0.44261		16.0197	15.9863	16.3879	15.6011	15.8333	17.7611	16.4199	15.7105	16.7773	15.6326	15.8799	16.5548	15.2837	15.3373	15.5841	16.0186	16.1861	16.0048	15.5191	15.3426
0.355152	0.453739	0.414099	0.354785	0.504031	0.372086	0.346583	0.395051	0.40136	0.458092	0.435817	0.490991	0.477678	0.476862	0.453264	0.49536	0.571765	0.584511	0.502896	0.554555	0.579955	0.576592	0.550494	0.542955	0.482605	0.548285	0.537058	0.493411	0.632408		15.9216	16.3001	16.747	16.5401	16.2671	16.6578	16.6476	16.0413	16.6301	15.9922	16.6186	16.6411	16.3045	15.8484	16.0062	15.8067	16.1442	14.7256	15.4444	15.6267
0.436528	0.46927	0.442511	0.446256	0.426699	0.400899	0.345601	0.475887	0.458416	0.478325	0.47402	0.429198	0.491208	0.515387	0.478162	0.521698	0.500382	0.630013	0.542206	0.517232	0.58421	0.61253	0.599169	0.522514	0.484126	0.512106	0.612223	0.50815	0.566904		16.8664	15.9756	15.8675	15.7464	15.158	16.6678	16.6551	15.5179	17.4852	16.8974	15.0211	16.0685	15.938	17.3076	15.6746	16.5934	15.7874	16.2244	14.8666	15.351
0.49779	0.468027	0.309679	0.406834	0.456663	0.393185	0.436822	0.384527	0.393482	0.444126	0.425805	0.479918	0.474999	0.453747	0.495612	0.557733	0.543517	0.541136	0.591227	0.532543	0.515167	0.53022	0.633273	0.544117	0.544347	0.447956	0.362162	0.598379	0.503791		16.6197	15.1606	16.0687	16.532	16.5258	16.5916	16.8847	15.4125	15.665	16.2926	16.2487	15.5571	16.122	15.7791	16.0344	16.0007	16.3708	15.8155	15.4831	14.6945
0.404878	0.344376	0.434307	0.393342	0.434834	0.432915	0.426859	0.444301	0.476223	0.441423	0.425529	0.405982	0.466623	0.475564	0.545326	0.585705	0.563727	0.544549	0.628503	0.546772	0.594355	0.603195	0.558941	0.555478	0.494754	0.494896	0.466689	0.534884	0.504488		15.4532	16.6011	15.7058	15.7148	16.0078	16.3776	16.4633	15.7425	16.6221	16.0392	16.7862	16.6384	16.1253	15.8631	15.6635	16.3297	16.3771	15.2628	15.738	15.4759
0.372536	0.384394	0.451996	0.457614	0.489973	0.380518	0.384139	0.404265	0.44617	0.433895	0.434655	0.442788	0.517044	0.445365	0.557006	0.546123	0.590056	0.568329	0.55961	0.494865	0.558166	0.547025	0.558863	0.575479	0.547173	0.461535	0.484991	0.465424	0.427527		16.7149	15.8207	16.822	16.6198	16.0771	16.2897	16.7209	14.8493	15.9492	17.0189	16.071	16.4082	16.4793	15.5951	16.1454	15.6583	16.2514	15.4925	15.2766	14.608
0.364413	0.45041	0.400484	0.390382	0.417589	0.439648	0.463472	0.43414	0.444594	0.432287	0.512522	0.48569	0.514412	0.535659	0.550333	0.556506	0.558886	0.51823	0.587514	0.547232	0.556901	0.622829	0.521367	0.59889	0.617074	0.480173	0.493484	0.514673	0.47239		15.4064	16.1045	16.522	17.7232	15.9452	16.794	16.8578	15.5468	16.4936	15.7419	16.4126	16.1813	16.0717	15.4512	16.7743	16.4281	16.3333	15.3427	15.4213	15.0379
0.39654	0.442181	0.443341	0.443698	0.457547	0.323256	0.371616	0.479714	0.416532	0.477464	0.415094	0.448063	0.496666	0.530385	0.555947	0.518311	0.534187	0.513293	0.485481	0.526347	0.524501	0.557825	0.561447	0.562778	0.556464	0.490658	0.523583	0.495976	0.433501		15.769	16.3384	16.0229	16.2705	15.516	17.2458	15.8016	17.0191	15.8386	15.3846	15.1222	15.5501	15.6444	17.0111	16.0205	16.0152	16.5032	16.1562	16.3829	15.6047
0.340054	0.42046	0.429183	0.371073	0.487437	0.390183	0.437218	0.478568	0.374556	0.436623	0.427984	0.467756	0.507869	0.567163	0.493584	0.555254	0.589423	0.66501	0.619606	0.562141	0.548372	0.554594	0.6262	0.549555	0.573814	0.537453	0.540997	0.531139	0.498589		15.5951	16.038	16.4119	15.6933	15.3669	16.009	16.6143	15.4693	16.5227	16.2097	15.6597	16.2054	17.5208	16.3823	15.725	16.3613	15.4534	15.1121	16.2214	14.9585
0.45466	0.358718	0.437566	0.432767	0.42827	0.418728	0.352063	0.423645	0.458162	0.410569	0.445802	0.335262	0.485687	0.525629	0.520458	0.482671	0.57138	0.565457	0.595923	0.549685	0.616975	0.604702	0.561285	0.597945	0.551164	0.475904	0.552786	0.475926	0.506654		16.1663	15.5729	16.2665	16.5875	15.5899	17.0445	17.1129	15.7188	16.293	16.3527	16.1244	15.4398	16.8928	16.1605	16.1433	14.9355	15.7047	15.8185	16.0803	15.2395
0.447135	0.432431	0.486714	0.458865	0.414865	0.349711	0.343276	0.3792	0.404077	0.40409	0.390526	0.427913	0.397748	0.519773	0.520433	0.537889	0.548061	0.517181	0.558201	0.555732	0.553729	0.552313	0.491502	0.52224	0.608302	0.508231	0.474603	0.493401	0.571551		15.2481	16.925	16.2572	14.9219	15.9354	16.7497	16.3542	15.6852	16.716	15.4602	16.3603	15.892	15.8749	15.8671	15.6653	16.1092	16.6706	15.6211	14.8246	14.329
0.533863	0.451785	0.397319	0.40257	0.354557	0.429583	0.399335	0.411985	0.401479	0.388264	0.520424	0.423981	0.520025	0.430829	0.482003	0.486219	0.621281	0.469415	0.528534	0.561191	0.604036	0.539997	0.526833	0.472191	0.557742	0.475537	0.512463	0.43594	0.570777		16.944	15.811	15.5761	15.4134	16.9895	16.1513	15.7797	16.2768	15.9132	16.2762	16.0177	15.2463	16.916	16.2591	15.9698	16.429	16.1665	15.7959	15.552	14.9119
0.440043	0.470632	0.444671	0.383293	0.427572	0.371862	0.403929	0.491405	0.441384	0.459531	0.507899	0.418254	0.500692	0.499076	0.564815	0.596078	0.554121	0.549706	0.559046	0.512374	0.545071	0.58017	0.590757	0.57788	0.556992	0.444045	0.435986	0.492251	0.496567		16.5148	16.3329	16.4835	15.984	16.266	16.8747	15.9922	16.838	16.0503	16.0133	15.2427	15.7918	15.4335	16.4963	16.6621	16.4137	15.8188	16.0525	15.8356	15.3271
0.484585	0.48072	0.383292	0.494289	0.462544	0.40588	0.450181	0.455577	0.423802	0.405654	0.367998	0.435454	0.502684	0.449328	0.53038	0.545917	0.482628	0.542426	0.630532	0.507799	0.575887	0.603764	0.511052	0.555388	0.551232	0.489115	0.548081	0.537753	0.481728		15.9602	16.8745	16.7911	15.7927	15.3298	15.8355	16.8071	15.9982	15.6229	15.1975	15.6868	15.4866	15.5746	15.548	16.3406	15.3742	16.421	15.6239	15.7078	15.139
0.460495	0.408869	0.462527	0.337474	0.331135	0.393998	0.337448	0.416632	0.422897	0.486421	0.337898	0.465718	0.501666	0.498578	0.54903	0.580184	0.549752	0.558915	0.60483	0.538028	0.514755	0.551817	0.539602	0.501618	0.542283	0.482704	0.550303	0.491763	0.47437		16.3523	16.8234	16.8785	16.1461	16.4902	17.0971	16.6567	16.3559	16.5848	15.4261	16.3928	16.2504	15.9673	16.5838	15.0933	16.3726	15.7587	15.3067	16.1371	14.8643
0.373386	0.435205	0.355088	0.433713	0.401977	0.398971	0.305403	0.42909	0.45616	0.451255	0.406731	0.45192	0.537857	0.477033	0.47123	0.574553	0.547978	0.565364	0.532284	0.550636	0.552779	0.535833	0.563806	0.5402	0.550379	0.512364	0.464864	0.559834	0.501696		16.2107	16.9113	16.3482	17.0311	16.207	16.4223	16.1825	15.7594	16.5976	15.772	15.7982	16.1605	16.8203	16.7817	15.0318	15.7723	16.2136	16.3324	15.4996	14.4896
0.464464	0.391641	0.442437	0.385136	0.434633	0.466523	0.352881	0.469691	0.384796	0.423689	0.414587	0.410259	0.493694	0.492741	0.473188	0.569167	0.474595	0.543078	0.555911	0.561498	0.482994	0.526355	0.56697	0.485814	0.549268	0.511787	0.535493	0.549606	0.511332		16.2636	16.073	15.9096	14.9866	15.4654	16.5169	16.5086	15.2881	15.4487	16.2828	16.1457	15.3017	15.1573	16.851	15.4623	15.4773	15.8999	15.1046	16.4355	15.8908
0.383257	0.415418	0.479409	0.487959	0.441705	0.331782	0.407522	0.36895	0.372995	0.49404	0.419	0.486592	0.469213	0.509752	0.471585	0.523854	0.564491	0.574174	0.517099	0.520788	0.560466	0.521749	0.425934	0.595571	0.415493	0.48437	0.513183	0.486917	0.40307		15.9477	16.2321	16.4756	15.7358	16.4585	15.8651	16.4335	17.1285	15.3028	15.6254	15.2703	15.8169	15.0089	16.5711	14.6958	16.0134	15.951	15.4442	15.899	14.7807
0.394127	0.456629	0.441664	0.418696	0.424344	0.392938	0.401431	0.431366	0.425595	0.50051	0.453182	0.516388	0.549294	0.52176	0.541536	0.456035	0.512419	0.522061	0.559017	0.502364	0.571708	0.487357	0.589995	0.55496	0.482688	0.600453	0.457409	0.499015	0.546137		15.8447	16.3421	17.0386	16.2507	15.8171	17.1849	15.6503	15.1024	15.7734	16.4081	16.0697	15.3479	15.9909	15.8679	14.4698	15.9706	16.9013	15.3869	15.2333	15.5561
0.339586	0.466169	0.448145	0.427809	0.414787	0.406996	0.465252	0.397448	0.43359	0.413416	0.424688	0.41301	0.452262	0.529216	0.512107	0.501441	0.495913	0.54842	0.622111	0.601312	0.547904	0.688539	0.6289	0.544302	0.474632	0.548311	0.482945	0.506103	0.481127		15.9677	17.6554	16.214	15.8019	15.5131	16.6212	15.6564	15.5129	16.2715	16.9987	16.2216	16.6365	16.6529	16.8182	16.243	16.03	16.8048	14.3927	16.2571	15.304
0.426869	0.397485	0.374087	0.378359	0.446177	0.407537	0.434452	0.496894	0.476976	0.403342	0.497229	0.450273	0.518622	0.542701	0.498345	0.545715	0.558308	0.613199	0.575764	0.577982	0.6143	0.578945	0.516283	0.578592	0.611645	0.563606	0.533671	0.510678	0.504619		17.1441	16.79	15.9589	16.6028	15.7244	16.1985	15.7852	16.476	16.206	15.1784	16.4508	14.8511	17.1171	17.0725	16.3287	15.8488	16.0551	15.1179	15.8174	15.4482
0.388288	0.469146	0.436357	0.422458	0.404161	0.424817	0.414977	0.386326	0.406951	0.451536	0.37775	0.430552	0.482954	0.432468	0.567452	0.579422	0.635494	0.494119	0.551095	0.610626	0.541308	0.531134	0.550918	0.581851	0.509909	0.440512	0.533394	0.450448	0.576874		15.1969	16.6591	16.3109	15.6543	15.6111	17.0063	16.338	16.0415	16.4967	15.7928	15.6249	15.9728	15.5453	15.7246	15.8858	16.2733	15.9381	14.8161	14.8143	16.2039
0.44229	0.41451	0.3959	0.453722	0.413382	0.393628	0.352578	0.390099	0.417956	0.444634	0.408765	0.515596	0.520958	0.437419	0.513848	0.552036	0.60418	0.574191	0.521992	0.569835	0.661558	0.545433	0.545055	0.582145	0.532032	0.537908	0.559366	0.470049	0.466992		16.431	16.1001	16.3856	15.6769	15.648	16.9195	16.5262	15.748	16.0327	15.5291	15.4546	16.9289	15.7076	14.9908	15.9034	16.9975	15.2244	15.602	16.0558	15.172
0.394312	0.472509	0.446441	0.409096	0.432873	0.41105	0.407052	0.444516	0.417897	0.481777	0.493601	0.473291	0.501677	0.554087	0.519992	0.555775	0.513557	0.565754	0.565379	0.559179	0.611357	0.543395	0.586193	0.511431	0.559371	0.491971	0.529742	0.428715	0.472721		16.7987	16.3016	16.1835	15.6265	14.9679	16.6011	16.5396	17.3511	16.7499	16.4104	16.3181	16.4016	16.6069	15.2208	16.7318	16.2867	15.468	16.4142	15.2998	15.6074
0.433647	0.46195	0.438318	0.398083	0.428934	0.405905	0.414185	0.390859	0.389365	0.471626	0.482326	0.444524	0.521728	0.462998	0.493788	0.548729	0.504862	0.667511	0.570721	0.498482	0.598696	0.601463	0.506937	0.565512	0.542372	0.490968	0.542705	0.544607	0.490244		15.8215	16.3249	15.8978	15.5298	15.3956	15.6033	17.1738	16.1064	16.0473	15.6076	15.9672	16.7696	17.0037	15.9749	16.0745	16.3369	16.469	15.7575	15.2663	15.4427
0.437321	0.420076	0.415001	0.438592	0.396396	0.389133	0.40206	0.495373	0.466493	0.410984	0.495535	0.475167	0.471474	0.541128	0.515835	0.555535	0.526866	0.537477	0.581973	0.517159	0.544799	0.643758	0.567893	0.487567	0.509626	0.529799	0.529958	0.516246	0.501907		16.0254	15.014	16.5541	16.1864	15.1905	16.6863	16.1048	15.6639	15.7382	15.3145	16.4718	16.2088	15.5505	16.3908	15.2854	15.5788	15.7145	15.9296	15.8826	15.0955
0.463654	0.436857	0.451954	0.408849	0.388287	0.403921	0.382708	0.431073	0.351665	0.412207	0.440018	0.46741	0.488281	0.536865	0.470599	0.58231	0.53134	0.59453	0.512725	0.523581	0.557815	0.624511	0.575136	0.524886	0.483565	0.530837	0.454193	0.517067	0.578392		15.861	15.5474	15.9894	15.4745	15.7906	16.4101	16.0942	15.6295	14.9165	15.5459	15.961	15.6945	15.8948	15.3857	15.0937	16.1422	15.9749	15.5331	15.8499	14.2064
0.432836	0.458412	0.52791	0.385715	0.406599	0.372041	0.381875	0.431715	0.419861	0.410605	0.439486	0.537751	0.491769	0.496999	0.543298	0.581705	0.644543	0.593398	0.606893	0.581423	0.62661	0.61292	0.561437	0.539364	0.567885	0.522279	0.587597	0.449588	0.476201		15.8	17.431	17.0156	15.7071	15.9461	16.6956	16.422	15.7482	15.9358	15.7564	16.4165	15.9165	16.8319	15.4471	15.4615	16.0369	15.7103	15.267	15.8688	15.2805
0.432917	0.442982	0.450237	0.365501	0.437875	0.405334	0.368875	0.463297	0.423864	0.409752	0.480079	0.468374	0.493369	0.470181	0.47562	0.572791	0.558321	0.644468	0.648298	0.461914	0.588341	0.556398	0.552976	0.608774	0.513224	0.490614	0.53525	0.439821	0.458296		16.1946	16.4517	16.2096	16.4934	16.3033	16.4269	16.0977	14.6125	16.1716	15.4222	16.4416	16.3533	16.5856	14.7596	16.4009	16.3793	15.6225	14.8042	16.2164	13.6487
0.336472	0.447856	0.365579	0.404821	0.417607	0.346143	0.386575	0.453909	0.399599	0.383437	0.509732	0.452026	0.472285	0.458357	0.530041	0.552619	0.577342	0.547641	0.576545	0.504041	0.552853	0.644886	0.583107	0.530073	0.601814	0.481183	0.490295	0.545431	0.454815		16.3081	16.606	16.7617	16.1976	16.5374	17.7889	17.4341	16.7872	15.7735	15.8274	16.248	16.3577	16.4868	15.5755	15.5331	15.7618	15.736	15.1911	14.8306	14.9782
0.422798	0.451938	0.413098	0.490469	0.414575	0.413559	0.353038	0.438654	0.445393	0.430874	0.4518	0.545182	0.537934	0.505319	0.507366	0.574651	0.52477	0.523389	0.564426	0.602392	0.508079	0.510585	0.633599	0.541105	0.540475	0.538801	0.5364	0.555059	0.543764		16.8236	15.1145	16.4825	15.4265	15.9037	16.0919	16.4269	15.7543	15.1645	16.242	15.7345	16.2811	16.5778	16.0521	15.7187	15.1587	15.5308	14.9045	16.2842	15.6634
0.463411	0.407304	0.433836	0.413702	0.567317	0.427795	0.392809	0.447111	0.401811	0.395761	0.422482	0.481028	0.458706	0.557557	0.560086	0.574198	0.574611	0.554953	0.505935	0.573136	0.599949	0.551116	0.547964	0.423845	0.460539	0.414744	0.462443	0.500215	0.448235		16.6389	17.3392	16.6664	15.7581	15.8584	16.802	16.491	17.7056	15.8443	15.6459	16.0398	16.2605	15.3889	15.9161	15.9424	15.2331	16.299	16.5015	15.6467	15.8287
0.488823	0.443168	0.437336	0.437593	0.363042	0.419565	0.355147	0.37082	0.460134	0.507167	0.504064	0.490833	0.524285	0.53609	0.553698	0.562546	0.595639	0.509027	0.553448	0.571013	0.514756	0.538626	0.556443	0.594615	0.53097	0.541184	0.550014	0.488697	0.498145		16.1761	16.7508	16.5287	15.5811	15.7955	17.0431	16.1598	15.3284	16.238	15.7196	16.0589	16.7208	15.9461	15.9761	15.6528	16.7929	16.4853	15.4749	14.987	15.805
0.459272	0.402067	0.458061	0.38409	0.470134	0.471677	0.36589	0.419683	0.424304	0.383108	0.444241	0.481201	0.461774	0.519476	0.561681	0.534494	0.606351	0.576233	0.546716	0.50918	0.599163	0.564675	0.588403	0.589064	0.619572	0.56733	0.512689	0.517295	0.609137		14.3701	16.5247	15.5713	16.3781	15.9511	17.5014	17.5501	15.2769	15.9957	16.5071	16.3492	17.0547	16.039	16.7046	16.3716	15.8787	15.7874	16.2495	15.0153	15.7262
0.437047	0.427417	0.457972	0.355374	0.397796	0.364503	0.373097	0.423426	0.474393	0.508643	0.426235	0.470619	0.453225	0.497534	0.511687	0.544884	0.453437	0.532965	0.535286	0.603981	0.529833	0.637278	0.541273	0.483202	0.488917	0.482749	0.562818	0.439582	0.535547		16.6027	16.5545	16.2974	15.4268	16.6204	15.909	15.8015	15.7659	16.7448	16.1096	15.1749	15.7304	16.4089	15.8658	16.6075	16.0822	15.8183	15.7924	15.3545	15.1927
0.405135	0.462226	0.406028	0.462955	0.382319	0.382952	0.432037	0.445633	0.369569	0.361334	0.387596	0.439748	0.556639	0.502536	0.506483	0.568273	0.557838	0.528379	0.56715	0.545178	0.579057	0.538867	0.62819	0.507992	0.472472	0.596431	0.535046	0.477504	0.50609		15.9314	16.9437	16.5575	15.4308	15.8128	15.9769	15.4618	16.3426	16.8331	15.7376	15.8826	16.8998	15.3375	15.9031	15.0788	15.7898	16.5932	15.6318	15.4929	14.7281
0.409249	0.406671	0.434857	0.434625	0.508491	0.403309	0.395569	0.423141	0.418568	0.422334	0.405909	0.549742	0.505064	0.526215	0.50733	0.591524	0.585338	0.581168	0.473237	0.545557	0.592299	0.551144	0.614098	0.615139	0.561643	0.52279	0.455915	0.564863	0.445465		16.0741	16.1095	15.0991	15.3984	15.1867	16.081	17.3968	16.1064	15.7455	15.1059	15.7098	16.6334	16.4956	16.3492	16.9799	16.0923	16.0657	14.9112	15.209	16.396
0.36232	0.400147	0.401592	0.457657	0.46777	0.350882	0.43125	0.423979	0.48416	0.424073	0.528855	0.476689	0.47759	0.475071	0.573056	0.545401	0.571855	0.594061	0.550309	0.572187	0.518292	0.545188	0.562486	0.500524	0.543389	0.501194	0.563077	0.514913	0.413181		16.3519	15.9682	16.252	14.7165	16.1227	16.7818	16.2295	16.1544	15.1548	15.6736	15.0798	15.7657	17.1621	15.163	14.5309	16.42	16.299	15.6231	15.0469	15.5088
0.494107	0.452035	0.401193	0.460882	0.465287	0.436624	0.337764	0.408635	0.385056	0.479906	0.458939	0.444808	0.466649	0.497164	0.57475	0.515198	0.570606	0.589756	0.602914	0.541249	0.555794	0.601617	0.518257	0.559101	0.585253	0.542282	0.547947	0.515965	0.400247		15.924	16.4303	16.7139	15.3661	15.5202	16.4382	17.0466	15.0152	16.7429	15.4207	16.6534	17.1682	16.7863	15.3125	14.6518	16.2805	16.5465	15.173	14.9793	15.2115
0.421285	0.42885	0.416305	0.451544	0.455593	0.469043	0.377902	0.368585	0.39016	0.392369	0.415572	0.468404	0.539385	0.514208	0.542021	0.474206	0.565416	0.578381	0.54657	0.546443	0.573944	0.629987	0.505236	0.459702	0.530837	0.45639	0.46421	0.504276	0.411254		15.578	17.1245	16.5552	15.8459	16.1822	16.1237	16.4623	16.688	15.8333	14.9764	16.166	15.5667	15.8358	16.388	15.7701	16.119	15.6553	16.2834	15.0272	13.8797
[truncated: 67 more columns]

## Sheet: wFB1
omega																														lambda
0.451648	0.318666	0.341557	0.232567	0.44693	0.390667	0.411611	0.410121	0.48987	0.454165	0.385802	0.456115	0.452216	0.352993	0.45261	0.477037	0.338101	0.364563	0.319496	0.412101	0.330409	0.346177	0.317542	0.253029	0.199735	0.209419	0.285446	0.262341	0.282443		16.7078	15.3599	16.0967	15.7612	15.682	15.0214	15.773	15.6742	16.1522	15.2285	16.1964	16.7162	15.7838	15.1864	16.5992	15.957	15.5682	16.3198	15.5809	15.2069
0.361141	0.344424	0.311312	0.361408	0.390975	0.503985	0.362479	0.408743	0.43157	0.380968	0.430307	0.341512	0.362566	0.473327	0.40561	0.363591	0.411247	0.334739	0.326089	0.465729	0.357918	0.329201	0.318518	0.297527	0.239593	0.259099	0.276461	0.187038	0.298109		16.1652	16.5426	15.7202	15.1737	16.2284	16.2745	16.0283	15.3725	14.9511	16.2318	16.0983	15.2984	15.9347	16.2632	17.5778	15.0604	15.9276	16.5869	15.2011	15.7752
0.3345	0.445771	0.286942	0.385995	0.433073	0.303769	0.397005	0.382087	0.406667	0.375204	0.447249	0.503852	0.432496	0.430473	0.479363	0.354079	0.353579	0.377916	0.405878	0.310367	0.335374	0.24158	0.259374	0.281275	0.2728	0.235913	0.253655	0.186721	0.30772		15.2996	16.9251	16.3582	16.5859	15.5034	15.2348	15.4572	16.332	15.7966	15.9435	16.9109	16.0134	15.8248	15.5303	16.0086	16.0006	16.4445	15.9816	15.9804	15.2313
0.515585	0.369798	0.337748	0.39564	0.417304	0.41554	0.45698	0.358434	0.405357	0.484323	0.41234	0.429116	0.42279	0.425086	0.456048	0.384494	0.317028	0.380272	0.471896	0.369858	0.242826	0.297406	0.387591	0.236028	0.219469	0.163221	0.283162	0.240863	0.262908		15.9741	15.7523	16.1123	15.1016	16.2847	15.5424	15.8367	14.9016	16.3007	16.251	15.2042	16.8025	15.1337	16.384	15.717	17.0565	14.8891	15.6749	15.7133	14.8571
0.398701	0.393955	0.395526	0.354775	0.469328	0.428823	0.513974	0.384999	0.514445	0.453084	0.448646	0.419162	0.4297	0.374687	0.462653	0.434674	0.399071	0.479765	0.321691	0.369133	0.31672	0.267657	0.279255	0.159709	0.250738	0.262584	0.258964	0.277556	0.303091		16.0073	15.4942	15.315	14.9059	16.8689	15.5452	15.9685	15.7238	16.3931	16.9922	16.0587	15.3069	15.5401	16.2319	16.7793	15.5777	15.8746	15.777	15.6936	15.1649
0.353649	0.387341	0.414666	0.329545	0.323148	0.455941	0.495334	0.389545	0.487501	0.467333	0.410866	0.363286	0.416904	0.433463	0.463487	0.399055	0.363319	0.456329	0.423008	0.257639	0.21771	0.368368	0.382053	0.21042	0.221669	0.244364	0.205503	0.249651	0.259472		15.9926	16.04	15.8638	15.3133	14.1509	15.7094	16.1043	15.2816	16.1262	16.2809	16.3901	15.565	16.0249	16.7539	16.8504	15.6507	15.0419	15.8946	16.9926	14.6883
0.426006	0.240414	0.370553	0.32504	0.353426	0.419883	0.346693	0.459429	0.439539	0.282298	0.539715	0.386764	0.422619	0.545958	0.452337	0.415327	0.364654	0.268824	0.368547	0.300953	0.251843	0.411604	0.308013	0.304347	0.0764422	0.206217	0.230255	0.163948	0.238119		15.3383	15.0295	15.6661	15.478	15.5076	15.161	16.4642	15.8277	16.8186	16.1136	16.5562	15.8151	14.4697	17.0188	16.4293	16.08	15.9715	17.1942	16.5454	14.6903
0.426171	0.408309	0.320174	0.316365	0.350726	0.406643	0.464718	0.414359	0.480345	0.341009	0.413291	0.363581	0.39097	0.377105	0.423744	0.389334	0.420772	0.390216	0.364879	0.329596	0.352554	0.279689	0.342774	0.172067	0.201653	0.200312	0.13102	0.22446	0.169744		16.0526	15.5001	15.3487	15.723	14.7018	14.8682	15.8632	15.6858	16.9507	16.2642	16.947	16.2406	16.1414	15.7518	15.6596	15.8345	15.8122	14.8907	15.4257	14.3952
0.406418	0.424174	0.314421	0.352411	0.391397	0.360437	0.386925	0.50769	0.429273	0.462931	0.443665	0.518881	0.403334	0.441158	0.453954	0.490844	0.367611	0.33305	0.367856	0.357487	0.407812	0.267625	0.333959	0.292752	0.17471	0.282781	0.257201	0.306782	0.253772		15.9389	15.79	14.9791	15.0851	14.4505	16.1533	14.6595	16.2782	16.4943	16.6474	16.7546	16.0333	15.8817	16.3624	16.2357	15.2416	16.4672	15.6964	15.8268	16.0456
0.370348	0.355574	0.423993	0.398171	0.351615	0.395361	0.421384	0.445795	0.446731	0.390674	0.381476	0.372504	0.547138	0.365198	0.557392	0.475182	0.389328	0.279001	0.372985	0.32977	0.365582	0.373752	0.36597	0.214742	0.215397	0.256744	0.287773	0.316332	0.326589		15.1712	15.1417	14.6208	15.4158	15.1972	15.3698	16.1366	15.8585	16.1365	16.0307	16.053	15.6696	16.1997	15.8608	15.893	15.6861	15.828	15.4839	16.2591	15.3912
0.398194	0.32798	0.366174	0.353792	0.425454	0.379031	0.352887	0.403581	0.462596	0.435157	0.50134	0.402021	0.292707	0.475104	0.541337	0.451651	0.450565	0.334198	0.259027	0.300573	0.250575	0.322418	0.305299	0.188015	0.20475	0.326654	0.225636	0.242186	0.209077		15.9526	14.3456	14.6913	15.7937	15.4938	16.462	15.6326	16.1821	15.4722	15.833	17.1469	15.1488	15.8705	16.2226	15.8588	15.8391	16.88	15.9692	15.8516	14.8535
0.364006	0.307618	0.366337	0.352724	0.386752	0.46733	0.349779	0.576983	0.395115	0.404452	0.431117	0.564843	0.320205	0.454221	0.430326	0.474685	0.394292	0.462896	0.384992	0.415242	0.275555	0.262911	0.266923	0.273209	0.249713	0.247069	0.199055	0.210863	0.245571		16.4386	15.2621	15.5082	15.6942	15.4396	15.7896	15.4567	16.3458	16.2485	16.4475	16.0301	16.7898	15.6714	16.9115	16.6861	16.9305	16.4947	16.5623	16.575	15.4909
0.481657	0.331828	0.326318	0.340954	0.405727	0.382038	0.393877	0.342762	0.489989	0.428575	0.435491	0.463076	0.527903	0.477526	0.500339	0.444549	0.382225	0.367852	0.396216	0.34159	0.305375	0.358512	0.217885	0.203997	0.226598	0.251549	0.292104	0.242364	0.361612		16.6789	15.3328	16.3005	15.1096	15.4607	15.2477	15.632	15.7679	16.0887	15.4377	16.5284	15.0998	15.969	15.9875	15.9869	16.224	16.1921	16.1996	15.8403	16.0056
0.323631	0.412311	0.389222	0.33367	0.398009	0.427351	0.411185	0.412611	0.459097	0.419263	0.457887	0.433339	0.508597	0.468794	0.476269	0.3953	0.414523	0.421312	0.313269	0.303417	0.296711	0.333226	0.206885	0.38518	0.275671	0.227759	0.241062	0.230202	0.293053		15.3205	15.3461	15.176	15.6122	15.1563	16.2386	14.8897	15.7293	16.6888	16.5015	15.9021	15.6103	15.2689	16.0163	16.876	16.0252	16.6415	16.4149	15.1763	15.6408
0.336469	0.293247	0.366363	0.394871	0.382864	0.325908	0.385592	0.453039	0.450989	0.484779	0.478817	0.324139	0.335727	0.3918	0.462473	0.520729	0.313897	0.426001	0.436452	0.373345	0.31295	0.268292	0.294643	0.195474	0.255123	0.289321	0.256326	0.286695	0.259455		15.5013	15.4172	15.6518	15.543	15.6111	16.4826	15.9162	16.4901	16.103	15.77	15.2471	15.4982	15.5404	15.6368	16.6316	17.6091	16.7394	16.8191	16.1371	15.6092
0.420875	0.251485	0.22584	0.409412	0.345309	0.374398	0.337837	0.376626	0.449416	0.478642	0.483537	0.457119	0.448585	0.445627	0.406404	0.443866	0.378997	0.419316	0.339861	0.292511	0.313363	0.388195	0.297555	0.232878	0.226338	0.297002	0.298265	0.264228	0.229463		16.0525	15.6333	15.2626	15.5277	15.3934	15.1283	15.3066	15.9691	15.4248	17.1838	16.9777	15.8958	16.0441	16.329	17.2056	15.5895	16.1989	16.2039	15.997	15.0331
0.420653	0.373826	0.413937	0.291887	0.422264	0.447425	0.488225	0.449206	0.4498	0.411596	0.426407	0.42475	0.333867	0.514668	0.50507	0.530351	0.456727	0.296033	0.351956	0.270829	0.348728	0.29073	0.332567	0.305505	0.263326	0.278866	0.212857	0.242162	0.253634		15.8765	15.0735	16.3204	15.9082	15.4367	16.5805	15.7675	15.6788	16.4746	15.9461	16.3099	15.4901	15.4316	16.575	17.3051	15.7214	16.8745	15.8907	15.7226	15.5367
0.415132	0.344877	0.430871	0.383062	0.337855	0.37908	0.373422	0.439593	0.422013	0.422024	0.486667	0.417172	0.351156	0.464797	0.503623	0.443472	0.424243	0.393748	0.25963	0.348272	0.376827	0.197347	0.229972	0.270629	0.230836	0.275428	0.245315	0.283343	0.268397		16.3417	16.2722	15.7978	15.7465	15.7584	15.6583	16.0968	16.6986	15.2723	16.1756	15.4157	15.4404	15.3054	17.2404	15.6458	15.3656	14.8873	16.6162	16.247	15.5782
0.336639	0.322497	0.33838	0.282	0.476806	0.335995	0.387222	0.364016	0.465287	0.372799	0.491352	0.510998	0.429493	0.433576	0.444931	0.449043	0.341706	0.430718	0.333567	0.388163	0.344977	0.294457	0.350051	0.176088	0.270461	0.286876	0.159828	0.211051	0.171106		15.1471	15.1723	16.0452	16.5791	16.1347	15.7371	15.5933	15.7208	15.9618	15.6731	16.691	17.5675	14.8487	16.0382	16.9017	15.5771	15.9614	15.9088	16.3405	15.3951
0.33206	0.305002	0.270053	0.356707	0.437407	0.41427	0.442384	0.512307	0.468797	0.375744	0.464655	0.509834	0.441239	0.463362	0.441488	0.44084	0.338607	0.383046	0.398171	0.435169	0.35153	0.288036	0.212424	0.256119	0.149519	0.344859	0.290978	0.236757	0.266126		15.736	16.1666	15.0142	15.7913	14.6545	15.471	15.8475	15.516	15.7142	16.5986	17.1664	15.8533	16.9496	15.7853	15.8437	15.4661	15.9506	15.324	16.4268	15.0809
0.331291	0.416883	0.267169	0.40788	0.364447	0.44976	0.389621	0.482792	0.377755	0.423076	0.4936	0.448654	0.482518	0.461523	0.503971	0.462916	0.326855	0.365384	0.292078	0.356302	0.351407	0.295012	0.249552	0.403896	0.221956	0.260679	0.186979	0.166538	0.333257		15.2597	15.8058	15.0172	15.762	15.7864	16.3333	16.1499	15.8023	16.0577	16.437	16.0706	15.5225	16.7384	15.5322	16.1461	15.9366	16.0227	16.3123	15.5301	15.7528
0.463979	0.434569	0.342492	0.367435	0.448954	0.334585	0.464078	0.388594	0.420634	0.453591	0.403151	0.438073	0.453579	0.456052	0.480724	0.500382	0.429439	0.412503	0.40637	0.294639	0.36341	0.286236	0.242644	0.245653	0.194452	0.27537	0.307433	0.257024	0.345439		15.7716	15.0647	14.8685	15.5798	15.2135	15.2448	15.865	15.6668	15.6385	16.3849	17.223	16.4057	15.1394	17.2419	15.7853	16.192	16.3501	16.0216	15.5491	15.2175
0.400979	0.38109	0.443989	0.306066	0.371218	0.453172	0.437639	0.483486	0.523788	0.457882	0.405593	0.451407	0.390329	0.520344	0.445054	0.478324	0.440611	0.430627	0.428759	0.268336	0.303815	0.335641	0.176265	0.185509	0.286421	0.262813	0.163313	0.282821	0.249045		16.0574	15.281	16.5766	14.5899	15.1934	15.2688	16.0042	16.4443	16.2421	16.707	16.6792	15.9873	14.7964	16.1873	16.8619	15.7575	17.5652	15.9671	16.4482	15.393
0.351872	0.363001	0.349254	0.343484	0.36843	0.379201	0.413301	0.413324	0.444769	0.479037	0.495779	0.377361	0.32494	0.550776	0.447063	0.379355	0.427202	0.508526	0.339245	0.305241	0.477816	0.306291	0.379848	0.307458	0.281415	0.260733	0.0353496	0.261287	0.261804		15.3667	15.8273	16.3014	16.4093	14.4704	15.4469	15.6641	15.5936	15.7634	16.2252	15.5363	15.3933	16.9551	15.6725	15.4868	16.4781	15.9233	16.0399	16.2699	16.6397
0.44168	0.423303	0.412846	0.34871	0.325868	0.441976	0.428684	0.382932	0.476617	0.423372	0.46408	0.39324	0.370685	0.62111	0.408531	0.307449	0.356295	0.345477	0.423596	0.282654	0.307313	0.289384	0.210012	0.253149	0.283272	0.262465	0.220731	0.294267	0.26962		15.7734	15.3117	15.7846	16.1907	15.5586	16.504	16.3881	16.2304	16.1428	15.7918	16.3745	15.3932	14.8891	16.9273	16.9509	14.4971	15.9299	16.2726	16.0388	15.507
0.423848	0.412869	0.382581	0.363991	0.375664	0.335631	0.397332	0.444812	0.355909	0.355272	0.392974	0.427417	0.395805	0.409855	0.564741	0.442605	0.307021	0.46453	0.447598	0.331157	0.204205	0.337405	0.302486	0.268926	0.311035	0.28299	0.349889	0.21058	0.249203		16.2599	15.9241	16.0025	14.719	15.474	15.707	15.871	16.6816	15.9219	16.4855	16.7398	16.3598	15.1853	16.6933	16.5449	15.7916	16.1236	15.9336	15.5203	16.025
0.2849	0.335343	0.231815	0.346122	0.494212	0.325453	0.471161	0.422407	0.358146	0.538402	0.328232	0.446616	0.364678	0.461714	0.437541	0.416944	0.366821	0.397105	0.34481	0.388241	0.395055	0.262561	0.290238	0.212298	0.229952	0.235792	0.173432	0.275667	0.323583		16.1217	15.1326	15.4384	16.1089	15.5785	15.6398	15.5496	16.2943	15.4683	16.5852	16.2144	16.2815	16.0047	15.4	15.8088	16.309	15.8986	15.4173	16.0255	15.7873
0.431564	0.345135	0.357062	0.370673	0.490183	0.405854	0.341758	0.461138	0.458694	0.420761	0.496834	0.48322	0.481691	0.393065	0.369586	0.411371	0.388786	0.307336	0.391821	0.28132	0.331651	0.393292	0.2748	0.254184	0.29927	0.23721	0.183771	0.235126	0.346852		15.3646	14.9169	14.7871	16.0491	15.5264	15.1758	15.0411	16.369	16.5124	16.6624	16.766	16.6996	15.2276	15.9227	16.7746	16.9044	16.1741	16.9513	15.6568	15.7183
0.333632	0.305907	0.408833	0.370878	0.383706	0.485109	0.420681	0.48697	0.418244	0.433315	0.457038	0.526408	0.428619	0.512253	0.464054	0.418446	0.355804	0.449026	0.365463	0.341039	0.301376	0.350174	0.268831	0.250049	0.254119	0.214952	0.296944	0.176945	0.254603		15.5684	15.2796	15.4178	15.8817	15.7435	16.331	15.86	15.7167	16.0779	15.5915	16.4063	15.8959	15.195	15.6531	15.8669	15.9074	16.5686	16.1411	15.1568	16.8256
0.396277	0.333428	0.306685	0.38515	0.434186	0.41494	0.451721	0.374829	0.405129	0.43954	0.430529	0.497215	0.376965	0.375313	0.518205	0.343034	0.297769	0.46225	0.439145	0.371622	0.292387	0.348039	0.318125	0.222734	0.244976	0.267716	0.337536	0.248714	0.286385		15.5204	15.6431	16.2698	15.6426	15.2629	15.615	15.5382	15.1231	16.7392	16.3604	16.1707	15.8504	15.7305	15.394	16.3429	15.2498	16.4961	15.9507	16.1492	14.6282
0.43614	0.373242	0.351859	0.317245	0.40634	0.36845	0.430325	0.39372	0.409969	0.436839	0.402477	0.469149	0.422099	0.551909	0.377673	0.390484	0.377363	0.348766	0.371961	0.337151	0.35251	0.285336	0.313615	0.304826	0.234715	0.283593	0.280719	0.278026	0.294476		15.5866	14.8608	15.1223	16.2961	15.4232	15.5019	15.7708	15.9271	15.9695	16.0939	16.3205	15.4783	15.7386	15.7222	15.8864	16.5287	16.4917	15.8239	15.5307	14.7384
0.428814	0.345176	0.486453	0.306387	0.45707	0.499836	0.419873	0.453182	0.387085	0.467349	0.46228	0.420333	0.432034	0.347725	0.429313	0.392799	0.360537	0.389097	0.381333	0.337216	0.353342	0.344487	0.319565	0.299448	0.300593	0.145593	0.239367	0.279168	0.268625		15.1927	15.7028	16.0459	15.4224	15.4074	16.3028	16.2502	15.5779	15.9505	15.6903	16.1441	15.496	15.9664	16.1759	15.1319	16.0253	16.8747	15.9779	16.1786	16.891
0.370451	0.375433	0.290368	0.412822	0.42146	0.415483	0.390333	0.377794	0.371153	0.487837	0.486513	0.453639	0.412979	0.423945	0.448892	0.396204	0.405495	0.39977	0.378879	0.36605	0.281404	0.307676	0.276397	0.268479	0.209906	0.281989	0.210172	0.265043	0.237867		15.6293	15.5361	14.9199	16.077	15.1011	15.1669	15.2337	15.7246	16.9431	17.2822	15.9652	16.1135	15.1932	16.1399	16.7821	15.7858	17.3119	16.1008	15.8875	15.1884
0.338253	0.344671	0.434337	0.361015	0.433304	0.446678	0.388406	0.429249	0.485731	0.459703	0.500449	0.398314	0.478791	0.433564	0.548441	0.381644	0.32071	0.492054	0.420781	0.336398	0.308503	0.304261	0.30616	0.148923	0.303866	0.213435	0.269057	0.242323	0.29073		15.4498	17.0742	14.9444	15.6235	16.2028	15.766	15.5785	15.9165	15.9512	16.1488	17.3417	14.9326	15.82	15.8582	15.7144	16.3377	17.675	16.2359	15.3914	15.4215
0.419685	0.376734	0.419319	0.329379	0.427451	0.376852	0.471999	0.329301	0.405481	0.385122	0.4623	0.399693	0.417974	0.545769	0.388352	0.343956	0.402189	0.360456	0.441246	0.314919	0.259803	0.254476	0.23433	0.318948	0.105636	0.18273	0.209657	0.194689	0.256059		15.4103	15.3485	15.5209	16.3053	14.9515	16.5538	16.7843	16.2014	15.0638	16.2364	16.017	14.98	16.1511	17.018	16.269	15.485	16.7503	15.7023	16.1936	15.2319
0.370921	0.278492	0.35636	0.412791	0.397913	0.383578	0.460355	0.391148	0.418832	0.468954	0.571144	0.462898	0.436358	0.412582	0.505153	0.418942	0.38585	0.336651	0.301416	0.31115	0.431297	0.311288	0.247455	0.223875	0.254667	0.177087	0.289642	0.268103	0.229889		15.4303	15.5823	16.4135	15.8091	14.6166	15.425	15.3225	15.7977	16.593	16.2301	16.4461	15.9362	16.2271	16.3163	15.9611	16.9696	15.7665	16.1982	16.333	15.894
0.384209	0.385731	0.353443	0.354561	0.304448	0.454622	0.388452	0.392401	0.405006	0.390198	0.445845	0.392282	0.426368	0.510608	0.44419	0.510152	0.379507	0.561876	0.3485	0.256142	0.376172	0.362552	0.347584	0.227273	0.198736	0.253821	0.225522	0.23368	0.282746		15.682	15.7614	16.3431	15.6094	14.9116	15.938	16.2207	15.7524	16.0302	16.0848	16.3571	15.0992	15.3046	16.6346	16.4119	16.7843	16.1246	16.4766	16.3076	16.103
0.430239	0.337046	0.3164	0.412157	0.389196	0.502686	0.417422	0.465799	0.428233	0.484559	0.408542	0.399437	0.459881	0.448812	0.512291	0.46097	0.333879	0.462636	0.302344	0.233076	0.272582	0.380375	0.24735	0.242918	0.19758	0.314616	0.18681	0.210784	0.253975		16.0037	15.4111	14.503	15.5761	16.0627	14.8113	15.654	15.1278	16.4033	17.1918	14.8861	16.3308	15.6202	16.8591	15.6943	16.4516	17.1831	16.4432	16.0071	16.0357
0.475021	0.446043	0.328662	0.366648	0.350305	0.479882	0.358316	0.428415	0.473766	0.395462	0.468153	0.489304	0.426704	0.549973	0.449196	0.434121	0.398176	0.424652	0.439857	0.37392	0.29722	0.326295	0.313578	0.211675	0.283448	0.198231	0.19995	0.314854	0.357062		16.2433	16.2474	15.2312	15.3435	15.1277	15.6832	15.8254	16.4694	15.6173	16.2434	16.7015	15.0865	16.4462	17.2662	16.5444	16.5711	15.978	16.3801	15.758	15.3072
0.388996	0.398736	0.226239	0.372459	0.3713	0.384691	0.379028	0.456979	0.407781	0.457903	0.432991	0.435796	0.414738	0.510332	0.410053	0.411881	0.365581	0.38971	0.377073	0.338781	0.317532	0.324209	0.317002	0.30174	0.255376	0.257835	0.253579	0.226077	0.237903		15.6272	16.1198	15.0825	15.8208	16.1221	16.2296	15.719	17.1744	15.9886	15.0321	16.5494	16.6297	15.6588	16.7255	17.0366	17.6026	16.6225	16.923	16.3378	14.6748
0.444285	0.319076	0.415414	0.348477	0.370544	0.464062	0.420411	0.45549	0.426252	0.441865	0.412948	0.411619	0.519963	0.474903	0.353579	0.355936	0.388867	0.3509	0.422296	0.35343	0.353242	0.265637	0.344488	0.330132	0.282569	0.237727	0.265218	0.162868	0.27154		16.0517	15.7967	14.5849	15.8333	15.5221	15.1486	15.3889	16.6546	16.3072	15.4895	15.9852	16.0461	15.201	16.1253	16.0598	15.7233	15.8644	16.6445	16.2246	15.4442
0.331732	0.402759	0.34931	0.439073	0.395518	0.45524	0.462056	0.353843	0.452305	0.396588	0.396558	0.444033	0.455233	0.432911	0.441229	0.455369	0.474008	0.31153	0.355578	0.308298	0.403563	0.342577	0.239937	0.29395	0.228511	0.261766	0.181648	0.301865	0.249315		15.0555	15.5561	16.2212	15.7983	14.857	14.9206	15.8807	15.3551	15.8927	15.8241	16.1762	14.5765	16.8148	16.5092	16.1244	16.0491	16.1104	16.0646	16.2062	14.4533
0.350222	0.357363	0.26302	0.321851	0.465827	0.336519	0.373252	0.409282	0.412522	0.417534	0.475494	0.424663	0.406073	0.416538	0.437482	0.432998	0.400808	0.366553	0.47942	0.328519	0.330238	0.313334	0.254509	0.231757	0.257762	0.247994	0.291022	0.219006	0.265567		16.0947	15.2628	16.0016	15.1993	15.5445	15.411	15.4449	15.9136	16.4493	16.603	15.869	15.5832	15.6782	15.9643	16.3285	16.2672	15.6495	16.6134	15.1699	15.578
0.344996	0.378327	0.371825	0.341363	0.469973	0.425222	0.416818	0.459614	0.395269	0.490375	0.405451	0.481054	0.483702	0.407579	0.482269	0.335805	0.367183	0.3484	0.390733	0.366312	0.322514	0.34921	0.236215	0.339734	0.215092	0.278604	0.279185	0.289537	0.242841		15.5689	15.8761	15.1869	16.278	15.5538	15.3439	15.838	15.8653	16.3438	15.9526	15.5331	15.5435	16.2031	16.2255	16.9717	16.3959	15.3551	16.3986	15.2509	15.2007
0.389682	0.482474	0.326467	0.328932	0.385121	0.32293	0.363302	0.469506	0.440462	0.477644	0.48789	0.421715	0.348924	0.452836	0.401701	0.457798	0.311936	0.403022	0.358443	0.337825	0.274888	0.254857	0.217488	0.160735	0.22657	0.268954	0.27483	0.15603	0.290601		15.7599	15.9799	15.0314	15.0138	15.3764	15.7664	14.9817	16.125	16.0922	16.3943	16.7463	15.1314	16.8821	15.6067	16.2167	15.6292	17.0638	16.0758	16.3276	15.5618
0.372121	0.368487	0.384847	0.423516	0.338721	0.433312	0.458539	0.409901	0.498439	0.49299	0.461448	0.493681	0.455645	0.420205	0.547331	0.433878	0.30841	0.439827	0.37685	0.312342	0.301907	0.274927	0.181529	0.283364	0.362303	0.242976	0.288494	0.242288	0.282147		15.7724	15.155	16.0316	15.2936	15.3207	14.7135	16.0764	16.8071	16.157	16.6885	15.4701	15.4181	15.8691	15.3028	16.0679	16.4568	16.5169	16.3921	16.376	15.2398
0.337566	0.397806	0.395802	0.361152	0.417169	0.350291	0.332801	0.463869	0.450561	0.416383	0.502899	0.358475	0.329786	0.428466	0.433759	0.550496	0.31301	0.365653	0.32899	0.331267	0.339731	0.403559	0.241524	0.244215	0.282921	0.28347	0.324042	0.251394	0.292034		16.0431	15.2738	15.1544	15.7462	15.052	15.0341	15.4397	16.2896	16.6123	15.4507	15.8359	16.3492	15.2087	16.4933	17.2721	17.6207	16.3633	16.0893	15.4891	15.5705
0.307814	0.264784	0.371097	0.223465	0.382681	0.353692	0.453516	0.464716	0.500463	0.420364	0.407529	0.440086	0.447469	0.392478	0.448338	0.488501	0.409825	0.430361	0.324214	0.314418	0.332717	0.408022	0.350676	0.214885	0.187532	0.204677	0.229653	0.275776	0.279183		15.2086	15.9058	16.3527	15.8256	15.6988	14.9119	15.9733	15.4018	15.7943	17.2187	16.3804	15.9989	15.705	16.4429	16.5268	16.012	15.8308	16.3726	15.7958	15.6786
0.330513	0.262435	0.301341	0.31671	0.414228	0.500315	0.400107	0.357373	0.427606	0.434608	0.355035	0.419587	0.37674	0.437014	0.579683	0.375931	0.420631	0.293171	0.374783	0.287068	0.320543	0.302811	0.210792	0.204308	0.308824	0.233595	0.237939	0.246611	0.281974		15.0869	15.1974	15.7291	15.7241	15.2787	14.9367	15.0096	15.8677	15.6966	15.7392	16.5109	15.825	15.3445	15.4766	15.7929	17.24	15.4441	15.9413	16.3986	15.4234
0.316727	0.38073	0.403458	0.346162	0.405759	0.393862	0.442129	0.441675	0.507967	0.307034	0.555091	0.436887	0.419791	0.534102	0.514982	0.536382	0.402423	0.38417	0.334814	0.285365	0.259869	0.231947	0.231686	0.258491	0.330185	0.284472	0.244136	0.285932	0.321089		16.3532	15.186	15.3157	15.6731	15.2617	16.4683	16.035	16.2989	15.6994	16.6521	16.7944	15.5396	15.4058	15.5145	15.9906	16.3691	16.1453	15.5616	15.6777	14.9683
0.422539	0.304708	0.450906	0.421796	0.409999	0.406229	0.41867	0.453818	0.449931	0.400172	0.444801	0.420178	0.403993	0.439555	0.471217	0.440604	0.407455	0.442855	0.305016	0.324975	0.265614	0.362626	0.333167	0.287999	0.223482	0.250185	0.201242	0.298038	0.275211		15.3548	14.8634	15.766	16.7869	15.0772	15.9013	15.3729	15.5901	16.6242	16.4868	16.4841	15.3909	16.5865	17.1252	15.6079	16.4952	16.3818	15.5653	16.4976	15.8939
0.381815	0.36602	0.318336	0.318474	0.392954	0.409812	0.482897	0.356583	0.342522	0.460901	0.493175	0.403781	0.427994	0.456473	0.41261	0.468354	0.423027	0.460731	0.324066	0.262716	0.352748	0.308204	0.314558	0.264383	0.238833	0.309607	0.266582	0.20979	0.294748		15.9769	15.4373	15.8669	15.1969	16.197	15.1982	16.2764	15.7508	15.5496	15.5932	17.3826	15.9863	15.7706	15.9562	15.5475	15.4832	15.1905	16.0144	15.1117	15.3972
0.424751	0.305842	0.446259	0.377052	0.38982	0.349175	0.406015	0.365669	0.442543	0.459653	0.403002	0.379406	0.439546	0.56919	0.477322	0.487937	0.380889	0.468352	0.38063	0.283322	0.43493	0.38738	0.296876	0.250678	0.229031	0.315816	0.196314	0.18336	0.217138		14.9915	15.3423	15.2653	16.4818	14.7408	15.6924	15.7985	16.839	15.2807	15.643	16.3939	16.2627	15.6328	16.1383	16.787	17.6016	16.5005	15.8325	16.3798	15.5103
0.373194	0.347507	0.352201	0.294289	0.407087	0.445815	0.356757	0.336986	0.432129	0.440506	0.441303	0.385394	0.426741	0.376151	0.481273	0.416735	0.469558	0.374056	0.431727	0.287081	0.374169	0.293578	0.183732	0.242584	0.217344	0.23903	0.25035	0.258903	0.263201		16.1752	15.3776	15.8378	14.4418	15.6191	14.986	15.3304	15.0009	16.0698	15.6629	16.1423	15.7838	15.8972	16.1262	15.626	15.7545	15.8735	16.5878	16.047	15.5828
0.450882	0.272256	0.398345	0.370774	0.392992	0.362671	0.425228	0.496	0.477497	0.389587	0.338852	0.446139	0.429148	0.441637	0.577141	0.436621	0.388374	0.397783	0.361599	0.364146	0.331967	0.376854	0.284007	0.201726	0.298951	0.290154	0.227189	0.228067	0.303189		15.4161	15.5797	14.8316	15.5711	15.2764	15.7301	16.8772	15.4555	15.5394	16.0195	15.7244	16.1311	15.6643	16.4387	15.8589	16.6254	16.4042	16.4048	16.3804	15.409
0.355399	0.330884	0.316204	0.37703	0.504839	0.366134	0.386736	0.426956	0.382013	0.449466	0.469711	0.458844	0.47599	0.445772	0.188288	0.311767	0.399752	0.386099	0.357432	0.28571	0.337348	0.264234	0.244597	0.207853	0.220812	0.263732	0.287737	0.255911	0.328711		14.8023	14.8766	15.8102	15.7039	15.7074	14.836	15.8346	16.0393	16.595	15.9355	16.7058	15.2903	15.7958	15.7761	16.5097	16.5996	15.8103	16.6027	15.3532	15.3453
0.357128	0.402062	0.336852	0.307242	0.488455	0.399343	0.446975	0.384285	0.47024	0.365607	0.420139	0.487198	0.452411	0.381948	0.460147	0.418777	0.37116	0.4007	0.293967	0.391716	0.256033	0.310019	0.315145	0.240438	0.238918	0.278191	0.286989	0.309188	0.23551		15.5032	16.2539	14.9755	14.7427	15.5698	15.7829	16.1269	15.5247	16.865	16.7281	16.4237	15.9287	15.6449	16.3564	16.1443	15.8329	16.6011	15.8356	15.9196	15.6499
0.36076	0.359714	0.35922	0.406946	0.415449	0.441397	0.437428	0.464543	0.427302	0.44782	0.446318	0.462185	0.452677	0.460054	0.386042	0.430397	0.323428	0.361863	0.413743	0.305071	0.27651	0.309147	0.362688	0.263024	0.236534	0.23125	0.266043	0.260377	0.312432		14.8267	15.3485	14.9954	14.794	15.648	14.6925	14.6572	16.1948	15.5718	16.9163	16.9546	14.9778	16.0806	17.2383	15.6708	16.2412	16.2836	15.7447	15.9888	16.1257
0.363717	0.359196	0.360014	0.293281	0.41809	0.326755	0.473284	0.465032	0.377255	0.422964	0.42558	0.49042	0.396473	0.434376	0.44224	0.398284	0.466622	0.422702	0.307821	0.343711	0.34873	0.300711	0.248719	0.236041	0.304309	0.169825	0.176407	0.231788	0.297029		15.8288	15.9235	15.3416	15.5475	15.0877	15.6639	15.2929	16.3016	15.5031	16.1046	16.5237	15.3336	15.2904	16.5567	15.5083	16.5572	16.328	15.5247	14.8238	15.8206
0.229447	0.334731	0.36901	0.354691	0.434583	0.398741	0.393185	0.382094	0.433922	0.447574	0.502444	0.474814	0.423231	0.438195	0.492394	0.481944	0.351048	0.363795	0.478465	0.355392	0.308391	0.360707	0.33329	0.382013	0.195891	0.22964	0.201359	0.221739	0.250525		15.7254	15.0737	14.4584	15.1626	15.2609	14.6527	15.5066	15.0608	16.3128	17.0995	16.7003	16.2056	15.7534	16.1895	15.5702	15.6135	15.8915	15.4444	16.3166	14.7787
0.369001	0.435736	0.418788	0.337391	0.429406	0.376868	0.369405	0.4624	0.396091	0.453676	0.439316	0.493729	0.527467	0.398513	0.547918	0.416355	0.481579	0.428552	0.484504	0.331565	0.412128	0.292504	0.300772	0.209074	0.26567	0.262291	0.182078	0.235067	0.234244		15.3662	15.5904	15.5033	15.4371	15.1868	14.9249	15.9207	16.1068	16.4028	16.4031	15.6657	17.2477	15.6911	15.0698	16.1665	16.5481	15.4027	16.942	16.174	15.5773
0.42205	0.36989	0.365437	0.324223	0.403711	0.351782	0.384003	0.384675	0.468341	0.409986	0.405744	0.362194	0.439701	0.389948	0.583161	0.432254	0.420238	0.448568	0.265848	0.350023	0.350249	0.279834	0.313548	0.28245	0.161894	0.203334	0.203721	0.271542	0.212987		14.789	14.7615	15.1662	15.3518	16.4078	14.9995	15.6603	15.4329	15.6696	16.9895	15.7786	16.0654	16.0123	15.3119	15.9551	16.7449	15.8679	16.7605	14.9078	15.0384
0.352941	0.457281	0.368101	0.381331	0.417754	0.316466	0.359718	0.446812	0.426541	0.415325	0.449723	0.302074	0.408802	0.314045	0.378032	0.424433	0.391196	0.404604	0.468367	0.386104	0.362764	0.320489	0.317334	0.313936	0.335244	0.191969	0.138817	0.262031	0.320437		15.357	15.4477	15.8788	15.3825	15.1002	15.374	15.3282	15.8799	15.8037	16.3426	16.023	15.9605	15.4697	15.558	16.6413	16.1645	15.5964	15.5806	15.8602	15.894
0.294032	0.322268	0.393971	0.289901	0.385436	0.375933	0.435328	0.462965	0.413805	0.444295	0.43834	0.446483	0.44508	0.480846	0.502795	0.421115	0.407749	0.327053	0.322406	0.329175	0.28183	0.303832	0.311979	0.286056	0.262963	0.21872	0.197828	0.238028	0.369574		15.3076	15.8771	15.2149	15.2536	15.2642	14.2961	15.536	15.3145	15.9452	16.7775	15.3806	15.4633	15.473	16.1313	14.9472	16.9276	16.0724	16.3922	16.7921	15.0369
0.324903	0.319556	0.322176	0.362916	0.469671	0.436384	0.487134	0.364569	0.414716	0.4331	0.417593	0.465899	0.375008	0.571393	0.457705	0.573432	0.285753	0.300934	0.415972	0.443427	0.362231	0.304885	0.290545	0.238113	0.245334	0.326935	0.299003	0.348797	0.3193		16.1692	15.3033	16.0743	15.8174	15.348	14.6659	15.5187	15.9766	15.5614	16.7919	16.002	16.827	15.1131	17.7555	15.8014	16.6678	16.1098	17.0358	17.1043	15.4453
0.361789	0.466999	0.316691	0.390897	0.438004	0.48981	0.398022	0.456035	0.452508	0.440673	0.513284	0.450402	0.412354	0.433375	0.424667	0.381076	0.438525	0.445486	0.342385	0.362226	0.410659	0.288371	0.322272	0.270425	0.267547	0.233579	0.288316	0.228129	0.268051		15.9928	15.4461	14.8849	15.1102	15.4513	16.6231	15.8401	16.0189	15.5713	16.8128	17.0419	17.2883	15.4539	14.748	16.8299	16.5776	16.0293	16.3891	16.0566	15.1265
0.42726	0.363388	0.348754	0.358806	0.446455	0.37515	0.411468	0.456754	0.440503	0.473728	0.372141	0.406823	0.459136	0.400544	0.498842	0.55902	0.560031	0.296007	0.268815	0.433401	0.345135	0.285387	0.286161	0.222727	0.220207	0.128929	0.24092	0.233275	0.224419		16.7694	15.2448	15.6555	15.5826	15.728	15.067	14.6791	15.7884	16.2691	15.416	16.3153	16.4732	14.9973	15.2357	16.4835	16.5693	15.9257	16.4088	15.7709	15.4022
0.336978	0.311042	0.319437	0.311087	0.472628	0.411785	0.40769	0.464691	0.523306	0.500979	0.431649	0.446414	0.513651	0.494157	0.424563	0.538272	0.369187	0.320364	0.211105	0.371706	0.434072	0.309103	0.276662	0.192347	0.255809	0.257496	0.238516	0.238939	0.402553		16.3341	15.2165	15.9038	15.5704	15.4607	16.0123	15.5196	16.4787	16.6375	16.5139	15.8578	15.2689	15.4434	15.9477	15.5691	15.5085	16.2623	17.0527	16.1514	15.8708
0.427468	0.309782	0.362603	0.379927	0.464109	0.511902	0.412304	0.488096	0.41801	0.473664	0.422586	0.494964	0.439578	0.424796	0.454746	0.46613	0.331362	0.533005	0.385414	0.349938	0.319361	0.276474	0.290082	0.248191	0.178271	0.245077	0.240407	0.221347	0.326017		16.0807	15.9441	16.6049	14.8047	15.1311	15.958	14.9276	16.6839	16.3056	15.6276	15.8658	15.6474	15.3171	16.0479	16.6831	15.1001	16.6122	15.9723	15.8979	14.9415
0.425492	0.344069	0.365948	0.378353	0.456827	0.388427	0.472377	0.43147	0.439343	0.517162	0.439355	0.401939	0.414472	0.444813	0.530071	0.37938	0.418701	0.310772	0.439879	0.342082	0.449276	0.294801	0.292424	0.297722	0.220477	0.275032	0.306613	0.213563	0.281447		16.0549	14.5312	15.9478	15.9122	16.0035	16.1484	16.5171	15.744	15.756	16.1097	16.6657	16.0515	15.7368	16.9919	15.9887	15.2632	16.9752	15.5491	15.9973	16.1432
0.380331	0.377796	0.351747	0.359396	0.382059	0.435681	0.471731	0.475823	0.390703	0.429754	0.476696	0.401629	0.401901	0.301705	0.433502	0.517434	0.267815	0.385664	0.328595	0.330738	0.379457	0.28837	0.288854	0.175518	0.277042	0.133006	0.253675	0.236539	0.317404		15.9691	14.7437	15.6653	14.4813	15.0877	15.4141	15.2997	16.1127	16.9106	15.551	16.3608	14.8692	14.9278	16.6897	16.8994	16.3895	17.0594	16.3027	15.2802	16.1114
0.368401	0.353182	0.429035	0.37138	0.399748	0.392022	0.494333	0.377737	0.370317	0.546158	0.429489	0.532012	0.400532	0.404986	0.471971	0.423472	0.442351	0.369924	0.452146	0.380489	0.301289	0.371021	0.295964	0.335106	0.279625	0.349949	0.198911	0.216376	0.270289		15.2865	15.4037	15.8555	15.173	15.0889	15.3568	16.1612	15.7676	15.2826	15.9676	16.1183	16.124	16.705	16.015	16.2189	16.4302	16.3749	16.1307	16.3049	15.2611
0.373233	0.404325	0.266411	0.39117	0.405703	0.436318	0.447636	0.386989	0.427444	0.387617	0.481069	0.494057	0.528202	0.381789	0.539766	0.395879	0.410833	0.377275	0.308451	0.388063	0.355181	0.338135	0.290809	0.161466	0.243851	0.215781	0.222196	0.246093	0.389108		15.8871	15.5969	15.0698	15.1031	15.4481	14.8602	15.3504	15.5582	16.5251	16.7386	17.2955	16.0457	15.3131	16.3014	15.6218	16.2247	17.2306	16.5638	16.0332	16.0206
0.34694	0.349011	0.348782	0.397929	0.437444	0.327182	0.40653	0.446001	0.415494	0.511361	0.525377	0.518813	0.302049	0.462404	0.52571	0.476869	0.387432	0.386509	0.34345	0.409325	0.32598	0.270654	0.323025	0.121227	0.23312	0.213272	0.230744	0.27467	0.198741		15.6516	15.1638	14.579	15.3756	15.8197	15.2715	15.3239	15.7385	15.4287	16.5417	17.4574	17.1984	15.5366	16.0941	16.4838	16.3023	16.1812	15.4813	16.2319	15.989
0.401072	0.318479	0.350424	0.373714	0.407787	0.428833	0.482972	0.45232	0.515803	0.489931	0.450456	0.517659	0.456756	0.551937	0.507711	0.372471	0.436238	0.416175	0.331505	0.330663	0.408987	0.291857	0.232573	0.263584	0.294877	0.338125	0.293486	0.282828	0.243027		16.3151	15.6794	16.1064	15.3442	15.0608	15.8682	15.569	15.68	16.3489	16.1148	15.5926	15.8478	14.597	16.8316	14.9808	16.2782	15.5873	16.6801	15.9541	14.7726
0.377066	0.332487	0.306957	0.375457	0.418968	0.356419	0.413726	0.474424	0.441826	0.431204	0.437382	0.484473	0.436655	0.516751	0.483996	0.536464	0.371602	0.474869	0.378265	0.293106	0.34771	0.322508	0.282028	0.278589	0.235906	0.313462	0.219952	0.261175	0.285992		15.9558	16.1317	16.2425	15.3548	15.5574	15.9698	15.8294	16.3956	15.7461	16.6088	15.629	15.9957	15.574	16.9076	16.6865	16.7114	16.1968	18.2915	16.596	17.0536
0.337298	0.349432	0.319963	0.385806	0.382265	0.467262	0.401955	0.500448	0.466843	0.344256	0.486656	0.439899	0.467662	0.482778	0.423774	0.400154	0.464043	0.349188	0.366773	0.371508	0.302272	0.347872	0.283263	0.234648	0.25233	0.228821	0.241902	0.241048	0.247309		15.7658	15.6355	15.3086	15.8363	15.7781	15.3596	15.2832	15.3118	16.0849	16.1295	16.6587	15.8727	15.384	16.4265	16.3252	16.2345	16.3078	15.435	15.7844	15.5131
0.429809	0.384728	0.340835	0.415137	0.338349	0.467396	0.393894	0.411667	0.451276	0.448804	0.458579	0.426896	0.386619	0.402874	0.497065	0.389415	0.322656	0.399741	0.400392	0.361205	0.251573	0.297971	0.286182	0.22487	0.187751	0.239562	0.266872	0.252163	0.221952		16.0355	14.9944	15.7343	15.3995	15.0262	14.999	15.1749	16.1821	16.2712	15.7368	15.3097	16.194	15.3009	15.9953	16.5437	15.478	15.9121	15.8177	15.1781	16.8103
0.391928	0.387956	0.342022	0.507937	0.379804	0.364492	0.428491	0.413921	0.470287	0.496208	0.448348	0.381635	0.352078	0.446128	0.461056	0.362121	0.365033	0.387461	0.389418	0.397482	0.306846	0.185588	0.248633	0.254906	0.204444	0.266762	0.247969	0.225698	0.232377		16.4655	16.1407	15.1459	15.4491	15.7736	15.5073	15.5339	15.5329	16.0447	15.6085	16.0421	16.44	14.882	16.4767	15.9136	16.4722	16.3194	15.3604	16.1547	16.2742
0.421907	0.293516	0.297933	0.391023	0.340441	0.417922	0.449579	0.359834	0.469361	0.475253	0.417072	0.444284	0.431153	0.406987	0.480897	0.485802	0.368109	0.314203	0.398741	0.335326	0.352183	0.347357	0.365063	0.244964	0.267786	0.285583	0.29856	0.243994	0.26378		16.1394	15.7064	14.8394	15.9104	15.7903	14.7047	15.7852	16.017	15.7584	15.8589	16.7308	16.1623	16.1022	16.0659	16.2323	16.2927	16.3545	15.9754	16.1075	15.7144
0.467789	0.390573	0.401638	0.35472	0.407243	0.350717	0.368397	0.420925	0.446948	0.41143	0.402539	0.344916	0.441063	0.494531	0.481001	0.371123	0.366607	0.405142	0.276112	0.225959	0.272804	0.316774	0.271838	0.212143	0.286067	0.202905	0.30297	0.208545	0.213729		17.057	14.4864	15.7702	15.7215	15.6917	14.9582	15.0349	16.5532	15.2924	16.1309	16.3709	15.4371	15.4168	15.8557	15.4959	16.7808	16.1576	15.4062	16.8407	15.3747
0.273295	0.369982	0.302345	0.349516	0.453497	0.301743	0.429552	0.398117	0.372373	0.370919	0.418906	0.442677	0.344472	0.42111	0.612961	0.525306	0.338922	0.323768	0.429938	0.307458	0.284958	0.286187	0.312909	0.290375	0.34137	0.221946	0.350942	0.216941	0.334622		16.385	15.1562	15.6106	16.4237	16.4234	15.4299	15.7429	15.3899	15.9212	16.1126	16.3878	16.411	15.7072	16.7672	17.4853	15.8511	15.8258	15.9277	15.0632	15.079
0.346779	0.283736	0.359797	0.337697	0.453099	0.441613	0.409266	0.433523	0.392618	0.491671	0.445504	0.407907	0.334503	0.395803	0.332629	0.464757	0.368964	0.331995	0.339612	0.331395	0.281209	0.316978	0.260693	0.222637	0.244701	0.250153	0.254369	0.279127	0.288757		16.3197	15.7283	15.7126	15.5137	15.9175	14.9227	15.8156	17.8937	15.8141	16.534	16.6045	16.1766	15.7139	15.9668	16.3164	15.6827	15.2655	16.1866	14.9707	15.2204
0.345887	0.425882	0.372361	0.339881	0.369562	0.371423	0.44171	0.366384	0.434533	0.390518	0.498894	0.416081	0.368702	0.519656	0.466172	0.429105	0.313483	0.434235	0.317011	0.27516	0.418627	0.314483	0.281881	0.199824	0.262459	0.416329	0.287768	0.203023	0.207359		16.2445	15.5401	15.1281	15.9905	15.5142	15.7576	15.6461	15.6836	16.3843	16.5699	16.2137	16.4058	14.9696	15.1677	16.134	16.4027	15.4577	16.6609	15.2913	16.6692
0.434304	0.342167	0.404784	0.36282	0.424743	0.541375	0.44759	0.453299	0.38184	0.419767	0.405619	0.524922	0.422621	0.457004	0.438471	0.366856	0.420298	0.327008	0.314325	0.328295	0.358677	0.238675	0.31142	0.197687	0.291392	0.209642	0.131361	0.224311	0.208252		15.6255	16.8565	15.2317	15.5701	16.0239	15.7997	15.8576	14.7805	16.0855	16.5016	16.3129	16.0779	15.7635	17.1421	16.076	15.9302	18.1444	15.5184	15.6192	15.4486
0.404028	0.361234	0.387399	0.348134	0.366803	0.480844	0.394748	0.380759	0.486769	0.392786	0.449148	0.472498	0.449374	0.520782	0.442186	0.505563	0.464598	0.33485	0.345645	0.285042	0.428659	0.267284	0.263734	0.208133	0.285946	0.22603	0.251236	0.297903	0.206931		15.5537	15.336	16.2737	15.7096	15.3386	15.6287	16.245	15.4327	15.947	15.9542	15.9394	15.6831	14.5384	16.3856	15.4999	16.5831	15.7319	16.435	15.3018	14.1993
0.362294	0.241942	0.283271	0.345997	0.363514	0.371538	0.427897	0.460513	0.377941	0.397104	0.514306	0.410167	0.388312	0.469005	0.461303	0.465476	0.366264	0.397804	0.318625	0.309167	0.410452	0.26026	0.240339	0.12617	0.231368	0.212395	0.260467	0.251894	0.316891		16.739	15.2293	15.5291	15.5745	15.0083	14.7391	15.1809	16.5942	15.3021	16.3006	17.1461	15.2531	15.5704	15.1068	17.2215	17.1023	16.2471	16.5484	15.7835	15.1714
0.372832	0.397223	0.406383	0.359124	0.396425	0.40994	0.476342	0.515114	0.409139	0.39274	0.465411	0.480751	0.438239	0.558062	0.402752	0.461925	0.408087	0.31881	0.419463	0.350026	0.324667	0.354491	0.251122	0.302895	0.303367	0.275723	0.193186	0.248657	0.262866		15.7463	15.8273	15.9636	16.3822	15.6135	15.772	15.1337	15.8169	15.9933	17.0172	16.8911	15.9245	14.6094	16.0573	15.5275	16.4361	16.2709	16.0587	15.299	15.0855
0.383782	0.422919	0.282108	0.319715	0.410572	0.452721	0.355965	0.489713	0.423515	0.401481	0.4388	0.496581	0.517275	0.339392	0.427164	0.539972	0.341225	0.401774	0.307419	0.413978	0.266531	0.315849	0.283436	0.142458	0.221048	0.164369	0.228102	0.34756	0.374819		15.4158	15.5453	15.0911	15.3804	15.484	15.6058	15.5536	15.754	15.8248	16.7832	15.2775	15.3257	16.543	15.7509	16.7551	16.7281	15.6606	16.3388	15.5584	15.9283
0.418546	0.36368	0.358364	0.227472	0.461845	0.377946	0.425781	0.407445	0.436697	0.342379	0.457017	0.413978	0.471998	0.330827	0.369779	0.510571	0.409956	0.302595	0.332189	0.348321	0.391005	0.282163	0.34887	0.270986	0.262682	0.296033	0.192889	0.267364	0.259754		15.8965	15.8041	14.8247	15.3287	15.7597	15.3606	15.3189	16.7163	15.8827	15.8664	15.8487	15.7734	15.8047	16.0082	14.8253	15.7639	16.152	16.57	15.0095	15.5479
0.305843	0.335703	0.363986	0.286822	0.439686	0.351239	0.41938	0.393757	0.422266	0.402371	0.486108	0.359144	0.344775	0.38762	0.497882	0.438932	0.375566	0.420705	0.317145	0.285393	0.314391	0.36018	0.365128	0.233379	0.250848	0.235258	0.276855	0.248482	0.322649		15.0108	15.7375	15.3162	14.9737	16.2949	15.2805	15.2071	15.9639	15.5384	16.9281	16.3245	16.685	15.9175	16.0477	15.6988	15.9555	16.2123	15.8086	15.7527	15.7618
0.428197	0.295931	0.35809	0.421019	0.359242	0.477439	0.426449	0.361033	0.446375	0.387357	0.471221	0.503631	0.421443	0.507762	0.507409	0.400998	0.33293	0.377758	0.356436	0.367095	0.321754	0.292364	0.308642	0.2683	0.306936	0.24868	0.301429	0.265498	0.193859		16.8523	16.0309	16.3127	16.9366	14.9805	15.1372	14.4811	15.5913	16.1011	16.4465	16.3737	15.876	15.2334	17.4022	16.7706	16.4828	15.8855	16.293	16.4184	15.0677
0.323735	0.376135	0.275696	0.35885	0.44223	0.407486	0.374594	0.425954	0.51603	0.404446	0.453844	0.433826	0.467894	0.347699	0.4773	0.568159	0.397931	0.36946	0.409921	0.351535	0.295066	0.27606	0.28207	0.332719	0.236671	0.212701	0.223673	0.213595	0.311537		15.904	15.5456	16.0831	15.5163	15.0258	15.0604	16.1609	15.8324	16.6358	15.9689	17.4113	15.327	16.1186	15.6763	15.065	16.2102	17.2804	15.8849	15.7442	15.0473
0.380962	0.318012	0.289468	0.428916	0.342394	0.421144	0.437438	0.355091	0.479255	0.464808	0.359528	0.491937	0.536583	0.477497	0.443692	0.453806	0.402121	0.281608	0.310954	0.358694	0.235178	0.2485	0.294259	0.308646	0.289607	0.198235	0.0885812	0.299497	0.35643		15.8852	15.9808	15.7961	16.3475	15.5732	16.0357	15.3544	15.5243	17.1045	16.2591	16.3938	15.7647	15.7135	16.5906	15.1075	16.4524	16.7511	15.2469	15.6484	15.2972
0.430543	0.258787	0.311223	0.308558	0.337529	0.428809	0.435827	0.349783	0.403409	0.466626	0.448753	0.388197	0.386463	0.504777	0.490623	0.397437	0.376535	0.451585	0.343101	0.324183	0.378474	0.360949	0.259687	0.228034	0.207382	0.262495	0.24414	0.245104	0.299234		16.6306	16.085	15.3525	15.8179	15.3513	15.5779	16.2728	15.8431	15.8874	16.4566	16.9439	16.2359	15.37	16.3344	15.6295	16.13	15.8685	15.7544	15.8985	16.6924
0.333848	0.316067	0.361566	0.391962	0.38529	0.436831	0.471393	0.442488	0.41819	0.449091	0.464579	0.452407	0.422735	0.351825	0.492554	0.409551	0.306022	0.437374	0.346439	0.397374	0.379039	0.290052	0.353603	0.212368	0.228901	0.297486	0.252794	0.310613	0.331551		16.3041	14.8184	15.5163	15.9352	15.655	15.9459	15.7446	14.846	15.7883	16.3919	16.3573	15.5892	16.1398	14.926	15.9732	16.1048	15.8525	16.2567	16.7217	15.6757
0.477304	0.332369	0.385627	0.335606	0.422809	0.489332	0.394277	0.44459	0.50267	0.424017	0.485949	0.42032	0.498782	0.41068	0.447497	0.370515	0.471631	0.311178	0.434307	0.387974	0.332361	0.328504	0.250452	0.271125	0.270434	0.220054	0.222895	0.284005	0.298458		15.9495	15.1693	15.8497	15.4245	15.5624	15.008	16.3004	15.6134	16.3172	16.2625	15.517	15.6899	15.7036	15.2919	16.9703	15.9973	15.428	16.7287	15.0349	15.6669
0.301351	0.441784	0.357006	0.368591	0.364292	0.365134	0.396022	0.45589	0.440786	0.408575	0.501734	0.430983	0.392034	0.42143	0.466208	0.52068	0.45854	0.448755	0.432307	0.315304	0.357444	0.322241	0.287432	0.210834	0.17864	0.216076	0.201509	0.302449	0.266581		15.8687	15.0695	16.15	15.4427	15.0762	15.4237	15.579	15.9103	16.0199	16.4931	16.6437	15.7706	15.2176	15.8819	15.6157	16.9026	16.1988	16.8166	15.2832	15.6718
0.445848	0.415061	0.426871	0.349707	0.486878	0.444408	0.40309	0.364567	0.488918	0.456129	0.507848	0.379618	0.491761	0.447005	0.53388	0.430211	0.295276	0.453306	0.360924	0.397884	0.450832	0.270233	0.124135	0.239552	0.17055	0.252712	0.242238	0.188606	0.358714		16.1973	15.6407	15.9873	15.4086	15.9057	15.185	15.4298	15.277	16.4432	16.2172	15.869	15.017	16.4005	16.2777	16.9595	16.0321	16.3621	15.2561	15.799	16.6028
0.36919	0.329833	0.304511	0.354495	0.406447	0.427093	0.456405	0.471142	0.409068	0.430112	0.428001	0.442924	0.475684	0.313616	0.482709	0.390065	0.428293	0.347708	0.213682	0.284001	0.333101	0.396948	0.256983	0.184212	0.194472	0.157769	0.245672	0.207979	0.211717		14.6803	15.177	15.5603	15.7396	16.5418	15.6056	15.604	16.557	15.8267	17.536	16.0495	14.8189	15.5014	16.1361	15.9049	15.3861	16.8167	17.0359	15.8175	15.2508
0.392883	0.431301	0.341799	0.34685	0.50918	0.435645	0.424381	0.40502	0.424609	0.340313	0.42211	0.424679	0.458046	0.448051	0.446321	0.422916	0.325118	0.402591	0.312404	0.353206	0.334857	0.322299	0.263677	0.139577	0.256726	0.248468	0.200846	0.264766	0.289545		15.4847	16.2727	16.267	15.9678	16.1517	15.2946	15.224	15.959	15.9787	16.2298	16.252	16.7745	14.8137	15.4003	15.6956	17.2815	16.2741	14.7512	16.2294	15.3143
0.355581	0.342971	0.421425	0.375943	0.382052	0.435192	0.435445	0.470684	0.436685	0.390178	0.481386	0.458513	0.383352	0.471776	0.388443	0.43459	0.433594	0.392795	0.382715	0.327519	0.395273	0.251324	0.333529	0.322308	0.242707	0.201354	0.270874	0.219044	0.2087		15.629	15.8247	15.4022	15.6246	15.7098	15.1657	14.7569	15.7125	16.6291	16.6227	16.2599	15.5089	15.4722	16.0872	16.6854	16.6214	16.0858	16.0849	15.6749	14.9622
0.445694	0.396989	0.455696	0.362807	0.391598	0.362719	0.38107	0.437803	0.345941	0.414951	0.470624	0.407007	0.429879	0.5368	0.518653	0.38443	0.462077	0.401612	0.399306	0.288099	0.409081	0.378006	0.174846	0.343243	0.264886	0.207161	0.290616	0.325188	0.332158		16.5017	16.1821	16.2965	16.065	15.5668	15.0457	16.1067	15.3506	15.4922	16.62	16.1076	16.4879	15.8032	16.1713	16.8395	16.89	16.9111	15.5256	14.9619	15.1211
0.356392	0.316088	0.35425	0.386133	0.456093	0.386566	0.464177	0.368383	0.527619	0.403104	0.341554	0.476723	0.430247	0.494534	0.326959	0.409334	0.287968	0.530859	0.344731	0.264352	0.262155	0.367961	0.221457	0.260484	0.315856	0.245863	0.289873	0.215493	0.319326		15.2529	14.7589	15.4077	15.3028	15.6649	15.1549	16.0161	15.5804	16.1236	17.2354	16.27	16.0646	16.729	17.2321	16.4526	16.6789	17.0938	16.788	15.3941	16.1776
0.354995	0.340054	0.387173	0.369042	0.418824	0.435025	0.34044	0.294485	0.441694	0.479182	0.29031	0.408134	0.540169	0.514933	0.377645	0.418209	0.40425	0.450578	0.372809	0.388409	0.327306	0.236767	0.255832	0.33636	0.247267	0.252697	0.270141	0.210438	0.255681		14.7775	15.8861	15.2581	15.3946	14.9612	15.1432	15.3612	17.2337	16.5474	17.3781	16.5403	15.8026	15.3033	16.21	16.4017	16.157	15.7597	15.8873	16.6843	15.3236
0.421919	0.364009	0.329832	0.40578	0.404462	0.330113	0.413309	0.452464	0.395596	0.43367	0.498338	0.457573	0.444607	0.487351	0.473552	0.540727	0.47852	0.464287	0.28203	0.289269	0.347114	0.309061	0.381519	0.322113	0.243413	0.245328	0.21018	0.328917	0.270057		15.0748	15.864	16.1728	15.7617	15.1202	14.7798	16.3178	15.4794	16.4447	16.8937	16.2031	15.3586	15.2908	16.1139	15.8773	15.9708	16.3314	16.2907	15.4441	14.4878
0.389681	0.338809	0.339151	0.348947	0.436932	0.399352	0.361924	0.336463	0.339396	0.392744	0.452774	0.430594	0.444692	0.445905	0.366817	0.325385	0.387574	0.364627	0.406217	0.382731	0.367484	0.287631	0.338617	0.272132	0.266233	0.254151	0.281799	0.292127	0.317665		15.72	15.2234	15.929	15.7819	16.089	15.1486	15.5559	15.786	15.7472	15.5151	17.4112	16.1143	14.9994	16.1072	15.6	15.8083	15.3122	16.2304	15.6241	14.6197
0.340673	0.381734	0.333301	0.335178	0.363074	0.393387	0.477131	0.434756	0.418212	0.469476	0.41342	0.433725	0.391558	0.366102	0.548442	0.556748	0.341723	0.471998	0.458061	0.367774	0.463356	0.306462	0.362529	0.157093	0.204572	0.191332	0.268485	0.227936	0.356983		16.0083	14.925	15.9707	15.9483	15.2159	15.0789	16.3277	17.3665	16.7386	16.4809	16.16	15.7951	14.7596	15.7661	17.115	16.8342	17.4962	15.8983	16.2862	16.341
0.423645	0.381945	0.374381	0.313828	0.4507	0.432586	0.451462	0.453818	0.356939	0.432794	0.492189	0.502714	0.304453	0.586398	0.496343	0.485632	0.308518	0.37044	0.295026	0.178942	0.346472	0.265685	0.212077	0.236199	0.21162	0.213463	0.241159	0.296794	0.280798		14.7533	15.8585	15.7683	15.8897	15.0347	15.4584	16.0178	16.0157	16.3388	16.6133	17.1649	15.1128	17.0217	16.6272	16.085	15.2539	16.2433	17.2732	15.4614	14.8945
0.325881	0.324858	0.377103	0.308313	0.271921	0.349666	0.344276	0.489145	0.43815	0.405738	0.471051	0.365741	0.362925	0.486421	0.465455	0.515018	0.374072	0.406312	0.397988	0.279154	0.297504	0.273976	0.31046	0.205643	0.149645	0.284595	0.227513	0.315251	0.233038		16.0448	15.2389	15.9804	15.7239	14.8252	15.3444	15.612	16.5774	16.9764	15.5391	16.1512	15.8787	16.081	16.4161	15.9699	16.0499	15.515	15.4748	15.5337	16.1834
0.283624	0.266885	0.377827	0.363693	0.349075	0.336127	0.459503	0.478181	0.452761	0.412975	0.411303	0.454001	0.370813	0.448202	0.45754	0.518329	0.417695	0.375829	0.495034	0.274453	0.381198	0.413918	0.277055	0.257938	0.179448	0.249123	0.30221	0.319255	0.319458		16.0069	14.6172	15.4306	15.5752	15.6679	15.299	14.6991	15.6899	15.324	15.9398	16.2225	17.15	15.5445	15.8139	16.0851	16.5234	15.7178	15.3657	15.9846	14.9598
0.332584	0.405023	0.376246	0.349426	0.451393	0.429137	0.466814	0.42237	0.436317	0.449133	0.466594	0.375773	0.389536	0.454023	0.481859	0.424367	0.387553	0.320554	0.390333	0.321608	0.380625	0.307813	0.3581	0.308956	0.191068	0.246125	0.291618	0.265198	0.287135		16.565	15.5994	14.6079	16.1896	14.6356	15.6806	15.6446	16.4307	15.962	16.3284	15.9419	16.1552	15.469	15.2717	15.9509	16.1665	16.1779	16.1542	15.6307	15.2392
0.352417	0.344091	0.313158	0.413272	0.420467	0.536274	0.375462	0.446137	0.478943	0.401502	0.51636	0.438211	0.363161	0.437187	0.422915	0.446263	0.459513	0.409806	0.397884	0.285678	0.336556	0.341553	0.401821	0.205308	0.318041	0.29735	0.272327	0.201471	0.216329		16.1184	15.8139	15.944	15.5123	15.2772	16.167	14.8033	15.8183	15.7977	16.454	16.8924	16.5578	15.304	15.2688	15.9054	15.7835	16.0693	15.6868	16.1196	16.2392
0.36917	0.33134	0.445751	0.36023	0.408253	0.40124	0.424787	0.477182	0.435274	0.425636	0.443811	0.414798	0.50781	0.43816	0.512858	0.470179	0.381148	0.371303	0.348754	0.347287	0.287649	0.248799	0.268735	0.342982	0.186416	0.260432	0.231217	0.240061	0.349665		15.7671	15.8571	15.8739	15.2307	15.3538	15.1274	15.6153	15.8487	16.1989	16.7379	16.7733	15.5507	15.3138	15.861	16.5887	15.9451	16.9672	16.7266	15.4725	15.0133
0.464644	0.435756	0.328979	0.415118	0.348778	0.379547	0.414126	0.411972	0.498673	0.439857	0.494936	0.385956	0.464074	0.485165	0.350376	0.410965	0.367438	0.401238	0.456841	0.312634	0.328973	0.209287	0.192997	0.186462	0.18759	0.197495	0.258847	0.217465	0.3021		16.2764	15.1599	15.8365	16.2823	15.3429	15.7987	17.0227	15.6359	16.2666	16.5073	15.8134	15.8858	15.6457	16.1818	15.1615	16.3092	15.7104	15.8566	15.7182	15.2881
0.3872	0.335975	0.379925	0.295447	0.413086	0.414381	0.41496	0.477679	0.508492	0.42847	0.501337	0.434367	0.399466	0.421678	0.348609	0.442154	0.403712	0.441652	0.36309	0.27349	0.231767	0.363283	0.251376	0.315323	0.268531	0.328557	0.205428	0.2167	0.264676		15.1345	15.8919	15.8924	15.2984	14.9638	15.1376	15.4036	16.0858	16.8345	16.0729	15.913	15.6525	16.0045	15.1386	15.6908	15.392	16.5161	16.3752	16.6688	15.2795
0.427181	0.298423	0.349054	0.449356	0.380138	0.330987	0.473645	0.427438	0.377795	0.389237	0.514182	0.446882	0.504827	0.441979	0.386051	0.425777	0.36777	0.404973	0.278489	0.295748	0.370594	0.266924	0.275589	0.194133	0.230852	0.259421	0.30656	0.380854	0.294532		15.9438	15.6744	15.0805	15.3754	16.8184	15.9055	15.6077	15.6343	16.6456	15.8387	16.4313	16.7183	15.6664	15.5366	16.7005	16.154	16.2811	16.5899	15.6726	15.9057
0.386798	0.364264	0.327755	0.417304	0.385872	0.45811	0.339844	0.459387	0.42668	0.345767	0.431577	0.35551	0.428176	0.476942	0.410407	0.476498	0.343271	0.279949	0.341726	0.359981	0.299195	0.295917	0.305718	0.217513	0.268011	0.157296	0.263002	0.206916	0.325405		15.8262	15.3341	15.3479	15.6884	16.4272	15.9032	16.0095	15.006	16.9223	16.5557	15.8363	15.1792	15.4864	15.5793	15.4219	15.3512	16.4587	16.5211	16.0241	14.9974
0.460744	0.368174	0.450362	0.329291	0.425371	0.421312	0.467821	0.384768	0.422976	0.471981	0.508147	0.379877	0.479696	0.536379	0.310218	0.406535	0.331445	0.371567	0.297946	0.404619	0.350413	0.303201	0.232225	0.220839	0.249516	0.285553	0.273829	0.264935	0.310957		16.0074	15.4513	15.4162	15.7707	15.1685	14.4876	15.2921	15.1113	15.9054	17.1679	16.3847	15.631	15.6282	16.9887	15.9859	15.5474	15.6157	15.3855	15.469	15.4135
0.417632	0.294422	0.315303	0.266399	0.413395	0.440865	0.435031	0.454728	0.431945	0.394865	0.518017	0.418968	0.429967	0.402652	0.435886	0.470416	0.279778	0.405285	0.329485	0.282738	0.351464	0.300459	0.312052	0.234197	0.282455	0.291938	0.181049	0.266929	0.349649		15.8308	16.1577	15.8974	15.933	15.0341	15.3331	15.7374	15.9244	16.3075	15.6196	16.7046	16.0073	13.9674	16.078	15.6837	17.0852	15.9513	16.6992	14.7651	15.172
0.304574	0.398372	0.362339	0.317739	0.276301	0.377856	0.475591	0.440372	0.45651	0.430998	0.500412	0.395067	0.465637	0.48513	0.451765	0.452209	0.337992	0.384296	0.503627	0.291139	0.297064	0.323649	0.326106	0.181782	0.201157	0.286404	0.235175	0.221851	0.284616		15.4838	15.6395	15.1651	15.8077	14.503	15.6506	16.5182	16.4613	15.3948	15.7515	15.8357	15.4289	16.8428	15.6249	15.9215	16.9595	15.6692	16.5787	15.8765	15.226
0.351936	0.438363	0.400913	0.396043	0.25515	0.425804	0.457331	0.502263	0.508068	0.39901	0.439159	0.465293	0.497366	0.336315	0.404996	0.322398	0.396554	0.346457	0.389059	0.31764	0.400914	0.324151	0.317242	0.232875	0.233003	0.303606	0.220476	0.288128	0.355263		15.4243	15.5997	15.8334	16.4791	15.552	15.0416	16.4608	16.5485	16.0118	17.2953	16.7124	16.061	15.6898	16.4066	15.0201	16.2558	16.0679	15.9872	15.8838	15.2606
0.310697	0.325744	0.419125	0.359237	0.416103	0.392155	0.387145	0.423262	0.419125	0.369959	0.472374	0.402177	0.435218	0.422566	0.336389	0.531588	0.359752	0.362888	0.381112	0.270277	0.323558	0.364559	0.189545	0.361474	0.259998	0.176738	0.30178	0.247495	0.234107		16.2609	15.5045	14.6506	14.7301	15.3851	15.4954	15.7887	16.9011	15.9651	16.856	17.5591	15.0863	16.1442	16.2329	16.9999	15.4781	16.6632	16.2049	15.3979	15.863
0.362373	0.365682	0.335773	0.355247	0.399072	0.392714	0.34542	0.44344	0.44124	0.436928	0.464596	0.506563	0.447877	0.357239	0.407005	0.480343	0.434273	0.477103	0.309441	0.387251	0.319098	0.272172	0.282035	0.309034	0.262246	0.235122	0.278546	0.254988	0.235229		15.1329	15.0992	16.0858	16.1963	14.9511	16.116	15.3584	16.6652	15.65	17.0848	16.9613	15.8337	15.582	15.5129	15.2627	15.5538	16.5995	16.1292	16.7003	15.6844
0.412705	0.319901	0.353215	0.429972	0.449537	0.363637	0.380147	0.41337	0.44651	0.410786	0.521113	0.462033	0.410018	0.548914	0.451593	0.447205	0.412772	0.507224	0.356788	0.309722	0.387794	0.376632	0.339367	0.230961	0.303772	0.260297	0.272088	0.284138	0.254287		16.2302	15.9468	14.8704	15.6324	16.0692	15.1361	15.1837	15.8167	16.2306	16.9514	16.23	15.6896	15.4388	15.3638	16.1416	17.2895	16.0801	16.7271	16.6769	15.319
0.415127	0.353055	0.312416	0.399764	0.425208	0.433143	0.37367	0.502158	0.421724	0.483271	0.417418	0.360729	0.448804	0.473589	0.409453	0.443584	0.398084	0.421048	0.310579	0.354012	0.36903	0.312839	0.279895	0.219575	0.338373	0.33914	0.236055	0.284423	0.272878		16.0626	15.8076	14.8908	15.725	15.7224	14.5315	16.1159	15.7685	16.3993	15.0971	15.1806	16.4577	16.0727	16.3357	16.6349	16.2508	15.5995	17.0052	16.7755	15.366
0.445428	0.359311	0.265293	0.310554	0.231647	0.276619	0.45208	0.381687	0.545087	0.389234	0.394794	0.454965	0.424643	0.410834	0.389656	0.360253	0.355868	0.37226	0.392674	0.354787	0.396589	0.280277	0.34061	0.249399	0.260755	0.178896	0.327177	0.265549	0.255455		14.8493	15.4269	14.8031	16.0726	15.0535	15.6879	15.4588	15.9686	16.2534	16.4707	15.0255	16.7068	16.0198	16.4436	16.4791	15.596	17.0951	16.6215	15.4812	15.5323
0.344471	0.333943	0.424137	0.359969	0.39143	0.544396	0.436177	0.420797	0.478142	0.429533	0.565983	0.425949	0.34161	0.483739	0.542968	0.491023	0.372423	0.369181	0.432149	0.368406	0.330095	0.301796	0.321464	0.234973	0.112007	0.333538	0.294666	0.294168	0.263383		14.739	15.0757	14.7295	15.9728	15.1434	14.9289	14.8053	15.1826	16.1264	16.7598	15.8855	15.4261	15.3175	16.6508	17.2924	16.685	16.2192	15.2265	14.9569	15.8231
0.400019	0.386297	0.292157	0.351333	0.483098	0.381233	0.41655	0.430474	0.387903	0.403611	0.444336	0.523546	0.430836	0.436764	0.352487	0.408813	0.415254	0.402887	0.30092	0.325337	0.281889	0.35172	0.322279	0.213769	0.143837	0.291133	0.355609	0.189642	0.237706		16.0691	15.0474	15.0384	15.5523	16.2083	15.7306	15.8098	15.9435	15.7297	16.1768	17.5579	17.6658	15.8672	16.3057	15.9992	16.4871	16.0097	15.7947	15.8705	15.6771
0.378842	0.288175	0.336424	0.3499	0.430208	0.351103	0.416032	0.340182	0.375722	0.311138	0.502361	0.529016	0.460775	0.495139	0.49181	0.480397	0.40569	0.400751	0.384905	0.335674	0.287859	0.355502	0.278775	0.22041	0.273399	0.246796	0.289918	0.15547	0.225211		14.8267	16.2687	15.0182	15.4322	15.3409	15.7032	16.2565	16.0322	16.0642	15.6983	16.0689	17.106	15.1524	16.932	15.9988	15.1038	17.2589	15.8368	16.2463	15.8614
0.281299	0.30303	0.35677	0.282337	0.365945	0.398504	0.393135	0.468871	0.405656	0.4708	0.429152	0.469142	0.367017	0.498405	0.327588	0.423494	0.344348	0.38042	0.308145	0.285772	0.391612	0.372025	0.300506	0.223658	0.306575	0.246572	0.208425	0.238852	0.338742		16.14	15.3579	14.9936	15.9185	15.1381	15.4233	16.2187	15.6467	15.2512	16.7113	15.7697	16.8949	15.3602	15.6244	16.1371	15.1193	16.0719	16.428	16.2457	15.4573
0.334075	0.350921	0.309373	0.379289	0.376346	0.374603	0.319645	0.470558	0.426099	0.45448	0.387163	0.422689	0.453749	0.350359	0.460266	0.384399	0.385548	0.354583	0.369673	0.254818	0.358703	0.295394	0.263354	0.277744	0.272586	0.224923	0.333937	0.232612	0.28686		15.3312	15.8752	14.7486	15.6027	14.6131	15.3503	15.0868	16.7536	15.6016	15.746	16.2693	14.9661	15.1425	15.9049	16.6143	15.9681	15.8337	15.4695	16.0251	15.0102
0.417047	0.360472	0.333803	0.37043	0.461521	0.305251	0.387101	0.409466	0.529026	0.41545	0.401512	0.386099	0.393719	0.407679	0.481444	0.448092	0.508289	0.399756	0.40096	0.310643	0.356451	0.355979	0.280798	0.317247	0.194016	0.279618	0.228936	0.300905	0.242394		15.7908	15.9206	14.9752	15.6492	14.4349	14.901	15.6158	15.1833	16.002	16.6815	16.9019	15.2801	14.9653	16.6588	16.3871	16.266	16.2548	17.7641	15.9592	15.289
0.413366	0.247855	0.340693	0.42948	0.45006	0.438097	0.358037	0.442641	0.395528	0.424542	0.545816	0.459131	0.38273	0.481946	0.586524	0.393174	0.396234	0.339216	0.280105	0.27705	0.357626	0.352917	0.269749	0.245746	0.103551	0.359564	0.332505	0.264443	0.25247		15.6098	15.3858	15.3587	14.9964	15.135	16.0232	16.1592	16.5538	16.3425	16.1592	16.601	16.2354	16.2122	15.7389	15.1382	16.7597	15.7109	16.0264	15.5381	14.6973
0.398082	0.304802	0.312085	0.288922	0.50434	0.327554	0.378046	0.431169	0.43861	0.352776	0.51069	0.332693	0.373876	0.467281	0.423071	0.405359	0.389304	0.378124	0.426058	0.284264	0.397334	0.296683	0.299287	0.379495	0.216238	0.173012	0.203229	0.290502	0.218778		16.6809	15.4464	15.5057	15.4347	16.3938	15.5968	15.9263	15.9004	15.5678	16.9908	16.5916	15.5823	14.795	16.3204	16.1942	15.5173	15.5826	16.2446	17.0175	15.2245
0.303413	0.288134	0.340248	0.343385	0.44021	0.355232	0.401384	0.412194	0.458206	0.464978	0.529206	0.442048	0.481596	0.452195	0.448502	0.479979	0.361863	0.398822	0.355685	0.335129	0.410845	0.284893	0.242399	0.224552	0.25723	0.132165	0.183724	0.232668	0.266412		15.7128	15.5711	14.8878	16.0249	14.727	15.388	15.159	16.0374	15.833	16.168	16.4308	16.3676	15.7735	16.1409	15.992	15.857	16.4384	15.3371	15.5943	15.5442
0.411743	0.38956	0.392613	0.385228	0.423267	0.405135	0.333094	0.368783	0.422209	0.446668	0.386986	0.372111	0.491089	0.471009	0.544872	0.513477	0.434462	0.416524	0.365709	0.343465	0.412209	0.363801	0.306254	0.232105	0.264406	0.218262	0.307167	0.261994	0.267052		15.9074	16.0916	14.9989	15.5516	15.4002	15.5754	15.2686	15.3072	16.4175	15.7072	16.8797	16.0666	15.1984	15.8025	16.1791	16.6301	17.2523	15.3315	16.4074	15.4578
0.366315	0.337655	0.372916	0.285746	0.386279	0.399865	0.429895	0.438534	0.469193	0.50833	0.40822	0.495936	0.29855	0.35137	0.469113	0.497563	0.376242	0.341877	0.397131	0.342351	0.359512	0.344883	0.238317	0.17851	0.272106	0.240471	0.214537	0.285115	0.331264		15.3101	14.5611	16.5801	15.5909	16.6593	15.5958	15.4932	16.4081	15.4886	17.3574	15.9648	15.2592	15.0741	16.0488	15.8677	15.9381	16.4598	16.2692	15.888	14.81
0.423358	0.343702	0.422124	0.40293	0.353913	0.387365	0.409757	0.431285	0.521093	0.448812	0.495988	0.485155	0.528617	0.460579	0.492464	0.393781	0.394459	0.334101	0.27808	0.409269	0.35701	0.228447	0.314349	0.202064	0.26224	0.222038	0.273624	0.287048	0.257811		16.0582	15.2869	15.5607	15.3438	15.2059	15.6112	16.0766	16.1901	16.8687	16.7092	16.0873	15.123	16.6431	16.8532	16.5115	16.0392	16.2507	15.9866	16.2207	15.8601
0.397631	0.384415	0.385802	0.298063	0.360222	0.398862	0.388157	0.431417	0.5507	0.496302	0.551483	0.36827	0.506245	0.405773	0.490754	0.41129	0.446745	0.507067	0.315914	0.371001	0.332955	0.389168	0.269059	0.17911	0.260145	0.236855	0.336966	0.290435	0.232446		15.3387	15.2765	14.792	15.5745	14.4867	14.8621	15.6608	17.0306	15.705	16.8267	16.247	15.3258	14.7951	15.8985	15.8979	16.8184	15.4613	15.8748	15.4334	15.8003
0.319127	0.436403	0.380192	0.386337	0.399776	0.324584	0.381851	0.405512	0.430458	0.467214	0.446062	0.418644	0.441113	0.478762	0.509897	0.485051	0.391403	0.435674	0.351159	0.427255	0.328405	0.328461	0.344217	0.292921	0.261512	0.238661	0.185856	0.240014	0.233129		14.9759	14.9791	15.7038	15.0387	15.399	16.2783	15.2922	15.6608	16.589	16.2716	14.7264	15.8682	15.5089	15.5036	16.4753	16.3959	15.8371	16.1879	15.4131	15.482
0.377117	0.342973	0.419908	0.389216	0.521471	0.441055	0.409833	0.517465	0.448766	0.388173	0.387109	0.475768	0.44662	0.504654	0.458231	0.516123	0.399709	0.407719	0.3229	0.36194	0.292635	0.378607	0.377947	0.216867	0.345192	0.184423	0.218298	0.271391	0.248518		15.8063	15.6651	15.7448	16.4546	15.8876	15.6981	15.8079	16.2619	15.2651	16.1482	16.8866	15.9503	14.7138	16.1043	15.8321	16.9	15.581	16.3408	17.1371	15.4801
0.393035	0.358327	0.431362	0.390328	0.471831	0.362891	0.44696	0.430503	0.34227	0.517302	0.378533	0.470711	0.477614	0.445277	0.478206	0.48565	0.451272	0.295922	0.330035	0.358256	0.327987	0.204031	0.226568	0.27472	0.263772	0.233585	0.27902	0.236118	0.333242		15.0703	15.5757	15.9657	15.7905	15.2229	15.5432	15.3007	16.1585	16.8473	16.3718	16.3193	14.5571	14.9421	16.9712	15.4669	15.8193	16.8176	16.3247	15.3518	16.27
0.362286	0.384427	0.353473	0.279857	0.426093	0.423342	0.388543	0.404216	0.406039	0.421651	0.389851	0.468468	0.39184	0.464132	0.447435	0.542625	0.455854	0.360312	0.309021	0.389327	0.282173	0.408895	0.29371	0.233598	0.250175	0.334435	0.303985	0.273442	0.321217		14.5894	15.7532	15.8763	16.3381	15.5198	15.4873	15.7705	15.4724	15.3789	16.1513	16.1732	16.3036	15.6627	15.7471	16.0685	17.8209	16.2997	16.1273	15.2565	15.7984
0.373191	0.368338	0.410661	0.4353	0.390255	0.362624	0.452611	0.430132	0.407252	0.419522	0.521518	0.468957	0.482493	0.451507	0.396293	0.365162	0.321172	0.409691	0.39324	0.321548	0.377835	0.358091	0.302961	0.186223	0.270276	0.220924	0.301465	0.170827	0.184341		16.1862	16.277	16.1186	15.3755	15.5077	15.7259	15.2578	15.8	16.0684	15.7306	16.01	15.6841	15.4407	15.4508	15.752	15.5833	15.0577	16.638	15.9972	15.4363
0.395036	0.289987	0.345988	0.410807	0.359591	0.434012	0.523115	0.527314	0.338419	0.403212	0.435055	0.346217	0.441408	0.54301	0.440166	0.502144	0.401725	0.403756	0.364291	0.31399	0.308385	0.392187	0.251794	0.256274	0.220434	0.295963	0.262415	0.196151	0.168934		15.1767	14.775	15.4034	15.3899	14.8252	15.4244	15.541	15.9475	16.2987	16.2782	16.0022	15.5606	15.49	16.0849	16.0368	17.0416	15.8567	15.8201	15.9312	15.98
0.346596	0.32852	0.382598	0.31898	0.444372	0.387566	0.409482	0.483091	0.427778	0.452202	0.358508	0.420069	0.426932	0.388958	0.49668	0.539753	0.355848	0.376441	0.345037	0.305981	0.390539	0.372752	0.357737	0.207339	0.284602	0.216332	0.163501	0.299815	0.30949		16.2463	15.3335	16.7399	15.187	15.6028	15.7545	15.464	15.9222	16.2804	16.7281	16.2278	16.1065	16.7929	16.7654	16.6927	15.1272	16.3722	16.0784	16.1962	15.5343
0.420469	0.356238	0.35384	0.415874	0.356665	0.378513	0.434728	0.490458	0.485714	0.320668	0.45791	0.40446	0.434493	0.474177	0.447658	0.431979	0.300832	0.28245	0.321678	0.208712	0.435939	0.368928	0.239567	0.208038	0.217725	0.239179	0.198512	0.336834	0.26801		15.8181	14.5416	15.6527	16.3505	15.0913	15.0646	15.7523	16.3385	16.0354	17.3347	16.1107	16.6621	15.2277	15.6398	16.3243	15.361	16.5038	16.8567	15.3077	14.3576
0.355588	0.335938	0.358951	0.339888	0.429579	0.421388	0.401719	0.486657	0.440898	0.401246	0.410905	0.52838	0.481579	0.338979	0.481492	0.464409	0.445934	0.242654	0.296692	0.29825	0.32393	0.403043	0.305439	0.292088	0.28769	0.243996	0.259696	0.304252	0.252127		15.9374	15.3351	15.7095	15.6319	14.7495	14.7017	14.929	17.2228	16.4182	15.4225	17.4482	16.1726	16.4134	16.5563	16.1746	16.4094	15.9316	15.4328	16.4698	15.4612
0.343256	0.26267	0.397956	0.423244	0.360373	0.365359	0.388926	0.401354	0.458286	0.411592	0.438584	0.393741	0.387502	0.442274	0.414969	0.502678	0.449665	0.383113	0.277356	0.398692	0.307348	0.265132	0.286916	0.246101	0.302889	0.28496	0.263564	0.220061	0.242656		16.2194	15.5002	15.5764	15.8753	15.1032	16.0712	16.3032	16.2856	16.2306	16.2062	16.6276	15.1947	15.7317	15.939	16.753	16.2547	16.4293	16.4965	16.2808	15.4849
0.3241	0.319493	0.284044	0.35564	0.453589	0.419347	0.488151	0.453011	0.461878	0.40645	0.445918	0.347107	0.37568	0.451071	0.563209	0.49639	0.355449	0.270045	0.357588	0.231099	0.343031	0.281383	0.404558	0.214744	0.187961	0.284561	0.283287	0.212019	0.269371		14.9199	15.3965	15.582	15.2846	15.5539	15.2368	15.6494	15.3544	16.0001	17.1227	16.2723	16.1518	15.7444	15.5553	16.6774	16.7303	17.4119	16.4862	15.4147	15.8226
0.410797	0.339522	0.445414	0.325862	0.375603	0.360593	0.426432	0.343457	0.457824	0.375344	0.498378	0.369031	0.42921	0.554664	0.443783	0.551013	0.277549	0.389657	0.252856	0.386215	0.390572	0.280989	0.226995	0.271837	0.244031	0.240722	0.21181	0.266945	0.246422		16.3433	15.7806	15.3244	15.2234	15.7848	14.9354	15.196	15.7404	15.5173	15.9441	15.2374	16.8672	14.8152	16.9233	16.6773	16.4235	15.5056	16.1403	16.0351	15.0277
0.353046	0.311265	0.398532	0.357811	0.413243	0.428167	0.422465	0.384934	0.451409	0.466115	0.480592	0.348194	0.491577	0.354665	0.473947	0.551448	0.39709	0.371199	0.36677	0.360068	0.30501	0.324962	0.284567	0.253907	0.218491	0.179712	0.20665	0.386945	0.242362		15.6783	15.4919	15.0358	16.7663	15.4414	15.7529	15.5043	16.1905	15.2917	16.22	16.2464	15.2383	15.2843	15.8871	15.6765	16.6576	15.6226	16.7961	15.6507	14.5249
0.361065	0.324943	0.350762	0.31523	0.461386	0.34505	0.404406	0.506848	0.42986	0.397515	0.390391	0.361865	0.454184	0.381403	0.543608	0.348614	0.345804	0.373491	0.379762	0.364865	0.351562	0.373307	0.314768	0.326579	0.227576	0.247927	0.163352	0.188194	0.251285		15.398	15.6506	15.5218	15.4235	15.6705	15.4094	15.4239	16.2712	15.7866	16.7819	17.0548	14.5717	15.2113	15.9351	16.6979	16.1824	16.8498	17.7226	16.7306	14.908
0.324888	0.382023	0.289662	0.431825	0.377373	0.41711	0.393397	0.370486	0.451496	0.460086	0.47326	0.431546	0.464053	0.512755	0.325904	0.45232	0.378037	0.344511	0.395647	0.316696	0.295515	0.361501	0.347205	0.253611	0.229796	0.235907	0.243768	0.220948	0.300043		15.5578	15.2837	16.1453	14.5317	15.7399	15.9672	15.59	16.6155	16.3268	15.982	16.8699	15.3358	16.9384	15.7239	16.1375	16.6347	16.9344	16.8457	15.2802	14.8123
0.404234	0.37829	0.375995	0.264552	0.488447	0.43026	0.35793	0.407773	0.46663	0.405695	0.429694	0.429121	0.412759	0.495932	0.515917	0.395522	0.398543	0.394913	0.420452	0.321945	0.354508	0.277048	0.262938	0.201439	0.228134	0.318995	0.340865	0.222515	0.194756		14.8972	15.2077	14.5641	15.5123	16.4236	15.7207	15.9572	15.6147	16.5306	16.6976	16.3585	15.9442	15.3628	15.9169	17.1144	16.0922	15.8012	15.9314	16.3818	15.0848
0.358656	0.346557	0.356872	0.369938	0.45429	0.417984	0.358763	0.489986	0.354013	0.365668	0.427652	0.47896	0.47062	0.400015	0.464519	0.405074	0.408358	0.379424	0.358082	0.414238	0.304588	0.326232	0.262657	0.206544	0.255768	0.170254	0.180553	0.224876	0.301965		14.4549	15.3743	15.618	15.6133	15.2679	15.9293	15.5765	15.8597	15.7595	17.1669	16.1627	15.6385	16.7795	16.1194	16.0624	15.5618	15.8304	16.4473	15.9201	14.5669
0.283002	0.4023	0.491013	0.360186	0.399245	0.401595	0.468662	0.466829	0.387267	0.463728	0.522152	0.397839	0.448992	0.423423	0.50359	0.484281	0.387697	0.358554	0.31989	0.320823	0.215074	0.249701	0.258569	0.2995	0.260581	0.21206	0.267012	0.235395	0.377966		15.2458	15.5602	16.0553	15.1649	15.5712	16.187	15.8236	16.3968	16.3922	16.5365	16.9522	15.7019	15.2133	16.17	16.1885	15.5045	16.2608	16.7191	15.211	15.665
0.408402	0.235257	0.413657	0.368694	0.432804	0.413239	0.470001	0.454544	0.452358	0.432903	0.46799	0.542919	0.355931	0.583404	0.499135	0.430938	0.429714	0.398779	0.341111	0.303628	0.354127	0.333467	0.324696	0.255004	0.285655	0.293066	0.253587	0.286167	0.351213		16.2073	15.4292	15.4111	15.8156	16.1779	16.4324	14.9414	15.9087	16.1884	16.5667	16.7035	16.6122	15.8249	16.6222	16.1971	16.1262	16.1601	16.5915	15.3429	15.3097
0.413034	0.333038	0.35709	0.367771	0.427043	0.463679	0.440888	0.366471	0.401045	0.491743	0.445469	0.400411	0.391951	0.425247	0.484865	0.502918	0.45988	0.429588	0.317716	0.258797	0.368374	0.336763	0.271353	0.327427	0.260872	0.272198	0.21254	0.232362	0.284543		15.4231	16.4852	15.6479	15.6961	15.0127	15.5069	15.8168	15.0521	15.8411	15.6785	15.6364	14.3458	15.504	16.297	16.3847	16.0084	16.7672	15.992	16.051	14.7351
0.423504	0.316554	0.412787	0.41846	0.455199	0.398999	0.378869	0.405518	0.517327	0.468356	0.426495	0.418137	0.393222	0.419707	0.495465	0.529936	0.46512	0.385762	0.275036	0.381248	0.301255	0.348152	0.292434	0.27101	0.31745	0.216601	0.26406	0.267977	0.31217		16.1775	15.7722	14.8643	15.2342	15.3843	15.8257	15.1881	16.0101	16.5747	15.7185	17.0415	15.9249	15.6049	15.9902	15.8139	15.6177	15.8664	15.8966	16.4054	14.8149
0.346191	0.382438	0.349077	0.352406	0.421254	0.431576	0.38672	0.475112	0.399699	0.444756	0.394061	0.440684	0.431275	0.499191	0.600249	0.441512	0.381029	0.41168	0.379791	0.329229	0.349088	0.261786	0.265707	0.164952	0.215211	0.121319	0.230435	0.179196	0.304833		15.2205	14.9938	15.1793	15.4067	14.9598	15.0711	15.7731	14.9673	15.1626	15.6557	16.3203	16.3985	16.2493	15.6774	15.852	16.1677	16.2533	17.1758	15.6305	16.1906
0.41303	0.290501	0.316645	0.404733	0.471429	0.343466	0.452215	0.462814	0.448831	0.467902	0.399198	0.486429	0.389504	0.414403	0.405203	0.37469	0.352387	0.341549	0.379315	0.352767	0.349938	0.263795	0.326315	0.236151	0.286795	0.254634	0.234684	0.303008	0.225431		15.4026	15.5873	15.8744	15.3056	14.9728	15.3362	15.9477	15.8202	16.2194	15.783	15.6685	15.4405	15.3454	16.3525	16.382	15.4484	15.3927	15.7308	16.6814	15.2745
0.292618	0.320335	0.375663	0.333119	0.372909	0.419507	0.465203	0.440382	0.458845	0.440469	0.396827	0.357615	0.454911	0.48719	0.452218	0.531522	0.398373	0.251066	0.340203	0.434418	0.346196	0.240524	0.340961	0.266842	0.227478	0.312449	0.246257	0.253966	0.339379		14.9439	15.1572	15.6975	15.425	15.9378	15.6091	15.2239	15.5402	16.1639	15.0855	15.8961	15.3561	15.9148	15.7744	15.8527	16.0467	16.6557	16.5081	15.91	15.5835
0.348012	0.306191	0.366481	0.411082	0.381256	0.428409	0.430046	0.486502	0.416802	0.45645	0.371018	0.445737	0.431937	0.605673	0.370924	0.484481	0.406932	0.403399	0.35337	0.429637	0.326663	0.36156	0.337732	0.24877	0.220024	0.345601	0.349572	0.277804	0.300579		15.985	15.0697	15.9905	14.5891	15.2595	15.0477	16.422	16.4752	16.5246	16.569	16.7074	15.4337	16.0843	17.2389	16.5938	16.0218	15.2334	16.6082	15.3819	15.854
0.265096	0.300257	0.423799	0.387922	0.34933	0.415559	0.446352	0.510047	0.46861	0.487757	0.403297	0.392899	0.438374	0.422931	0.557675	0.371153	0.436718	0.432334	0.337788	0.311083	0.437683	0.340491	0.29802	0.271255	0.200992	0.314892	0.261621	0.296739	0.205424		14.9167	14.7341	15.0036	15.5768	16.4373	15.3784	15.5029	15.3589	16.125	15.8695	16.4319	15.5996	16.2904	16.0889	16.1839	16.8891	16.4116	16.1378	15.2719	15.9356
0.383509	0.347919	0.384994	0.28177	0.403044	0.367711	0.401107	0.47671	0.540161	0.497296	0.446836	0.478752	0.390269	0.395544	0.475655	0.370097	0.360402	0.295828	0.392784	0.297361	0.309459	0.302933	0.294807	0.249497	0.231726	0.230118	0.19785	0.370168	0.306311		16.3274	15.6724	14.9014	15.0783	15.7889	15.4575	15.2041	16.1176	17.2971	17.0179	16.1105	16.3977	16.2493	16.7582	16.3221	15.9934	17.1769	16.1331	15.0967	15.9059
0.422441	0.274632	0.413807	0.361016	0.421492	0.465817	0.430329	0.309838	0.408096	0.421324	0.478115	0.364056	0.42895	0.372984	0.392495	0.459776	0.438099	0.426517	0.397143	0.241924	0.329977	0.344557	0.344937	0.215569	0.225227	0.263448	0.269034	0.295274	0.305481		16.2526	15.4121	15.9695	15.4245	15.4782	15.2852	15.4758	16.3062	16.0935	15.4123	17.2988	15.8766	15.0772	15.9217	16.5789	15.1492	16.1035	15.7617	15.2255	15.2864
0.31706	0.327339	0.324588	0.352075	0.410359	0.430216	0.436679	0.476951	0.400542	0.490575	0.502378	0.452311	0.435066	0.448864	0.454357	0.489766	0.440147	0.340812	0.354459	0.238201	0.422371	0.393856	0.228538	0.261726	0.295442	0.285848	0.242252	0.162339	0.236847		15.7448	14.6436	15.1858	15.5906	14.8796	15.2267	16.6204	16.193	15.7512	16.4986	17.0711	16.5585	15.8732	15.4793	16.2729	15.5423	16.2486	15.8399	16.8292	15.6586
0.378014	0.304555	0.289222	0.302967	0.434211	0.386108	0.448192	0.456059	0.537536	0.496205	0.415416	0.371076	0.340157	0.452904	0.468331	0.290921	0.510043	0.339121	0.336374	0.39323	0.40589	0.297488	0.283223	0.264186	0.278418	0.240436	0.308692	0.345157	0.262468		15.0265	15.3621	15.6123	15.5234	16.014	14.8428	16.1512	16.3817	17.0695	16.2924	16.1646	14.896	15.1812	15.7039	15.5878	16.3582	16.3226	16.9185	15.5614	14.9902
0.384561	0.337598	0.345228	0.353523	0.378475	0.413731	0.40142	0.39883	0.386236	0.389523	0.340226	0.430449	0.492271	0.377409	0.482212	0.388162	0.405018	0.380746	0.403108	0.43309	0.35426	0.156807	0.254552	0.243533	0.260783	0.216278	0.226442	0.340961	0.26276		15.4474	15.3966	15.129	15.8052	16.0476	16.1342	15.861	15.4373	15.9099	16.06	16.0651	16.1906	15.5999	15.2804	15.8615	16.4175	16.2835	15.4584	16.3408	15.9312
0.410255	0.392766	0.40946	0.263694	0.450681	0.419404	0.556905	0.433932	0.444267	0.426048	0.481919	0.374433	0.458435	0.469551	0.4712	0.3698	0.40804	0.359689	0.381831	0.372362	0.311892	0.430114	0.27437	0.33999	0.244339	0.19707	0.286678	0.300553	0.261978		16.0589	15.2257	15.4454	15.1181	15.3215	14.925	15.3054	16.2678	15.9374	16.4479	16.8336	15.6951	15.4711	16.7388	16.715	15.7278	15.8611	16.2021	17.4885	14.9288
0.416978	0.388781	0.389072	0.34056	0.424434	0.428359	0.36178	0.451651	0.487993	0.392591	0.482359	0.470069	0.430203	0.345302	0.514371	0.451248	0.44779	0.322018	0.32679	0.32554	0.372672	0.251524	0.199581	0.233729	0.27384	0.265838	0.272757	0.217555	0.198271		15.4531	16.2483	14.9493	15.3349	15.5386	14.9499	15.8597	16.1005	15.4872	15.9417	16.018	16.0393	15.4313	15.2304	16.4867	15.6357	16.7603	16.151	16.4108	15.7347
0.376474	0.265942	0.43176	0.330131	0.357382	0.461268	0.492542	0.437595	0.379845	0.37871	0.52186	0.408915	0.456148	0.355375	0.438086	0.5099	0.338236	0.402677	0.350482	0.407453	0.289029	0.355591	0.356854	0.189802	0.280865	0.149639	0.232427	0.348074	0.20795		15.9527	14.9748	14.7711	15.9349	15.6833	16.3503	16.3183	15.4128	16.8325	15.7339	16.3073	15.2632	16.2107	15.6019	16.1044	14.995	15.8125	16.7306	15.9659	15.2666
0.384228	0.402333	0.396423	0.325588	0.390992	0.471533	0.368799	0.369344	0.465094	0.367551	0.481248	0.502259	0.395048	0.470294	0.531166	0.459591	0.408368	0.409774	0.305765	0.360297	0.296145	0.352041	0.258965	0.17585	0.297827	0.322561	0.325995	0.281665	0.261303		15.4061	15.8632	15.3009	15.1149	15.1159	14.8346	15.783	15.7256	16.3331	16.2151	16.8594	16.7619	17.1418	15.4824	16.7604	17.4117	15.929	15.8985	16.0146	15.231
0.315625	0.392553	0.222114	0.332022	0.402658	0.373087	0.338308	0.430055	0.496906	0.342879	0.409329	0.414834	0.514224	0.421912	0.449391	0.453523	0.398664	0.388877	0.315099	0.328956	0.378632	0.282099	0.23992	0.266339	0.234494	0.156218	0.238676	0.257905	0.28292		16.3752	15.8288	16.1238	15.1116	14.8627	15.1566	15.2506	16.2459	16.3614	16.1924	15.7062	16.2753	15.2353	16.021	16.8388	16.549	16.4669	15.9335	15.8782	15.2851
0.374756	0.375789	0.364156	0.391716	0.387604	0.395557	0.436854	0.445527	0.470652	0.344241	0.477516	0.539649	0.471132	0.466279	0.460539	0.481665	0.455094	0.460565	0.367416	0.376011	0.287662	0.297525	0.263985	0.377382	0.350928	0.2208	0.24747	0.361873	0.28417		15.2229	15.1085	15.3723	15.9475	15.0274	16.3358	15.372	15.092	15.6543	17.1174	15.8733	16.5603	15.7299	15.853	15.6689	16.4567	16.1134	15.7118	15.2146	14.818
0.367332	0.377121	0.339696	0.323166	0.353011	0.388936	0.370468	0.460736	0.394615	0.390149	0.373743	0.425636	0.438984	0.436802	0.447127	0.461092	0.316582	0.373489	0.372557	0.315747	0.337538	0.228747	0.275033	0.158604	0.223633	0.253416	0.24099	0.271973	0.308305		15.9904	15.123	15.4255	16.5112	14.8762	15.5139	16.8596	14.9135	16.7705	16.3955	15.4422	16.3435	15.963	16.0469	16.3462	16.1393	16.5604	16.1937	16.7557	15.3127
0.341385	0.410971	0.384857	0.356281	0.400177	0.457966	0.439039	0.411782	0.437017	0.453581	0.467447	0.457115	0.348072	0.41384	0.40154	0.528042	0.390811	0.33474	0.307326	0.360194	0.315578	0.346059	0.224388	0.220592	0.239015	0.311485	0.29208	0.275999	0.234146		15.2119	15.0021	17.1672	16.2033	15.1964	14.27	14.7923	16.2384	15.8684	16.3294	16.1018	15.4348	16.5033	17.401	16.4944	16.6643	16.6589	16.7949	16.2522	15.7554
0.408362	0.324487	0.356337	0.401406	0.361604	0.480796	0.455534	0.47439	0.406289	0.458009	0.457046	0.398944	0.410906	0.381946	0.514436	0.453529	0.429609	0.416604	0.415712	0.233189	0.39125	0.303148	0.245438	0.243269	0.260428	0.28776	0.217357	0.267883	0.29733		14.8558	15.5886	15.2478	15.3982	16.0077	15.6396	15.4118	15.9918	15.8363	16.6366	16.474	15.9696	15.0399	15.7505	15.9721	15.2403	16.2269	16.314	16.2148	14.8047
0.398866	0.370408	0.30044	0.3755	0.319332	0.38782	0.490143	0.446899	0.396384	0.376464	0.474979	0.392498	0.408016	0.429354	0.524882	0.416524	0.271386	0.455893	0.351139	0.345049	0.389327	0.264299	0.326447	0.283132	0.265982	0.266182	0.213774	0.3121	0.280991		15.9437	15.7001	15.0619	15.2401	14.7087	15.3597	16.0012	16.396	16.849	16.5055	15.7563	16.2223	15.6498	16.3552	16.6093	16.1797	15.9801	16.8723	15.3838	16.4671
0.291102	0.278515	0.312179	0.37735	0.35876	0.420775	0.474411	0.514539	0.466205	0.431389	0.497237	0.415765	0.417123	0.364129	0.450034	0.424983	0.357956	0.355128	0.35445	0.327167	0.408111	0.284637	0.302827	0.225474	0.153507	0.318473	0.316619	0.331409	0.480346		15.4909	15.8462	15.1207	16.1725	16.4293	15.6112	15.2113	15.9955	16.2709	17.2637	15.3687	15.1553	15.32	15.4346	17.8357	16.5933	15.7855	16.5396	15.444	15.0572
0.409515	0.306792	0.337251	0.279157	0.494555	0.459247	0.47845	0.484784	0.449643	0.367495	0.478299	0.36163	0.319398	0.443337	0.460026	0.391388	0.421221	0.346296	0.224489	0.286928	0.283494	0.268341	0.231136	0.297487	0.318013	0.27734	0.232126	0.197393	0.299883		16.505	16.169	15.3717	14.4172	15.4479	16.0665	16.7305	16.0034	16.6486	16.138	16.6847	16.0457	15.7597	14.7137	15.3878	16.7525	16.0818	15.979	15.1745	15.4131
0.383482	0.41356	0.413192	0.449757	0.383471	0.421784	0.5275	0.410278	0.431966	0.40956	0.398875	0.500069	0.516255	0.522632	0.486198	0.433713	0.374801	0.357304	0.384696	0.336784	0.351487	0.277209	0.369287	0.265486	0.328949	0.323538	0.269155	0.162223	0.201613		16.771	15.9289	16.4931	16.694	15.3637	15.2337	15.2438	16.6929	16.3688	16.5499	16.4436	15.4605	16.5272	15.8307	16.5311	15.9127	15.3589	16.416	16.356	14.8495
0.37488	0.428645	0.372854	0.40723	0.448377	0.430707	0.545494	0.430573	0.442317	0.389951	0.454462	0.452194	0.445517	0.455159	0.46562	0.509537	0.313527	0.441018	0.367014	0.285249	0.242855	0.321532	0.363763	0.266261	0.262433	0.181404	0.213528	0.244501	0.293538		16.0876	16.5403	17.0282	15.8159	14.9048	15.5575	15.7544	16.4333	15.8617	15.6912	16.1176	15.699	14.9957	15.3882	16.3538	16.9068	15.7434	16.2688	16.126	15.8968
0.328817	0.316666	0.328065	0.331933	0.421953	0.418793	0.452854	0.459341	0.444539	0.464241	0.482447	0.454063	0.384066	0.468843	0.420708	0.449925	0.457754	0.363633	0.353841	0.371229	0.315856	0.254882	0.354841	0.20032	0.325721	0.231923	0.262866	0.27938	0.271934		15.679	15.9517	15.8426	15.605	15.1764	15.5418	15.4122	16.3176	16.4228	15.7165	16.0414	16.926	16.4507	15.8857	16.6934	15.4485	16.233	15.9857	14.5045	15.3987
0.383374	0.328871	0.313367	0.368794	0.361054	0.39482	0.457604	0.369897	0.415222	0.437296	0.443167	0.415003	0.48045	0.411315	0.346598	0.411598	0.390667	0.437226	0.346227	0.334141	0.330075	0.290448	0.275624	0.147094	0.27562	0.176016	0.184098	0.2521	0.203305		15.5725	15.2686	16.4952	15.1475	14.7097	15.0204	16.5487	16.5436	16.408	16.4165	16.3839	15.4623	15.4188	16.2581	15.3763	15.307	15.2013	16.5629	15.5485	15.0199
0.379576	0.37699	0.393592	0.342687	0.388237	0.471405	0.443147	0.402199	0.374075	0.440164	0.445906	0.417299	0.471923	0.451267	0.454764	0.369248	0.349467	0.436985	0.363602	0.348191	0.350744	0.292719	0.243732	0.242108	0.331251	0.26166	0.288719	0.266261	0.264135		16.023	15.2386	16.2009	15.9754	15.0322	15.3769	15.7352	15.8459	16.5189	16.7974	16.8977	16.5283	15.0322	16.0715	15.6342	16.4314	16.8408	16.7128	15.0394	15.8616
0.32949	0.384422	0.388097	0.434437	0.287507	0.476708	0.49998	0.508807	0.368703	0.43617	0.424526	0.430674	0.444598	0.419266	0.449615	0.488862	0.437485	0.413889	0.353755	0.401267	0.34967	0.287674	0.330407	0.297467	0.207391	0.274778	0.260818	0.206668	0.372659		15.3812	16.3003	15.3262	15.807	15.0436	15.225	15.4742	15.858	15.6098	16.5718	15.837	15.2457	16.2005	16.6345	15.884	15.81	14.8624	15.5064	16.2684	15.9251
0.362089	0.285464	0.34617	0.248274	0.389479	0.432429	0.363882	0.433957	0.527452	0.443116	0.456633	0.446287	0.419593	0.536253	0.438511	0.437097	0.505483	0.426187	0.395999	0.422011	0.425286	0.329095	0.428619	0.222101	0.191707	0.217457	0.222966	0.265092	0.212927		15.1591	15.2542	15.029	16.4367	14.8091	15.9541	16.4835	16.2833	16.4744	16.0368	15.9257	16.423	15.4758	16.9594	15.7668	16.065	16.033	17.6181	16.3329	15.949
0.377589	0.362289	0.380385	0.388147	0.442096	0.485582	0.487811	0.390171	0.428476	0.443943	0.486738	0.391761	0.47593	0.38556	0.383723	0.392383	0.386357	0.371201	0.402133	0.433248	0.338964	0.315498	0.386551	0.219477	0.256241	0.281277	0.280598	0.331358	0.412491		16.022	15.7862	16.7398	16.2555	15.6538	15.8018	15.4015	15.674	16.0107	16.3386	15.2572	16.451	16.5385	16.5358	16.6061	15.9396	15.8518	16.3643	15.2144	16.6143
0.354352	0.262076	0.345704	0.432534	0.406783	0.353035	0.368381	0.422526	0.43699	0.533701	0.558283	0.46222	0.452204	0.403195	0.452547	0.549095	0.337119	0.369507	0.310329	0.374841	0.320332	0.244046	0.309488	0.194913	0.151435	0.26874	0.116396	0.218053	0.266648		15.8041	16.379	14.871	15.9187	14.8662	15.5553	15.7316	15.6751	15.7934	16.4902	16.7751	15.5314	15.73	16.0962	15.145	16.1996	14.8978	15.9994	16.1126	15.5609
0.300631	0.336296	0.305791	0.363326	0.401637	0.425171	0.45676	0.449766	0.421902	0.459302	0.491789	0.46443	0.455814	0.44623	0.395153	0.447293	0.27936	0.400214	0.399474	0.372711	0.275617	0.364757	0.257439	0.203023	0.148686	0.295393	0.305303	0.253134	0.218449		15.1682	14.9416	15.5588	14.959	14.5851	16.5268	15.3171	16.0036	16.0653	16.3278	15.9883	14.8747	15.6159	17.0043	15.9117	15.7194	16.638	16.5549	16.2012	15.357
0.442301	0.376494	0.315527	0.345308	0.375055	0.41027	0.409698	0.489462	0.447155	0.410575	0.413666	0.378375	0.426652	0.521115	0.490824	0.464765	0.41673	0.364231	0.328084	0.450353	0.381277	0.382087	0.306786	0.309093	0.24712	0.305169	0.210094	0.205866	0.330536		15.8075	15.2401	15.4488	15.4294	15.6381	16.2856	15.86	16.0808	15.7269	16.2481	16.0703	14.6915	16.1674	16.4211	16.602	16.9697	16.3566	15.9164	15.3322	15.6335
0.388916	0.323287	0.340579	0.39352	0.409367	0.404643	0.374272	0.412823	0.397958	0.456663	0.456777	0.386373	0.416105	0.435805	0.512107	0.431048	0.371307	0.427115	0.340591	0.384768	0.242101	0.267794	0.32551	0.230347	0.157208	0.230378	0.236662	0.118205	0.269442		15.5629	15.4233	14.4969	16.2299	15.7904	15.5519	15.6087	15.3327	16.4239	16.1679	16.5672	15.9038	15.9213	15.7275	16.5812	16.1479	16.2701	16.3175	15.6719	15.8554
0.380576	0.454191	0.329418	0.396993	0.357692	0.348118	0.445014	0.466798	0.380498	0.380467	0.495495	0.443481	0.458061	0.496583	0.426592	0.466082	0.425682	0.452923	0.424476	0.27844	0.243288	0.259352	0.372368	0.215556	0.23243	0.287866	0.207559	0.257136	0.265236		16.3056	15.1535	15.2987	15.9612	15.4779	14.7438	16.1932	16.4063	15.4358	16.3682	15.719	16.3202	15.376	15.9124	15.7668	16.1024	16.4914	15.8569	15.3521	15.0341
0.287607	0.340854	0.359718	0.268609	0.381442	0.370434	0.4114	0.395617	0.409679	0.439753	0.415006	0.491382	0.40265	0.542735	0.52541	0.421143	0.385366	0.332854	0.392973	0.311642	0.355857	0.286742	0.251906	0.281383	0.265261	0.381332	0.224643	0.205665	0.27186		15.4599	15.521	15.8482	15.539	15.955	14.9738	15.098	16.1009	16.7556	17.2714	15.7381	16.0844	15.8566	16.4694	15.3347	16.9898	16.7091	16.9485	16.0089	15.4452
0.241506	0.329232	0.439565	0.318041	0.396463	0.459003	0.455387	0.48887	0.480762	0.420953	0.473027	0.390151	0.481745	0.420408	0.438152	0.372951	0.410646	0.33432	0.318705	0.333961	0.302761	0.249438	0.277438	0.164436	0.325242	0.285387	0.264957	0.198503	0.256844		16.5856	15.2756	15.9398	16.2978	14.8899	15.1632	15.8703	15.4929	15.4498	16.1303	16.112	15.3275	15.9036	15.6921	16.2613	16.8564	16.8468	16.1295	16.5179	15.4457
0.440397	0.287659	0.412213	0.356052	0.384193	0.446332	0.347721	0.425588	0.463646	0.413447	0.430123	0.535367	0.509754	0.428446	0.50881	0.482494	0.400916	0.453677	0.320236	0.331017	0.324243	0.352404	0.313634	0.310697	0.37548	0.263417	0.252614	0.211428	0.31118		16.2494	16.4114	15.9405	16.2376	14.8473	15.101	15.8837	15.4159	15.9491	16.3728	16.2837	15.8693	16.2178	15.92	16.1402	16.8106	16.6898	16.628	15.7184	15.606
0.379766	0.286722	0.442992	0.350328	0.404632	0.446337	0.425136	0.448733	0.412075	0.42404	0.483667	0.544334	0.358046	0.481184	0.476325	0.4157	0.397248	0.405857	0.390508	0.330638	0.378003	0.356085	0.270265	0.380411	0.257246	0.313064	0.319546	0.196562	0.234205		15.7873	15.6279	15.8125	16.2568	14.9269	14.8968	15.3943	16.849	15.3524	15.9958	15.8981	16.1208	15.5333	16.5805	16.0051	15.558	17.7297	16.5041	15.5539	15.46
0.353204	0.36726	0.405366	0.37723	0.401942	0.358922	0.303058	0.380498	0.417919	0.442031	0.493125	0.38878	0.463017	0.436858	0.384943	0.484544	0.43431	0.363073	0.400887	0.367966	0.401295	0.38836	0.150268	0.228404	0.236932	0.174651	0.2697	0.274852	0.293574		15.0474	14.9413	17.059	16.0043	15.0897	15.9175	16.1631	16.3579	16.2547	15.8446	15.5192	16.709	16.7928	15.5877	15.1652	15.8451	16.0121	16.0487	16.4154	15.8595
0.364684	0.348617	0.279628	0.436558	0.488364	0.344028	0.467273	0.494812	0.519793	0.455216	0.464537	0.311319	0.458184	0.357648	0.453875	0.410885	0.35027	0.429038	0.293602	0.495989	0.306168	0.372744	0.302392	0.24801	0.227159	0.237523	0.305147	0.250429	0.365601		15.6923	15.3905	15.5836	15.3505	15.1596	15.9068	15.643	15.5712	16.165	16.3997	16.4982	15.66	16.2317	16.3457	16.0359	16.5853	16.9177	15.7318	15.0945	15.6983
0.344942	0.402659	0.384832	0.330765	0.463953	0.441436	0.391705	0.4582	0.493133	0.41673	0.4858	0.505281	0.392344	0.4711	0.497032	0.382981	0.387838	0.509318	0.309706	0.421666	0.3478	0.355178	0.348336	0.29834	0.283976	0.204969	0.293649	0.265157	0.30866		15.6669	15.4712	15.9964	15.4082	15.7504	16.2905	17.1297	16.0247	15.9	15.5772	16.9536	15.3848	15.5525	15.9758	16.9439	15.6751	16.0267	16.5243	15.6196	16.2445
0.390058	0.332111	0.448794	0.360807	0.39573	0.441894	0.397278	0.347237	0.539112	0.397536	0.393528	0.421533	0.439275	0.381296	0.411293	0.398483	0.399247	0.406114	0.32611	0.340782	0.392916	0.34789	0.375608	0.288483	0.199072	0.18839	0.3127	0.214263	0.347436		15.2596	16.3927	15.8731	15.8722	16.0095	14.9087	15.3748	15.9446	16.7024	16.6506	15.2624	15.6807	16.4711	16.1368	15.4383	16.0007	16.3863	15.9062	14.9254	15.3142
0.384751	0.329754	0.45784	0.406	0.383141	0.317672	0.418861	0.381128	0.409865	0.480231	0.440278	0.429927	0.460205	0.399002	0.539733	0.377036	0.471335	0.386274	0.442995	0.335882	0.35353	0.343147	0.280015	0.184116	0.325737	0.192035	0.149408	0.302829	0.306282		15.6727	15.7003	15.5563	15.2427	15.1324	15.2529	15.6576	15.3597	16.2548	17.014	16.955	16.8032	15.5899	15.6315	15.9398	16.1974	16.9801	16.2862	16.5297	14.8592
0.292588	0.283603	0.417843	0.419161	0.352914	0.441008	0.381335	0.494995	0.461609	0.400169	0.359261	0.429339	0.326256	0.569196	0.43014	0.494397	0.455922	0.43508	0.425738	0.284125	0.362349	0.268134	0.412898	0.197246	0.303139	0.305505	0.261544	0.240438	0.339334		15.3497	15.0017	15.3336	15.5307	15.6759	15.3055	15.4221	16.2296	16.6151	16.031	15.3106	16.603	15.9703	16.7456	14.6324	15.6287	15.2647	16.1458	15.3488	15.9051
0.398595	0.371148	0.387384	0.348625	0.375593	0.391653	0.478646	0.351997	0.418736	0.431447	0.414494	0.397191	0.357135	0.451287	0.480398	0.433427	0.466577	0.421966	0.308562	0.397778	0.26378	0.216937	0.394678	0.1266	0.191296	0.309117	0.255244	0.299803	0.274169		15.6358	14.8487	14.1865	15.513	15.8469	14.6108	16.173	15.7092	15.7349	15.7286	16.6275	14.9616	15.6144	15.5778	16.4323	15.7141	16.8975	16.5466	15.5569	15.8341
0.308862	0.383772	0.272398	0.364969	0.506458	0.404295	0.434694	0.353078	0.353714	0.446631	0.446435	0.436526	0.479666	0.49099	0.432225	0.388241	0.399351	0.366635	0.392214	0.320915	0.314443	0.352452	0.315221	0.30173	0.237806	0.321385	0.238329	0.291621	0.222206		16.6759	15.1064	15.1047	15.2259	15.0897	15.4829	14.8392	15.7202	16.6729	16.4604	16.1486	16.1987	15.9143	15.3213	15.3645	15.9138	16.1474	17.1244	15.1388	15.6202
0.391847	0.255401	0.2938	0.413335	0.398473	0.43731	0.413472	0.39704	0.407568	0.434224	0.455054	0.382884	0.425565	0.4844	0.43576	0.480205	0.285011	0.314364	0.430455	0.330961	0.364522	0.293314	0.306865	0.27514	0.253082	0.380939	0.257279	0.244433	0.32412		16.0594	14.6574	15.5977	14.9337	15.2645	16.0719	15.807	16.0778	15.8927	16.855	15.5801	15.2822	15.9199	16.816	15.707	16.2194	17.4074	16.3236	16.2504	15.1471
0.33653	0.281441	0.29054	0.372378	0.442361	0.369448	0.428453	0.513871	0.457573	0.432893	0.452665	0.427717	0.409715	0.561288	0.403424	0.483068	0.414242	0.405508	0.406967	0.281706	0.34234	0.326775	0.329779	0.154318	0.22658	0.296229	0.218777	0.261637	0.335402		15.7718	15.4134	16.0065	15.8858	15.1583	15.4125	15.4221	15.87	16.8119	15.7494	15.4543	14.669	15.7775	15.7072	15.771	16.0915	16.6052	15.5539	14.9711	16.2352
0.505629	0.355561	0.333102	0.304394	0.470848	0.408988	0.391385	0.383818	0.476903	0.466315	0.368432	0.469706	0.384541	0.57331	0.48871	0.482806	0.490055	0.346565	0.410933	0.32711	0.348189	0.329238	0.273105	0.291943	0.256476	0.2306	0.272738	0.249635	0.33208		16.0363	16.2177	15.5912	15.2702	14.7705	15.4498	15.1271	14.8189	16.0806	16.6371	16.1433	15.0717	15.8201	16.0941	16.4919	15.6414	16.6659	15.9798	15.6589	15.5627
0.418845	0.412771	0.382725	0.392885	0.390448	0.407817	0.500448	0.412502	0.426771	0.442209	0.438042	0.505817	0.501759	0.412725	0.534393	0.4346	0.378011	0.423411	0.298161	0.313733	0.310959	0.394976	0.207484	0.248218	0.145479	0.210572	0.25202	0.364364	0.167816		15.6607	15.2417	14.5792	15.5264	15.3626	15.5405	16.6099	15.8567	16.882	16.5771	15.9831	16.1926	16.5066	16.5398	16.5969	15.2478	15.0727	15.6167	14.7941	15.217
0.381249	0.352149	0.355827	0.362875	0.429474	0.472563	0.421605	0.443639	0.476839	0.457664	0.368631	0.370894	0.47065	0.352783	0.403566	0.314196	0.293228	0.368403	0.385735	0.341826	0.322905	0.409436	0.350986	0.245365	0.193177	0.323963	0.259505	0.189163	0.261065		15.8518	15.4046	15.9882	14.8616	15.2237	16.2661	15.9661	14.8541	16.7964	16.8172	16.2302	15.1169	15.7092	16.1592	16.0876	15.8409	15.9212	15.5605	15.3418	15.0914
0.433623	0.328317	0.346163	0.394111	0.437905	0.396721	0.426838	0.495537	0.427802	0.477919	0.47515	0.414915	0.337141	0.377729	0.390842	0.420543	0.290793	0.380067	0.316145	0.378723	0.357859	0.36096	0.343105	0.297853	0.124765	0.15093	0.251299	0.177032	0.218937		16.1803	14.7753	15.4783	15.6858	15.4266	15.9781	16.3712	15.136	15.9684	16.6834	15.7829	16.9622	16.8655	15.8076	16.1004	17.3162	15.6029	17.4887	15.3801	15.2343
0.364416	0.399916	0.257746	0.400508	0.384951	0.446318	0.406831	0.415985	0.490807	0.440537	0.424826	0.49494	0.450059	0.49864	0.409	0.525143	0.381909	0.440305	0.397565	0.431106	0.337557	0.230871	0.313291	0.350559	0.229428	0.285692	0.198132	0.231151	0.353019		15.964	15.099	15.6597	15.5578	15.1897	15.252	15.9325	16.1468	16.5344	16.6488	16.2877	15.7283	15.414	16.499	15.9695	16.0499	16.8987	16.3534	16.3171	15.1005
0.389619	0.346926	0.241225	0.356172	0.406955	0.458322	0.306391	0.390699	0.488591	0.525251	0.518639	0.449608	0.470047	0.516246	0.38403	0.396917	0.289799	0.413649	0.295422	0.332209	0.307032	0.361556	0.295747	0.265638	0.243759	0.0880662	0.331398	0.204918	0.266541		15.5626	15.2144	15.3668	15.2282	15.8736	15.766	15.7618	15.223	16.2403	16.2167	16.2138	15.0447	16.1748	16.4769	16.722	16.0737	17.0657	15.3604	16.1547	16.5843
0.363267	0.324931	0.311189	0.336856	0.364073	0.405023	0.444637	0.450558	0.406362	0.501715	0.503966	0.47515	0.393565	0.469106	0.514867	0.411699	0.418519	0.467081	0.351397	0.353576	0.28053	0.357905	0.302535	0.262352	0.209062	0.169239	0.290842	0.235782	0.30789		16.1042	15.8876	15.755	15.4927	15.5935	15.2698	16.0275	16.7938	16.3262	15.6837	17.2025	15.0291	16.0529	16.0965	15.8448	16.1966	16.7412	16.0362	15.5117	15.826
0.308783	0.396133	0.435095	0.356248	0.423698	0.468575	0.412563	0.325675	0.483305	0.431295	0.485918	0.400471	0.331774	0.464148	0.472282	0.47138	0.327302	0.432711	0.325886	0.343631	0.416125	0.282119	0.285037	0.2042	0.18219	0.218393	0.243621	0.201393	0.249473		15.7823	15.4254	16.2778	15.876	15.151	15.6086	16.2377	17.026	15.4799	15.9418	16.0888	14.8532	14.6339	16.3202	16.8802	17.0566	15.1814	16.194	16.3382	15.9583
0.322751	0.31476	0.425089	0.377438	0.415	0.407958	0.440037	0.424558	0.386129	0.397397	0.451608	0.531331	0.414143	0.450723	0.49155	0.370956	0.402188	0.469162	0.372336	0.3608	0.348408	0.25009	0.217111	0.2432	0.0392848	0.259841	0.178449	0.266031	0.266772		16.4933	15.8877	16.5987	15.3886	15.6161	14.7217	16.3016	15.577	15.5075	16.9384	16.1584	16.2307	15.8128	14.973	15.6813	15.5608	16.463	16.1835	15.1653	15.5214
0.285308	0.315473	0.411037	0.386785	0.338125	0.403731	0.423772	0.483825	0.290374	0.390285	0.460389	0.369144	0.299801	0.569113	0.502713	0.498243	0.366406	0.418036	0.362707	0.421121	0.251464	0.417837	0.27305	0.237844	0.201691	0.200872	0.289617	0.251296	0.257802		15.7022	15.6281	15.3961	15.9532	15.2633	15.8058	15.2965	16.8584	15.9894	16.4708	16.2132	16.3233	15.6812	16.6109	15.8464	16.4846	16.2382	17.2165	16.4545	15.5899
0.425315	0.367372	0.350562	0.322419	0.4824	0.36693	0.369939	0.430642	0.480622	0.443152	0.4628	0.384283	0.523179	0.417892	0.303208	0.38314	0.265707	0.378859	0.288991	0.287324	0.272226	0.277568	0.304388	0.257641	0.254526	0.274454	0.198298	0.173157	0.161921		14.5433	15.1495	15.1595	15.1591	15.054	14.9908	15.148	16.9151	15.733	15.7	15.9793	15.4975	16.0238	15.8299	15.7641	16.285	16.1343	16.6208	15.0906	15.9032
0.33277	0.311132	0.288544	0.358212	0.437302	0.430152	0.396767	0.370142	0.481563	0.393502	0.492772	0.475287	0.370322	0.46206	0.526445	0.477648	0.346533	0.412401	0.355011	0.318045	0.293418	0.340234	0.319238	0.292902	0.248072	0.398008	0.274141	0.245169	0.314541		15.5372	15.3029	15.6497	14.988	15.1693	15.1305	15.1248	15.8226	15.81	16.8337	16.2259	15.2896	14.7733	15.2471	16.1727	15.5176	15.5189	15.6465	15.0729	15.6044
0.348384	0.305799	0.280348	0.473336	0.432079	0.441104	0.367483	0.393966	0.450262	0.432082	0.608029	0.396779	0.514686	0.428463	0.494945	0.421921	0.388077	0.344098	0.475018	0.338125	0.337145	0.170562	0.248852	0.224398	0.156807	0.324374	0.263302	0.263281	0.20759		14.9311	15.7641	15.2874	15.7844	15.0697	15.732	15.2512	15.7198	15.772	16.5024	16.0195	15.6859	15.9236	16.1168	16.3227	15.3053	15.1972	17.0252	16.3222	15.1452
0.331602	0.327555	0.390964	0.412344	0.385541	0.472089	0.521559	0.450174	0.454675	0.35413	0.439825	0.438037	0.469546	0.491268	0.519977	0.508478	0.455514	0.377682	0.289367	0.391127	0.409825	0.27586	0.314719	0.259591	0.241898	0.209168	0.316374	0.263643	0.322823		15.5875	15.2832	14.9567	15.3805	15.38	15.0663	15.8196	15.2024	17.2991	16.4139	16.0487	16.8457	15.8787	15.2401	16.2594	16.035	16.2172	15.8813	15.7521	15.555
0.490681	0.379348	0.349553	0.399919	0.422635	0.414562	0.392557	0.324745	0.453443	0.429097	0.466497	0.391789	0.424281	0.416025	0.447009	0.427715	0.501891	0.329331	0.391231	0.333032	0.413874	0.283679	0.251134	0.30525	0.27019	0.275575	0.272892	0.200065	0.287471		16.1196	15.467	15.5697	15.4166	15.8658	15.5562	15.7884	16.0037	16.3363	15.8362	17.6851	15.2584	15.9863	16.128	16.7403	16.1965	15.4384	15.8568	16.1113	15.35
0.480348	0.476385	0.389063	0.448705	0.454158	0.401193	0.405336	0.406853	0.393614	0.400639	0.402861	0.406908	0.439118	0.367388	0.386261	0.375462	0.444705	0.424143	0.438946	0.262135	0.340265	0.356625	0.300822	0.178797	0.239132	0.386992	0.234239	0.254645	0.28518		15.8207	16.5244	15.4617	15.9453	16.3447	15.4269	15.1306	16.079	15.3792	16.1685	15.7808	15.5207	15.2336	15.9319	15.8484	15.5433	15.8336	16.3315	16.3901	15.6416
0.441107	0.318147	0.34737	0.352055	0.361717	0.349515	0.351487	0.465682	0.488915	0.440485	0.503827	0.484749	0.296621	0.367751	0.397413	0.450869	0.454979	0.329001	0.374562	0.307464	0.396308	0.435708	0.286342	0.257413	0.205946	0.209147	0.371976	0.213038	0.241771		15.9607	14.8117	14.7211	15.9628	15.6175	15.3841	16.2278	15.6607	17.5712	16.5533	17.3001	16.3398	14.9379	14.4597	15.7975	16.3642	16.5696	15.8826	14.9205	15.1562
0.376356	0.358759	0.29009	0.360836	0.436264	0.409578	0.381507	0.491886	0.450381	0.47303	0.382782	0.402602	0.526781	0.422079	0.514113	0.521015	0.38502	0.389628	0.352889	0.261299	0.407193	0.293037	0.334868	0.225077	0.181336	0.263811	0.288188	0.227947	0.282485		16.2264	15.618	16.4205	15.5682	15.0762	15.4323	16.0868	16.5755	16.2554	16.3182	15.8576	15.9661	15.6124	17.046	17.4303	16.1031	16.9912	16.5276	15.8863	14.4849
0.318504	0.329188	0.328345	0.413619	0.276485	0.400197	0.357759	0.348959	0.521139	0.478608	0.425209	0.428215	0.434817	0.371206	0.440364	0.494632	0.403323	0.36401	0.441937	0.256581	0.336468	0.321976	0.187007	0.268025	0.17867	0.246435	0.176029	0.346585	0.326595		15.8665	14.5173	15.732	15.8673	15.123	14.8872	15.322	15.79	16.7903	16.361	16.2021	15.7221	15.2453	15.7833	15.5618	15.8376	16.4327	15.6313	16.2721	15.1653
0.4596	0.297714	0.414798	0.272787	0.381782	0.408768	0.380618	0.569262	0.424512	0.414167	0.431453	0.461116	0.516812	0.539036	0.34703	0.423795	0.363011	0.453864	0.333725	0.379228	0.351082	0.401089	0.312304	0.279757	0.345658	0.296631	0.191404	0.188206	0.263781		16.8958	15.478	15.7067	14.9018	14.59	14.1421	14.8406	16.2972	16.5046	16.4497	16.2433	15.8823	15.4084	16.4765	16.4914	15.6411	16.3539	15.795	15.5876	15.3761
0.370265	0.298147	0.358774	0.31355	0.331916	0.340116	0.443277	0.39749	0.358394	0.414235	0.435092	0.440581	0.473735	0.438779	0.470959	0.447487	0.340743	0.347705	0.437424	0.396052	0.23503	0.423288	0.345933	0.238404	0.260807	0.162335	0.303101	0.224557	0.215432		15.0271	16.2203	14.9748	15.2973	15.0485	15.1201	16.1412	15.6223	14.8849	16.8305	16.258	16.0825	15.2457	15.9661	15.9036	16.4539	15.7236	16.465	15.135	15.6485
0.431585	0.362295	0.236661	0.3718	0.429412	0.361165	0.402319	0.439967	0.491867	0.410568	0.424152	0.412932	0.424634	0.389384	0.433228	0.419618	0.506752	0.404708	0.346064	0.353926	0.284116	0.328841	0.187902	0.229359	0.282961	0.25174	0.287817	0.218423	0.239982		17.6777	15.4777	16.0389	15.9539	15.699	15.0611	15.2805	15.7354	16.3984	16.1492	16.1802	14.5614	15.5763	15.7132	15.8092	16.6733	15.9716	16.3099	16.5068	16.7799
0.360007	0.35266	0.347094	0.439512	0.439425	0.483107	0.360007	0.473977	0.363754	0.437982	0.380062	0.427625	0.522786	0.35019	0.525746	0.503974	0.339332	0.325738	0.293146	0.435734	0.312803	0.309029	0.369129	0.295151	0.261839	0.272741	0.327351	0.246777	0.278156		16.1631	16.4659	16.2134	15.5106	15.8725	15.1915	15.0098	16.0076	15.6781	15.7493	15.6921	15.8739	16.9546	16.6223	16.5982	16.3161	17.4235	16.5718	15.3992	15.016
0.310762	0.329892	0.348285	0.300482	0.445806	0.37482	0.407076	0.315489	0.465001	0.457499	0.450876	0.424924	0.424505	0.507322	0.502851	0.467354	0.427155	0.411296	0.267328	0.359191	0.297088	0.284756	0.302334	0.23917	0.306486	0.187973	0.255121	0.216135	0.351049		14.962	15.4036	16.3221	15.7925	16.128	15.5299	15.8019	15.9059	16.6156	16.2755	15.7048	16.4066	16.0258	15.8894	15.5845	17.2261	16.2429	15.7777	15.3164	15.1625
0.371888	0.403467	0.308394	0.402446	0.426498	0.407789	0.453015	0.341881	0.449142	0.387197	0.425336	0.462618	0.349785	0.407997	0.382793	0.464323	0.335942	0.379191	0.360511	0.18986	0.35267	0.316197	0.266716	0.242186	0.178236	0.297479	0.242846	0.210729	0.242143		15.7436	15.9969	16.479	15.8319	15.3861	15.8384	15.5204	15.815	16.4014	17.1063	15.5787	15.968	15.6055	16.0899	14.554	16.0698	16.5592	16.1806	16.1805	15.6895
0.324951	0.38042	0.328785	0.371448	0.319099	0.354691	0.295601	0.276508	0.507836	0.469438	0.356815	0.397947	0.413873	0.487103	0.517087	0.517973	0.403702	0.398626	0.335457	0.350388	0.290048	0.281114	0.300191	0.295205	0.344246	0.212705	0.337331	0.141778	0.359533		14.8692	14.8335	15.2234	15.4894	15.0944	14.9863	16.0182	15.9856	15.7977	15.732	16.525	16.1318	15.6255	16.29	15.8287	15.9479	15.7299	17.2842	15.1562	15.5051
0.437892	0.329708	0.232766	0.314772	0.419799	0.397805	0.419604	0.464405	0.490024	0.452419	0.431966	0.456069	0.403125	0.491562	0.463022	0.402547	0.365537	0.349394	0.299353	0.345733	0.330159	0.302803	0.286473	0.206141	0.193671	0.209672	0.210536	0.271544	0.337711		16.9325	15.0679	15.2131	15.104	16.3155	15.0567	16.6206	15.4046	16.44	17.2002	16.0149	14.794	14.7817	16.0193	15.7007	16.2951	16.6799	16.7503	15.647	16.4794
0.38615	0.297475	0.428194	0.373164	0.451355	0.355692	0.431242	0.517276	0.49314	0.426694	0.419467	0.47141	0.435506	0.340438	0.511394	0.479745	0.426119	0.394229	0.340128	0.254687	0.26691	0.37859	0.281238	0.285061	0.256695	0.319751	0.291509	0.227061	0.351198		15.0828	16.3295	15.8473	15.8366	14.9482	15.6642	15.9695	15.8754	15.8815	16.4827	15.7261	15.8874	15.8614	15.6775	16.6289	15.6818	16.1587	15.4549	15.6616	15.4497
0.44189	0.295808	0.359682	0.373957	0.423348	0.410408	0.474697	0.477776	0.418554	0.48485	0.451122	0.467254	0.499882	0.447229	0.604957	0.493347	0.348547	0.341669	0.37771	0.454106	0.411554	0.265097	0.267896	0.251258	0.280914	0.194032	0.177055	0.309045	0.30124		15.7786	14.7865	15.5775	15.306	15.1521	15.9139	15.4762	15.3039	16.8262	16.3962	16.5948	15.0031	15.6253	15.7072	15.9749	16.5891	16.0912	15.8753	15.3799	16.2419
0.39811	0.360114	0.413217	0.359576	0.478601	0.450333	0.412664	0.396516	0.487362	0.367056	0.473903	0.413538	0.379039	0.383775	0.469687	0.461789	0.452368	0.376276	0.335606	0.323466	0.301078	0.262338	0.261868	0.303538	0.346355	0.230378	0.239352	0.261049	0.25887		15.9112	15.0359	15.4883	14.7876	15.1867	15.1857	15.7769	16.4331	16.2095	16.3707	15.9071	15.5002	15.9905	17.4893	15.6346	14.6353	15.9687	15.8233	16.9791	15.1492
0.436315	0.242144	0.451454	0.35153	0.441052	0.391766	0.451201	0.433173	0.447261	0.465813	0.363932	0.453366	0.396963	0.416099	0.377045	0.364211	0.415695	0.443092	0.367495	0.333454	0.361249	0.259251	0.251478	0.194452	0.266808	0.217312	0.198277	0.286021	0.378082		16.5713	15.1967	15.532	15.7005	15.7978	15.7649	16.7635	16.2252	16.2154	15.8417	16.9089	16.6669	16.614	15.8868	15.8346	15.805	16.8069	16.7664	15.9217	15.105
0.336974	0.384081	0.365774	0.336256	0.364779	0.404847	0.408127	0.421485	0.333271	0.321946	0.459668	0.338344	0.400461	0.349505	0.535921	0.377	0.403904	0.313499	0.434089	0.382639	0.306903	0.301691	0.392886	0.220892	0.2575	0.240164	0.358038	0.332361	0.233834		16.0662	14.8943	15.3652	15.1736	15.6764	14.8963	15.9535	16.1422	16.4074	16.0446	15.05	15.5138	15.8236	15.3815	16.0539	16.2855	16.6205	15.8959	15.5614	15.6883
0.393487	0.278604	0.405522	0.347322	0.421395	0.440602	0.378802	0.462573	0.52955	0.362395	0.511821	0.401508	0.406767	0.368444	0.539321	0.390912	0.396161	0.383355	0.325756	0.314787	0.419111	0.305384	0.272576	0.24986	0.273213	0.297149	0.182468	0.280297	0.311915		16.0233	16.1824	16.4265	15.728	15.6047	15.2572	16.1775	16.4246	16.1817	16.2506	16.4715	15.4863	15.3484	15.7519	16.8724	16.4083	15.8255	15.5558	15.8938	15.1715
0.3673	0.318629	0.324427	0.367513	0.478908	0.445678	0.440435	0.440927	0.436749	0.457988	0.528649	0.406624	0.458256	0.36682	0.503219	0.51925	0.348086	0.387616	0.423479	0.368823	0.330553	0.276016	0.305095	0.234686	0.26639	0.164035	0.308753	0.304364	0.2696		16.4395	14.4555	15.2112	15.4849	15.9959	15.3227	15.3382	15.8221	16.7421	16.092	15.9486	15.9133	15.4286	16.3201	16.2906	16.8315	16.1382	15.2873	16.0216	15.1926
0.340995	0.407541	0.32774	0.354253	0.420852	0.435559	0.408642	0.432419	0.491605	0.459226	0.40606	0.394628	0.418464	0.420776	0.504532	0.485616	0.320935	0.314351	0.425898	0.359633	0.373642	0.285616	0.241524	0.285441	0.208216	0.284794	0.319813	0.294785	0.337216		15.6579	15.5771	15.4592	15.5807	15.9149	15.6697	15.7813	15.7707	16.5937	16.8059	15.9217	15.6708	15.4191	17.101	16.6886	16.3104	16.9027	15.8429	16.1764	15.0134
0.331844	0.32626	0.314401	0.340345	0.42547	0.441322	0.427984	0.449581	0.401872	0.445022	0.404256	0.450219	0.413022	0.556877	0.418034	0.399318	0.318688	0.432679	0.430196	0.336994	0.294781	0.25871	0.250785	0.321274	0.337459	0.290967	0.297924	0.189085	0.286702		15.9433	16.1594	16.5282	15.5115	15.6374	16.1252	16.169	16.2132	15.1489	16.7738	16.5417	15.4894	16.429	16.8197	15.9445	15.7384	15.3973	16.2187	15.4544	15.1796
0.425367	0.38257	0.314099	0.347146	0.491247	0.379359	0.351422	0.440318	0.415872	0.446676	0.475411	0.449612	0.408145	0.435935	0.514172	0.496651	0.423191	0.368983	0.360872	0.350395	0.403209	0.321818	0.326214	0.238724	0.199776	0.327915	0.211274	0.2528	0.324669		15.4859	15.6913	15.2843	16.0107	16.1182	15.9337	16.3596	16.0317	15.9677	16.7237	16.0991	15.2018	15.1258	16.7232	15.59	16.226	16.6703	16.7473	16.6461	15.9814
0.366402	0.305034	0.392124	0.404338	0.380053	0.449038	0.44835	0.441799	0.476519	0.477806	0.575699	0.342441	0.446563	0.500973	0.596217	0.489286	0.352976	0.328732	0.366465	0.315239	0.342374	0.353051	0.342151	0.310461	0.36628	0.245459	0.257024	0.36843	0.187797		16.5179	15.2791	14.9344	16.4664	15.0285	14.9695	15.713	15.4457	16.0418	16.7085	15.1689	15.7045	16.346	16.5244	17.7613	16.1917	16.0075	15.7087	16.3133	15.4628
0.41154	0.348037	0.365397	0.437685	0.443727	0.416184	0.409193	0.478369	0.453756	0.494789	0.486788	0.428362	0.425351	0.495455	0.39087	0.402784	0.362168	0.427649	0.36794	0.317747	0.331941	0.318275	0.259253	0.288687	0.167018	0.230923	0.257517	0.168804	0.241016		15.7941	15.1163	15.7901	15.771	15.513	14.6386	15.1657	15.854	16.1029	16.4519	16.4398	16.156	16.2653	14.9274	15.9873	16.5083	16.5073	16.1379	15.9901	15.9457
0.388501	0.369261	0.365334	0.35114	0.428342	0.428178	0.336832	0.454049	0.4088	0.402254	0.422419	0.509167	0.348912	0.332806	0.48249	0.398071	0.376283	0.325055	0.398039	0.311203	0.373009	0.307691	0.225132	0.2279	0.280805	0.308719	0.203359	0.258982	0.323538		15.6589	15.8042	15.0063	14.6815	16.699	15.3554	15.42	15.4004	15.1526	16.4103	15.8739	15.8954	14.8098	16.4043	16.2514	15.867	16.4651	15.5122	15.2019	15.5144
0.367735	0.362908	0.393202	0.362342	0.357613	0.472923	0.424774	0.450811	0.447397	0.545888	0.544654	0.434098	0.472997	0.412968	0.490855	0.455993	0.327333	0.36538	0.342152	0.422153	0.303368	0.281246	0.311994	0.265918	0.145548	0.162429	0.270071	0.269345	0.179006		15.7292	15.7753	15.3219	17.0923	15.3818	15.727	16.256	14.5258	16.5978	16.5469	17.0523	15.4894	14.5088	16.3474	16.1673	15.7188	17.5391	15.8879	15.3055	15.722
0.426374	0.418227	0.372366	0.40022	0.457929	0.471611	0.389926	0.470504	0.415576	0.459466	0.53445	0.402633	0.45502	0.487415	0.45773	0.451121	0.289436	0.423635	0.341974	0.3463	0.377608	0.329003	0.313345	0.307141	0.220138	0.2678	0.232529	0.292848	0.245227		16.4535	14.8478	15.4673	16.5443	16.6334	15.8041	16.0285	15.4131	15.2948	16.0888	16.5775	15.6309	16.0143	16.7821	15.4931	16.6027	16.1303	17.5395	15.5314	15.264
0.472203	0.394281	0.372772	0.445629	0.424495	0.347221	0.347949	0.440145	0.412397	0.421032	0.389018	0.444053	0.514361	0.440708	0.413306	0.347741	0.40825	0.38981	0.436414	0.414206	0.310393	0.381777	0.378872	0.243946	0.183846	0.201429	0.228852	0.333233	0.30356		15.7658	14.9508	15.1372	16.3321	15.1397	14.7462	16.3884	15.6604	15.426	16.5345	16.4161	16.2221	15.4388	17.1235	15.4804	16.4856	16.7457	15.7139	15.7121	14.7198
0.393145	0.278028	0.240804	0.357791	0.423747	0.396343	0.417849	0.389011	0.475586	0.353269	0.476544	0.50412	0.353929	0.522302	0.438286	0.420364	0.447777	0.377449	0.382675	0.326424	0.338362	0.426714	0.236072	0.179339	0.255883	0.309848	0.20613	0.244662	0.274023		16.1445	15.122	15.475	15.3741	15.0811	15.2309	15.9786	15.3005	16.4808	16.1029	16.7446	15.6326	15.0024	15.7303	16.669	15.2833	16.0297	15.3065	14.7893	15.539
0.413962	0.32036	0.350169	0.371913	0.373435	0.376251	0.377077	0.4069	0.435884	0.44383	0.475995	0.358132	0.453639	0.540379	0.46403	0.478322	0.473873	0.261743	0.306892	0.386714	0.35899	0.253468	0.323648	0.292762	0.256852	0.311307	0.318738	0.297588	0.305979		15.9815	14.9436	14.862	15.6825	15.0547	15.8472	16.5361	16.0967	16.4187	15.6217	16.7848	15.7309	14.9721	17.2118	16.7806	15.8299	16.1465	15.9232	15.961	15.8478
0.36555	0.363695	0.38519	0.347849	0.382396	0.422298	0.419966	0.413841	0.482589	0.540752	0.449669	0.379272	0.425317	0.431561	0.356424	0.459049	0.458388	0.366843	0.354251	0.328016	0.335484	0.27582	0.242441	0.227562	0.319448	0.310569	0.328596	0.238112	0.168278		15.8357	15.2801	14.4262	17.7252	16.3621	14.8144	15.1248	14.5964	15.7259	16.6795	16.3519	16.2071	15.6581	15.5396	15.7002	16.2044	17.289	16.3767	15.5984	15.2264
0.448129	0.338713	0.33271	0.370334	0.485182	0.417008	0.384369	0.417449	0.473165	0.402138	0.520338	0.372271	0.408249	0.47455	0.480011	0.428507	0.463315	0.391812	0.334237	0.296882	0.335906	0.352275	0.266928	0.303984	0.282496	0.146197	0.214789	0.194365	0.263736		14.4859	16.2758	15.1223	15.76	15.6391	14.6228	15.8934	15.8935	16.1299	16.684	15.3438	16.6155	15.7621	15.9287	16.9323	16.7776	16.6653	16.8151	15.812	15.3258
0.395883	0.392999	0.437547	0.34898	0.431408	0.351186	0.43876	0.452253	0.491342	0.470129	0.522074	0.420954	0.30246	0.512642	0.411336	0.406007	0.404712	0.465838	0.32279	0.390064	0.444008	0.366292	0.310234	0.190336	0.212874	0.179358	0.223466	0.280282	0.134895		16.042	15.0571	15.0907	15.13	14.7594	15.1252	15.4706	15.9232	16.3434	15.988	15.7149	15.0967	16.2311	16.6114	16.8715	16.1285	16.8471	15.8401	15.1983	16.3669
0.358052	0.30959	0.385105	0.43318	0.373474	0.391242	0.436076	0.459685	0.454407	0.477253	0.459184	0.419385	0.447563	0.379817	0.411451	0.32567	0.315472	0.505383	0.411228	0.359403	0.355134	0.281955	0.286199	0.250917	0.224942	0.196129	0.229468	0.262545	0.305872		15.9377	15.222	16.4998	16.492	15.1839	15.1538	16.1501	15.6607	15.2316	15.9544	16.4844	15.1111	15.6725	15.7524	15.2222	16.3812	15.9161	16.5762	15.0729	15.0716
0.366995	0.340347	0.435865	0.449931	0.420955	0.402617	0.40784	0.406942	0.42707	0.46014	0.420356	0.386342	0.501851	0.433227	0.569651	0.555237	0.381059	0.402812	0.390168	0.336228	0.330829	0.331573	0.285364	0.282917	0.232759	0.215025	0.255009	0.220483	0.287146		15.9153	15.1761	15.8272	15.1394	15.8781	15.1704	15.9507	16.4142	16.0477	15.9683	16.8829	16.529	14.9186	16.1042	17.0321	16.2582	16.7117	15.6626	15.1723	16.1397
0.372215	0.374864	0.376994	0.402614	0.383491	0.384267	0.464487	0.490066	0.479804	0.331783	0.334141	0.536282	0.393862	0.365053	0.562261	0.393406	0.389562	0.479165	0.344071	0.310759	0.316197	0.275312	0.290497	0.144511	0.299974	0.23428	0.26977	0.211464	0.263736		14.6751	14.8456	15.678	16.311	15.8937	14.909	16.3723	16.4531	15.5174	16.747	16.3445	15.9709	16.1142	16.4226	15.9843	16.5251	15.7137	16.24	16.2047	15.037
0.413216	0.269624	0.468863	0.355132	0.35478	0.436131	0.438298	0.408487	0.501406	0.448003	0.447126	0.380887	0.559308	0.325418	0.397094	0.48256	0.463538	0.424569	0.374014	0.298023	0.345664	0.347682	0.260439	0.285022	0.267873	0.252	0.27044	0.244852	0.307014		14.6765	15.2905	14.7178	14.9741	14.7143	15.8461	15.6113	16.3823	16.4499	16.861	15.0477	15.0457	15.9038	16.313	16.2558	16.3311	15.7824	15.5452	15.4485	16.3203
0.405134	0.287274	0.318065	0.36856	0.383565	0.378027	0.415586	0.429799	0.474978	0.417621	0.468764	0.53585	0.324751	0.376474	0.443806	0.453314	0.366952	0.356164	0.34906	0.361042	0.300722	0.402594	0.284209	0.208554	0.206544	0.333019	0.162629	0.261914	0.230902		15.7691	16.0214	15.706	15.646	15.2163	15.307	15.0757	15.3225	16.6168	16.4494	17.2733	16.4126	15.3712	16.2069	16.7284	15.2837	16.1824	16.6754	16.4565	16.0626
0.39995	0.321993	0.366853	0.442172	0.314439	0.417698	0.470668	0.472382	0.51319	0.422129	0.439697	0.423247	0.490637	0.398645	0.67545	0.483581	0.415759	0.446321	0.377997	0.404214	0.390774	0.360348	0.331484	0.253343	0.234708	0.310199	0.253474	0.261868	0.221087		15.5095	15.5607	16.0012	16.6375	15.392	15.7666	16.3983	14.9997	16.7116	16.4302	15.9383	15.8799	16.7401	16.4362	16.8737	15.9992	16.1567	17.0161	15.4735	14.6888
0.303675	0.373466	0.370598	0.372489	0.436542	0.484639	0.400385	0.494296	0.465844	0.397304	0.567356	0.399621	0.438648	0.472923	0.450505	0.413442	0.304058	0.438475	0.356755	0.302068	0.399725	0.316674	0.33733	0.185642	0.190587	0.239995	0.216523	0.193617	0.260746		15.372	16.0433	15.825	15.0599	16.1211	15.6621	16.6224	17.0348	16.2655	16.2657	15.8492	15.747	14.7738	17.5649	16.5055	16.545	15.5897	16.0794	16.0217	16.1644
0.310017	0.399204	0.313343	0.36047	0.359555	0.376182	0.423318	0.442676	0.454292	0.429019	0.48335	0.481616	0.47252	0.562363	0.375809	0.392711	0.339563	0.345496	0.32781	0.376318	0.343072	0.330635	0.30012	0.280313	0.232311	0.287761	0.253259	0.176487	0.300637		15.5227	15.6293	14.8636	15.2969	16.0165	15.0929	14.8688	15.5099	16.4082	16.6198	16.0876	16.4975	16.742	16.5443	15.9706	16.9929	16.8548	15.4756	15.6313	15.7246
0.317488	0.318765	0.342234	0.308065	0.405913	0.312393	0.386604	0.498462	0.444972	0.383298	0.452211	0.432607	0.430023	0.463835	0.378544	0.437666	0.333143	0.345044	0.311426	0.24365	0.321098	0.350224	0.343019	0.246513	0.292035	0.273512	0.256133	0.262116	0.217265		15.4379	15.4276	14.4937	14.8454	15.3501	15.0328	15.3482	15.6057	16.8162	16.6413	16.3459	16.0001	17.2889	16.3536	16.1705	16.3265	16.1271	16.3566	15.7052	15.0657
0.353416	0.332883	0.329984	0.374083	0.367572	0.417026	0.443652	0.491431	0.429943	0.55914	0.492311	0.495932	0.468513	0.407679	0.462044	0.519951	0.38211	0.362898	0.404547	0.283975	0.425356	0.271805	0.256608	0.162272	0.243082	0.237679	0.319797	0.278132	0.300212		14.8167	15.6777	15.8289	15.6222	15.7794	15.4206	15.4762	15.5554	16.4692	16.0235	16.3906	16.318	15.8692	15.7698	16.1232	16.4304	15.4648	17.4502	16.863	16.0509
0.380733	0.344947	0.324151	0.422102	0.452921	0.408427	0.452105	0.408482	0.453729	0.387265	0.396299	0.47099	0.43164	0.551031	0.374562	0.481436	0.409614	0.40419	0.294183	0.330531	0.326124	0.270758	0.342407	0.295333	0.266387	0.17778	0.178209	0.218552	0.304447		15.8957	15.096	15.1859	15.6982	15.7044	15.1976	15.8703	15.4245	15.7356	16.0669	15.7583	16.3474	15.8255	17.0246	17.1789	15.5559	16.1895	17.0673	15.9127	14.7941
0.421197	0.303244	0.427899	0.386511	0.34366	0.344892	0.421596	0.397119	0.387935	0.459003	0.456688	0.455598	0.436074	0.379994	0.471672	0.406408	0.433871	0.401672	0.380578	0.389612	0.307941	0.319181	0.296755	0.198255	0.225071	0.292233	0.252443	0.306617	0.266877		15.2647	15.4396	15.9501	15.61	15.4651	15.3873	15.5333	16.0674	16.3355	15.7399	15.2656	15.2402	15.5859	16.1552	15.9141	16.7014	16.1548	16.5428	15.6728	15.4315
0.412479	0.360791	0.373691	0.377529	0.403456	0.455381	0.370534	0.459131	0.382012	0.446173	0.401939	0.490809	0.531196	0.504701	0.520028	0.469648	0.340634	0.376896	0.385273	0.208638	0.377552	0.277358	0.385441	0.21222	0.245303	0.264355	0.278235	0.198819	0.237217		15.5566	15.2054	15.6585	15.795	14.9252	14.8536	14.1706	15.9737	15.8463	16.3937	16.3862	15.8783	15.0692	16.0415	15.0783	16.4092	16.3312	15.174	15.1371	15.2157
0.348352	0.299261	0.362344	0.441414	0.422191	0.442769	0.386826	0.401677	0.40048	0.513638	0.558395	0.437067	0.43077	0.460852	0.381955	0.420534	0.467278	0.34242	0.391734	0.389564	0.329428	0.292958	0.274119	0.230971	0.366051	0.26773	0.243127	0.292211	0.308876		16.2354	14.7472	14.5306	15.2257	15.9006	15.6328	16.2531	15.3543	15.2651	16.7163	14.8948	15.5144	15.4507	17.0189	15.0576	16.221	17.1984	15.7643	15.7518	15.3687
0.373266	0.360077	0.304208	0.312737	0.4901	0.390438	0.427471	0.510436	0.468709	0.461617	0.464305	0.426072	0.408435	0.350125	0.493767	0.358117	0.421665	0.331165	0.424232	0.346383	0.280225	0.291903	0.281331	0.286991	0.232797	0.205411	0.240709	0.211621	0.326717		14.4987	15.3785	15.4229	15.4502	15.5341	16.4034	15.8374	15.6786	16.9842	16.0867	16.813	15.7632	15.6369	16.5689	15.4619	15.7732	16.3431	14.5948	16.5418	15.2104
0.443445	0.388826	0.397673	0.33495	0.408082	0.492981	0.482892	0.402264	0.44261	0.505411	0.414147	0.500374	0.389531	0.457875	0.417356	0.359733	0.425129	0.255321	0.31612	0.333694	0.337944	0.343496	0.249104	0.23243	0.21155	0.312821	0.239088	0.280841	0.368393		16.0723	15.0946	15.535	15.5514	15.3865	16.4615	15.2904	15.238	16.445	16.7578	15.8853	15.7794	15.5728	15.6059	15.7486	15.7825	15.9868	16.2818	14.9195	15.1073
0.517869	0.380724	0.383097	0.327559	0.366808	0.338225	0.415056	0.542148	0.494105	0.468962	0.493214	0.50825	0.442129	0.410509	0.497865	0.549413	0.419051	0.433776	0.437462	0.401315	0.245739	0.219058	0.295081	0.231514	0.290091	0.21001	0.200925	0.161255	0.261691		16.1976	16.2432	15.334	15.0886	15.701	15.2936	15.3456	15.8335	16.4482	15.5395	16.67	15.3263	15.5883	17.093	15.738	15.6382	17.3543	15.2468	15.3228	14.9234
0.374012	0.334332	0.444289	0.342276	0.454333	0.382006	0.509305	0.463632	0.416337	0.471248	0.473524	0.42206	0.387359	0.41477	0.55164	0.450773	0.347885	0.336818	0.406836	0.303162	0.438658	0.31714	0.303599	0.247773	0.286432	0.348627	0.232134	0.344514	0.323591		15.4282	14.9337	15.8913	15.2594	15.7466	15.6544	15.7382	15.9365	16.6895	15.9933	17.7771	16.407	15.5239	17.1412	16.3848	16.6611	16.4101	16.1043	16.1017	16.1556
0.377982	0.355749	0.247241	0.275426	0.427858	0.353175	0.395076	0.426703	0.516554	0.445794	0.444524	0.447682	0.365679	0.521333	0.441909	0.469542	0.439929	0.274104	0.371382	0.32637	0.321294	0.289943	0.216454	0.274523	0.147871	0.364176	0.253911	0.256302	0.310009		16.4258	15.8419	15.3199	15.5242	16.0123	15.7822	15.4127	16.2643	16.1187	16.2989	16.8208	15.955	15.4271	16.5832	15.9125	16.8014	16.5455	15.3537	15.4636	16.323
0.267168	0.377867	0.365371	0.259027	0.385091	0.36958	0.44573	0.37045	0.393266	0.446589	0.434212	0.411936	0.352459	0.497031	0.449651	0.457002	0.43743	0.463068	0.435165	0.307611	0.355877	0.245043	0.266445	0.228148	0.355765	0.244438	0.240673	0.203289	0.312245		15.7721	16.0407	15.7137	15.0163	15.7505	15.6819	15.3973	15.9361	16.1756	15.9406	15.8325	16.431	15.9536	15.2645	16.5248	16.6118	15.496	15.3019	16.1957	15.3447
0.443958	0.230105	0.376713	0.317216	0.443561	0.485439	0.471466	0.381697	0.461039	0.392259	0.525633	0.488457	0.37817	0.523466	0.406121	0.388403	0.37511	0.408214	0.446971	0.329671	0.297366	0.328581	0.296013	0.302482	0.273087	0.210331	0.328412	0.21598	0.268582		15.8516	14.7702	14.8089	16.0785	15.278	15.9852	15.1623	16.2275	15.5685	16.4723	16.012	16.2268	15.7428	16.3559	16.7994	16.0883	17.0433	16.9997	16.7516	15.1253
0.469844	0.378287	0.349327	0.313468	0.412379	0.356218	0.405276	0.437332	0.520003	0.391213	0.453033	0.442608	0.420284	0.533922	0.426176	0.470563	0.360017	0.40107	0.436301	0.38038	0.399329	0.24356	0.277431	0.292315	0.256443	0.300383	0.189793	0.249237	0.23876		15.666	15.7478	15.4719	16.1423	14.572	14.8861	15.8918	17.1694	15.9548	15.6936	16.4377	16.0061	14.8099	16.4482	15.463	16.2936	16.7374	15.9795	15.5104	14.6293
0.359522	0.348808	0.398994	0.322555	0.460153	0.428753	0.445254	0.409947	0.404527	0.464489	0.440321	0.47598	0.436073	0.438025	0.487719	0.435758	0.427565	0.463919	0.306148	0.319541	0.309483	0.31643	0.280026	0.186591	0.291585	0.271723	0.156926	0.253539	0.303987		15.2982	14.9831	15.0555	15.7459	15.1011	15.8997	15.9007	16.5898	16.2213	15.7057	15.78	16.2802	16.8485	16.815	16.9214	15.7419	17.8192	16.5186	17.25	15.0166
0.40714	0.409476	0.306679	0.34992	0.396095	0.420274	0.45189	0.377901	0.500878	0.425283	0.540021	0.370192	0.502389	0.327609	0.401518	0.502005	0.377929	0.502912	0.377911	0.341862	0.476218	0.3677	0.304287	0.284641	0.207592	0.253464	0.261913	0.286972	0.238206		15.9759	15.7918	15.067	15.0408	15.6167	15.3911	15.6291	14.9871	16.3071	16.0096	17.2608	16.2455	14.9944	15.383	15.383	15.7404	16.5688	16.8593	15.5312	15.0102
0.385103	0.290477	0.351826	0.42292	0.352716	0.432941	0.352066	0.468138	0.438365	0.403221	0.429933	0.429392	0.410906	0.463673	0.455512	0.335044	0.383569	0.438371	0.339246	0.306957	0.48317	0.363067	0.312873	0.36542	0.366871	0.211919	0.223533	0.204877	0.269317		14.9291	15.1058	16.0537	16.4113	14.8918	14.4477	15.6693	15.7479	16.5654	17.323	16.416	14.5215	17.0047	16.4859	15.934	17.0687	15.9486	16.4466	15.5377	15.3921
0.359189	0.303252	0.389801	0.335855	0.415925	0.487301	0.414877	0.473039	0.46752	0.411825	0.455458	0.386247	0.468478	0.377398	0.598518	0.538446	0.461685	0.307873	0.346957	0.288509	0.348426	0.359834	0.29731	0.304834	0.250355	0.287241	0.198362	0.29349	0.257656		15.9467	15.604	15.1934	15.692	15.0673	14.9411	15.9672	15.8647	16.3919	15.3256	15.7019	15.8514	16.0989	15.6771	16.8635	16.5587	16.6976	15.6645	16.0687	15.583
0.315502	0.356038	0.339678	0.392156	0.434182	0.352039	0.481008	0.350337	0.472645	0.435883	0.557013	0.410879	0.465526	0.540829	0.510415	0.413204	0.417855	0.346403	0.380901	0.292417	0.294978	0.325065	0.327269	0.342118	0.221069	0.308495	0.216025	0.226371	0.266287		15.3074	16.2221	15.8525	17.1232	15.6287	15.8318	16.4826	16.5951	16.4224	16.432	17.8358	16.7474	15.6182	16.5662	16.0802	17.3249	16.7402	16.7518	15.4337	16.3123
0.343024	0.348756	0.353389	0.353734	0.406346	0.431093	0.526572	0.491191	0.44643	0.455077	0.52123	0.455289	0.384378	0.426888	0.430833	0.375502	0.442513	0.491385	0.282525	0.340271	0.407777	0.290968	0.2854	0.266937	0.295176	0.23863	0.229081	0.268841	0.323346		15.9738	15.2579	17.6744	14.8919	15.2175	14.8674	15.4537	15.9433	15.8633	16.3185	15.8952	16.9092	14.9665	15.9307	16.4295	15.9534	16.7724	16.285	15.7347	15.2083
0.398426	0.375469	0.376261	0.353336	0.461107	0.461103	0.379753	0.464475	0.365163	0.483193	0.445733	0.452187	0.440315	0.47276	0.399249	0.455571	0.39798	0.436162	0.355989	0.416797	0.425381	0.296879	0.23003	0.297604	0.238016	0.2841	0.29838	0.214054	0.261747		15.6009	14.7611	16.5262	15.0751	15.4777	15.3743	15.6245	15.9287	16.3987	15.2336	16.5022	15.2607	15.7764	16.4779	15.8885	16.9608	15.9327	16.1672	16.279	16.3836
0.291712	0.328749	0.368273	0.332834	0.348865	0.398468	0.407491	0.437445	0.435645	0.427733	0.502791	0.424933	0.433098	0.369548	0.520343	0.441966	0.420463	0.318579	0.295783	0.278087	0.402262	0.314639	0.268583	0.21043	0.271875	0.249912	0.266227	0.25866	0.332656		15.7434	15.3314	14.9151	15.2442	15.6085	14.9888	15.8971	15.8607	15.0967	15.6542	16.3946	15.8545	16.3893	15.8789	16.3072	16.2721	16.8276	15.5588	16.0184	14.6973
0.385601	0.329566	0.361634	0.345985	0.426102	0.378095	0.397481	0.453744	0.43357	0.401732	0.427875	0.490986	0.434124	0.375083	0.484663	0.481806	0.328791	0.339761	0.432237	0.373097	0.297536	0.348311	0.312531	0.197546	0.248925	0.321026	0.157997	0.266334	0.255112		15.4633	15.682	13.9388	15.6616	15.4717	16.3901	15.9725	15.8322	16.236	16.9975	16.7908	15.9853	15.8451	16.5116	16.0281	16.0821	15.9947	16.4115	15.6471	15.578
0.339015	0.342014	0.328226	0.263389	0.380724	0.441744	0.433712	0.335488	0.4834	0.435126	0.492002	0.408096	0.409561	0.41886	0.428452	0.45536	0.387101	0.492994	0.397795	0.338983	0.377992	0.290373	0.259506	0.332988	0.196991	0.291123	0.266508	0.223226	0.291691		15.8812	14.7673	14.9562	14.3725	15.3156	15.0213	15.0985	15.8286	15.877	15.7106	15.5741	15.8263	15.5522	16.51	17.1313	15.5268	16.8849	16.0516	15.5735	16.1794
0.352685	0.384979	0.422786	0.345808	0.369176	0.318747	0.472427	0.426204	0.46618	0.394948	0.49748	0.37972	0.483493	0.600826	0.425731	0.33646	0.254561	0.387808	0.313243	0.392858	0.296514	0.326192	0.300403	0.214119	0.191276	0.21385	0.258744	0.32184	0.220787		15.7202	15.579	15.7586	15.4539	15.0425	15.587	16.5972	16.4428	16.1934	16.2064	16.6733	16.871	16.4908	15.1382	15.7422	16.6463	15.9465	16.1127	15.6259	16.5021
0.439228	0.432384	0.279586	0.365434	0.387123	0.414242	0.350402	0.456386	0.439879	0.51357	0.49134	0.401643	0.423631	0.453516	0.467392	0.538287	0.352853	0.314142	0.383136	0.330404	0.407805	0.335983	0.221951	0.120267	0.229817	0.325947	0.278588	0.298356	0.229258		15.0721	15.2331	15.1539	16.4836	15.0785	15.4403	15.6157	16.1643	16.1182	16.1424	16.2201	16.0179	15.1534	16.242	15.6606	16.8043	16.521	15.7952	15.893	16.1618
0.310233	0.291797	0.396483	0.348607	0.414198	0.337056	0.484197	0.440715	0.426648	0.372823	0.507521	0.425358	0.388296	0.414174	0.452098	0.478565	0.391695	0.43842	0.340374	0.364201	0.360288	0.33427	0.244224	0.296045	0.249389	0.261523	0.218304	0.265138	0.309264		15.6576	15.2105	16.2043	16.1986	15.6619	16.5548	15.1791	15.4698	15.6752	17.0308	16.3185	16.4516	15.3546	16.1689	15.1421	16.1095	16.1172	15.9192	14.7277	15.0578
0.404887	0.327006	0.308049	0.324972	0.38579	0.431187	0.358157	0.472662	0.380482	0.354687	0.420232	0.574346	0.40263	0.306803	0.446386	0.479944	0.372955	0.442865	0.41293	0.282465	0.362195	0.295823	0.204565	0.280743	0.160443	0.376891	0.338685	0.251123	0.218254		15.2518	15.0912	15.8658	14.9993	15.4222	16.0423	15.1042	16.663	16.0918	16.4729	16.2023	16.6095	15.5646	16.5534	15.1514	16.2928	16.2767	16.4468	16.7926	15.2025
0.301094	0.355258	0.323701	0.304107	0.378517	0.513667	0.400411	0.438798	0.422898	0.476421	0.544635	0.366773	0.425559	0.39961	0.385574	0.472642	0.397955	0.374286	0.335209	0.242892	0.272015	0.360276	0.264286	0.259915	0.153035	0.256695	0.268762	0.251724	0.263604		15.5763	15.3723	14.8719	15.6717	14.5512	16.3544	16.5223	16.1969	16.2868	15.713	16.5268	15.2368	16.1706	15.5691	15.2596	16.4378	15.7739	15.7205	16.7016	15.426
0.42026	0.438651	0.308273	0.245369	0.411928	0.520446	0.389602	0.487612	0.42294	0.398034	0.471405	0.393019	0.382226	0.337043	0.402454	0.3742	0.356919	0.273658	0.332861	0.311876	0.416957	0.343556	0.323028	0.253466	0.262364	0.291866	0.301268	0.164939	0.200935		15.9244	16.6278	15.7102	15.0999	14.6112	15.1731	15.7521	16.166	17.0243	16.7444	15.5328	15.1046	14.5833	16.6398	15.9424	15.7716	16.3783	16.4186	15.932	15.0759
0.36745	0.29571	0.332947	0.327151	0.393194	0.406484	0.320234	0.445376	0.44645	0.431112	0.538081	0.445047	0.371569	0.459263	0.512486	0.393267	0.421977	0.417003	0.347306	0.302843	0.315036	0.293831	0.269883	0.27334	0.296572	0.201542	0.319688	0.320409	0.328531		16.9956	14.96	15.6248	15.1798	14.7183	14.9016	15.8399	16.0494	15.7578	16.2276	16.4308	16.1942	16.3699	15.6214	17.2297	16.7328	15.5387	15.795	15.5746	14.1896
0.373116	0.364416	0.364228	0.314991	0.342098	0.405617	0.434814	0.423811	0.488753	0.471261	0.517473	0.439827	0.336434	0.489851	0.449551	0.400881	0.427117	0.310452	0.316048	0.311954	0.219564	0.331206	0.351456	0.281885	0.216198	0.257129	0.233531	0.172556	0.248508		15.4509	14.7635	16.0094	15.6199	15.1964	16.3081	15.365	16.1141	17.0789	16.557	16.9285	16.4475	15.9775	15.1563	16.1884	15.8692	16.4006	16.1378	15.8728	15.7129
0.387458	0.33831	0.344832	0.391597	0.49893	0.40762	0.455116	0.399705	0.491093	0.437352	0.521813	0.386642	0.511547	0.425732	0.531223	0.470553	0.382589	0.477405	0.379513	0.344919	0.366868	0.322091	0.185594	0.228428	0.250893	0.317114	0.233281	0.30005	0.363714		16.2979	15.9985	15.5125	15.1219	15.9445	14.5672	16.0195	16.2726	15.8163	17.2142	16.5442	14.5634	16.4078	15.6025	16.6874	16.2309	17.0054	15.6442	15.7172	14.7179
0.281702	0.314454	0.323972	0.351797	0.391464	0.399498	0.482782	0.535631	0.461269	0.530242	0.541646	0.371049	0.491278	0.396066	0.504462	0.507786	0.377722	0.342287	0.284727	0.331146	0.353827	0.294519	0.34895	0.181432	0.19094	0.271559	0.216134	0.23993	0.275173		15.5222	15.5548	15.8153	15.5486	15.8868	15.9254	15.9333	15.1665	15.7283	16.7759	15.6231	15.6337	15.3313	16.6981	16.0396	16.5439	16.187	17.5246	16.0563	15.5949
0.37017	0.343674	0.393822	0.344805	0.363759	0.417842	0.410995	0.476068	0.42915	0.47733	0.457807	0.462413	0.5015	0.413935	0.454332	0.558794	0.272967	0.412825	0.439535	0.276564	0.346714	0.366306	0.312273	0.294892	0.254301	0.223077	0.274943	0.184496	0.249484		15.3164	15.9579	15.8679	15.5116	15.5036	15.9257	16.3247	15.1858	16.2218	16.1832	16.2643	16.3046	16.2132	16.1017	16.8543	16.7092	16.9484	15.7596	15.8926	15.6089
0.38296	0.379432	0.32126	0.301153	0.377875	0.42607	0.503955	0.449411	0.460596	0.441186	0.411292	0.397859	0.307634	0.472965	0.528692	0.352261	0.350401	0.383718	0.416642	0.316465	0.349262	0.351232	0.256208	0.268638	0.239191	0.222991	0.228252	0.267127	0.289732		15.9281	15.0577	15.1018	15.9387	14.8819	15.1812	15.8426	16.4428	16.7038	16.2051	15.8799	17.0325	16.3114	16.6626	15.0112	15.8979	16.4379	15.5493	16.9485	14.819
0.394215	0.311955	0.278124	0.37848	0.389522	0.486333	0.423694	0.420329	0.448027	0.397543	0.54231	0.383472	0.399309	0.416502	0.444222	0.461369	0.481563	0.428131	0.377692	0.300611	0.391995	0.327227	0.336587	0.220662	0.296514	0.273386	0.244659	0.297601	0.286005		16.4459	16.1317	14.8692	15.8255	14.4908	16.3633	15.5869	17.3028	16.3063	15.4509	16.1518	16.4328	15.8415	16.4237	16.5723	16.8539	16.2742	16.8059	17.0164	16.2939
0.354293	0.322483	0.296446	0.35202	0.424908	0.50892	0.421506	0.470149	0.427075	0.393588	0.527478	0.360769	0.405157	0.47057	0.551502	0.403626	0.380592	0.390253	0.219948	0.308211	0.475131	0.326639	0.363417	0.286943	0.261559	0.164219	0.23971	0.186992	0.303053		15.6709	15.1859	15.1064	15.6511	15.0807	15.1586	16.0962	16.1724	16.0917	16.884	16.4937	15.2662	16.8113	15.786	16.9192	15.7376	15.9325	15.5755	16.4591	15.1303
0.385043	0.396114	0.397291	0.320866	0.392195	0.40858	0.426528	0.454965	0.511455	0.408038	0.514185	0.567339	0.305784	0.394599	0.578342	0.378667	0.399279	0.345025	0.453636	0.385131	0.360638	0.236795	0.25626	0.218808	0.276031	0.244168	0.186518	0.306809	0.231626		16.0859	15.6929	14.9558	15.3718	15.1219	14.5735	16.1213	15.7399	16.344	15.6262	16.5983	15.9321	16.2648	15.8772	17.0454	16.1518	15.306	16.0341	15.4058	15.3479
0.344236	0.332941	0.324188	0.404616	0.349649	0.430021	0.390201	0.416095	0.366015	0.451443	0.476979	0.374762	0.428896	0.450387	0.468517	0.442049	0.368104	0.417833	0.174594	0.245433	0.237027	0.240722	0.368491	0.29436	0.286964	0.145054	0.200702	0.239274	0.281086		16.0606	14.6334	15.6215	15.852	14.9293	15.3573	15.2321	14.969	16.2798	15.8536	16.6148	15.5888	16.3653	15.3259	16.5265	15.9053	16.1039	17.182	16.8618	15.8246
0.478685	0.345176	0.32473	0.32952	0.428357	0.357451	0.438159	0.474736	0.498209	0.413748	0.424567	0.392587	0.472233	0.413023	0.43912	0.512653	0.34646	0.369731	0.402698	0.297529	0.349066	0.383617	0.292225	0.191146	0.340662	0.335286	0.197154	0.255107	0.318771		15.6885	15.3343	15.3206	14.8306	14.8144	15.3989	15.5462	15.9809	16.2201	16.461	16.2473	15.4163	16.0185	16.1738	16.2726	16.0785	16.4966	16.1207	15.9538	15.7623
0.360658	0.275909	0.37483	0.385883	0.393966	0.369733	0.517455	0.420577	0.455008	0.505516	0.511391	0.434863	0.40868	0.483978	0.397779	0.473148	0.411006	0.380049	0.339467	0.387704	0.292873	0.330064	0.283811	0.255624	0.222129	0.237186	0.251166	0.134791	0.371998		15.8562	15.5347	16.4614	15.7782	15.7538	15.5239	16.0429	15.6436	15.6826	16.3491	16.0644	15.1688	16.4031	16.7862	17.115	16.9509	16.639	15.658	16.1041	15.7658
0.435685	0.343016	0.299239	0.362201	0.423302	0.385743	0.440567	0.411016	0.401358	0.428017	0.422322	0.387597	0.503402	0.560918	0.53854	0.380198	0.432525	0.397802	0.329654	0.347481	0.363525	0.292299	0.279932	0.229067	0.180546	0.266099	0.270776	0.195122	0.221243		16.249	14.9408	16.2862	15.6192	15.5338	15.187	15.3473	15.9462	16.079	16.0835	16.307	15.5664	16.2654	15.755	16.2529	16.1662	15.6468	15.8343	15.5894	15.8662
0.341487	0.420596	0.357766	0.375126	0.346035	0.31339	0.362441	0.364619	0.452822	0.452933	0.571404	0.371012	0.482361	0.470216	0.476046	0.471778	0.42203	0.386539	0.384112	0.334504	0.277185	0.322951	0.245316	0.394104	0.34958	0.200737	0.278469	0.311155	0.184424		15.5533	15.1512	14.5069	15.1117	15.3039	15.3695	15.9459	15.5954	15.688	15.9906	16.7648	14.6811	16.1354	15.7075	16.7095	16.0585	16.0509	16.3063	15.6083	14.9823
0.356415	0.428584	0.329155	0.352246	0.412748	0.377384	0.43534	0.424164	0.447963	0.401932	0.526733	0.366979	0.389625	0.508248	0.362527	0.354185	0.365892	0.280561	0.344073	0.33731	0.359593	0.261695	0.295589	0.300045	0.191895	0.235063	0.157921	0.208114	0.332304		15.7881	14.7334	16.0189	15.1454	15.4692	16.4297	15.5349	15.8549	16.6805	16.0984	16.7678	15.929	16.5695	16.2574	15.4203	15.7117	16.3938	15.7969	16.1529	14.9497
0.378438	0.278373	0.350278	0.311586	0.379615	0.42557	0.34268	0.483345	0.488959	0.450378	0.501564	0.491482	0.446655	0.333427	0.533047	0.434091	0.383965	0.414666	0.341365	0.339796	0.350195	0.330091	0.425434	0.218622	0.234858	0.173484	0.327327	0.3082	0.254278		15.2741	15.8254	15.1051	15.9993	16.4137	15.2405	16.2021	15.8087	16.2991	16.0238	16.8298	16.0824	15.4798	16.4328	17.8327	15.1337	16.6446	16.8997	16.3326	14.7367
0.323469	0.383825	0.38166	0.380488	0.32176	0.382657	0.434005	0.403488	0.473621	0.531295	0.406158	0.375781	0.42944	0.389175	0.54349	0.428205	0.356122	0.431117	0.344698	0.292023	0.225242	0.323668	0.300516	0.285226	0.208461	0.285815	0.206812	0.259492	0.289707		14.7497	15.2049	15.581	15.3273	16.4784	15.5585	15.7138	15.35	16.8276	16.6189	16.8553	15.5921	14.4569	16.095	15.7156	16.5981	15.5076	16.3293	15.6988	14.667
0.463174	0.362852	0.263734	0.307423	0.343381	0.387621	0.354539	0.460908	0.461384	0.49747	0.4227	0.42393	0.371368	0.421134	0.472843	0.387746	0.444484	0.393046	0.381896	0.339301	0.36876	0.344283	0.287634	0.263616	0.298626	0.234034	0.231287	0.293327	0.341168		15.8648	14.6768	14.7195	16.1335	15.4318	14.8356	16.1808	16.755	15.1132	16.0605	16.2099	14.9668	15.7362	15.8394	15.2806	16.2614	16.0471	16.0831	15.3631	15.2431
0.363744	0.406324	0.346053	0.318251	0.414687	0.405404	0.378841	0.512924	0.421924	0.439711	0.442543	0.396777	0.445009	0.321646	0.547721	0.408757	0.355362	0.393351	0.369124	0.312171	0.25462	0.339074	0.31253	0.265758	0.197508	0.179603	0.278145	0.179454	0.335418		16.0751	15.8395	15.1191	16.962	15.3116	15.8479	15.5357	16.5558	15.4044	16.1026	16.2805	16.0686	16.7545	16.6196	15.4652	16.71	14.9822	15.7221	15.7167	15.7376
0.49826	0.309141	0.348793	0.40602	0.371246	0.36864	0.466975	0.43503	0.38751	0.42906	0.406677	0.382145	0.373412	0.304757	0.451917	0.42456	0.403963	0.328062	0.328367	0.292459	0.424845	0.261713	0.288265	0.177054	0.26122	0.204384	0.202233	0.217891	0.282702		16.0601	15.4879	14.9818	15.2764	15.8714	14.9545	15.7613	15.0877	16.6529	16.0447	16.347	16.4915	15.7267	15.8399	15.8765	16.794	15.7257	16.7432	15.452	16.4216
0.283455	0.314015	0.467512	0.408405	0.513572	0.367983	0.489684	0.535504	0.4138	0.413732	0.522208	0.410602	0.429582	0.548805	0.386142	0.590545	0.431171	0.330209	0.31467	0.272823	0.361639	0.330926	0.199709	0.195627	0.274592	0.210116	0.217458	0.299967	0.323373		15.301	14.8421	16.0577	15.5486	15.719	16.3071	15.4168	16.9297	15.4877	16.4705	16.603	15.4946	15.0985	15.6323	15.6776	15.8107	16.2115	15.1007	15.7725	15.396
0.395534	0.371357	0.328831	0.386015	0.452355	0.344838	0.420018	0.391765	0.395658	0.417027	0.422688	0.502286	0.41215	0.57792	0.536191	0.366214	0.334239	0.324583	0.398185	0.34576	0.465689	0.379958	0.336688	0.276425	0.210108	0.217352	0.166097	0.308166	0.203705		15.5115	15.3348	15.481	15.7951	15.6584	15.6524	14.9626	15.2342	16.5147	16.3175	16.8863	15.3074	16.5169	16.1769	16.9054	15.8428	16.1319	16.0909	15.1681	15.7595
0.373841	0.427262	0.383189	0.39149	0.363535	0.351603	0.461159	0.406346	0.450489	0.311179	0.414037	0.434538	0.500536	0.526615	0.377226	0.357361	0.435103	0.396367	0.392054	0.345731	0.348043	0.293833	0.256298	0.292604	0.243559	0.234016	0.261114	0.307461	0.257467		15.4452	14.9258	16.0875	14.9351	15.3508	15.6743	16.2252	15.1356	15.6828	17.3825	16.2892	15.7064	15.6338	17.1839	16.5216	14.9886	16.5201	16.0506	16.233	15.6065
0.454987	0.311012	0.295305	0.382464	0.39761	0.325233	0.466945	0.414137	0.465382	0.415648	0.455181	0.551926	0.491399	0.535931	0.478143	0.471356	0.485348	0.368821	0.236814	0.370426	0.34726	0.182646	0.275162	0.266246	0.137623	0.277411	0.277336	0.349619	0.195594		16.7415	14.9274	15.0308	15.4397	14.9883	15.4811	16.1159	17.3415	16.6035	16.4481	16.2032	15.9241	15.9036	16.97	15.145	16.2658	15.8852	16.251	16.1457	15.4372
0.382971	0.372381	0.353509	0.293394	0.365248	0.449955	0.335186	0.381701	0.455684	0.394931	0.520273	0.413062	0.517059	0.502942	0.398861	0.375489	0.37338	0.496476	0.352087	0.291178	0.388934	0.285818	0.337685	0.292516	0.25119	0.321839	0.328379	0.25185	0.264272		15.1134	15.1387	16.1081	16.9171	15.1869	15.4585	15.2973	15.467	15.6849	16.1615	16.1571	15.8157	15.7932	16.415	16.8849	16.6668	16.7036	16.8319	15.739	15.4408
0.375868	0.329448	0.299297	0.311475	0.407033	0.34285	0.397349	0.39333	0.448894	0.341196	0.486351	0.445062	0.501115	0.459877	0.417205	0.366828	0.318406	0.366888	0.43896	0.370322	0.350577	0.325384	0.299579	0.320408	0.281103	0.299534	0.250554	0.383008	0.26165		15.3916	15.1297	14.8897	15.7533	15.7432	15.7203	15.3387	15.7793	15.8965	15.2524	16.6344	16.6045	15.6594	16.2381	16.2643	15.5639	15.9168	16.7385	15.6702	14.9586
0.4346	0.365861	0.409074	0.355431	0.35786	0.453194	0.46403	0.47113	0.459198	0.348959	0.533839	0.382408	0.369777	0.453216	0.537419	0.497703	0.401155	0.393886	0.380977	0.364662	0.35	0.3795	0.295316	0.245888	0.306576	0.246628	0.246553	0.308316	0.307342		14.8341	15.2986	15.7865	16.1648	14.9851	16.0318	15.235	16.8869	15.7534	17.1428	17.0395	16.4776	15.1198	16.4776	17.3951	16.6599	16.2346	15.1104	15.9462	16.4641
0.304108	0.344209	0.292141	0.333886	0.444993	0.445563	0.434563	0.347821	0.482419	0.559841	0.394027	0.423452	0.374968	0.476574	0.384773	0.488313	0.357353	0.285485	0.335214	0.302807	0.357198	0.270094	0.265217	0.217071	0.210147	0.188463	0.132021	0.247811	0.266937		15.1234	15.7674	15.6763	16.5192	15.8531	14.8375	16.2811	16.4778	15.8073	15.6792	16.3308	15.4887	14.821	16.3118	16.8742	16.4	15.785	16.6316	16.0137	15.4385
0.347561	0.328107	0.258553	0.32435	0.438401	0.441089	0.357669	0.385581	0.410591	0.455174	0.423216	0.431291	0.441061	0.477381	0.528604	0.423907	0.395496	0.348192	0.33414	0.308116	0.319142	0.306524	0.206306	0.240997	0.220721	0.252429	0.161111	0.220705	0.212989		16.1579	14.1531	15.3161	15.5986	15.2983	15.5406	15.5671	15.233	15.9983	16.9516	16.1338	15.4352	15.5178	15.9252	16.1527	15.9954	16.2476	15.909	15.7046	14.5553
0.365639	0.406728	0.439959	0.350963	0.41264	0.442218	0.344188	0.389547	0.523682	0.465191	0.498674	0.44112	0.424871	0.494793	0.395592	0.429466	0.253813	0.380749	0.36625	0.29902	0.193678	0.276905	0.310774	0.272394	0.278251	0.238656	0.233608	0.211343	0.322369		15.4356	15.0229	16.0362	15.4824	15.5132	14.9344	15.6848	15.9847	16.6493	16.0725	16.7899	15.6909	15.1887	15.8753	16.9604	15.4508	16.4349	16.0819	15.282	15.9396
0.326005	0.370028	0.267642	0.315532	0.544036	0.44522	0.454039	0.44789	0.389291	0.469424	0.467155	0.395094	0.460228	0.43997	0.537869	0.414851	0.37851	0.360857	0.409345	0.310742	0.275045	0.328533	0.224822	0.222388	0.205264	0.249246	0.181868	0.203234	0.29327		15.9555	16.0036	15.7331	15.2676	14.9683	15.0292	15.4985	15.283	15.5537	16.8838	16.2444	15.7503	15.9132	15.9382	15.794	15.8112	15.5513	16.1613	15.6907	15.1152
0.544649	0.3626	0.325086	0.359998	0.369607	0.460561	0.415998	0.432531	0.512285	0.489818	0.447035	0.458194	0.353735	0.511642	0.390586	0.520018	0.524483	0.480165	0.395297	0.31391	0.385529	0.24478	0.309318	0.25519	0.268759	0.242871	0.202268	0.292844	0.313367		15.8716	15.9449	15.9182	14.7736	15.9758	15.4765	15.2392	17.0731	16.607	16.6753	17.0207	15.62	15.2117	16.9446	15.7511	16.8202	16.718	16.5704	15.6657	15.5216
0.313205	0.400665	0.358922	0.300318	0.416439	0.459305	0.401186	0.412376	0.467641	0.386041	0.418836	0.41679	0.437281	0.498364	0.479272	0.428164	0.358539	0.354551	0.331702	0.313032	0.307787	0.362185	0.25036	0.216004	0.211289	0.202025	0.171587	0.28383	0.269068		15.7247	15.5472	16.413	14.937	14.7244	16.1428	15.648	15.508	15.6872	16.7468	16.6156	14.8862	14.9531	16.7518	16.4082	15.4257	16.0541	16.0645	16.755	14.2988
0.386337	0.414839	0.528745	0.372695	0.38692	0.477962	0.420989	0.467784	0.398274	0.45107	0.40162	0.378312	0.471966	0.345986	0.496891	0.519787	0.385278	0.326883	0.264525	0.3105	0.399398	0.337316	0.308069	0.263558	0.263549	0.240588	0.221908	0.199587	0.307558		16.0369	15.6408	16.2711	16.0289	15.5022	15.4188	15.7656	16.5766	15.7187	16.0401	16.1331	15.6543	16.8475	15.7984	16.1784	15.2728	15.0129	16.0979	17.1164	15.8037
0.40936	0.282249	0.334766	0.379145	0.376812	0.388173	0.427483	0.420549	0.410572	0.410778	0.467038	0.415795	0.516972	0.457712	0.568053	0.429475	0.385736	0.403846	0.338769	0.394471	0.38576	0.372153	0.301238	0.235652	0.258949	0.289713	0.26961	0.284308	0.262833		15.7434	14.9517	15.1545	16.4628	15.7853	15.1945	15.0067	15.8174	16.6984	15.729	15.9912	16.1972	15.8083	16.6518	15.7892	16.5648	16.6712	16.1912	15.0206	15.885
0.387883	0.391729	0.3426	0.358769	0.431408	0.374314	0.466822	0.524622	0.533231	0.405937	0.535239	0.500984	0.419649	0.380131	0.501939	0.36391	0.392436	0.373364	0.39611	0.391114	0.354865	0.285148	0.262541	0.195214	0.283006	0.265055	0.290913	0.251534	0.244505		14.7293	14.8252	14.9403	15.9285	15.4685	15.8593	14.85	15.9372	16.4075	16.5704	16.1195	16.021	15.7496	15.5688	15.6648	16.9501	16.6737	16.5135	15.5694	14.9598
0.375043	0.386324	0.412339	0.356898	0.435859	0.390518	0.465676	0.4375	0.390108	0.359544	0.548065	0.340556	0.4457	0.365551	0.506807	0.510163	0.433671	0.518842	0.391103	0.200994	0.269095	0.32919	0.252811	0.211176	0.23157	0.284654	0.227067	0.273417	0.373941		16.537	15.3293	15.7134	16.1547	15.0133	15.5123	16.0278	16.1853	16.0955	16.4548	17.5089	15.2917	15.8054	15.6488	16.3937	15.7101	16.3323	16.5557	17.0623	15.3773
0.420088	0.364469	0.36602	0.383997	0.393229	0.413623	0.357158	0.358371	0.452748	0.432929	0.418721	0.520377	0.369129	0.447174	0.464841	0.375989	0.391453	0.432385	0.309728	0.414892	0.287068	0.305058	0.269574	0.266372	0.272908	0.248095	0.19854	0.251868	0.318488		15.548	15.8958	15.3912	15.9121	15.4608	15.4736	16.4233	15.9686	17.5808	16.5221	16.4676	15.7998	16.0345	15.8443	15.7828	16.2523	16.1314	15.3002	15.5399	15.2695
0.361503	0.361322	0.384494	0.406425	0.32997	0.431286	0.42081	0.39975	0.377002	0.374089	0.406594	0.495236	0.463472	0.529911	0.471354	0.511969	0.316505	0.381669	0.329728	0.378447	0.342289	0.326752	0.271888	0.286254	0.260334	0.334336	0.24134	0.294748	0.299728		16.5578	15.6653	15.4794	14.8503	15.5889	15.9338	15.7509	16.0276	15.6781	16.5411	15.5878	15.9161	15.0566	16.7651	15.92	16.3438	15.8963	14.8039	16.6393	14.7516
0.388972	0.351317	0.337462	0.394889	0.390435	0.456696	0.382501	0.480396	0.454923	0.440859	0.461201	0.514509	0.509913	0.439456	0.419363	0.511457	0.486395	0.375315	0.296068	0.40178	0.375984	0.261185	0.238184	0.334784	0.195343	0.258189	0.271577	0.273255	0.344411		15.2564	15.4008	15.3449	16.1185	15.3456	15.2131	16.6193	15.8577	15.5156	17.4498	15.376	16.3139	14.9846	15.2486	15.3119	16.0655	16.6025	16.577	15.532	15.532
0.375175	0.414266	0.327722	0.269495	0.401884	0.459319	0.485088	0.492752	0.441042	0.441497	0.43559	0.523393	0.410853	0.485854	0.523567	0.519036	0.39633	0.308188	0.315314	0.425071	0.411956	0.338542	0.233709	0.28032	0.246827	0.268505	0.331914	0.248609	0.250218		16.1857	15.5923	15.3009	15.893	14.9955	15.5601	17.5216	15.0162	16.1195	16.2561	16.1229	14.9089	15.3153	16.0781	16.7449	17.1738	16.2365	15.5878	16.1071	16.1917
0.340122	0.323446	0.340962	0.399406	0.421365	0.4372	0.399627	0.441595	0.417311	0.479208	0.466688	0.474156	0.422427	0.542045	0.425871	0.371601	0.38717	0.444061	0.32013	0.363508	0.413043	0.247233	0.280092	0.177581	0.286025	0.290254	0.180872	0.280386	0.323988		14.9871	14.8552	15.9475	14.8878	15.2409	14.672	16.5103	16.3355	16.0615	17.2102	17.7359	16.4606	16.1621	16.9462	16.2211	16.2226	16.8401	17.3438	15.7087	14.8973
0.478195	0.283552	0.337769	0.327708	0.387783	0.515418	0.456882	0.505143	0.399388	0.468305	0.427077	0.381516	0.354064	0.493662	0.459907	0.424085	0.340024	0.436271	0.389124	0.31482	0.254226	0.235338	0.267998	0.207786	0.251787	0.25065	0.180218	0.281926	0.267423		15.3146	15.3698	15.3522	15.5496	15.4385	15.1281	15.282	15.4398	16.6822	16.1866	15.8982	14.8274	15.0493	16.3981	15.9042	16.5241	16.8421	15.4485	16.6298	14.8038
0.324656	0.321319	0.388636	0.403625	0.323758	0.38698	0.37683	0.371678	0.382241	0.452823	0.420115	0.46423	0.514271	0.498224	0.471818	0.430569	0.275429	0.411065	0.427101	0.276446	0.40937	0.267323	0.289772	0.252913	0.279598	0.295216	0.341224	0.313265	0.214849		16.2974	14.4744	15.1577	15.7087	15.2124	14.9928	16.5672	15.9453	16.6579	16.1152	15.8707	16.4533	15.681	16.1793	16.8484	16.6905	16.5139	16.5365	15.9179	15.585
0.456971	0.332654	0.332146	0.391653	0.437213	0.373339	0.372988	0.379588	0.501005	0.40776	0.406605	0.474377	0.442698	0.447328	0.497639	0.439189	0.371943	0.343674	0.285231	0.357747	0.351131	0.260578	0.338773	0.193492	0.181052	0.301884	0.312779	0.308234	0.241278		15.8182	15.4581	15.4535	15.8236	14.3991	15.1738	15.6685	15.1044	16.0607	15.6807	16.5753	16.4062	15.3679	15.6423	15.7889	15.6347	15.2841	16.0752	16.2808	15.4541
0.351752	0.344722	0.408873	0.383407	0.444596	0.467614	0.372028	0.378632	0.448142	0.494075	0.474398	0.439448	0.447634	0.48467	0.404697	0.503939	0.372402	0.36735	0.296653	0.276082	0.288694	0.361039	0.280487	0.164885	0.224554	0.215084	0.273531	0.229261	0.258943		15.7556	15.5764	16.2921	16.2966	15.1133	16.7327	15.9972	14.8211	17.3077	17.1614	16.4392	16.3407	14.6896	17.354	15.6541	16.6806	16.2408	15.5904	15.7283	15.68
0.358907	0.337546	0.328701	0.302467	0.393544	0.330882	0.401601	0.367143	0.418879	0.460412	0.54465	0.403232	0.512701	0.395705	0.43258	0.449125	0.458738	0.31799	0.418191	0.385533	0.307702	0.286959	0.275579	0.248262	0.296018	0.302741	0.22418	0.216192	0.232268		15.1468	15.1937	15.8755	16.1878	15.2088	15.0338	14.9628	15.0431	15.8562	15.8644	17.233	16.7659	15.2579	16.0933	15.2336	16.2845	16.2046	16.4211	16.7739	14.8302
0.395821	0.341426	0.323605	0.364828	0.410243	0.360792	0.398735	0.331555	0.508535	0.497409	0.395928	0.446738	0.421938	0.451081	0.562495	0.51967	0.392181	0.307461	0.410997	0.299763	0.335115	0.251858	0.292477	0.233725	0.178434	0.362102	0.205523	0.280672	0.244128		16.0717	16.0956	14.7315	15.3656	14.5423	15.6618	16.7609	15.3063	16.2279	16.2431	16.7627	15.8564	16.0635	16.4608	15.462	16.7397	16.4233	16.4542	15.7921	15.5176
0.377961	0.381323	0.32289	0.387606	0.320237	0.361923	0.49097	0.388773	0.370967	0.388767	0.556725	0.400978	0.38485	0.467185	0.490937	0.564693	0.305931	0.380646	0.287869	0.3727	0.318844	0.341507	0.297672	0.20618	0.182134	0.309633	0.279331	0.30085	0.231363		16.8864	15.2978	15.2198	15.6091	15.0054	14.7696	15.342	15.8504	16.9263	16.4046	16.7286	14.9434	16.274	16.4531	15.6907	15.989	16.4482	17.4483	15.1577	14.6667
0.468745	0.367743	0.276041	0.338137	0.50358	0.327731	0.430969	0.532582	0.410095	0.452006	0.427693	0.457418	0.37962	0.364195	0.57398	0.40017	0.389199	0.455062	0.371203	0.393612	0.356048	0.267359	0.271467	0.243346	0.236869	0.24293	0.23277	0.165348	0.311272		16.329	14.9333	15.3	15.9548	15.0166	14.9485	15.2346	15.9674	16.6322	15.6711	16.4649	15.504	16.3041	16.293	15.7922	15.6117	16.6288	14.9923	15.7946	14.8455
0.444574	0.337832	0.348724	0.281091	0.38451	0.397951	0.360131	0.397288	0.457157	0.509866	0.50239	0.442053	0.369761	0.47481	0.52743	0.50942	0.435618	0.254506	0.382299	0.360363	0.342617	0.333327	0.33234	0.291724	0.209911	0.272227	0.264118	0.225378	0.2825		16.1619	15.7367	15.785	14.8678	15.8418	15.4974	15.9023	15.8257	16.3097	16.8809	17.184	16.8935	15.2187	15.6344	16.0556	16.555	15.7323	16.421	15.4457	15.6249
0.399197	0.298572	0.408342	0.450725	0.386499	0.318169	0.410732	0.39014	0.423573	0.380621	0.50254	0.478272	0.456016	0.511884	0.504954	0.46344	0.362743	0.392271	0.432101	0.305658	0.477099	0.298537	0.253816	0.2593	0.269154	0.19311	0.210257	0.24713	0.233326		16.5227	14.937	14.9068	16.1202	15.835	15.2142	15.7398	15.7309	16.0534	16.9108	17.0245	15.9698	15.8498	16.3886	16.0051	16.2932	16.11	15.9898	15.49	16.1596
0.512955	0.290662	0.315146	0.394029	0.389202	0.372202	0.39758	0.478454	0.420762	0.456164	0.481812	0.421899	0.403704	0.475705	0.524475	0.396452	0.546891	0.353527	0.312892	0.30543	0.335018	0.285419	0.249116	0.27698	0.264324	0.25572	0.186923	0.28695	0.359655		14.7315	15.9288	16.1471	16.055	15.3074	15.6384	15.3392	16.5562	15.0741	16.7533	16.3702	14.6254	15.5236	16.5921	16.4611	16.4197	17.604	16.3788	16.8456	15.4135
0.293467	0.362001	0.389653	0.296612	0.392868	0.365389	0.361395	0.490087	0.485404	0.42987	0.503365	0.410921	0.494938	0.518886	0.401343	0.495214	0.405663	0.445281	0.389853	0.418163	0.287563	0.284078	0.347838	0.256523	0.233297	0.260285	0.201252	0.296887	0.284564		15.4954	15.9163	15.5831	14.729	15.89	16.2196	15.7056	15.9352	15.5391	17.4357	16.6845	15.2085	15.4569	16.6208	15.703	15.6557	15.8105	15.9639	16.0254	15.4741
0.371498	0.252773	0.430278	0.364814	0.426387	0.315742	0.368194	0.409025	0.428796	0.372485	0.449254	0.446635	0.475757	0.460925	0.442498	0.386145	0.493776	0.366605	0.334648	0.368526	0.448538	0.258696	0.355932	0.306068	0.258423	0.214213	0.24833	0.17851	0.356446		15.0624	15.8948	15.5481	15.2256	15.248	15.6424	15.568	15.5377	16.195	16.0583	15.758	14.9992	14.8374	16.5117	16.5405	16.2951	17.0271	15.8072	16.7565	14.5502
0.414231	0.325017	0.334715	0.419485	0.414196	0.422129	0.369523	0.415188	0.463201	0.434839	0.421711	0.437922	0.337543	0.470773	0.446313	0.33921	0.373416	0.409904	0.351524	0.323078	0.319973	0.271418	0.259001	0.224814	0.276764	0.187731	0.212927	0.239892	0.280383		15.9219	15.5589	16.2797	16.2913	15.8359	15.6776	15.603	16.3909	16.7524	16.5063	16.7743	15.3618	15.3259	17.0491	16.6681	15.9948	16.668	16.4965	15.837	15.2448
0.499346	0.464136	0.308227	0.385182	0.387106	0.401466	0.400437	0.464985	0.465177	0.427549	0.395751	0.405374	0.417285	0.532538	0.528672	0.419536	0.398184	0.475036	0.34247	0.393345	0.284889	0.269979	0.368683	0.257198	0.235534	0.10918	0.228263	0.206053	0.23024		17.105	16.1488	15.8845	15.6575	16.2239	14.9783	15.3212	16.4599	16.2861	15.96	16.5947	15.2173	15.1928	16.2365	15.7696	16.0787	16.1923	16.4705	14.7291	15.0953
0.34383	0.377279	0.381652	0.341213	0.427143	0.36834	0.483147	0.453648	0.477204	0.475791	0.425417	0.418106	0.34717	0.482536	0.580686	0.56756	0.468721	0.352178	0.319825	0.290624	0.391793	0.375275	0.215992	0.267689	0.17593	0.251665	0.361248	0.298775	0.244369		15.7105	15.3168	16.6432	15.9675	15.6292	16.3801	15.5977	16.1238	16.172	16.6794	15.5234	15.9484	15.6885	16.3662	17.0561	15.416	14.9101	16.0095	15.6586	15.6777
0.442642	0.307346	0.307348	0.384428	0.378984	0.41731	0.400509	0.379295	0.40616	0.375457	0.505779	0.425895	0.351764	0.493548	0.504373	0.462939	0.325041	0.434315	0.37276	0.344538	0.255993	0.292802	0.226656	0.240134	0.240598	0.305604	0.228995	0.266133	0.246557		15.7671	14.7245	15.4927	14.8775	14.7061	15.2833	15.6994	15.6036	15.8319	16.45	15.802	16.0522	15.7206	15.7323	15.8466	16.0779	16.175	16.2453	15.6268	15.3206
0.428922	0.339791	0.35846	0.322177	0.398392	0.386537	0.42515	0.474587	0.44055	0.398232	0.294028	0.398597	0.423809	0.470218	0.473716	0.434384	0.423163	0.345924	0.331651	0.256507	0.406648	0.327532	0.235836	0.228175	0.33155	0.261618	0.237793	0.222211	0.256455		15.1192	15.6557	16.053	16.3484	15.0418	16.2355	16.3892	16.59	16.2735	15.9232	16.1924	16.6194	15.157	15.3601	16.0138	15.6403	16.6032	17.3844	15.646	14.8238
0.288425	0.300238	0.335613	0.283077	0.437926	0.440344	0.4226	0.444403	0.4528	0.395357	0.399848	0.340828	0.440902	0.43794	0.411705	0.522505	0.530871	0.410546	0.475334	0.267342	0.376254	0.303533	0.310147	0.193107	0.229065	0.254266	0.101504	0.248221	0.262809		16.6805	15.6018	15.1938	16.1361	15.1011	15.567	16.2056	15.6756	16.8671	16.3145	16.5209	16.2554	15.4647	15.7638	15.6929	16.5284	16.9431	16.1962	16.3453	15.8038
0.360274	0.340004	0.371347	0.286293	0.291317	0.403812	0.4588	0.414385	0.394707	0.408646	0.425571	0.446639	0.370914	0.431431	0.424987	0.406136	0.460465	0.43153	0.361765	0.385122	0.411288	0.33848	0.382784	0.227428	0.237492	0.237036	0.2999	0.263804	0.260059		15.873	15.5672	15.0098	15.2193	15.0238	16.0423	15.349	16.3511	16.0077	16.3792	15.9065	15.4688	14.5684	15.1542	15.1406	15.8746	16.3973	16.086	15.5612	15.4853
0.445865	0.390933	0.377423	0.302003	0.451788	0.425781	0.433952	0.356207	0.505165	0.504491	0.429584	0.514127	0.47918	0.475819	0.600938	0.445671	0.375361	0.403712	0.415201	0.355088	0.327762	0.279825	0.279151	0.245671	0.298094	0.160555	0.20173	0.272356	0.315042		15.8517	15.5554	15.2578	16.2977	15.4249	14.8196	15.0779	15.6676	16.7576	16.5063	16.3616	15.6111	15.9548	15.8422	17.2848	16.2106	16.5848	15.0737	15.9426	14.7305
0.353102	0.27186	0.399607	0.378564	0.345261	0.423659	0.425305	0.48005	0.440326	0.470505	0.432598	0.449218	0.430464	0.456697	0.366031	0.446266	0.376068	0.341418	0.428339	0.371578	0.319524	0.269678	0.265425	0.275923	0.262742	0.21391	0.233967	0.287789	0.382013		16.034	15.4438	15.4855	14.8567	16.0076	15.5948	15.3647	16.1034	15.6688	16.6889	15.8256	16.2615	15.3468	17.2277	16.8982	16.2891	15.9893	16.0668	15.6115	15.1311
0.396337	0.293063	0.409293	0.383843	0.401735	0.451106	0.442941	0.368403	0.435544	0.355268	0.555525	0.517842	0.384637	0.345087	0.517061	0.511333	0.406761	0.363673	0.261073	0.401542	0.314532	0.287494	0.190655	0.245994	0.131281	0.324749	0.185891	0.320354	0.201725		15.3286	15.4872	15.4139	15.8736	15.4987	15.5696	15.8214	16.2981	16.2522	16.7936	16.0154	15.7493	15.4858	15.9763	15.2894	15.3896	16.164	16.813	16.0871	15.2271
0.341223	0.39051	0.412022	0.335545	0.369634	0.391526	0.450286	0.442203	0.410205	0.433752	0.498224	0.387166	0.36708	0.463478	0.535832	0.525558	0.427881	0.347593	0.385743	0.272266	0.311628	0.390193	0.290803	0.217158	0.250593	0.314801	0.307482	0.270172	0.325475		15.5386	15.5698	15.6969	15.8847	15.5022	14.4771	15.5117	15.6325	15.9825	16.0082	16.6839	16.0729	16.7114	17.6806	17.0173	16.3262	15.6733	16.2066	16.1279	15.5852
0.415109	0.358956	0.327952	0.305253	0.406733	0.346842	0.505	0.487284	0.437369	0.463882	0.431031	0.422587	0.521664	0.372168	0.490204	0.422538	0.399535	0.361875	0.368066	0.311218	0.370342	0.36938	0.26598	0.265299	0.214223	0.20005	0.246016	0.307912	0.251265		16.1085	14.5135	15.1453	14.8572	15.1586	14.73	15.6947	15.5287	16.0347	16.4858	17.0506	15.2923	15.7872	15.4899	16.224	14.8187	16.2501	15.7532	15.0757	14.3799
0.37189	0.404421	0.441804	0.396006	0.419916	0.414435	0.396021	0.407866	0.438926	0.431474	0.499004	0.451452	0.431416	0.379008	0.302587	0.417895	0.348181	0.324296	0.459385	0.393177	0.430342	0.360359	0.253518	0.160804	0.33183	0.153735	0.276669	0.206971	0.297601		16.2777	15.5871	16.1327	15.615	15.6016	15.2611	14.9584	15.7288	15.7968	16.1982	15.4847	15.5281	15.0595	15.8842	15.6864	15.0262	16.1931	16.4645	16.498	15.1855
0.363028	0.336945	0.39127	0.324274	0.4705	0.357496	0.428771	0.432013	0.408844	0.339903	0.481753	0.40131	0.463197	0.379841	0.545743	0.471225	0.370157	0.343146	0.380119	0.38349	0.224723	0.352424	0.201142	0.223614	0.191277	0.258746	0.231519	0.370775	0.245396		15.3852	15.4824	14.9408	16.3402	15.056	15.0972	15.2527	15.7513	16.1254	15.6996	17.2809	15.4023	15.8287	16.5918	16.5776	17.064	16.0052	15.827	15.4133	16.0778
0.384437	0.280434	0.366721	0.378435	0.384211	0.358061	0.401902	0.526514	0.545509	0.443324	0.436766	0.443225	0.427254	0.381143	0.476902	0.444797	0.469275	0.448393	0.345219	0.376453	0.399347	0.260879	0.204359	0.239656	0.190009	0.194845	0.291702	0.26949	0.334968		15.3296	15.304	15.1024	15.9489	15.057	15.4034	16.0405	16.2632	16.2386	15.0911	16.706	15.5463	15.9146	15.9943	16.2066	16.1052	15.6694	15.7956	17.0746	15.473
0.279804	0.293325	0.334185	0.361451	0.377121	0.386699	0.465084	0.49718	0.46199	0.456282	0.492621	0.383111	0.381734	0.472511	0.390832	0.498578	0.422106	0.289959	0.352139	0.324259	0.351341	0.374018	0.266048	0.230426	0.282181	0.254547	0.278697	0.222842	0.304851		15.524	15.3533	15.8615	15.3947	15.3343	15.6396	16.0789	16.1216	15.5659	16.8598	16.3293	16.6533	15.506	15.943	16.5844	15.885	16.8127	16.3518	15.2114	16.2965
0.378763	0.32665	0.448926	0.259219	0.452233	0.339615	0.323381	0.360731	0.422849	0.384448	0.456477	0.417959	0.366209	0.527286	0.500272	0.462241	0.222915	0.376675	0.316302	0.304069	0.281185	0.29327	0.370433	0.279671	0.240201	0.171372	0.208508	0.276113	0.249399		15.0856	16.1174	15.5398	15.8795	15.7015	15.0685	16.2896	15.5589	17.1345	16.6761	16.4197	16.7631	15.3496	16.5581	16.1797	16.9129	16.4034	16.1912	16.1406	14.8
0.394026	0.34231	0.300059	0.360016	0.343858	0.411925	0.522058	0.496474	0.390609	0.395731	0.419294	0.363878	0.446067	0.49639	0.416314	0.392878	0.385085	0.444035	0.309526	0.380281	0.345886	0.38872	0.283704	0.222443	0.210743	0.321046	0.199467	0.225891	0.209687		16.1941	15.2539	16.4292	15.7227	15.1752	15.4356	16.143	16.9024	15.8716	16.197	15.774	15.291	15.6037	16.8655	16.3694	16.7154	16.8474	16.9328	16.0669	15.5063
0.380422	0.329302	0.342709	0.316994	0.372798	0.410458	0.355438	0.482171	0.497278	0.451064	0.468545	0.465206	0.500097	0.507764	0.459804	0.534003	0.369478	0.435249	0.298249	0.402996	0.436403	0.298825	0.325249	0.211791	0.216121	0.148527	0.276584	0.348275	0.298761		14.8013	14.931	14.9294	15.8405	15.0283	14.7343	15.2149	15.752	16.0974	16.3653	16.7498	15.9063	15.8925	16.5183	15.3237	16.7332	16.3258	15.0351	14.9485	16.0123
0.360933	0.277534	0.379242	0.376943	0.415187	0.496593	0.469017	0.375789	0.398822	0.439432	0.437368	0.409879	0.441288	0.509817	0.604143	0.402605	0.338195	0.397787	0.31062	0.318331	0.346807	0.307964	0.252588	0.232845	0.177154	0.15173	0.212362	0.296986	0.329758		16.2735	16.1728	15.2937	15.517	15.2268	15.9598	16.19	15.5536	16.092	17.2394	16.0741	15.6469	15.7497	15.202	15.9847	16.8025	17.0672	16.4612	16.0063	15.474
0.373571	0.381939	0.310106	0.382492	0.272464	0.436563	0.452787	0.448539	0.453877	0.394066	0.468777	0.370019	0.395396	0.434515	0.584014	0.469756	0.307615	0.444198	0.361527	0.263642	0.332527	0.292383	0.269975	0.185136	0.223963	0.277857	0.308311	0.340302	0.224115		16.0061	15.4033	15.4102	15.2386	15.2917	15.4438	15.5548	16.2997	16.4014	16.224	16.0659	16.2723	14.9268	16.2419	16.4461	15.9342	16.6814	16.7758	16.4108	15.5008
0.335117	0.333185	0.316145	0.411388	0.445793	0.36932	0.387609	0.451576	0.385131	0.456916	0.472564	0.436658	0.370143	0.466909	0.372227	0.401748	0.33729	0.393315	0.445961	0.405691	0.346777	0.264214	0.241429	0.127697	0.196314	0.199723	0.252595	0.227497	0.264326		15.7165	15.7463	16.315	15.9412	14.7248	14.4084	15.4187	16.0714	16.4158	16.5745	16.7627	16.7231	14.9482	16.0165	16.4006	15.9995	16.2398	16.8653	16.7421	15.4541
0.303419	0.41263	0.327442	0.396721	0.33257	0.352893	0.426786	0.448845	0.468286	0.458865	0.459657	0.54001	0.420589	0.476291	0.546757	0.528667	0.347552	0.45175	0.301556	0.289085	0.435597	0.287308	0.235423	0.268037	0.270837	0.24159	0.207663	0.231623	0.283718		16.9883	15.4666	15.4222	15.6716	15.3331	15.711	16.1361	15.9026	16.9595	15.8734	15.5762	16.4274	15.9308	15.2164	16.936	16.2729	15.322	15.8897	15.5196	15.2626
0.382516	0.357725	0.347266	0.328463	0.334958	0.332733	0.42856	0.416379	0.447133	0.491754	0.429103	0.365583	0.484055	0.486249	0.377872	0.438576	0.395895	0.413789	0.359575	0.318001	0.273105	0.287257	0.344752	0.19827	0.253662	0.326995	0.332606	0.215147	0.275351		16.4672	14.761	15.8487	15.564	15.4619	15.4398	15.6531	15.542	16.5315	17.2173	15.9337	15.2841	16.1071	16.714	15.4252	14.9268	16.131	16.4402	16.0826	15.6556
0.36965	0.381824	0.350547	0.333717	0.395989	0.423507	0.438405	0.474164	0.405713	0.429555	0.336175	0.438617	0.340619	0.450349	0.449544	0.545685	0.451561	0.299575	0.389405	0.328118	0.227956	0.291972	0.328229	0.239759	0.202899	0.235735	0.277589	0.242718	0.295659		16.1213	15.7522	15.1951	15.8978	15.2449	16.2963	15.84	15.6264	15.6409	16.7603	16.8814	15.4243	16.9363	15.8584	15.9626	16.2276	16.3622	15.6989	15.5622	15.1875
0.37875	0.364724	0.264549	0.38808	0.38674	0.338256	0.416227	0.424887	0.449984	0.518212	0.401766	0.492373	0.438401	0.290038	0.592015	0.472393	0.294595	0.291471	0.426963	0.395887	0.3679	0.347478	0.215158	0.325851	0.214319	0.230151	0.22675	0.18222	0.289574		16.3246	15.7099	15.271	15.1865	16.025	15.9039	15.6916	15.7086	16.874	17.5367	15.7756	16.0116	16.563	16.1186	17.4506	15.8841	16.8533	15.9924	16.164	15.2121
0.39893	0.394709	0.4454	0.452526	0.432139	0.485902	0.364899	0.493985	0.475299	0.415215	0.52919	0.426201	0.369641	0.400661	0.429969	0.432631	0.388775	0.37439	0.407526	0.373879	0.357947	0.320819	0.301715	0.199657	0.185624	0.272523	0.175893	0.265504	0.363047		15.9134	14.959	16.3956	15.9667	16.2781	14.7289	16.2906	16.038	16.5687	16.3487	16.22	16.6079	15.1921	15.2048	16.4534	15.2288	16.0352	15.4065	15.6561	16.1218
0.336316	0.372518	0.30952	0.325268	0.444722	0.397918	0.474588	0.490936	0.355839	0.421195	0.482955	0.515352	0.389254	0.407285	0.408819	0.494487	0.451811	0.42947	0.384113	0.345111	0.255886	0.361862	0.305603	0.293354	0.272059	0.256678	0.292434	0.265354	0.320858		15.8664	16.1753	16.0689	15.2346	14.5489	14.5865	15.6691	16.1563	15.8762	17.0936	15.6161	17.3114	16.1849	16.5016	16.2048	16.2512	15.5174	17.0006	15.2086	15.4717
0.290859	0.368973	0.354173	0.369591	0.394057	0.431136	0.371685	0.49056	0.367308	0.366113	0.426101	0.415071	0.433261	0.440896	0.3618	0.433289	0.472483	0.34583	0.371672	0.267966	0.434668	0.26211	0.258799	0.263119	0.318456	0.240397	0.241783	0.26185	0.391343		15.7148	14.3796	16.3564	15.6729	15.5469	15.6446	16.17	15.7577	16.314	16.2573	15.8865	16.288	15.4233	15.1243	15.7168	15.8836	15.9583	16.8045	14.9445	15.6841
0.428039	0.342568	0.372602	0.356215	0.399668	0.495555	0.474219	0.403831	0.502788	0.480986	0.465655	0.412913	0.46196	0.460722	0.47185	0.450519	0.455619	0.489417	0.312477	0.401845	0.407687	0.387931	0.332988	0.246639	0.166728	0.32971	0.225467	0.209618	0.292462		15.6918	14.6903	14.9837	15.5346	15.0915	15.9064	15.8895	16.3119	16.2216	15.7036	17.205	15.8295	15.3487	16.6807	15.4323	15.1303	16.2566	16.4534	15.1964	15.5963
0.3883	0.456513	0.259854	0.476061	0.412732	0.389632	0.380491	0.439486	0.457558	0.423826	0.448161	0.5044	0.397776	0.41993	0.434359	0.580565	0.400133	0.413925	0.428435	0.284709	0.330726	0.251053	0.318005	0.24335	0.252861	0.291815	0.270658	0.342848	0.36538		15.8677	15.4437	15.3798	15.7228	15.3478	16.1643	15.2418	15.4408	16.2342	16.2807	15.8787	15.187	15.1232	16.7088	15.7378	16.9884	15.5913	15.698	16.0795	15.1661
0.3069	0.352309	0.342642	0.352868	0.347734	0.425663	0.339318	0.557854	0.424595	0.340038	0.47147	0.351965	0.485248	0.391606	0.445536	0.420002	0.439888	0.392526	0.458827	0.338264	0.452636	0.348057	0.227986	0.222639	0.303696	0.19627	0.304249	0.285986	0.266599		16.8982	15.1421	16.8854	15.5559	15.7718	14.3021	15.9568	16.0224	16.0151	17.3097	15.4152	15.3014	15.5025	16.0255	15.3177	16.1872	16.5267	16.4687	16.5107	15.399
0.462662	0.32457	0.392771	0.292622	0.39032	0.394478	0.384709	0.373849	0.396399	0.466274	0.478246	0.399536	0.406722	0.348275	0.419318	0.406159	0.35284	0.401306	0.429076	0.302504	0.358462	0.259955	0.327995	0.271843	0.218518	0.231832	0.247205	0.257963	0.357754		15.6436	15.6338	15.3976	15.5382	14.764	15.4579	15.3406	16.7132	15.7399	16.5044	16.4266	15.4067	15.5588	16.8105	14.8969	15.8084	15.9904	15.461	15.8694	16.3634
0.336512	0.436462	0.329594	0.38731	0.393113	0.416821	0.446331	0.441989	0.423893	0.4586	0.409341	0.490979	0.417552	0.537674	0.461971	0.565923	0.391465	0.386619	0.328562	0.408939	0.264874	0.253102	0.319716	0.310217	0.249176	0.237621	0.26368	0.222607	0.259444		16.5419	15.8845	15.517	16.3578	15.0635	15.486	14.902	15.4134	15.1739	17.082	15.629	16.0135	15.4715	15.7394	16.945	15.8043	15.8201	15.3282	14.982	16.5568
0.480702	0.39135	0.430367	0.439078	0.432885	0.317421	0.37998	0.451556	0.380055	0.384433	0.512475	0.394712	0.413817	0.489848	0.444387	0.52235	0.312251	0.319517	0.417788	0.332698	0.42679	0.264469	0.244202	0.216194	0.308635	0.276	0.192477	0.272777	0.135762		15.6561	15.7974	15.1743	16.2913	15.8455	14.9902	15.5576	16.0003	16.3582	15.9602	16.7117	16.2654	15.106	16.1986	16.2479	16.5592	17.1956	17.338	15.8207	15.4442
0.384011	0.295399	0.347927	0.261209	0.355132	0.390782	0.546513	0.432729	0.458429	0.423073	0.559224	0.426377	0.421734	0.411584	0.409176	0.508452	0.373965	0.422774	0.250093	0.296626	0.37641	0.26134	0.241885	0.230468	0.215611	0.280913	0.215938	0.220415	0.28799		15.6209	15.9781	15.401	16.0994	14.5209	15.5879	17.1974	16.6007	17.2745	16.5544	16.2827	16.3649	16.2657	16.3432	16.8661	16.7574	15.9711	14.3427	15.1355	15.2986
0.332791	0.376521	0.340567	0.305615	0.43096	0.44942	0.359818	0.420853	0.494712	0.399187	0.49294	0.407715	0.454375	0.459781	0.541502	0.474624	0.347614	0.384079	0.405474	0.195911	0.332843	0.306081	0.284048	0.231952	0.324059	0.223349	0.20062	0.2728	0.204718		14.7148	15.0741	16.4424	16.2853	15.0476	15.3943	16.1036	15.5028	16.5696	15.7316	16.4309	16.2166	14.9371	16.0608	16.4169	16.5071	16.3522	16.3073	15.1078	14.5333
0.436339	0.32223	0.35563	0.438383	0.461461	0.373015	0.404294	0.543622	0.430521	0.448206	0.42034	0.42213	0.443343	0.39684	0.472059	0.488811	0.423632	0.304568	0.390937	0.275306	0.297524	0.350792	0.371527	0.280628	0.250171	0.141769	0.296093	0.29457	0.257826		15.7141	14.9989	15.4802	16.2817	15.6676	16.2208	15.5036	16.2952	15.6407	16.6637	16.2068	15.9633	15.5851	15.4002	17.2858	17.1681	15.5007	16.121	15.3457	14.6032
0.424402	0.425799	0.349518	0.448423	0.255772	0.372491	0.431828	0.373897	0.395551	0.388902	0.441349	0.390748	0.412748	0.570786	0.395919	0.450865	0.413537	0.392578	0.385206	0.414258	0.356445	0.230491	0.309652	0.238241	0.26087	0.265704	0.263563	0.31773	0.296048		14.8371	16.0999	15.4344	15.9191	15.8996	15.5734	16.5044	16.408	16.638	15.9049	16.2887	16.1412	15.7496	15.7239	15.5536	16.0194	16.3258	15.8186	15.3823	14.5082
0.411075	0.429001	0.354149	0.329991	0.447114	0.379393	0.410616	0.444652	0.411676	0.360327	0.451825	0.402704	0.393943	0.445494	0.547662	0.503467	0.308327	0.378171	0.380884	0.260471	0.314013	0.256705	0.401655	0.278608	0.224751	0.0888627	0.277623	0.368416	0.36867		15.7511	14.7949	16.3853	16.2504	15.5876	15.8393	15.5057	15.0626	16.3819	16.307	16.6913	15.3023	15.8305	16.4192	17.1944	15.8032	16.5732	15.3982	15.8504	15.4144
0.394517	0.380924	0.410287	0.389554	0.403812	0.400482	0.431041	0.461064	0.430908	0.430021	0.446503	0.371065	0.436052	0.452155	0.461215	0.379477	0.328274	0.465634	0.356569	0.327818	0.291096	0.217375	0.239202	0.250941	0.17008	0.254162	0.200142	0.244324	0.293097		15.0958	15.2145	15.2847	15.9695	15.4322	15.4039	15.5068	15.9807	17.0305	16.3981	15.8587	16.0856	15.8968	16.0618	15.7365	16.2307	16.5358	17.0789	15.4761	15.073
0.322827	0.305987	0.466254	0.429187	0.443334	0.39402	0.467364	0.421002	0.389242	0.521889	0.453126	0.50243	0.323988	0.489337	0.509669	0.431031	0.421743	0.293471	0.383134	0.37329	0.370602	0.3151	0.308662	0.148349	0.247069	0.218208	0.316548	0.34067	0.414112		14.8642	15.3879	15.6408	16.5087	15.023	16.53	16.7722	14.815	15.8102	16.7626	16.7674	16.0762	14.0989	15.0438	16.5428	14.9568	16.2957	16.1756	15.6053	15.5185
0.347488	0.320834	0.384592	0.358981	0.355984	0.410775	0.416606	0.471147	0.515568	0.41886	0.393318	0.407497	0.448429	0.370998	0.461217	0.469335	0.290548	0.411383	0.343991	0.415822	0.396773	0.264345	0.333165	0.177324	0.273743	0.239901	0.201241	0.326881	0.326686		15.612	14.5586	15.4075	15.8155	15.5604	15.0472	15.7349	15.6756	16.2258	17.0028	16.278	16.568	15.3986	15.0516	15.9805	15.4734	16.6993	15.5123	16.7207	15.2179
0.397024	0.304515	0.317324	0.274616	0.313529	0.290294	0.427382	0.401004	0.461174	0.458625	0.466631	0.388274	0.449876	0.4637	0.417049	0.451699	0.439058	0.370653	0.36599	0.331253	0.335449	0.328652	0.310984	0.31913	0.196046	0.270932	0.245893	0.320876	0.248022		16.1765	15.4068	15.9611	16.6645	15.4441	15.2822	15.9722	16.1165	16.2901	15.8865	16.9156	15.4383	16.9126	16.7468	16.2863	16.982	15.9615	15.8318	16.114	15.2686
0.45855	0.360167	0.42447	0.340573	0.368395	0.407233	0.330015	0.494103	0.396277	0.428734	0.51225	0.414941	0.426189	0.396655	0.544837	0.420022	0.301646	0.394776	0.375359	0.295384	0.225832	0.412937	0.345349	0.221999	0.247472	0.262513	0.146032	0.287521	0.355958		15.6479	15.499	15.2144	15.319	15.6398	15.3928	14.6209	15.9149	15.7857	16.9614	16.8449	16.9509	14.884	16.7858	15.3319	15.2423	16.4453	16.9092	15.2585	16.264
0.323392	0.319033	0.396214	0.303508	0.304045	0.458339	0.455	0.483292	0.448468	0.466684	0.370305	0.466484	0.470657	0.28938	0.425138	0.383641	0.433798	0.343323	0.440915	0.320557	0.356755	0.332805	0.237211	0.211193	0.217173	0.210427	0.21735	0.194423	0.219416		15.4341	15.4457	15.6869	15.0639	15.5606	15.8893	15.144	16.2056	16.4534	17.3439	16.0494	15.9021	16.5343	16.6491	16.6759	16.3114	15.5235	16.225	15.7995	15.1349
0.297161	0.331244	0.403702	0.375119	0.416222	0.363213	0.45682	0.478075	0.467132	0.505796	0.425859	0.458361	0.422664	0.443822	0.446934	0.461612	0.446823	0.349923	0.465318	0.21886	0.23044	0.358767	0.292484	0.256844	0.200396	0.252826	0.269863	0.20535	0.270711		15.8339	15.3735	15.0489	15.1482	15.4599	15.33	15.4652	16.1199	16.4581	17.0295	16.405	15.7005	15.536	16.2082	15.9304	17.118	16.7489	16.5212	16.2331	15.7499
0.340255	0.34409	0.341251	0.334042	0.298744	0.408248	0.322246	0.460151	0.467664	0.42997	0.47012	0.433672	0.335005	0.536976	0.360794	0.412664	0.411179	0.394112	0.388415	0.407593	0.363061	0.269191	0.283089	0.18467	0.243426	0.298857	0.261987	0.186705	0.29541		15.5611	15.5294	14.6358	15.8057	14.7517	15.3262	15.7773	15.6927	16.3292	16.1578	16.7081	16.0356	16.4554	16.1329	16.0483	16.1682	16.2128	15.3701	16.2427	16.3175
0.333976	0.374272	0.289633	0.362133	0.330204	0.421993	0.417781	0.38934	0.44721	0.363697	0.50958	0.418835	0.480154	0.398021	0.453246	0.457729	0.28656	0.427385	0.285971	0.29383	0.344105	0.331708	0.31034	0.193807	0.223557	0.292807	0.280369	0.238634	0.272145		15.7609	15.294	14.8242	15.4879	15.8283	15.7377	15.7868	15.6362	17.082	16.421	15.9999	14.8504	15.6766	15.1435	15.7025	16.3949	15.4567	15.6911	16.1524	15.2372
0.376062	0.372076	0.351029	0.302559	0.462878	0.369499	0.437218	0.444571	0.357998	0.473331	0.483379	0.44414	0.393884	0.326711	0.430124	0.407139	0.409681	0.455628	0.418999	0.259749	0.358771	0.328914	0.247609	0.253802	0.345107	0.211338	0.243458	0.24771	0.324422		15.1474	15.7235	15.5696	15.5832	15.2616	14.5748	14.979	16.4659	15.8868	16.3341	16.1051	16.638	16.0834	16.1858	16.2159	17.6332	16.1104	15.7678	15.9513	15.3474
0.393763	0.327741	0.32203	0.320335	0.380415	0.393443	0.354924	0.451337	0.380914	0.418282	0.416283	0.46074	0.444313	0.434763	0.448709	0.387895	0.336097	0.362499	0.265547	0.320931	0.290534	0.342913	0.333572	0.194274	0.36553	0.334835	0.298797	0.306531	0.317388		15.9857	15.4169	14.5944	16.4554	15.2606	16.5266	15.562	15.1679	16.1119	15.5204	15.298	16.1584	15.8271	16.0424	15.5286	15.5823	16.6741	15.6313	14.6678	14.8989
0.457633	0.302603	0.346966	0.43584	0.445652	0.406634	0.428164	0.453963	0.39062	0.423838	0.486934	0.3725	0.416952	0.509955	0.468034	0.409795	0.350255	0.406371	0.349652	0.268159	0.382635	0.383601	0.30286	0.252537	0.206648	0.16471	0.212611	0.237586	0.259557		15.2826	14.7044	15.2997	15.7944	15.6166	14.8472	15.9813	17.0193	14.9662	16.5253	16.732	17.4423	15.8331	16.2557	15.9697	15.6363	16.2625	15.7016	16.0649	14.6007
0.422966	0.355236	0.42231	0.417937	0.455488	0.446987	0.365076	0.402999	0.457224	0.417284	0.376108	0.448708	0.399763	0.420025	0.509388	0.454247	0.289193	0.373189	0.360729	0.362109	0.364116	0.262429	0.218495	0.207394	0.202243	0.284991	0.285022	0.271722	0.209248		15.0022	15.0624	15.5409	15.1498	14.8631	16.1315	16.0142	15.3784	15.6858	16.3281	15.799	15.8627	15.8108	16.1081	15.5605	16.0775	16.2743	16.9874	16.0951	15.7516
0.356417	0.288923	0.320907	0.342206	0.407998	0.456894	0.483224	0.45142	0.493632	0.452414	0.48156	0.50399	0.464002	0.42476	0.43211	0.419075	0.398033	0.34032	0.364142	0.360486	0.31757	0.30724	0.30235	0.290065	0.345251	0.171028	0.32291	0.147597	0.292308		15.9562	15.1748	16.1671	15.6606	15.3322	14.695	15.6777	16.5167	16.2496	15.8924	15.9476	16.0536	16.1095	15.7512	16.0833	16.0629	16.0857	17.0599	14.9295	16.0845
0.316869	0.357158	0.32053	0.33757	0.422363	0.426472	0.481067	0.41551	0.442209	0.404102	0.465022	0.361676	0.543615	0.468309	0.493195	0.464929	0.495087	0.482391	0.404333	0.310536	0.36809	0.350599	0.37458	0.275093	0.195932	0.343162	0.289023	0.286813	0.25613		15.8044	15.8086	14.588	15.3824	14.754	15.8264	15.8754	15.9763	16.0037	16.0088	16.6294	16.2503	15.7824	16.0458	16.698	15.3572	15.6719	16.5569	16.1736	15.253
0.341112	0.324908	0.38325	0.386479	0.409511	0.487305	0.413889	0.440371	0.424674	0.393988	0.499147	0.476355	0.477936	0.420602	0.486089	0.428312	0.412932	0.321832	0.338071	0.296139	0.340411	0.296243	0.305521	0.235602	0.210392	0.231614	0.259574	0.217959	0.319666		15.6975	15.3452	16.9612	14.603	14.8587	15.4253	15.1908	15.5686	15.3904	15.8281	16.2868	15.0213	15.9725	15.9068	15.682	16.3015	17.0548	16.1905	15.0625	15.601
0.292352	0.41227	0.378453	0.298149	0.418009	0.369274	0.393803	0.548517	0.460085	0.457055	0.452701	0.388157	0.378945	0.496989	0.40387	0.458208	0.330437	0.310211	0.303226	0.299071	0.248689	0.299671	0.32494	0.211902	0.188973	0.414135	0.271829	0.232963	0.29049		15.3917	15.4455	16.0565	15.5068	15.8482	14.6681	16.2687	15.7603	16.0853	16.3951	16.3592	15.5006	15.1855	15.2143	16.4882	15.4621	16.5488	18.2116	15.9128	15.1162
0.343816	0.388179	0.385679	0.368999	0.515126	0.423714	0.476485	0.326009	0.378197	0.432148	0.530424	0.438265	0.467121	0.462429	0.592433	0.495801	0.461596	0.450455	0.426333	0.391378	0.238578	0.289249	0.353865	0.202535	0.268745	0.252767	0.265137	0.219925	0.274131		15.7209	15.2642	15.4135	15.3274	16.0903	14.9082	15.7453	15.8246	15.7953	16.9476	15.7814	15.563	15.585	16.9987	16.0909	16.9	16.7267	15.8973	15.6438	14.9842
0.307959	0.36836	0.369336	0.354433	0.397413	0.478859	0.365991	0.396565	0.468712	0.363495	0.456719	0.503744	0.412431	0.493585	0.534247	0.435168	0.435676	0.358544	0.366611	0.340135	0.439316	0.354492	0.303485	0.297751	0.256182	0.355216	0.214993	0.221888	0.257433		16.2607	16.2632	15.9507	15.303	15.502	15.2257	15.0499	15.9186	16.9129	16.4735	16.5153	17.2769	15.8035	15.5189	16.4504	16.3317	16.995	15.2106	15.2742	15.9206
0.4048	0.330883	0.419718	0.284041	0.35831	0.340874	0.356782	0.416579	0.493112	0.489597	0.490401	0.447214	0.48162	0.497338	0.557029	0.51062	0.402557	0.37648	0.360555	0.371855	0.298097	0.241919	0.323962	0.236217	0.22887	0.305137	0.238617	0.266209	0.354866		15.7129	15.2305	14.8323	15.9752	15.6907	14.6476	15.7242	15.6949	15.19	17.3406	16.6757	14.8012	16.4511	15.8149	15.8903	16.6801	16.0406	15.7568	15.6122	14.8509
0.426053	0.401396	0.383755	0.341315	0.364564	0.454603	0.384614	0.446772	0.49293	0.389888	0.550418	0.452836	0.499954	0.439245	0.349625	0.465827	0.394936	0.346286	0.419762	0.309229	0.224304	0.252278	0.347523	0.221658	0.2376	0.199876	0.188213	0.264637	0.311153		15.5289	15.6187	15.4362	15.7801	15.8156	16.4738	16.2043	16.2783	16.3916	16.4795	16.5512	15.7428	15.8722	14.8115	15.8715	16.9762	17.0862	15.8427	15.0268	15.9676
0.388824	0.443847	0.341278	0.439406	0.332575	0.386864	0.326658	0.438044	0.320017	0.402652	0.386683	0.367509	0.383252	0.443443	0.519746	0.507052	0.333431	0.374017	0.338909	0.337224	0.28487	0.301884	0.311363	0.311952	0.254373	0.209738	0.234148	0.216637	0.300335		16.3762	15.1704	16.0402	16.3046	15.0817	15.1027	16.2756	15.7501	16.5638	16.4554	16.0243	15.1459	15.2538	16.6254	16.1957	15.6805	16.7709	16.2924	16.7519	16.1002
0.362318	0.436143	0.347337	0.408055	0.423961	0.43222	0.368251	0.359318	0.429695	0.446055	0.490454	0.442955	0.459791	0.527535	0.523762	0.541299	0.32598	0.38119	0.328556	0.393106	0.27784	0.24083	0.378723	0.284695	0.254435	0.307962	0.263756	0.270487	0.364295		14.865	15.4093	15.169	15.3419	15.4273	15.3341	15.5585	15.9749	16.7405	17.0679	16.6803	16.1073	15.0753	15.8239	17.2421	16.0383	15.7196	15.8457	15.7554	15.2498
0.37311	0.363793	0.450712	0.441805	0.412232	0.317921	0.486753	0.466911	0.432852	0.456812	0.487901	0.457906	0.483286	0.480839	0.514368	0.316295	0.413827	0.423252	0.358583	0.357074	0.382281	0.218232	0.291187	0.304462	0.279893	0.19752	0.181696	0.320826	0.332319		14.6683	15.043	15.2589	15.371	15.3628	15.1509	15.8618	15.18	16.0862	16.0998	15.6032	16.1431	15.0512	17.0416	16.142	15.2702	16.5287	16.3804	15.8355	14.83
0.348144	0.339914	0.332505	0.29075	0.388194	0.367137	0.412381	0.38571	0.459435	0.436223	0.462276	0.459941	0.416781	0.390323	0.512919	0.466387	0.374636	0.327983	0.342871	0.35941	0.348286	0.154321	0.377295	0.199575	0.264464	0.27971	0.24273	0.216408	0.274067		15.3779	15.9253	14.7304	14.7349	15.8214	15.3808	15.7009	15.5234	15.8583	15.6741	15.5476	16.3942	14.5675	15.8637	16.0739	16.4877	15.2184	16.889	15.4158	15.6696
0.43601	0.393638	0.371089	0.365457	0.426201	0.40113	0.405165	0.426156	0.411372	0.376447	0.405329	0.405031	0.278989	0.467666	0.340507	0.529183	0.38069	0.358357	0.337467	0.309366	0.26176	0.266622	0.286437	0.183428	0.228601	0.24576	0.164553	0.282422	0.246996		15.8075	16.4097	15.4999	15.6797	15.2022	15.3728	15.9133	15.5749	16.0909	16.2345	15.7352	17.0712	15.9701	15.7886	16.6742	15.7799	16.0326	16.4562	16.0682	15.4816
0.420171	0.321474	0.336279	0.389692	0.43955	0.350683	0.462552	0.439098	0.460672	0.432556	0.367753	0.402455	0.455978	0.472617	0.471825	0.411613	0.354998	0.344622	0.305333	0.396769	0.329659	0.278215	0.359888	0.225436	0.246611	0.284155	0.300828	0.23938	0.256365		16.0777	14.8332	15.8563	14.9691	15.0392	15.264	15.226	15.5459	16.5705	15.9857	16.7625	16.8716	15.802	17.5614	16.5458	15.6303	16.2586	15.9752	16.029	15.325
0.42349	0.369371	0.327568	0.371389	0.498243	0.403969	0.356985	0.392181	0.463971	0.356356	0.460635	0.375812	0.45781	0.451841	0.526647	0.557171	0.420963	0.375701	0.332683	0.381779	0.217396	0.275485	0.291547	0.270763	0.276489	0.153888	0.254975	0.207737	0.277642		15.3899	17.1721	14.6656	15.451	15.6821	16.1245	15.1408	16.4694	15.7496	16.8732	16.131	15.4769	15.8517	15.6492	15.8754	17.205	15.6765	15.9849	16.1688	15.3077
0.334063	0.291938	0.334305	0.274342	0.42465	0.499239	0.410471	0.475628	0.463918	0.54073	0.470139	0.464107	0.438926	0.398548	0.500266	0.460989	0.456543	0.422606	0.309409	0.30235	0.333691	0.298051	0.314614	0.272393	0.225327	0.165643	0.205737	0.249302	0.285712		15.7182	15.3541	14.9568	16.2342	16.447	14.901	15.9983	16.5263	15.8792	15.9382	15.7496	16.0062	14.2962	16.3024	16.1973	17.036	16.8809	15.4433	15.1962	15.9228
0.422321	0.369771	0.337426	0.381641	0.444004	0.376977	0.364727	0.421736	0.493128	0.446398	0.38864	0.412626	0.401548	0.576974	0.420162	0.43966	0.314382	0.415162	0.412419	0.359672	0.317996	0.318237	0.356085	0.242796	0.199175	0.280434	0.285849	0.280878	0.234142		16.2702	14.7869	16.1059	15.6327	15.5386	15.7696	15.7839	15.6767	16.4551	15.8821	16.6836	16.1749	16.1981	16.4074	16.0797	16.1376	16.0956	15.9235	15.5188	15.4108
0.392102	0.312703	0.379841	0.236528	0.39244	0.378005	0.407958	0.440316	0.532457	0.431862	0.482194	0.576862	0.488211	0.470459	0.491107	0.532834	0.488699	0.394508	0.312388	0.28775	0.347427	0.278378	0.280178	0.31038	0.302389	0.23513	0.291808	0.251019	0.354298		15.0976	15.0899	15.8771	16.0639	16.242	15.9942	15.8958	16.4175	16.2495	15.8648	16.5411	16.3996	15.704	16.9071	17.7286	15.4409	16.0873	15.8114	16.215	15.2384
0.341371	0.335917	0.405296	0.390468	0.417695	0.41529	0.461623	0.421038	0.438768	0.44799	0.397093	0.389598	0.444562	0.491779	0.400352	0.376594	0.408504	0.305723	0.371976	0.289257	0.331191	0.356913	0.21671	0.228216	0.139902	0.357727	0.27614	0.242356	0.26837		15.6298	15.7146	14.9876	15.1672	15.2822	15.961	16.2522	15.6426	17.0241	17.265	16.0257	15.761	15.6463	16.013	16.3053	16.5156	17.347	16.5212	15.6462	16.2565
0.313538	0.398038	0.389329	0.365105	0.449863	0.517701	0.387903	0.462404	0.462089	0.379743	0.462983	0.38823	0.478823	0.473345	0.505209	0.459647	0.293673	0.426701	0.421121	0.371023	0.312458	0.330262	0.33956	0.248387	0.333876	0.277615	0.345163	0.315227	0.271863		15.7117	16.5956	15.6439	16.1589	15.6453	15.5315	15.8288	15.8411	16.5847	16.3008	15.9011	15.7359	15.3654	16.5637	16.2644	15.8141	16.6537	15.8625	16.171	15.9665
0.333097	0.32703	0.266598	0.37731	0.382873	0.301891	0.338385	0.471362	0.505982	0.499769	0.544667	0.439806	0.484723	0.507847	0.406187	0.359379	0.468555	0.421642	0.435924	0.310435	0.228506	0.363261	0.335091	0.244729	0.219878	0.187394	0.283946	0.280164	0.189686		16.5652	15.2768	16.2115	15.1214	15.7633	16.0272	16.0583	15.8138	16.107	16.3076	16.1333	15.5339	15.9269	15.4216	16.6881	16.9967	17.1626	16.3757	15.5482	15.8994
0.338025	0.357395	0.405277	0.365487	0.422389	0.376064	0.432714	0.466404	0.367427	0.515918	0.378562	0.437823	0.399553	0.370712	0.394353	0.504092	0.350822	0.405386	0.309098	0.397654	0.39567	0.274536	0.360709	0.295655	0.254318	0.249675	0.290642	0.247994	0.307093		15.6906	15.7566	16.1115	16.0545	15.3998	14.5993	15.6163	15.5865	16.0549	15.7533	16.6604	14.9549	15.1012	15.7486	15.7863	16.3666	15.7426	15.776	15.401	15.9727
0.388722	0.301858	0.393734	0.359448	0.383207	0.377922	0.435206	0.463904	0.423269	0.394534	0.450838	0.377617	0.466912	0.40974	0.472192	0.429455	0.342856	0.352977	0.378039	0.277732	0.318329	0.269546	0.324801	0.269996	0.142976	0.190808	0.318602	0.239197	0.246003		16.8926	15.5819	15.4792	14.7393	14.7833	16.1032	15.5107	14.6768	16.3985	16.5214	16.8289	14.4311	15.8334	15.8073	16.0574	15.7093	15.9366	15.4914	15.4536	15.7914
0.446585	0.387062	0.21957	0.338295	0.406614	0.454861	0.459404	0.454192	0.377139	0.392794	0.387603	0.523175	0.447715	0.451484	0.453313	0.350713	0.302354	0.3715	0.291207	0.318968	0.342648	0.330375	0.411306	0.284334	0.211575	0.208438	0.21433	0.289331	0.331373		15.9405	16.1069	14.9672	15.226	15.8691	15.6262	14.9606	16.0801	17.1253	16.5873	16.5665	16.6334	14.8707	15.7729	16.4591	15.7114	16.9677	15.3364	15.8703	14.9311
0.308251	0.308899	0.370222	0.34559	0.469481	0.428373	0.442056	0.482439	0.453613	0.44894	0.526694	0.484715	0.412186	0.425741	0.462123	0.454598	0.459734	0.463807	0.355212	0.449356	0.388555	0.233697	0.402049	0.265372	0.109321	0.340488	0.212315	0.260329	0.318113		15.4207	15.3629	14.4544	16.5456	15.1979	15.2886	16.0743	16.4276	15.3224	15.908	17.2308	16.5769	14.7118	15.2335	16.6133	15.7179	15.7852	16.2133	16.0142	16.4522
0.360517	0.301671	0.336821	0.361097	0.365348	0.345051	0.465959	0.360696	0.47762	0.447736	0.460454	0.448034	0.38198	0.431297	0.486215	0.450269	0.401255	0.351925	0.346257	0.25003	0.434633	0.31496	0.301725	0.149724	0.222012	0.365658	0.303779	0.260448	0.286674		15.5273	15.1961	15.8403	15.8852	14.9854	15.022	15.6183	15.7713	16.5005	17.3595	16.6649	15.7345	15.9488	15.7032	16.2511	15.5016	16.2441	15.072	15.6031	15.0667
0.383129	0.358334	0.30494	0.262509	0.375391	0.425172	0.486359	0.361794	0.433397	0.506323	0.48259	0.438182	0.425686	0.497251	0.538729	0.392005	0.326963	0.306905	0.420507	0.341262	0.31147	0.275219	0.254478	0.235434	0.30968	0.28271	0.304488	0.182243	0.23726		15.5554	14.7749	15.4579	16.1055	16.4409	15.7794	15.7441	15.9113	16.2444	15.8958	15.724	16.3894	15.6994	15.9312	16.3382	15.6615	16.6091	16.8009	15.3796	14.6767
0.454386	0.342263	0.370298	0.46874	0.399589	0.464391	0.392727	0.488455	0.386507	0.471814	0.456401	0.512092	0.446421	0.342614	0.565707	0.552225	0.327075	0.354928	0.386246	0.341715	0.454961	0.303544	0.248365	0.301936	0.277162	0.161826	0.269906	0.228505	0.194171		17.6857	16.2253	15.7687	15.8403	14.98	15.9891	15.1204	15.7421	15.4706	16.6272	15.8316	15.3447	15.5619	16.0059	17.3771	16.4399	16.2004	16.6606	15.8756	15.4352
0.45658	0.396737	0.383714	0.369826	0.490428	0.49107	0.452109	0.365328	0.477596	0.336599	0.484128	0.370413	0.405624	0.443459	0.434597	0.491835	0.413929	0.356374	0.490974	0.343294	0.468867	0.326498	0.31723	0.276555	0.263265	0.20338	0.266502	0.259265	0.256556		16.4362	16.3234	14.8243	15.9518	16.7503	15.4296	15.0692	16.2255	15.8323	16.3451	16.465	16.4814	16.2187	15.8744	16.3242	15.4598	15.9711	16.1591	16.3034	16.2413
0.415264	0.33177	0.322665	0.379639	0.380585	0.447656	0.411476	0.482155	0.423022	0.423078	0.45339	0.409406	0.340098	0.40532	0.500215	0.271208	0.318917	0.403139	0.31209	0.374373	0.3381	0.330416	0.310795	0.263841	0.248573	0.157421	0.308203	0.239412	0.277626		15.9735	15.7924	15.1174	15.7962	15.5215	16.1676	16.1102	15.7617	15.8067	16.3391	16.404	15.4781	15.4909	15.2012	15.5281	15.7516	15.9853	14.7657	15.2918	14.592
0.402287	0.409116	0.360145	0.333266	0.370054	0.38845	0.381926	0.334603	0.469134	0.404058	0.344915	0.41543	0.404731	0.468262	0.507568	0.440834	0.374648	0.381434	0.357737	0.327311	0.398028	0.362668	0.337364	0.245432	0.376944	0.243707	0.257908	0.272839	0.293314		14.8219	16.2272	15.5811	15.3764	15.1553	16.6315	14.7797	15.8882	16.2885	16.3701	15.1496	15.917	15.606	15.2504	16.5313	15.4187	15.7504	16.8061	16.1967	14.6299
0.404946	0.313761	0.296235	0.311255	0.410259	0.378155	0.36032	0.434887	0.468139	0.439245	0.422176	0.430961	0.39832	0.389132	0.451792	0.401912	0.38859	0.251771	0.32566	0.362582	0.316348	0.34132	0.375286	0.280852	0.307195	0.227426	0.184874	0.27593	0.327647		16.1053	14.6309	15.5472	15.9137	15.5549	15.1248	16.4828	15.294	16.2821	16.039	16.5956	16.3339	15.2861	15.4733	16.3958	16.2504	15.8659	17.2511	15.246	14.5755
0.391045	0.345158	0.322829	0.421736	0.5023	0.401275	0.42715	0.474449	0.488758	0.430915	0.5029	0.51855	0.388204	0.357884	0.503543	0.384635	0.324484	0.375308	0.357337	0.336887	0.293146	0.327866	0.276303	0.250894	0.29678	0.23128	0.17479	0.266821	0.295187		15.5063	15.3419	16.4915	15.9589	16.3064	15.2419	15.9964	14.6001	16.1039	16.3862	15.9369	17.0124	16.4244	15.6845	15.3708	16.0411	16.3049	15.8101	15.6718	15.7027
0.417365	0.366344	0.412294	0.349688	0.420564	0.38467	0.451346	0.480884	0.347395	0.363354	0.432384	0.392499	0.443469	0.533034	0.483421	0.3908	0.365747	0.335615	0.409543	0.433184	0.316217	0.337474	0.417694	0.250585	0.215055	0.290084	0.278713	0.240385	0.243932		15.7256	15.8747	15.6806	15.0167	15.0628	15.7884	15.9479	16.0009	15.937	15.9815	15.8368	15.1541	15.9547	15.8392	16.8941	15.9464	16.553	16.3351	16.0188	16.3012
0.430198	0.450787	0.42238	0.342607	0.3752	0.424072	0.477598	0.439378	0.521038	0.42202	0.416312	0.443033	0.418126	0.407723	0.420452	0.467955	0.319082	0.44556	0.40971	0.390821	0.362664	0.326027	0.287097	0.269464	0.169517	0.179651	0.214571	0.165214	0.208967		16.5023	15.5786	15.5372	16.1224	14.8929	15.1941	14.867	15.9492	14.8034	16.7162	15.1241	16.599	15.3713	16.5525	15.3254	15.6858	16.138	16.4051	16.7245	15.204
0.380787	0.31625	0.422784	0.305193	0.364895	0.337282	0.427918	0.413598	0.429045	0.41853	0.450991	0.415628	0.408317	0.482096	0.492378	0.368613	0.350755	0.431806	0.383423	0.370075	0.394827	0.280386	0.312075	0.132618	0.283033	0.322531	0.239946	0.175203	0.194565		15.5469	15.2187	15.8582	15.3452	15.4798	15.2532	16.113	17.2978	16.2845	15.795	16.5818	16.2938	14.7242	15.4274	15.6977	15.3926	15.3261	15.2487	14.8582	15.5016
0.391177	0.340875	0.295427	0.410553	0.44322	0.399104	0.298307	0.484826	0.43776	0.399161	0.496615	0.481368	0.446712	0.505696	0.481341	0.331769	0.396724	0.386319	0.354025	0.368	0.403942	0.283754	0.131598	0.231917	0.232011	0.19544	0.23299	0.177303	0.337609		16.2213	15.2649	15.6187	15.4965	14.8796	16.2726	15.5536	15.5864	16.465	16.8067	16.8125	15.6621	15.2821	16.0813	16.0796	16.2924	15.7658	15.7552	14.6512	15.2595
0.334932	0.377108	0.340019	0.34429	0.341711	0.445698	0.435548	0.508462	0.408545	0.423654	0.424613	0.304401	0.455583	0.410315	0.499852	0.480436	0.435838	0.429898	0.411726	0.322819	0.459797	0.363534	0.20096	0.310982	0.275106	0.223402	0.239293	0.246365	0.308403		15.0841	15.5669	15.4557	16.2509	15.494	15.8446	15.6658	14.9682	16.1891	16.4391	15.9704	16.1617	15.4014	15.4162	17.0347	16.0154	16.7793	16.0208	15.536	15.531
0.444717	0.388384	0.333962	0.450097	0.292573	0.445131	0.299753	0.478052	0.479278	0.370648	0.490832	0.397226	0.404551	0.491283	0.472704	0.373374	0.403052	0.317492	0.346851	0.327335	0.360331	0.315016	0.292363	0.260022	0.300149	0.288676	0.273246	0.308179	0.254946		15.4953	16.0858	15.3329	15.8424	15.7887	15.4147	15.6214	16.1091	16.4649	15.8768	15.5722	15.5282	16.3501	15.5957	15.1711	15.9353	16.3243	16.5344	15.6755	16.1338
0.446828	0.421766	0.412464	0.363209	0.449092	0.468298	0.50746	0.451006	0.37766	0.403036	0.431616	0.469338	0.446196	0.508592	0.499045	0.426675	0.336433	0.335995	0.348108	0.354573	0.410703	0.314243	0.415074	0.288709	0.204665	0.328392	0.326648	0.242294	0.31564		16.7683	15.8939	16.859	16.1414	15.7125	15.0767	15.8758	16.4716	15.9869	16.7838	16.1811	15.8892	15.906	16.4738	15.6566	16.06	16.8534	16.413	14.92	16.1685
0.417184	0.322137	0.45109	0.369366	0.398875	0.414326	0.462839	0.465108	0.409069	0.396111	0.490754	0.380404	0.418929	0.485871	0.410175	0.393323	0.33026	0.425586	0.446068	0.344724	0.435685	0.315132	0.25683	0.259294	0.200787	0.300903	0.298018	0.171931	0.2911		16.377	15.194	15.8919	16.0413	15.593	15.2236	16.0862	15.8786	15.6785	16.6789	16.2698	16.8834	14.6258	16.6729	16.1941	15.5848	15.7525	15.8898	15.7172	15.4456
0.436519	0.346028	0.366173	0.330884	0.406784	0.466386	0.462424	0.497613	0.39838	0.458695	0.457166	0.323852	0.332686	0.50052	0.441002	0.475693	0.368054	0.542951	0.40064	0.342941	0.383134	0.34555	0.274018	0.299669	0.240772	0.221152	0.197477	0.282763	0.26778		16.0723	15.0389	15.7574	15.5059	15.1908	15.9987	15.3444	15.8378	16.0264	16.9823	15.8928	15.6356	15.2199	17.0292	15.9926	15.6135	15.7922	16.3285	15.9037	15.4386
0.356824	0.386651	0.317535	0.361546	0.395814	0.384332	0.431613	0.419852	0.456647	0.495307	0.371816	0.403871	0.35972	0.352565	0.622361	0.51842	0.443388	0.401077	0.364517	0.420974	0.334372	0.24796	0.219871	0.226851	0.228102	0.157267	0.281308	0.29497	0.210654		15.5191	15.2035	16.0942	14.7913	14.9203	15.1784	16.2039	15.8215	16.5825	16.4893	17.4944	15.3441	15.7438	15.981	15.2304	16.048	16.3278	16.6613	15.5101	15.3618
0.385297	0.353317	0.314252	0.334092	0.501662	0.382313	0.456185	0.41505	0.406582	0.319327	0.375612	0.457821	0.338528	0.412897	0.455635	0.348391	0.366202	0.413793	0.328825	0.314568	0.264581	0.296817	0.221241	0.219691	0.298621	0.240649	0.263827	0.261535	0.364067		15.5329	15.012	15.4946	16.2031	14.8853	15.263	15.6621	15.7039	16.2373	16.1271	16.2418	15.5059	15.1135	16.4988	15.365	16.2529	15.4438	16.103	15.7006	14.7845
0.407264	0.172429	0.318862	0.289614	0.389378	0.420653	0.409473	0.378546	0.409372	0.465204	0.405291	0.393424	0.400703	0.518219	0.481109	0.356161	0.369641	0.317167	0.52919	0.316548	0.310815	0.299323	0.205309	0.23427	0.288187	0.258568	0.1685	0.298276	0.214365		15.1765	15.6772	15.083	16.5857	14.9627	14.9074	16.1448	15.9008	15.9859	17.4375	16.1547	15.3972	16.9715	15.8033	16.3478	16.2476	16.6587	16.0572	15.8658	14.2467
0.349429	0.376168	0.280031	0.385625	0.361918	0.363034	0.369235	0.502979	0.470519	0.455991	0.411456	0.448418	0.393258	0.453171	0.562635	0.45154	0.492342	0.369213	0.412415	0.486507	0.291772	0.227327	0.236531	0.30732	0.150904	0.257205	0.34354	0.232524	0.226486		15.7132	15.4264	14.9904	15.4128	15.6976	14.7552	15.4015	15.9722	16.252	16.1586	16.4434	15.7617	15.8301	15.9746	15.927	15.9607	16.0813	15.8431	14.9924	16.1152
[truncated: 50 more rows]
[truncated: 67 more columns]

## Sheet: wFB2
omega																														lambda
[truncated: 500 more rows]
[truncated: 67 more columns]
