# Supplementary material for: Individuals with autism spectrum disorder have altered visual encoding capacity
Source: PLoS Biol. 2021 May 12;19(5):e3001215. doi: 10.1371/journal.pbio.3001215 (PMC8143398; doi:10.1371/journal.pbio.3001215)
Supplement: S6 Data — (ZIP) [file pbio.3001215.s016.zip › FigS7/FigS7.xlsx]

## Sheet: Sheet1
left plot
theta	0	0.286479	0.572958	0.859437	1.14592	1.43239	1.71887	2.00535	2.29183	2.57831	2.86479	3.15127	3.43775	3.72423	4.0107	4.29718	4.58366	4.87014	5.15662	5.4431	5.72958	6.01606	6.30254	6.58901	6.87549	7.16197	7.44845	7.73493	8.02141	8.30789	8.59437	8.88085	9.16732	9.4538	9.74028	10.0268	10.3132	10.5997	10.8862	11.1727	11.4592	11.7456	12.0321	12.3186	12.6051	12.8916	13.178	13.4645	13.751
Fis	4.90225	4.86278	4.82331	4.78385	4.7444	4.70497	4.66556	4.62617	4.58681	4.54747	4.50818	4.46892	4.42971	4.39055	4.35143	4.31237	4.27337	4.23444	4.19557	4.15677	4.11804	4.0794	4.04083	4.00235	3.96397	3.92567	3.88747	3.84938	3.81139	3.77351	3.73574	3.69809	3.66056	3.62315	3.58587	3.54873	3.51171	3.47484	3.43811	3.40153	3.36509	3.32881	3.29269	3.25673	3.22093	3.1853	3.14985	3.11457	3.07946
	4.32118	4.29049	4.25973	4.22892	4.19807	4.16716	4.13621	4.10523	4.0742	4.04314	4.01205	3.98093	3.94978	3.91861	3.88743	3.85622	3.82501	3.79378	3.76255	3.73132	3.70008	3.66885	3.63763	3.60642	3.57522	3.54404	3.51288	3.48174	3.45063	3.41956	3.38851	3.35751	3.32654	3.29562	3.26475	3.23393	3.20316	3.17246	3.14181	3.11123	3.08073	3.05029	3.01993	2.98966	2.95946	2.92936	2.89934	2.86942	2.8396
	3.18767	3.17093	3.1541	3.13718	3.12017	3.10306	3.08587	3.06859	3.05122	3.03377	3.01623	2.9986	2.9809	2.96311	2.94524	2.9273	2.90928	2.89118	2.873	2.85476	2.83644	2.81805	2.79959	2.78107	2.76248	2.74383	2.72511	2.70634	2.6875	2.66861	2.64967	2.63067	2.61162	2.59253	2.57339	2.5542	2.53497	2.5157	2.49639	2.47705	2.45767	2.43826	2.41882	2.39936	2.37988	2.36037	2.34084	2.3213	2.30174
	2.09078	2.08357	2.07629	2.06894	2.06153	2.05405	2.0465	2.03888	2.0312	2.02345	2.01563	2.00775	1.9998	1.99177	1.98369	1.97553	1.9673	1.95901	1.95065	1.94222	1.93373	1.92516	1.91653	1.90783	1.89906	1.89023	1.88133	1.87236	1.86333	1.85423	1.84506	1.83583	1.82653	1.81717	1.80775	1.79826	1.7887	1.77909	1.76941	1.75967	1.74987	1.74001	1.73009	1.72011	1.71007	1.69997	1.68982	1.67961	1.66935
	1.32874	1.32582	1.32287	1.31988	1.31686	1.31381	1.31072	1.30759	1.30442	1.30122	1.29799	1.29471	1.2914	1.28805	1.28466	1.28124	1.27777	1.27427	1.27073	1.26714	1.26352	1.25986	1.25616	1.25241	1.24863	1.2448	1.24094	1.23703	1.23308	1.22909	1.22505	1.22098	1.21686	1.2127	1.20849	1.20424	1.19995	1.19562	1.19124	1.18682	1.18235	1.17784	1.17328	1.16869	1.16404	1.15936	1.15463	1.14985	1.14503
	0.768522	0.767545	0.766555	0.765552	0.764534	0.763503	0.762458	0.761399	0.760325	0.759236	0.758133	0.757015	0.755881	0.754732	0.753568	0.752388	0.751192	0.749979	0.748751	0.747506	0.746244	0.744965	0.743669	0.742355	0.741024	0.739675	0.738308	0.736923	0.73552	0.734098	0.732657	0.731197	0.729718	0.728219	0.7267	0.725162	0.723604	0.722025	0.720426	0.718806	0.717165	0.715503	0.71382	0.712115	0.710389	0.708641	0.70687	0.705078	0.703263
right plot
theta	0	0.286479	0.572958	0.859437	1.14592	1.43239	1.71887	2.00535	2.29183	2.57831	2.86479	3.15127	3.43775	3.72423	4.0107	4.29718	4.58366	4.87014	5.15662	5.4431	5.72958	6.01606	6.30254	6.58901	6.87549	7.16197	7.44845	7.73493	8.02141	8.30789	8.59437	8.88085	9.16732	9.4538	9.74028	10.0268	10.3132	10.5997	10.8862	11.1727	11.4592	11.7456	12.0321	12.3186	12.6051	12.8916	13.178	13.4645	13.751
Fis	0.326883	0.324251	0.321619	0.318988	0.316358	0.313728	0.3111	0.308474	0.305849	0.303226	0.300606	0.297989	0.295374	0.292762	0.290154	0.28755	0.284949	0.282353	0.279761	0.277174	0.274592	0.272015	0.269443	0.266878	0.264318	0.261764	0.259218	0.256677	0.254144	0.251618	0.2491	0.246589	0.244087	0.241592	0.239107	0.23663	0.234162	0.231703	0.229254	0.226814	0.224385	0.221966	0.219557	0.217159	0.214772	0.212397	0.210032	0.20768	0.205339
	0.311593	0.309379	0.307162	0.30494	0.302715	0.300487	0.298255	0.296021	0.293784	0.291544	0.289302	0.287058	0.284812	0.282564	0.280316	0.278066	0.275815	0.273563	0.271311	0.269059	0.266807	0.264555	0.262303	0.260053	0.257803	0.255555	0.253308	0.251062	0.248819	0.246578	0.24434	0.242104	0.239871	0.237641	0.235415	0.233193	0.230974	0.22876	0.226551	0.224346	0.222146	0.219951	0.217762	0.215579	0.213402	0.211231	0.209066	0.206909	0.204759
	0.279747	0.278278	0.276801	0.275316	0.273823	0.272322	0.270813	0.269297	0.267772	0.266241	0.264701	0.263155	0.261601	0.26004	0.258472	0.256897	0.255315	0.253727	0.252132	0.250531	0.248923	0.24731	0.24569	0.244064	0.242433	0.240796	0.239153	0.237506	0.235853	0.234195	0.232533	0.230865	0.229194	0.227518	0.225838	0.224154	0.222467	0.220775	0.219081	0.217383	0.215683	0.21398	0.212274	0.210566	0.208856	0.207144	0.20543	0.203715	0.201999
	0.245405	0.244559	0.243704	0.242842	0.241972	0.241094	0.240208	0.239314	0.238412	0.237503	0.236585	0.23566	0.234726	0.233785	0.232835	0.231878	0.230912	0.229939	0.228958	0.227968	0.226971	0.225966	0.224953	0.223932	0.222903	0.221866	0.220821	0.219769	0.218708	0.21764	0.216564	0.215481	0.21439	0.213291	0.212184	0.211071	0.209949	0.208821	0.207685	0.206541	0.205391	0.204234	0.203069	0.201898	0.200719	0.199535	0.198343	0.197145	0.19594
	0.218424	0.217945	0.21746	0.216969	0.216472	0.21597	0.215461	0.214947	0.214427	0.213901	0.213369	0.212831	0.212286	0.211736	0.211179	0.210616	0.210046	0.20947	0.208888	0.208299	0.207703	0.207101	0.206493	0.205878	0.205255	0.204627	0.203991	0.203349	0.2027	0.202043	0.20138	0.20071	0.200033	0.199349	0.198658	0.197959	0.197254	0.196541	0.195821	0.195094	0.19436	0.193619	0.19287	0.192114	0.191351	0.19058	0.189803	0.189018	0.188226
	0.19604	0.195791	0.195538	0.195282	0.195023	0.19476	0.194493	0.194223	0.193949	0.193671	0.19339	0.193104	0.192815	0.192522	0.192225	0.191924	0.191619	0.19131	0.190996	0.190679	0.190357	0.190031	0.1897	0.189365	0.189026	0.188681	0.188333	0.187979	0.187621	0.187259	0.186891	0.186519	0.186141	0.185759	0.185372	0.184979	0.184582	0.184179	0.183771	0.183358	0.182939	0.182515	0.182086	0.181651	0.181211	0.180765	0.180313	0.179856	0.179393
[truncated: 580 more columns]
