# Supplementary material for: Individuals with autism spectrum disorder have altered visual encoding capacity
Source: PLoS Biol. 2021 May 12;19(5):e3001215. doi: 10.1371/journal.pbio.3001215 (PMC8143398; doi:10.1371/journal.pbio.3001215)
Supplement: S6 Data — (ZIP) [file pbio.3001215.s016.zip › FigS8/FigS8.xlsx]

## Sheet: Sheet1
	simulation value			noise ratio
Fig S8A	12.41	12.72	14.8	0.1
Fig S8B	0.59	0.55	0.571	0.1
Fig S8C	16.75	16.75	16.75	0.18
Fig S8D	0.7104	0.664	0.6164	0.18
